# Supplementary material for: The signature of competition in ecomorphological traits across the avian radiation
Source: Proc Biol Sci. 2020 Nov 11;287(1938):20201585. doi: 10.1098/rspb.2020.1585 (PMC7735287; doi:10.1098/rspb.2020.1585)
Supplement: Appendix S1 for The signature of competition in ecomorphological traits across the avian radiation [file rspb20201585supp3.csv]

AppendixS1. Ecomorphological data for 8,748 bird species.
TipLabel	BeakShapePC1	BeakShapePC2	BeakShapePC3	BeakShapePC4	BeakSize	BodyMass	BeakShapepPC1	BeakShapepPC2	BeakShapepPC3	BeakShapepPC4	GeneticData	DietCategory	ForagingCategory	EcoGuild	Order_SuperFamily	Order_SuperFamily_description	Order_SuperFamily_radiationNode	Order_SuperFamily_radiationNode_description	CladeWithoutModelDataOrderSuperfamily	CladeWithoutModelDataOrderSuperfamilyRecentRadiation	EcoGuild_PC1	EcoGuild_PC2	GeographicCluster
Abeillia_abeillei	-0.243344603	0.06303274	-0.010389435	0.02503151	29.74565139	2.7	0.070016334	-0.271051237	0.031416486	-0.062917395	0	Diet.Nect	ForStrat.understory	3	Trochilidae	Hummingbirds	-999	-999	yes	yes	NA	NA
Abroscopus_albogularis	0.039779726	0.153494607	0.002718151	0.016656728	23.04460705	4.84	-0.090529028	-0.025082346	0.023172718	-0.020636335	0	Diet.Inv	ForStrat.understory	1	S7S8	Leaf-Warblers, Bush-Warblers, Long-tailed Tits	-999	-999	no	yes	0.970397595	0.769968717	2
Abroscopus_schisticeps	0.016013885	0.058311232	-0.058964492	0.00858115	19.48781274	4.7	0.016835831	-0.016748009	0.06444738	-0.023463426	1	Diet.Inv	ForStrat.canopy	4	S7S8	Leaf-Warblers, Bush-Warblers, Long-tailed Tits	-999	-999	no	yes	-0.051531533	1.39416812	2
Abroscopus_superciliaris	0.002210567	0.118772913	-0.006700792	-0.010327551	31.38600854	6.48	-0.044276359	-0.053020149	0.034593776	-0.003186255	1	Diet.Inv	ForStrat.understory	1	S7S8	Leaf-Warblers, Bush-Warblers, Long-tailed Tits	-999	-999	no	yes	0.970397595	0.769968717	1
Aburria_aburri	0.091288946	-0.067378566	-0.002109851	-0.010513539	123.5820166	1405.08	0.10734347	0.074441321	-0.010065472	0.023837336	1	Diet.Fruit	ForStrat.midhigh	3	Cracidae	Curassows, Chacalacas, Guans	Cracidae_76	Curassows, Chacalacas, Guans_76	no	no	-0.012959847	-1.560921801	4
Acanthagenys_rufogularis	-0.087969916	0.021500682	0.048917427	-0.005614463	62.04384522	47.8	0.061179917	-0.123962554	-0.032634182	0.002717565	1	omnivore	generalist	4	BC7	Honeyeaters	-999	-999	yes	yes	NA	NA
Acanthidops_bairdii	-0.122490442	-0.131787456	-0.012649675	0.060642911	31.76010427	16	0.22020161	-0.104567478	-0.032190164	-0.097824539	1	omnivore	generalist	2	P13P14P16	Tanagers II, Flowerpiercers, Conebills, Seedeaters, Warbling-finches, Allies	-999	-999	no	yes	0.093293235	-1.203569463	5
Acanthisitta_chloris	-0.200037856	0.017529862	-0.033890299	0.018987961	28.68380365	6.91	0.107070596	-0.214455326	0.041722555	-0.06575604	1	Diet.Inv	ForStrat.understory	-999	Skeleton	-999	-999	-999	yes	yes	NA	NA
Acanthiza_apicalis	-0.054418599	0.118617032	-0.003086818	0.014150796	26.51257289	7.62	-0.031321813	-0.105615047	0.028106376	-0.033163276	1	Diet.Inv	generalist	4	BC6	Thornbills, Gerygones	BC6_58	Thornbills, Gerygones_58	no	no	-0.095320755	1.314151826	2
Acanthiza_chrysorrhoa	-0.085668435	0.089423618	-0.021420699	-0.017992856	30.82553526	9.29	0.009494512	-0.127924712	0.049567689	-0.015557634	1	Diet.Inv	ForStrat.ground	2	BC6	Thornbills, Gerygones	BC6_58	Thornbills, Gerygones_58	no	no	0.351241168	-1.276883278	2
Acanthiza_ewingii	-0.068191259	0.085127074	0.001329944	0.018462173	26.51708658	6.9	0.003307057	-0.110518897	0.015852215	-0.035690526	1	Diet.Inv	generalist	4	BC6	Thornbills, Gerygones	BC6_58	Thornbills, Gerygones_58	no	no	-0.095320755	1.314151826	2
Acanthiza_inornata	-0.053037527	0.050487923	-0.00605869	-0.003100317	28.37592066	7	0.0343697	-0.088440259	0.020331588	-0.017723642	1	Diet.Inv	generalist	4	BC6	Thornbills, Gerygones	BC6_58	Thornbills, Gerygones_58	no	no	-0.095320755	1.314151826	2
Acanthiza_iredalei	-0.030879885	0.094926957	-0.001578669	0.017961947	22.77219593	6.04	-0.01520423	-0.076693866	0.018024253	-0.035495827	1	Diet.Inv	generalist	4	BC6	Thornbills, Gerygones	BC6_58	Thornbills, Gerygones_58	no	no	-0.095320755	1.314151826	2
Acanthiza_lineata	-0.017806104	0.033051254	-0.02192412	0.033864049	25.43784863	6.85	0.041133274	-0.045919721	0.016260859	-0.050666929	1	Diet.Inv	ForStrat.midhigh	3	BC6	Thornbills, Gerygones	BC6_58	Thornbills, Gerygones_58	no	no	-0.76377466	-0.817206519	2
Acanthiza_murina	-0.047570442	-0.043432475	-0.040119029	0.006566892	26.66945319	8.4	0.126982805	-0.054190916	0.026794805	-0.034168892	1	Diet.Inv	ForStrat.midhigh	3	BC6	Thornbills, Gerygones	BC6_58	Thornbills, Gerygones_58	no	no	-0.76377466	-0.817206519	1
Acanthiza_nana	-0.045713904	-0.07890763	-0.032170229	0.012968284	21.77694282	6.19	0.158579105	-0.044410485	0.011139248	-0.036888974	1	Diet.Inv	ForStrat.midhigh	3	BC6	Thornbills, Gerygones	BC6_58	Thornbills, Gerygones_58	no	no	-0.76377466	-0.817206519	2
Acanthiza_reguloides	-0.060997003	0.101698288	-0.007761382	0.00919516	27.62899118	7.7	-0.012594076	-0.107577814	0.030901311	-0.033927824	1	Diet.Inv	generalist	4	BC6	Thornbills, Gerygones	BC6_58	Thornbills, Gerygones_58	no	no	-0.095320755	1.314151826	2
Acanthiza_robustirostris	0.020602182	0.046942162	-0.03723371	-0.010027112	23.04157705	6.1	0.024622689	-0.012707362	0.045591992	-0.010120152	1	Diet.Inv	generalist	4	BC6	Thornbills, Gerygones	BC6_58	Thornbills, Gerygones_58	no	no	-0.095320755	1.314151826	2
Acanthiza_uropygialis	-0.022032251	0.001975415	-0.042100499	-0.007897437	25.89714662	6.4	0.078938466	-0.042347272	0.044035923	-0.016631736	1	Diet.Inv	generalist	4	BC6	Thornbills, Gerygones	BC6_58	Thornbills, Gerygones_58	no	no	-0.095320755	1.314151826	2
Acanthorhynchus_superciliosus	-0.254966058	-0.058677677	0.049125809	-0.048797527	56.86815803	9.72	0.182347888	-0.267035417	-0.027549015	0.021392676	1	Diet.Nect	ForStrat.understory	1	BC7	Honeyeaters	-999	-999	yes	yes	NA	NA
Acanthorhynchus_tenuirostris	-0.274292823	-0.043861728	0.050076763	-0.034493909	62.85840479	10.44	0.172190024	-0.287729205	-0.02929041	0.003283333	1	omnivore	ForStrat.understory	4	BC7	Honeyeaters	-999	-999	yes	yes	NA	NA
Acanthornis_magna	-0.126041525	-0.039317541	0.00548175	-0.010154446	31.22268707	10.18	0.136473651	-0.139179748	-0.002229386	-0.00892724	1	Diet.Inv	generalist	4	BC6	Thornbills, Gerygones	-999	-999	no	yes	-0.095320755	1.314151826	2
Accipiter_albogularis	0.288530837	-0.095020965	0.102215938	0.015159103	73.31867029	248.75	0.059725514	0.256863501	-0.139128914	0.036240198	0	Diet.Vert	ForStrat.ground	4	Accipitridae	Hawks, Eagles, Secretarybird	Accipitridae_290	Hawks, Eagles, Secretarybird_290	yes	no	NA	NA
Accipiter_badius	0.305197818	-0.038244339	0.087069607	-0.032046238	59.12630516	131.15	0.006875482	0.257231204	-0.099369368	0.068963808	0	Diet.Vert	generalist	3	Accipitridae	Hawks, Eagles, Secretarybird	Accipitridae_290	Hawks, Eagles, Secretarybird_290	yes	no	NA	NA
Accipiter_bicolor	0.264508583	-0.040937833	0.144104893	-0.017453843	66.11597295	287.54	0.008654683	0.210293041	-0.15351718	0.073582703	1	Diet.Vert	generalist	3	Accipitridae	Hawks, Eagles, Secretarybird	Accipitridae_290	Hawks, Eagles, Secretarybird_290	yes	no	NA	NA
Accipiter_brevipes	0.296874343	-0.156342764	0.05754982	-0.00826065	58.1881791	186.48	0.125315771	0.285872397	-0.10595818	0.036895106	0	Diet.Vert	generalist	3	Accipitridae	Hawks, Eagles, Secretarybird	Accipitridae_290	Hawks, Eagles, Secretarybird_290	yes	no	NA	NA
Accipiter_castanilius	0.319675123	-0.043964282	0.117310402	-0.01765282	60.52678809	157.51	0.001532025	0.268910902	-0.135289787	0.060746706	0	Diet.Vert	generalist	3	Accipitridae	Hawks, Eagles, Secretarybird	Accipitridae_290	Hawks, Eagles, Secretarybird_290	yes	no	NA	NA
Accipiter_chilensis	0.276589456	-0.214748693	0.105291714	-0.016469246	65.99263095	368	0.177065531	0.271568637	-0.15747996	0.058824967	0	Diet.Vert	generalist	3	Accipitridae	Hawks, Eagles, Secretarybird	Accipitridae_290	Hawks, Eagles, Secretarybird_290	yes	no	NA	NA
Accipiter_chionogaster	0.256310475	-0.313707836	0.036675912	-0.040255745	42.49411851	332.94	0.290282124	0.286858896	-0.108797332	0.054355105	0	Diet.Vert	generalist	3	Accipitridae	Hawks, Eagles, Secretarybird	Accipitridae_290	Hawks, Eagles, Secretarybird_290	yes	no	NA	NA
Accipiter_cirrocephalus	0.31312485	-0.132272655	0.081985294	-0.012629017	41.15696398	165.73	0.09285521	0.288403541	-0.11747166	0.051384386	1	Diet.Vert	ForStrat.midhigh	4	Accipitridae	Hawks, Eagles, Secretarybird	Accipitridae_290	Hawks, Eagles, Secretarybird_290	yes	no	NA	NA
Accipiter_collaris	0.323206538	-0.040811829	0.108375782	-0.005017104	64.14749941	332.94	-0.002142419	0.272737769	-0.128207116	0.058108821	0	Diet.Vert	generalist	3	Accipitridae	Hawks, Eagles, Secretarybird	Accipitridae_290	Hawks, Eagles, Secretarybird_290	yes	no	NA	NA
Accipiter_cooperii	0.314168269	0.01012801	0.102507014	-0.003885511	78.47348375	429.67	-0.046462072	0.252804716	-0.112198131	0.049624116	1	Diet.Vert	generalist	3	Accipitridae	Hawks, Eagles, Secretarybird	Accipitridae_290	Hawks, Eagles, Secretarybird_290	yes	no	NA	NA
Accipiter_erythrauchen	0.302303241	-0.018318063	0.102566435	-0.03138491	59.80566819	156	-0.014680248	0.246183673	-0.108081167	0.07377993	0	Diet.Vert	generalist	3	Accipitridae	Hawks, Eagles, Secretarybird	Accipitridae_290	Hawks, Eagles, Secretarybird_290	yes	no	NA	NA
Accipiter_erythronemius	0.276105676	-0.096261431	0.097242678	-0.027431118	46.91424448	125	0.067106214	0.241932466	-0.121229355	0.072525447	1	Diet.Vert	generalist	3	Accipitridae	Hawks, Eagles, Secretarybird	Accipitridae_290	Hawks, Eagles, Secretarybird_290	yes	no	NA	NA
Accipiter_erythropus	0.298505702	-0.13940635	0.077124913	0.040234239	51.68773202	111.2	0.101577751	0.282423012	-0.131612253	0.003052441	0	Diet.Vert	generalist	3	Accipitridae	Hawks, Eagles, Secretarybird	Accipitridae_290	Hawks, Eagles, Secretarybird_290	yes	no	NA	NA
Accipiter_fasciatus	0.302473499	-0.110095979	0.092829992	0.007878863	74.01899731	358.66	0.071720329	0.274026385	-0.131673541	0.034696998	0	Diet.Vert	generalist	3	Accipitridae	Hawks, Eagles, Secretarybird	Accipitridae_290	Hawks, Eagles, Secretarybird_290	yes	no	NA	NA
Accipiter_francesiae	0.313490516	-0.075969889	0.091574049	-0.00068806	52.14590051	136.82	0.037457877	0.275988939	-0.121649238	0.041049329	0	Diet.Inv	generalist	2	Accipitridae	Hawks, Eagles, Secretarybird	Accipitridae_290	Hawks, Eagles, Secretarybird_290	yes	no	NA	NA
Accipiter_gentilis	0.287416718	-0.067409483	0.131147786	-0.027834788	83.69606399	866.04	0.029732895	0.238650956	-0.144743093	0.088401461	1	Diet.Vert	ForStrat.ground	4	Accipitridae	Hawks, Eagles, Secretarybird	Accipitridae_290	Hawks, Eagles, Secretarybird_290	yes	no	NA	NA
Accipiter_griseiceps	0.30959378	-0.084460383	0.097954993	-0.038773742	77.18660092	251.76	0.048453811	0.270955659	-0.117373053	0.086238194	0	Diet.Vert	ForStrat.ground	4	Accipitridae	Hawks, Eagles, Secretarybird	Accipitridae_290	Hawks, Eagles, Secretarybird_290	yes	no	NA	NA
Accipiter_gularis	0.331376067	-0.101237955	0.08756266	0.006991797	49.74650609	120.66	0.055903994	0.300250671	-0.128429439	0.032534596	1	Diet.Vert	ForStrat.midhigh	4	Accipitridae	Hawks, Eagles, Secretarybird	Accipitridae_290	Hawks, Eagles, Secretarybird_290	yes	no	NA	NA
Accipiter_haplochrous	0.278564163	-0.090907157	0.096062908	-0.041088891	75.42451858	198.41	0.06292039	0.241900223	-0.112552878	0.084869933	0	Diet.Vert	ForStrat.ground	4	Accipitridae	Hawks, Eagles, Secretarybird	Accipitridae_290	Hawks, Eagles, Secretarybird_290	yes	no	NA	NA
Accipiter_henicogrammus	0.245732215	-0.208086393	0.078188142	0.015180981	74.87778457	332.94	0.183101254	0.24883618	-0.138899118	0.021064845	0	Diet.Vert	generalist	3	Accipitridae	Hawks, Eagles, Secretarybird	Accipitridae_290	Hawks, Eagles, Secretarybird_290	yes	no	NA	NA
Accipiter_henstii	0.289892972	-0.131915946	0.115575811	-0.004686236	89.67965206	1050	0.094030471	0.264088126	-0.151158893	0.052247583	0	Diet.Vert	ForStrat.midhigh	4	Accipitridae	Hawks, Eagles, Secretarybird	Accipitridae_290	Hawks, Eagles, Secretarybird_290	yes	no	NA	NA
Accipiter_madagascariensis	0.28900261	-0.096021318	0.096253072	-0.014487443	47.32389197	180.41	0.062526127	0.255857834	-0.126573642	0.053556073	0	Diet.Vert	generalist	3	Accipitridae	Hawks, Eagles, Secretarybird	Accipitridae_290	Hawks, Eagles, Secretarybird_290	yes	no	NA	NA
Accipiter_melanochlamys	0.341323409	-0.06961452	0.085430806	-0.001117423	69.85099952	265	0.025281206	0.302665276	-0.11768363	0.042877777	0	Diet.Vert	generalist	3	Accipitridae	Hawks, Eagles, Secretarybird	Accipitridae_290	Hawks, Eagles, Secretarybird_290	yes	no	NA	NA
Accipiter_melanoleucus	0.277138149	0.04162728	0.112739398	0.021789767	95.37567512	698.99	-0.068676146	0.210889296	-0.11831481	0.022629696	0	Diet.Vert	generalist	3	Accipitridae	Hawks, Eagles, Secretarybird	Accipitridae_290	Hawks, Eagles, Secretarybird_290	yes	no	NA	NA
Accipiter_meyerianus	0.302015495	0.007130139	0.120730371	-0.018386046	111.8799483	763.54	-0.041172637	0.240088253	-0.124837942	0.0618678	0	Diet.Vert	generalist	3	Accipitridae	Hawks, Eagles, Secretarybird	Accipitridae_290	Hawks, Eagles, Secretarybird_290	yes	no	NA	NA
Accipiter_minullus	0.290419429	-0.111940126	0.05557756	0.006230505	44.95230417	87.43	0.083413664	0.269012622	-0.097688404	0.024840964	0	Diet.Vert	ForStrat.ground	4	Accipitridae	Hawks, Eagles, Secretarybird	Accipitridae_290	Hawks, Eagles, Secretarybird_290	yes	no	NA	NA
Accipiter_nisus	0.309657738	-0.120210609	0.100241857	-0.005660868	55.6472201	220.79	0.078868833	0.280932571	-0.136133507	0.047075341	1	Diet.Vert	generalist	3	Accipitridae	Hawks, Eagles, Secretarybird	Accipitridae_290	Hawks, Eagles, Secretarybird_290	yes	no	NA	NA
Accipiter_novaehollandiae	0.291625512	-0.07636195	0.137023207	-0.008524975	89.58606152	326.06	0.036042791	0.247127149	-0.158865057	0.078274397	1	Diet.Vert	generalist	3	Accipitridae	Hawks, Eagles, Secretarybird	Accipitridae_290	Hawks, Eagles, Secretarybird_290	yes	no	NA	NA
Accipiter_ovampensis	0.291391481	-0.198922942	0.070177503	-0.036288312	48.35245914	195	0.165994917	0.286232534	-0.116457037	0.065990736	0	Diet.Vert	generalist	3	Accipitridae	Hawks, Eagles, Secretarybird	Accipitridae_290	Hawks, Eagles, Secretarybird_290	yes	no	NA	NA
Accipiter_poliocephalus	0.318388868	0.039060159	0.079846074	0.031079719	69.42252637	214.76	-0.073004457	0.2561283	-0.094956773	0.018496287	0	Diet.Vert	generalist	3	Accipitridae	Hawks, Eagles, Secretarybird	Accipitridae_290	Hawks, Eagles, Secretarybird_290	yes	no	NA	NA
Accipiter_poliogaster	0.278825125	0.003805447	0.132650331	-0.036742639	73.42185646	1369.41	-0.033667916	0.214565256	-0.130097568	0.08021881	0	Diet.Vert	generalist	3	Accipitridae	Hawks, Eagles, Secretarybird	Accipitridae_290	Hawks, Eagles, Secretarybird_290	yes	no	NA	NA
Accipiter_rhodogaster	0.305177129	-0.03517256	0.115576006	-0.007049734	57.66839077	172.71	-0.003588712	0.253193245	-0.133165237	0.054942174	0	Diet.Vert	generalist	3	Accipitridae	Hawks, Eagles, Secretarybird	Accipitridae_290	Hawks, Eagles, Secretarybird_290	yes	no	NA	NA
Accipiter_rufitorques	0.265661024	-0.016519817	0.110087056	-0.014463662	78.24102433	209	-0.008850186	0.210964602	-0.118136101	0.062148816	0	Diet.Vert	generalist	3	Accipitridae	Hawks, Eagles, Secretarybird	Accipitridae_290	Hawks, Eagles, Secretarybird_290	yes	no	NA	NA
Accipiter_rufiventris	0.271411113	-0.137948399	0.062318728	-0.043140568	57.01264542	198	0.115217728	0.252128736	-0.091696295	0.069101824	1	Diet.Vert	generalist	3	Accipitridae	Hawks, Eagles, Secretarybird	Accipitridae_290	Hawks, Eagles, Secretarybird_290	yes	no	NA	NA
Accipiter_soloensis	0.314772978	-0.066379594	0.078363118	0.027926784	60.57175593	164.77	0.027155888	0.278711158	-0.120461063	0.023809234	1	Diet.Vert	ForStrat.ground	4	Accipitridae	Hawks, Eagles, Secretarybird	Accipitridae_290	Hawks, Eagles, Secretarybird_290	yes	no	NA	NA
Accipiter_striatus	0.301963772	-0.164386137	0.068332604	-0.039301596	42.43353767	130.59	0.130032954	0.286840857	-0.108155308	0.070402872	1	Diet.Vert	generalist	3	Accipitridae	Hawks, Eagles, Secretarybird	Accipitridae_290	Hawks, Eagles, Secretarybird_290	yes	no	NA	NA
Accipiter_superciliosus	0.268266533	-0.078682086	0.102447529	-0.031929358	43.70197516	99.51	0.050776553	0.227105154	-0.119005877	0.082909208	1	Diet.Vert	generalist	3	Accipitridae	Hawks, Eagles, Secretarybird	Accipitridae_290	Hawks, Eagles, Secretarybird_290	yes	no	NA	NA
Accipiter_tachiro	0.299206803	-0.022362614	0.110062502	-0.009722131	68.07825914	381	-0.012332391	0.245061078	-0.122439584	0.060290085	1	Diet.Vert	generalist	3	Accipitridae	Hawks, Eagles, Secretarybird	Accipitridae_290	Hawks, Eagles, Secretarybird_290	yes	no	NA	NA
Accipiter_toussenelii	0.309680841	-0.034035802	0.100247728	-0.022707592	74.3529203	249.29	-0.001660607	0.259470121	-0.117099002	0.07047287	0	Diet.Vert	generalist	3	Accipitridae	Hawks, Eagles, Secretarybird	Accipitridae_290	Hawks, Eagles, Secretarybird_290	yes	no	NA	NA
Accipiter_trinotatus	0.298667635	-0.021293813	0.099741427	-0.014073212	60.90304918	146	-0.010807165	0.246401159	-0.112890492	0.060161108	0	Diet.Vert	ForStrat.ground	4	Accipitridae	Hawks, Eagles, Secretarybird	Accipitridae_290	Hawks, Eagles, Secretarybird_290	yes	no	NA	NA
Accipiter_trivirgatus	0.323617548	0.029063325	0.119914542	-0.000280448	85.14772515	265.04	-0.070122402	0.255850273	-0.128240128	0.054053522	1	Diet.Vert	generalist	3	Accipitridae	Hawks, Eagles, Secretarybird	Accipitridae_290	Hawks, Eagles, Secretarybird_290	yes	no	NA	NA
Accipiter_ventralis	0.299724527	-0.172688635	0.061397289	-0.020326117	41.51640256	233	0.138711252	0.2892236	-0.108683303	0.055084566	0	Diet.Vert	generalist	3	Accipitridae	Hawks, Eagles, Secretarybird	Accipitridae_290	Hawks, Eagles, Secretarybird_290	yes	no	NA	NA
Accipiter_virgatus	0.269003172	-0.209576261	0.076856579	-0.022466938	40.99808832	116.99	0.179875374	0.266508274	-0.125708326	0.061357965	1	Diet.Vert	generalist	3	Accipitridae	Hawks, Eagles, Secretarybird	Accipitridae_290	Hawks, Eagles, Secretarybird_290	yes	no	NA	NA
Aceros_cassidix	-0.117762348	-0.39054146	0.070877652	-0.038741983	714.0590991	2360	0.451904799	-0.055051515	-0.147806609	0.02186333	1	Diet.Fruit	ForStrat.canopy	3	Bucerotidae	Hornbills	-999	-999	no	yes	-1.62517983	-0.885718566	2
Aceros_comatus	-0.015811864	0.011736002	0.171369413	-0.005556847	390.906795	1470	0.02619208	-0.073695709	-0.159073409	0.047960803	1	omnivore	generalist	1	Bucerotidae	Hornbills	-999	-999	no	yes	1.574582416	0.201917466	2
Aceros_corrugatus	-0.064474353	-0.286099926	0.078951701	-0.047390911	460.9388826	1590	0.341148067	-0.031809206	-0.126558402	0.04930801	1	Diet.Fruit	ForStrat.canopy	3	Bucerotidae	Hornbills	-999	-999	no	yes	-1.62517983	-0.885718566	2
Aceros_everetti	-0.08232191	-0.171499398	0.088585164	-0.0133742	386.1838914	1748.8	0.233458116	-0.078605863	-0.115119869	0.027298772	0	Diet.Fruit	ForStrat.canopy	3	Bucerotidae	Hornbills	-999	-999	no	yes	-1.62517983	-0.885718566
Aceros_leucocephalus	-0.044056094	-0.272410438	0.092456221	-0.01162763	390.1990857	1086	0.31697691	-0.015873169	-0.150232446	0.02160729	0	Diet.Fruit	ForStrat.canopy	3	Bucerotidae	Hornbills	-999	-999	no	yes	-1.62517983	-0.885718566	3
Aceros_narcondami	-0.07751569	-0.194310027	0.067931306	-0.018341322	322.288042	697.17	0.257524716	-0.065124222	-0.10062793	0.018502848	0	Diet.Fruit	ForStrat.canopy	3	Bucerotidae	Hornbills	-999	-999	no	yes	-1.62517983	-0.885718566
Aceros_nipalensis	-0.15235181	-0.161673676	0.059197027	-0.051499171	575.1093377	2385	0.251493957	-0.145511588	-0.066187767	0.04243093	1	Diet.Fruit	ForStrat.canopy	3	Bucerotidae	Hornbills	-999	-999	no	yes	-1.62517983	-0.885718566
Aceros_plicatus	-0.12938691	-0.20425485	0.076586834	-0.053431474	472.9916324	1703.76	0.281790287	-0.115912943	-0.096058783	0.052183697	1	Diet.Fruit	generalist	4	Bucerotidae	Hornbills	-999	-999	no	yes	-0.482097355	1.408916835
Aceros_subruficollis	-0.118241314	-0.222150373	0.057636759	-0.038019286	505.0938657	2042	0.298190647	-0.096667977	-0.087254442	0.033746947	0	Diet.Fruit	ForStrat.canopy	3	Bucerotidae	Hornbills	-999	-999	no	yes	-1.62517983	-0.885718566
Aceros_undulatus	-0.15968533	-0.206174237	0.066676623	-0.052410985	578.5672887	2214.55	0.294318237	-0.141823643	-0.083719139	0.04384211	1	Diet.Fruit	ForStrat.canopy	3	Bucerotidae	Hornbills	-999	-999	no	yes	-1.62517983	-0.885718566	2
Aceros_waldeni	-0.059159081	-0.244784067	0.100499325	-0.032760099	408.605752	1748.8	0.295260432	-0.040281463	-0.141782518	0.045818785	0	Diet.Fruit	ForStrat.canopy	3	Bucerotidae	Hornbills	-999	-999	no	yes	-1.62517983	-0.885718566	3
Achaetops_pycnopygius	-0.057122192	0.022883924	0.016357584	0.010784584	50.70616431	28.3	0.056710053	-0.088256853	-0.010229551	-0.022421507	1	Diet.Inv	ForStrat.ground	4	S4	African Warblers	-999	-999	no	yes	NA	NA
Acridotheres_albocinctus	0.008773065	0.282295983	0.096210957	0.067249696	68.39198787	93.56	-0.226168753	-0.097272789	-0.051144122	-0.05051401	1	omnivore	generalist	1	M4	Mockingbirds, Thrashers, Philippine Creepers, Starlings	M4_183	Mockingbirds, Thrashers, Philippine Creepers, Starlings_183	no	no	0.395060558	1.996121207	3
Acridotheres_cinereus	-0.074998524	-0.04070226	-0.038111489	0.015125234	62.84770577	93.56	0.131520997	-0.080868838	0.028687759	-0.04209218	1	Diet.Inv	generalist	3	M4	Mockingbirds, Thrashers, Philippine Creepers, Starlings	M4_183	Mockingbirds, Thrashers, Philippine Creepers, Starlings_183	no	no	-0.28834451	-0.111126285	4
Acridotheres_cristatellus	0.027664721	0.280995747	0.09177491	0.069421694	62.59264118	116.31	-0.229478265	-0.078681933	-0.04862042	-0.048667111	1	omnivore	generalist	1	M4	Mockingbirds, Thrashers, Philippine Creepers, Starlings	M4_183	Mockingbirds, Thrashers, Philippine Creepers, Starlings_183	no	no	0.395060558	1.996121207	3
Acridotheres_fuscus	-0.049740833	0.125338727	0.025369931	0.0365981	68.46526776	82.8	-0.045585867	-0.10562011	-0.003582296	-0.045484028	1	omnivore	generalist	1	M4	Mockingbirds, Thrashers, Philippine Creepers, Starlings	M4_183	Mockingbirds, Thrashers, Philippine Creepers, Starlings_183	no	no	0.395060558	1.996121207	3
Acridotheres_ginginianus	-0.00300247	0.091779077	-0.006221497	0.050424524	56.37828827	72	-0.021383325	-0.047106296	0.011289078	-0.057321663	1	omnivore	generalist	1	M4	Mockingbirds, Thrashers, Philippine Creepers, Starlings	M4_183	Mockingbirds, Thrashers, Philippine Creepers, Starlings_183	no	no	0.395060558	1.996121207	3
Acridotheres_grandis	0.024468067	0.325712323	0.076214102	0.071517876	67.75210851	98.91	-0.26800042	-0.088645608	-0.025972698	-0.062114394	1	Diet.Inv	ForStrat.understory	3	M4	Mockingbirds, Thrashers, Philippine Creepers, Starlings	M4_183	Mockingbirds, Thrashers, Philippine Creepers, Starlings_183	no	no	-1.700777342	-1.626653676	3
Acridotheres_tristis	0.012832277	0.071618292	-0.001804291	0.039411216	57.54705898	116.43	-0.006261103	-0.028741668	0.005699277	-0.046444486	1	omnivore	ForStrat.ground	4	M4	Mockingbirds, Thrashers, Philippine Creepers, Starlings	M4_183	Mockingbirds, Thrashers, Philippine Creepers, Starlings_183	no	no	-1.517801433	0.977021801	3
Acrocephalus_aedon	0.012152678	0.06453985	-0.020261774	0.000457591	49.16260946	22.4	0.006449425	-0.026775376	0.030586002	-0.018456284	1	Diet.Inv	generalist	4	S11	Old World Warblers I	-999	-999	no	yes	-1.320481783	0.263151457	1
Acrocephalus_agricola	-0.082444294	0.07118278	-0.028209982	0.003966403	33.08194422	9.6	0.025585395	-0.11809897	0.045508398	-0.03057624	1	Diet.Inv	generalist	4	S11	Old World Warblers I	-999	-999	no	yes	-1.320481783	0.263151457	1
Acrocephalus_arundinaceus	-0.08121281	-0.019672979	-0.012411826	-0.012373837	55.20097761	30	0.110664138	-0.097385052	0.016670822	-0.011886427	1	Diet.Inv	ForStrat.understory	1	S11	Old World Warblers I	S11_136	Old World Warblers I_136	no	no	1.531954744	1.097346882	1
Acrocephalus_atyphus	-0.141776836	0.08620428	0.028312288	0.009097688	68.19751777	31.21	0.016685378	-0.186374101	-0.001133363	-0.028507564	1	Diet.Inv	generalist	4	S11	Old World Warblers I	S11_136	Old World Warblers I_136	no	no	-1.320481783	0.263151457
Acrocephalus_australis	-0.101408618	0.044435601	0.01330473	-0.003575552	47.87482334	17.7	0.048830666	-0.136966426	0.004868671	-0.013021057	1	Diet.Inv	generalist	4	S11	Old World Warblers I	S11_136	Old World Warblers I_136	no	no	-1.320481783	0.263151457	3
Acrocephalus_baeticatus	-0.097536796	0.119871804	0.022946407	0.016773913	40.32836364	10.2	-0.026823353	-0.151668401	0.006063984	-0.027530624	1	Diet.Inv	ForStrat.understory	1	S11	Old World Warblers I	-999	-999	no	yes	1.531954744	1.097346882	2
Acrocephalus_bistrigiceps	-0.09961004	0.113130854	0.012192058	0.012860866	35.34869383	8.67	-0.017653936	-0.150440426	0.015493452	-0.029573934	1	Diet.Inv	generalist	4	S11	Old World Warblers I	-999	-999	no	yes	-1.320481783	0.263151457	5
Acrocephalus_brevipennis	-0.112574851	0.149938172	0.029009319	0.020461504	49.43067125	16	-0.052603831	-0.17401341	0.007384053	-0.032006415	1	Diet.Inv	ForStrat.midhigh	2	S11	Old World Warblers I	-999	-999	no	yes	0.588292336	-0.81046296
Acrocephalus_caffer	-0.188329547	0.022705318	0.013227388	-0.006579562	77.13360235	31.21	0.092536304	-0.214373231	0.007382845	-0.02120137	1	Diet.Inv	ForStrat.canopy	2	S11	Old World Warblers I	S11_136	Old World Warblers I_136	no	no	0.599518908	-0.855688133
Acrocephalus_concinens	-0.098198728	0.061845203	-0.012687955	0.01206647	33.73938748	8.3	0.035392018	-0.133043626	0.029118113	-0.030268699	1	Diet.Inv	generalist	4	S11	Old World Warblers I	-999	-999	no	yes	-1.320481783	0.263151457	6
Acrocephalus_dumetorum	-0.080414932	0.107533376	-0.03733167	0.008320123	39.59639993	11.2	-0.007759686	-0.123244434	0.061268648	-0.034387329	1	Diet.Inv	generalist	4	S11	Old World Warblers I	-999	-999	no	yes	-1.320481783	0.263151457	1
Acrocephalus_familiaris	-0.106488398	0.079971115	-0.008473156	0.008194964	43.25853484	18.3	0.020093456	-0.145609034	0.029685111	-0.034995717	1	Diet.Inv	generalist	4	S11	Old World Warblers I	S11_136	Old World Warblers I_136	no	no	-1.320481783	0.263151457
Acrocephalus_gracilirostris	-0.121250098	0.079895144	0.015929522	0.006985908	44.60943771	14.4	0.019356386	-0.163966829	0.008315249	-0.02422543	1	Diet.Inv	ForStrat.understory	1	S11	Old World Warblers I	-999	-999	no	yes	1.531954744	1.097346882	2
Acrocephalus_griseldis	-0.152873961	0.024769541	0.010345942	-0.006239737	52.24612133	16.7	0.081650758	-0.180862977	0.007705311	-0.017111909	1	Diet.Inv	generalist	4	S11	Old World Warblers I	-999	-999	no	yes	-1.320481783	0.263151457
Acrocephalus_kerearako	-0.105605958	0.069257928	-0.006159156	0.005187664	48.18295066	22.5	0.029657784	-0.143302858	0.027120905	-0.024509103	1	Diet.Inv	generalist	4	S11	Old World Warblers I	S11_136	Old World Warblers I_136	no	no	-1.320481783	0.263151457
Acrocephalus_melanopogon	-0.118318216	0.073077872	0.005579055	0.012545262	31.12302708	10.9	0.027239816	-0.15603141	0.012890962	-0.041034034	1	Diet.Inv	ForStrat.understory	1	S11	Old World Warblers I	-999	-999	no	yes	1.531954744	1.097346882	1
Acrocephalus_mendanae	-0.177241618	0.058552096	0.021884805	0.005719538	75.89706762	31.21	0.053503067	-0.212683324	0.002139555	-0.032343989	1	Diet.Inv	generalist	4	S11	Old World Warblers I	S11_136	Old World Warblers I_136	no	no	-1.320481783	0.263151457
Acrocephalus_newtoni	-0.100758584	0.128476193	-0.006685712	0.002922814	46.448013	17	-0.027625004	-0.15266218	0.039183884	-0.028042378	1	Diet.Inv	ForStrat.understory	1	S11	Old World Warblers I	-999	-999	no	yes	1.531954744	1.097346882	4
Acrocephalus_orinus	-0.11666732	0.115612056	-0.010273016	0.014494995	46.70514929	24.2	-0.011618098	-0.164157866	0.039319346	-0.034367581	1	Diet.Inv	ForStrat.understory	1	S11	Old World Warblers I	-999	-999	no	yes	1.531954744	1.097346882	6
Acrocephalus_paludicola	-0.051546052	0.103663789	-0.004083947	0.006019176	31.99627629	11.6	-0.017525513	-0.099239057	0.025553874	-0.031335939	1	Diet.Inv	generalist	4	S11	Old World Warblers I	-999	-999	no	yes	-1.320481783	0.263151457	1
Acrocephalus_palustris	-0.070584913	-0.013182308	-0.066972297	-0.003482037	33.74259113	11.5	0.109637216	-0.080779479	0.064308909	-0.030476992	1	Diet.Inv	generalist	4	S11	Old World Warblers I	-999	-999	no	yes	-1.320481783	0.263151457	1
Acrocephalus_rehsei	-0.109248894	0.114887022	0.019732871	0.004500363	53.49439825	20.06	-0.01714674	-0.161565382	0.012925999	-0.022042245	0	Diet.Inv	ForStrat.canopy	2	S11	Old World Warblers I	-999	-999	no	yes	0.599518908	-0.855688133
Acrocephalus_rodericanus	-0.152796834	0.02267343	-0.003006881	-0.009833545	45.17844578	11.8	0.085765159	-0.178850706	0.020387309	-0.015201434	0	Diet.Inv	ForStrat.canopy	2	S11	Old World Warblers I	-999	-999	no	yes	0.599518908	-0.855688133
Acrocephalus_rufescens	-0.101258379	0.018899698	-0.023656134	0.004150159	48.43421587	22.72	0.079232951	-0.12430616	0.032050181	-0.027397073	1	Diet.Inv	generalist	4	S11	Old World Warblers I	-999	-999	no	yes	-1.320481783	0.263151457	2
Acrocephalus_schoenobaenus	-0.08754082	0.128520495	-0.00780067	0.004732549	37.15999334	11.83	-0.030678204	-0.139210355	0.038721205	-0.034749654	1	Diet.Inv	ForStrat.understory	1	S11	Old World Warblers I	-999	-999	no	yes	1.531954744	1.097346882	1
Acrocephalus_scirpaceus	-0.085900869	0.161694929	0.021919996	0.007610795	38.18884683	12.3	-0.068978786	-0.151477666	0.018070784	-0.019214477	1	Diet.Inv	ForStrat.understory	1	S11	Old World Warblers I	-999	-999	no	yes	1.531954744	1.097346882	1
Acrocephalus_sechellensis	-0.079746571	0.086306151	-0.024763621	0.002919007	47.22965268	15.87	0.010486662	-0.119419668	0.046017716	-0.026047218	1	Diet.Inv	generalist	4	S11	Old World Warblers I	-999	-999	no	yes	-1.320481783	0.263151457
Acrocephalus_sorghophilus	-0.078955621	0.069468224	-0.032019002	0.007183891	32.07668911	14.18	0.02674028	-0.113008531	0.04604756	-0.03613922	0	Diet.Inv	generalist	4	S11	Old World Warblers I	-999	-999	no	yes	-1.320481783	0.263151457
Acrocephalus_stentoreus	-0.14690895	0.063422436	0.026709738	-5.53E-05	61.26921182	24.2	0.040479661	-0.186172385	-0.001872348	-0.020312818	1	Diet.Inv	ForStrat.understory	1	S11	Old World Warblers I	S11_136	Old World Warblers I_136	no	no	1.531954744	1.097346882	1
Acrocephalus_syrinx	-0.134673104	0.137230307	0.011984617	0.022154333	61.88006246	20.06	-0.031176887	-0.188372214	0.021646328	-0.045544487	0	Diet.Inv	ForStrat.ground	2	S11	Old World Warblers I	-999	-999	no	yes	0.762899369	-2.289274017
Acrocephalus_taiti	-0.117856968	0.061566283	-0.013756164	-0.001802375	47.23889822	24.25	0.041880369	-0.15258894	0.035345234	-0.021403917	1	Diet.Inv	generalist	4	S11	Old World Warblers I	S11_136	Old World Warblers I_136	no	no	-1.320481783	0.263151457
Acrocephalus_tangorum	-0.034609184	0.158241398	-0.009577721	0.024929613	38.1120448	16.39	-0.074388893	-0.095468174	0.038562433	-0.035270149	1	Diet.Inv	generalist	4	S11	Old World Warblers I	-999	-999	no	yes	-1.320481783	0.263151457	5
Acrocephalus_vaughani	-0.099031334	0.152959203	0.019709526	0.016836737	55.68796845	24.37	-0.057335148	-0.16045799	0.015647717	-0.030771428	1	Diet.Inv	generalist	4	S11	Old World Warblers I	S11_136	Old World Warblers I_136	no	no	-1.320481783	0.263151457
Acropternis_orthonyx	0.032428796	-0.39885455	0.003234625	0.042787889	60.40150241	89.86	0.425749855	0.103539112	-0.117515813	-0.052619585	1	Diet.Inv	ForStrat.ground	4	Rhinocryptidae	Tapaculos	-999	-999	no	yes	-0.760472695	0.039503585	2
Acryllium_vulturinum	0.123419173	-0.213261686	0.014687492	-0.016758696	110.0126084	1330	0.233675552	0.138960547	-0.06209099	0.039950414	1	omnivore	ForStrat.ground	4	Numididae	-999	-999	-999	no	yes	NA	NA
Actenoides_bougainvillei	-0.08973887	0.026872517	-0.023721007	0.049880024	149.2201114	188	0.064570821	-0.111145763	0.014780598	-0.080769581	0	omnivore	ForStrat.ground	4	Alcedinidae	Kingfishers, Motmots, Todies	Alcedinidae_119	Kingfishers, Motmots, Todies_119	no	no	-0.119627201	0.929533909
Actenoides_concretus	-0.075585463	0.083045562	-0.033984331	0.041743854	122.5396702	73.47	0.011100488	-0.109549935	0.039314265	-0.0782556	1	Diet.Inv	ForStrat.ground	2	Alcedinidae	Kingfishers, Motmots, Todies	Alcedinidae_119	Kingfishers, Motmots, Todies_119	no	no	1.538750011	-0.540734483	4
Actenoides_hombroni	-0.084555689	0.092267886	-0.019855773	0.059827134	126.7613165	117	0.000900218	-0.121418627	0.023398219	-0.089439701	0	Diet.Inv	ForStrat.ground	2	Alcedinidae	Kingfishers, Motmots, Todies	Alcedinidae_119	Kingfishers, Motmots, Todies_119	no	no	1.538750011	-0.540734483	2
Actenoides_lindsayi	-0.094168754	0.062705227	-0.027495219	0.046455224	123.1727484	92.84	0.033310008	-0.123713593	0.028856604	-0.07625471	1	Diet.Inv	ForStrat.ground	2	Alcedinidae	Kingfishers, Motmots, Todies	Alcedinidae_119	Kingfishers, Motmots, Todies_119	no	no	1.538750011	-0.540734483	2
Actenoides_monachus	-0.093264845	0.010374402	-0.002728116	0.063951151	126.3760118	106	0.076549392	-0.113067515	-0.0114385	-0.085277848	0	Diet.Inv	ForStrat.ground	2	Alcedinidae	Kingfishers, Motmots, Todies	Alcedinidae_119	Kingfishers, Motmots, Todies_119	no	no	1.538750011	-0.540734483	4
Actenoides_princeps	-0.094935084	0.001990293	-0.022731658	0.062533075	107.5325347	105	0.088625403	-0.109431596	0.005866733	-0.090161539	0	Diet.Inv	ForStrat.ground	2	Alcedinidae	Kingfishers, Motmots, Todies	Alcedinidae_119	Kingfishers, Motmots, Todies_119	no	no	1.538750011	-0.540734483	4
Actinodura_egertoni	0.009485628	-0.003444412	-0.002846345	0.007020456	44.42133928	36	0.068350863	-0.015610264	0.00077015	-0.01191649	1	Diet.Inv	ForStrat.midhigh	4	S13	Whiteyes, Babblers I, Parrotbills	S13_603	Whiteyes, Babblers I, Parrotbills_603	yes	no	NA	NA
Actinodura_morrisoniana	-0.023334438	0.077070208	0.003994816	0.005537693	45.13815261	23.97	-0.000627881	-0.06699686	0.011736133	-0.020402184	1	Diet.Inv	ForStrat.midhigh	4	S13	Whiteyes, Babblers I, Parrotbills	S13_603	Whiteyes, Babblers I, Parrotbills_603	yes	no	NA	NA
Actinodura_nipalensis	-0.02631071	0.049408883	0.011396683	-0.001581682	50.95119804	43.87	0.025021118	-0.065774578	0.002172794	-0.001638294	1	Diet.Inv	ForStrat.midhigh	4	S13	Whiteyes, Babblers I, Parrotbills	S13_603	Whiteyes, Babblers I, Parrotbills_603	yes	no	NA	NA
Actinodura_ramsayi	-0.004770609	0.052432419	-0.001232545	0.002525627	52.16249145	38.4	0.018742191	-0.043627922	0.012743765	-0.009500876	1	Diet.Inv	generalist	3	S13	Whiteyes, Babblers I, Parrotbills	S13_603	Whiteyes, Babblers I, Parrotbills_603	yes	no	NA	NA
Actinodura_sodangorum	0.031838043	0.02004023	-0.028863047	-0.008402026	48.23126287	38.1	0.04506582	0.002638611	0.031257159	-0.001176289	0	Diet.Inv	ForStrat.midhigh	4	S13	Whiteyes, Babblers I, Parrotbills	S13_603	Whiteyes, Babblers I, Parrotbills_603	yes	no	NA	NA
Actinodura_souliei	-0.03352463	0.009735175	0.003210971	0.008722004	52.10324353	39.34	0.065595842	-0.06040939	-0.001909779	-0.01933545	1	Diet.Inv	ForStrat.midhigh	4	S13	Whiteyes, Babblers I, Parrotbills	S13_603	Whiteyes, Babblers I, Parrotbills_603	yes	no	NA	NA
Actinodura_waldeni	-0.038677286	0.016621367	-0.027447568	0.008622787	49.00521355	46.73	0.0654523	-0.062489843	0.02765573	-0.029585393	1	omnivore	ForStrat.midhigh	1	S13	Whiteyes, Babblers I, Parrotbills	S13_603	Whiteyes, Babblers I, Parrotbills_603	yes	no	NA	NA
Actitis_hypoleucos	-0.294693679	-0.039331404	-0.031333343	0.002122171	71.86153713	48	0.185278208	-0.292816994	0.036868839	-0.060891337	1	omnivore	generalist	3	Scolopaci	Sandpipers, Jacanas, Seedsnipes, Allies	-999	-999	yes	yes	NA	NA
Actitis_macularius	-0.279357536	-0.082173157	-0.02258456	-0.002678596	63.44086187	40.4	0.220725548	-0.270122082	0.022134702	-0.04492435	1	Diet.Inv	ForStrat.ground	4	Scolopaci	Sandpipers, Jacanas, Seedsnipes, Allies	-999	-999	yes	yes	NA	NA
Actophilornis_africanus	-0.222989903	-0.201299635	-0.055350028	-0.003417925	82.62773321	189.09	0.325054901	-0.180777343	0.021101161	-0.048155573	1	Diet.Inv	generalist	2	Scolopaci	Sandpipers, Jacanas, Seedsnipes, Allies	-999	-999	yes	yes	NA	NA
Actophilornis_albinucha	-0.208613618	-0.128120095	-0.033432632	-0.018504414	84.41546822	239	0.249899051	-0.189434635	0.021499611	-0.025350627	0	Diet.Inv	generalist	2	Scolopaci	Sandpipers, Jacanas, Seedsnipes, Allies	-999	-999	yes	yes	NA	NA
Adelomyia_melanogenys	-0.279000819	-0.028030172	-0.013178685	0.0067481	42.68682137	4.93	0.166912139	-0.283319568	0.020647638	-0.054494005	1	Diet.Nect	ForStrat.understory	3	Trochilidae	Hummingbirds	Trochilidae_444	Hummingbirds_444	yes	no	NA	NA
Aechmophorus_clarkii	-0.279250986	-0.00393235	-0.004031682	0.023532046	201.535097	1090.93	0.141623088	-0.28927176	0.012078534	-0.074746576	1	Diet.Vfish	ForStrat.watbelowsurfNP	4	Podicipedidae	Grebes	-999	-999	no	yes	NA	NA
Aechmophorus_occidentalis	-0.298105371	0.048976976	0.008148865	0.030661966	167.3726005	1136.95	0.093996698	-0.321015438	0.01119784	-0.085217921	1	Diet.Vfish	ForStrat.watbelowsurfNP	4	Podicipedidae	Grebes	-999	-999	no	yes	NA	NA
Aegithalos_caudatus	0.148270611	-0.132969725	0.032835435	0.046333242	18.27618882	8.6	0.144952668	0.146062451	-0.08227065	-0.017425336	1	Diet.Inv	generalist	3	S7S8	Leaf-Warblers, Bush-Warblers, Long-tailed Tits	-999	-999	no	yes	-0.478451472	-1.128181158	2
Aegithalos_concinnus	0.163504805	0.073250105	0.01507012	0.023320508	18.42122097	6.1	-0.051359617	0.110259593	-0.01877656	-0.006705987	1	Diet.Inv	ForStrat.understory	1	S7S8	Leaf-Warblers, Bush-Warblers, Long-tailed Tits	-999	-999	no	yes	0.970397595	0.769968717	2
Aegithalos_fuliginosus	0.109094658	-0.108750797	-0.036879617	0.009112597	18.21950632	5.65	0.14706401	0.111223149	-0.000617588	-0.01590875	1	omnivore	ForStrat.understory	2	S7S8	Leaf-Warblers, Bush-Warblers, Long-tailed Tits	-999	-999	no	yes	14.13627675	-2.605421429	2
Aegithalos_iouschistos	0.031840746	0.07090707	0.00453756	0.031709118	20.43614684	7	-0.011824461	-0.011733354	-0.001693145	-0.038100948	1	Diet.Inv	generalist	3	S7S8	Leaf-Warblers, Bush-Warblers, Long-tailed Tits	-999	-999	no	yes	-0.478451472	-1.128181158	2
Aegithalos_leucogenys	0.145183519	0.011012009	0.038768526	0.047871573	19.32666383	6.7	0.007533962	0.106627357	-0.058968909	-0.021099985	1	Diet.Inv	ForStrat.understory	1	S7S8	Leaf-Warblers, Bush-Warblers, Long-tailed Tits	-999	-999	no	yes	0.970397595	0.769968717	2
Aegithalos_niveogularis	0.023313593	0.005152382	0.038045338	0.022180518	20.5046724	7.8	0.046541695	-0.010946534	-0.043270162	-0.013113825	1	Diet.Inv	ForStrat.understory	1	S7S8	Leaf-Warblers, Bush-Warblers, Long-tailed Tits	-999	-999	no	yes	0.970397595	0.769968717	2
Aegithina_lafresnayei	-0.077040244	-0.061691799	-0.009986392	-0.012045935	53.81924304	11.96	0.147958134	-0.084188165	0.003761979	-0.007730619	0	Diet.Inv	ForStrat.canopy	3	CC7	Shrike-Flycatchers, Helmetshrikes, Vangas, Butcherbirds, Woodswallows, Allies	-999	-999	no	yes	-0.617582299	-0.076804263	3
Aegithina_nigrolutea	-0.066793219	0.023290118	-0.036432592	0.006466031	34.86925575	11.83	0.067697165	-0.090006414	0.039429031	-0.034310735	0	Diet.Inv	ForStrat.canopy	3	CC7	Shrike-Flycatchers, Helmetshrikes, Vangas, Butcherbirds, Woodswallows, Allies	-999	-999	no	yes	-0.617582299	-0.076804263	3
Aegithina_tiphia	-0.090161486	0.000972424	-0.014941474	-0.01223189	45.55468112	12	0.092752118	-0.111062339	0.021773098	-0.014712242	1	Diet.Inv	ForStrat.canopy	3	CC7	Shrike-Flycatchers, Helmetshrikes, Vangas, Butcherbirds, Woodswallows, Allies	-999	-999	no	yes	-0.617582299	-0.076804263	3
Aegithina_viridissima	-0.044051492	-0.006028155	-0.012545523	-0.021535713	44.03199849	13.4	0.087380038	-0.06678135	0.018311088	0.002742403	0	Diet.Inv	ForStrat.canopy	3	CC7	Shrike-Flycatchers, Helmetshrikes, Vangas, Butcherbirds, Woodswallows, Allies	-999	-999	no	yes	-0.617582299	-0.076804263	3
Aegolius_acadicus	0.204330332	-0.252138513	0.061148921	-0.106220397	51.75255953	100.69	0.248266487	0.214530502	-0.091636327	0.128638216	1	Diet.Vert	ForStrat.ground	3	Strigidae	Owls	-999	-999	no	yes	-1.784598268	-0.121223458	2
Aegolius_harrisii	0.275827179	-0.152684331	0.069225255	-0.029631226	67.45398578	120	0.127738685	0.261915839	-0.10669816	0.063858058	1	omnivore	ForStrat.ground	4	Strigidae	Owls	-999	-999	no	yes	-0.932260553	0.53180987	4
Aegotheles_crinifrons	0.398918424	0.308811832	-0.142538427	-0.085235044	98.75371866	136	-0.305124235	0.295793212	0.189223566	0.053590335	1	Diet.Inv	ForStrat.midhigh	3	Aegothelidae	-999	-999	-999	no	yes	NA	NA
Aegotheles_cristatus	0.415584703	0.339694007	-0.134138066	-0.100427695	76.89259566	42.78	-0.340562142	0.301171097	0.190082332	0.071676696	1	Diet.Inv	ForStrat.ground	4	Aegothelidae	-999	-999	-999	no	yes	NA	NA
Aegotheles_wallacii	0.45667073	0.277923524	-0.21615758	-0.104816556	83.67823067	50.73	-0.276027998	0.371290766	0.249603097	0.041048526	1	Diet.Inv	generalist	2	Aegothelidae	-999	-999	-999	no	yes	NA	NA
Aegypius_monachus	0.138348903	-0.005633808	0.107202259	-0.03977707	285.1916962	9320.55	0.021993309	0.088590344	-0.09061479	0.076280157	1	Diet.Scav	ForStrat.ground	1	Accipitridae	Hawks, Eagles, Secretarybird	Accipitridae_263	Hawks, Eagles, Secretarybird_263	yes	no	NA	NA
Aenigmatolimnas_marginalis	-0.057385865	-0.056158233	0.05096669	0.055111463	50.52353199	51.2	0.122002334	-0.070597394	-0.075291642	-0.056169475	0	Diet.Inv	ForStrat.ground	3	Rallidae	Rails, Finfoots	-999	-999	yes	yes	NA	NA
Aepypodius_arfakianus	0.177565019	-0.020043912	0.078361383	0.060772828	85.69204606	1463.8	0.018869572	0.137671524	-0.106581855	-0.010232526	1	omnivore	ForStrat.ground	4	Megapodiidae	Megapodes	-999	-999	no	yes	NA	NA
Aepypodius_bruijnii	0.166745952	-0.054652504	0.070780531	0.03122442	106.8864606	192	0.059644732	0.136386767	-0.095515809	0.011008916	0	omnivore	ForStrat.ground	4	Megapodiidae	Megapodes	-999	-999	no	yes	NA	NA
Aeronautes_andecolus	0.446355988	0.295012089	-0.099197693	-0.12753423	29.92157355	17.6	-0.311145748	0.3352065	0.148532193	0.107255191	0	Diet.Inv	ForStrat.aerial	3	Apodidae	Swifts, Treeswifts	-999	-999	no	yes	-0.751342884	0	3
Aethia_cristatella	0.304343313	0.166300649	0.028810854	0.095581607	59.23148048	259.36	-0.181213483	0.230983277	-0.044355855	-0.099784647	1	Diet.Inv	ForStrat.watbelowsurfP	1	Lari	Gulls, Terns, Auks, Crab Plover	-999	-999	no	yes	0.645590216	1.376998764	4
Aethia_psittacula	0.146601714	0.029452632	0.078476918	0.212941686	64.85463392	269.98	-0.025423152	0.11692957	-0.148159382	-0.200525564	1	Diet.Inv	ForStrat.watbelowsurfP	1	Lari	Gulls, Terns, Auks, Crab Plover	-999	-999	no	yes	0.645590216	1.376998764	4
Aethia_pusilla	0.257713951	0.204734025	0.041262098	0.08087471	34.03516054	83.99	-0.209232127	0.170078384	-0.039454724	-0.059260448	1	Diet.Inv	ForStrat.watbelowsurfP	1	Lari	Gulls, Terns, Auks, Crab Plover	-999	-999	no	yes	0.645590216	1.376998764	4
Aethia_pygmaea	0.207888055	0.019805535	0.030898859	0.087056211	37.1795168	112	-0.018384077	0.170265386	-0.067949316	-0.070946039	1	Diet.Inv	ForStrat.watbelowsurfP	1	Lari	Gulls, Terns, Auks, Crab Plover	-999	-999	no	yes	0.645590216	1.376998764	4
Aethopyga_bella	-0.155703188	-0.007022511	0.012683932	-0.059098813	34.03285876	4	0.115827384	-0.179904768	0.015836302	0.029448621	0	omnivore	generalist	4	P2	Sunbirds, Flowerpeckers	-999	-999	no	yes	-0.613575791	1.068753538	2
Aethopyga_boltoni	-0.247668975	-0.069430248	0.016230007	-0.073694058	51.50694556	7.09	0.19870156	-0.254074938	0.009168998	0.03938347	1	omnivore	generalist	4	P2	Sunbirds, Flowerpeckers	-999	-999	no	yes	-0.613575791	1.068753538	4
Aethopyga_christinae	-0.178333738	-0.034393886	0.031269489	-0.050990356	39.62921136	5.2	0.143992812	-0.196698477	-0.008652104	0.026244448	1	omnivore	generalist	4	P2	Sunbirds, Flowerpeckers	-999	-999	no	yes	-0.613575791	1.068753538	2
Aethopyga_duyvenbodei	-0.194708929	0.003516481	0.015952556	-0.04340826	51.23433745	6.03	0.114273508	-0.219056869	0.012965559	0.013518618	1	omnivore	ForStrat.understory	3	P2	Sunbirds, Flowerpeckers	-999	-999	no	yes	-1.694436633	-1.273308038
Aethopyga_eximia	-0.24569881	-0.102032942	0.0193563	-0.069543189	47.69920463	6.03	0.228090041	-0.244104521	-0.003086736	0.032902834	0	omnivore	ForStrat.understory	3	P2	Sunbirds, Flowerpeckers	-999	-999	no	yes	-1.694436633	-1.273308038
Aethopyga_flagrans	-0.218091206	-0.076888247	0.019262926	-0.077530262	46.3343293	6.7	0.197887705	-0.224487417	0.00294848	0.048662222	1	omnivore	generalist	4	P2	Sunbirds, Flowerpeckers	-999	-999	no	yes	-0.613575791	1.068753538	4
Aethopyga_gouldiae	-0.190966273	-0.015369649	0.033530899	-0.068388046	43.06099801	5	0.129644685	-0.215395358	-0.000601633	0.041680224	0	omnivore	generalist	4	P2	Sunbirds, Flowerpeckers	-999	-999	no	yes	-0.613575791	1.068753538	2
Aethopyga_ignicauda	-0.212186021	-0.054029834	-0.00449843	-0.042475611	48.58932016	8.2	0.176036113	-0.21904318	0.01926303	0.008817151	0	omnivore	ForStrat.understory	3	P2	Sunbirds, Flowerpeckers	-999	-999	no	yes	-1.694436633	-1.273308038	2
Aethopyga_mystacalis	-0.187703326	-0.107858434	0.005962943	-0.066808219	37.50684726	6	0.221337812	-0.184450724	0.00269412	0.03057962	0	omnivore	ForStrat.canopy	3	P2	Sunbirds, Flowerpeckers	-999	-999	no	yes	-0.340344973	-1.807158275	2
Aethopyga_nipalensis	-0.249745507	-0.059308624	0.017140821	-0.071115967	53.6104818	6.9	0.188684499	-0.258703377	0.008405455	0.034923085	0	omnivore	generalist	4	P2	Sunbirds, Flowerpeckers	-999	-999	no	yes	-0.613575791	1.068753538	2
Aethopyga_primigenia	-0.229197471	-0.082467321	0.005431336	-0.080145088	48.64537334	7	0.208516103	-0.231958979	0.016338309	0.044840686	1	omnivore	generalist	4	P2	Sunbirds, Flowerpeckers	-999	-999	no	yes	-0.613575791	1.068753538	4
Aethopyga_pulcherrima	-0.240265914	-0.076911744	0.008487234	-0.08505046	47.47438161	6.2	0.205877804	-0.244680664	0.016816709	0.045849415	0	omnivore	generalist	4	P2	Sunbirds, Flowerpeckers	-999	-999	no	yes	-0.613575791	1.068753538	4
Aethopyga_saturata	-0.247124083	-0.082695942	0.027849004	-0.06827803	50.1066479	5.3	0.208189882	-0.251612393	-0.007958402	0.037708025	0	Diet.Nect	generalist	1	P2	Sunbirds, Flowerpeckers	-999	-999	no	yes	1.903291641	0.295037304	2
Aethopyga_shelleyi	-0.165217475	0.004445211	0.021391783	-0.062788178	39.95750889	4	0.105939876	-0.193490426	0.011655528	0.037143033	0	omnivore	generalist	4	P2	Sunbirds, Flowerpeckers	-999	-999	no	yes	-0.613575791	1.068753538	4
Aethopyga_siparaja	-0.168826347	-0.036258536	-0.000985324	-0.07782306	40.4516044	6.7	0.150823265	-0.184413607	0.029400061	0.043234784	1	omnivore	ForStrat.understory	3	P2	Sunbirds, Flowerpeckers	-999	-999	no	yes	-1.694436633	-1.273308038	2
Afropavo_congensis	0.086576048	0.010980201	0.023570944	0.017808119	105.6057693	1273.65	0.026353888	0.047774158	-0.02791733	0.009890929	1	Diet.Inv	ForStrat.ground	2	Phasianidae	Pheasants, Quail, Guineafowl	-999	-999	no	yes	0.099738111	-1.288003322	7
Agamia_agami	-0.33956901	-0.005320579	0.01602858	0.008891124	392.6927194	566.99	0.155251343	-0.35094802	0.001351517	-0.058012708	0	Diet.Vfish	generalist	1	Ardeidae	Herons	-999	-999	no	yes	1.887609144	1.824755208	3
Agapornis_canus	0.280198651	-0.286847448	-0.029026189	-0.041423642	35.0631728	30	0.27018117	0.312468579	-0.04116194	0.054819742	1	omnivore	ForStrat.ground	4	Psittacidae1	Parrots1	-999	-999	no	yes	-0.046297145	1.98005107
Agapornis_fischeri	0.274485637	-0.256006867	-0.014411458	-0.029309541	51.70425519	48.3	0.239648655	0.29840474	-0.05008324	0.034993191	1	Diet.Seed	generalist	4	Psittacidae1	Parrots1	-999	-999	no	yes	-1.194011898	1.911783221
Agapornis_lilianae	0.29219007	-0.218221082	-0.018922026	-0.014635909	46.63577997	37.3	0.199170337	0.307326351	-0.042614436	0.029693595	1	omnivore	generalist	3	Psittacidae1	Parrots1	-999	-999	no	yes	-1.285545787	-0.901125483
Agapornis_nigrigenis	0.292803338	-0.241269236	-0.016093633	-0.014677991	46.76539865	40.5	0.220450877	0.313680379	-0.051616108	0.023283031	1	Diet.Seed	generalist	4	Psittacidae1	Parrots1	-999	-999	no	yes	-1.194011898	1.911783221
Agapornis_personatus	0.285081303	-0.238052089	-0.013375611	-0.006694873	50.57424505	52.38	0.217820403	0.305068545	-0.053687556	0.018587584	1	Diet.Seed	ForStrat.ground	1	Psittacidae1	Parrots1	-999	-999	no	yes	0.045236744	4.792959774
Agapornis_pullarius	0.29436309	-0.201230802	-0.005433906	-0.0066919	43.27220036	39.3	0.178917504	0.304123452	-0.058113047	0.032523397	1	Diet.Seed	generalist	4	Psittacidae1	Parrots1	-999	-999	no	yes	-1.194011898	1.911783221
Agapornis_roseicollis	0.280642427	-0.230149953	-0.003952303	0.007914763	53.20221848	53.83	0.2100932	0.299226248	-0.063889739	0.007170048	1	Diet.Seed	generalist	4	Psittacidae1	Parrots1	-999	-999	no	yes	-1.194011898	1.911783221
Agapornis_swindernianus	0.233222409	-0.17052818	0.009008952	0.007175857	42.63880975	39.98	0.164726442	0.237220868	-0.0590362	0.017686054	0	omnivore	generalist	3	Psittacidae1	Parrots1	-999	-999	no	yes	-1.285545787	-0.901125483
Agapornis_taranta	0.299507715	-0.180355569	-0.028803232	-0.008388898	55.48781056	57.48	0.16271648	0.307430791	-0.028757168	0.015441911	1	omnivore	ForStrat.midhigh	2	Psittacidae1	Parrots1	-999	-999	no	yes	1.037545421	-1.174544273
Agelaioides_badius	-0.021373773	-0.157922802	-0.025349746	0.02502285	44.44109687	45.25	0.222337318	-0.003783006	-0.021172872	-0.040193824	1	Diet.Inv	generalist	4	P21	New World Blackbirds	P21_150	New World Blackbirds_150	no	no	-1.853232422	0.681961911	3
Agelaius_assimilis	-0.121013903	-0.246381062	-0.051150295	0.013640588	55.32784398	47.68	0.336184537	-0.07407525	-0.008169999	-0.055659464	0	Diet.Seed	ForStrat.ground	2	P21	New World Blackbirds	P21_131	New World Blackbirds_131	no	no	0.917401078	-3.083216666	1
Agelaius_humeralis	-0.124228446	-0.238207099	-0.045347417	0.008117201	62.60957027	36.29	0.329518084	-0.079698437	-0.00927754	-0.045877884	1	Diet.Seed	ForStrat.ground	2	P21	New World Blackbirds	P21_131	New World Blackbirds_131	no	no	0.917401078	-3.083216666	1
Agelaius_phoeniceus	-0.081951482	-0.208420731	-0.058075941	0.025788344	52.76558537	50.78	0.290654251	-0.04440065	0.000782434	-0.062380868	1	omnivore	ForStrat.ground	2	P21	New World Blackbirds	P21_131	New World Blackbirds_131	no	no	1.522601726	-0.566943064	4
Agelaius_tricolor	-0.067091408	-0.249616286	-0.043605365	0.025627201	52.31911491	57.92	0.322548354	-0.022298186	-0.024540451	-0.057546518	1	Diet.Inv	ForStrat.ground	3	P21	New World Blackbirds	P21_131	New World Blackbirds_131	no	no	-0.843810482	-1.488803184	4
Agelaius_xanthomus	-0.127614825	-0.183344816	-0.040723419	0.010480965	47.18810215	38.4	0.277873909	-0.097003653	-0.001636191	-0.049455437	1	Diet.Inv	ForStrat.midhigh	4	P21	New World Blackbirds	P21_131	New World Blackbirds_131	no	no	-1.710020479	0.010553629
Agelastes_meleagrides	0.152769443	-0.00278113	-0.010487014	-0.021346998	84.18103161	815	0.032104428	0.119669232	0.005102181	0.030143022	1	Diet.Inv	ForStrat.ground	2	Numididae	-999	-999	-999	no	yes	NA	NA
Agelastes_niger	0.142480601	0.012725931	0.035681718	0.001559248	83.02288079	699.99	0.008423215	0.097408903	-0.038181042	0.032804136	0	Diet.Inv	ForStrat.ground	2	Numididae	-999	-999	-999	no	yes	NA	NA
Agelasticus_cyanopus	-0.155503469	-0.15434896	-0.030318757	-0.011071178	60.54107777	37.21	0.257066517	-0.134329033	0.003998504	-0.024164467	1	Diet.Seed	ForStrat.ground	2	P21	New World Blackbirds	P21_150	New World Blackbirds_150	no	no	0.917401078	-3.083216666	3
Agelasticus_thilius	-0.167614255	-0.146190366	-0.051440125	0.026382999	53.75526313	31.5	0.254174837	-0.14177207	0.015463354	-0.071434799	1	omnivore	ForStrat.ground	2	P21	New World Blackbirds	P21_150	New World Blackbirds_150	no	no	1.522601726	-0.566943064	3
Aglaeactis_aliciae	-0.298591792	0.04051957	-0.001304715	0.026211196	48.24591755	7.8	0.103662068	-0.319431808	0.020892139	-0.071748908	0	Diet.Nect	generalist	1	Trochilidae	Hummingbirds	-999	-999	yes	yes	NA	NA
Aglaeactis_castelnaudii	-0.312352414	-0.019882589	-0.005851286	0.016263652	51.1778762	6.7	0.165868532	-0.317531086	0.015028396	-0.065833848	1	Diet.Nect	generalist	1	Trochilidae	Hummingbirds	-999	-999	yes	yes	NA	NA
Aglaeactis_cupripennis	-0.305859568	-0.021914187	-0.007784098	0.021611995	52.02617562	7.6	0.166111796	-0.309923382	0.013825865	-0.072737187	1	Diet.Nect	generalist	1	Trochilidae	Hummingbirds	-999	-999	yes	yes	NA	NA
Aglaeactis_pamela	-0.323476166	-0.009829781	0.007243659	0.034661314	49.0539424	5.5	0.155673106	-0.331088735	4.16E-05	-0.0833729	1	Diet.Nect	ForStrat.understory	3	Trochilidae	Hummingbirds	-999	-999	yes	yes	NA	NA
Aglaiocercus_coelestis	-0.279532875	0.003226424	-0.005296901	0.032075367	46.55454767	5.61	0.134375406	-0.290842181	0.012807892	-0.0779693	1	Diet.Nect	ForStrat.midhigh	4	Trochilidae	Hummingbirds	Trochilidae_444	Hummingbirds_444	yes	no	NA	NA
Aglaiocercus_kingi	-0.285600329	-0.025198532	0.011376548	0.038075433	39.96999634	4.84	0.158733465	-0.292494328	-0.010569788	-0.073977797	1	Diet.Nect	ForStrat.canopy	4	Trochilidae	Hummingbirds	Trochilidae_444	Hummingbirds_444	yes	no	NA	NA
Agriornis_albicauda	-0.0635604	0.006070426	-0.009377954	0.006751191	84.45921965	53	0.081058138	-0.086269854	0.017159834	-0.02320273	1	Diet.Vert	ForStrat.ground	1	TitTyranRest	Tyrant-Flycatchers, Cotingas, Allies	TitTyranRest_538	Tyrant-Flycatchers, Cotingas, Allies_538	yes	no	NA	NA
Agriornis_lividus	-0.073853808	0.072041127	-0.006712627	0.033353475	89.04710384	99.1	0.01821497	-0.110498118	0.018653918	-0.04993996	0	Diet.Vert	ForStrat.ground	1	TitTyranRest	Tyrant-Flycatchers, Cotingas, Allies	TitTyranRest_538	Tyrant-Flycatchers, Cotingas, Allies_538	yes	no	NA	NA
Agriornis_micropterus	-0.058752259	0.077699751	0.008499689	0.010809153	79.52425097	67.79	0.008783338	-0.100541992	0.012544387	-0.026848606	1	Diet.Vert	ForStrat.ground	1	TitTyranRest	Tyrant-Flycatchers, Cotingas, Allies	TitTyranRest_538	Tyrant-Flycatchers, Cotingas, Allies_538	yes	no	NA	NA
Agriornis_montanus	-0.096637137	-0.023147122	-0.03740263	0.017435806	68.96988311	63.3	0.119528208	-0.106415955	0.031700374	-0.041995867	1	omnivore	ForStrat.ground	1	TitTyranRest	Tyrant-Flycatchers, Cotingas, Allies	TitTyranRest_538	Tyrant-Flycatchers, Cotingas, Allies_538	yes	no	NA	NA
Agriornis_murinus	-0.06877377	0.031427151	-0.02923389	0.014244615	45.69302803	29.9	0.059464236	-0.095084748	0.036117083	-0.03177568	1	Diet.Vert	ForStrat.ground	1	TitTyranRest	Tyrant-Flycatchers, Cotingas, Allies	TitTyranRest_538	Tyrant-Flycatchers, Cotingas, Allies_538	yes	no	NA	NA
Ailuroedus_buccoides	0.128150503	0.029585946	-0.000264301	0.01603551	79.19081583	138	0.003674582	0.090037593	-0.008572914	-0.007276649	0	omnivore	generalist	3	BC2	Australian Treecreepers, Bowerbirds	-999	-999	no	yes	NA	NA
Ailuroedus_crassirostris	0.149574074	0.06979351	0.027273836	0.067257113	83.74165007	205.32	-0.048684948	0.099533478	-0.041268317	-0.047317202	1	omnivore	generalist	3	BC2	Australian Treecreepers, Bowerbirds	-999	-999	no	yes	NA	NA
Ailuroedus_melanotis	0.082349013	-0.021447553	0.03097278	0.036393248	105.9097614	176.89	0.057466696	0.055088059	-0.049704631	-0.022036297	1	Diet.Fruit	generalist	2	BC2	Australian Treecreepers, Bowerbirds	-999	-999	no	yes	NA	NA
Aimophila_aestivalis	0.155602419	-0.027854775	-0.013502577	-0.004616684	38.6788835	19.56	0.052075063	0.129762798	-0.009788622	0.008957054	1	Diet.Inv	ForStrat.ground	4	P20b	Buntings, American Sparrows, Brush-Finches	-999	-999	no	yes	-0.582663068	1.556043545	1
Aimophila_botterii	0.109153567	-0.083145688	-0.010421816	-0.009182432	38.36528713	19.9	0.116974489	0.098570356	-0.01946511	0.00664264	1	Diet.Inv	ForStrat.ground	4	P20b	Buntings, American Sparrows, Brush-Finches	-999	-999	no	yes	-0.582663068	1.556043545	4
Aimophila_carpalis	0.191319976	-0.006825972	0.023639045	0.004566333	31.53497273	15.3	0.014116955	0.152983799	-0.04784644	0.021581307	1	Diet.Seed	ForStrat.ground	1	P20b	Buntings, American Sparrows, Brush-Finches	-999	-999	no	yes	0.670282091	1.429385635	1
Aimophila_cassinii	0.095103971	-0.056022459	-0.0026688	0.001723566	31.86271578	18.9	0.092143936	0.077091025	-0.022679536	0.000799651	1	Diet.Inv	ForStrat.ground	4	P20b	Buntings, American Sparrows, Brush-Finches	-999	-999	no	yes	-0.582663068	1.556043545	1
Aimophila_humeralis	0.135495049	-0.017598357	0.010606592	0.002927362	37.33943251	23.9	0.042714886	0.105013313	-0.032285436	0.014562973	1	Diet.Inv	ForStrat.ground	4	P20b	Buntings, American Sparrows, Brush-Finches	-999	-999	no	yes	-0.582663068	1.556043545	4
Aimophila_mystacalis	0.104143859	-0.006005067	0.015970847	-0.015189964	37.60725261	22.2	0.039964218	0.068259381	-0.022789901	0.032236481	1	Diet.Inv	ForStrat.ground	4	P20b	Buntings, American Sparrows, Brush-Finches	-999	-999	no	yes	-0.582663068	1.556043545	4
Aimophila_notosticta	0.158814493	0.068721695	0.029734441	-0.00574505	42.27001985	27.1	-0.047725218	0.102363175	-0.028660668	0.018120749	1	Diet.Inv	ForStrat.ground	4	P20b	Buntings, American Sparrows, Brush-Finches	P20b_202	Buntings, American Sparrows, Brush-Finches_202	no	no	-0.582663068	1.556043545	4
Aimophila_quinquestriata	0.051624562	-0.166487503	-0.021891521	-0.003818545	34.16734295	19.53	0.212754082	0.066307709	-0.023524999	-0.008119299	1	Diet.Inv	ForStrat.ground	4	P20b	Buntings, American Sparrows, Brush-Finches	-999	-999	no	yes	-0.582663068	1.556043545	4
Aimophila_rufescens	0.128646506	-0.074600181	0.008264794	0.000205132	53.2360849	34.3	0.098775371	0.112027516	-0.040323557	0.013965002	1	Diet.Inv	ForStrat.ground	4	P20b	Buntings, American Sparrows, Brush-Finches	P20b_202	Buntings, American Sparrows, Brush-Finches_202	no	no	-0.582663068	1.556043545	4
Aimophila_ruficauda	0.083858016	-0.107028473	-0.013478958	0.020147969	43.30145568	28.2	0.144961895	0.08285509	-0.028040384	-0.020841659	1	Diet.Inv	ForStrat.ground	4	P20b	Buntings, American Sparrows, Brush-Finches	-999	-999	no	yes	-0.582663068	1.556043545	2
Aimophila_ruficeps	0.058165823	-0.036837313	5.65E-05	-0.001406088	32.02412828	18.69	0.084203387	0.036917585	-0.017217032	-0.000321491	1	omnivore	ForStrat.ground	3	P20b	Buntings, American Sparrows, Brush-Finches	P20b_202	Buntings, American Sparrows, Brush-Finches_202	no	no	-1.354843406	-0.154863044	4
Aimophila_stolzmanni	0.09173017	-0.057419463	0.017157702	0.030315229	46.20551183	25.57	0.088715348	0.073379787	-0.050975001	-0.016026631	1	Diet.Inv	ForStrat.ground	4	P20b	Buntings, American Sparrows, Brush-Finches	-999	-999	no	yes	-0.582663068	1.556043545	3
Aimophila_strigiceps	0.115865483	-0.101888585	-0.015570243	0.029794456	35.96152911	22.2	0.131207517	0.112993874	-0.030629937	-0.023851845	1	Diet.Inv	ForStrat.ground	4	P20b	Buntings, American Sparrows, Brush-Finches	-999	-999	no	yes	-0.582663068	1.556043545	5
Aimophila_sumichrasti	0.113930756	-0.117769401	0.013769059	-0.00227919	40.7754154	29.43	0.14301899	0.107618413	-0.0519805	0.015808728	1	Diet.Inv	ForStrat.ground	4	P20b	Buntings, American Sparrows, Brush-Finches	-999	-999	no	yes	-0.582663068	1.556043545
Aix_galericulata	0.043290713	0.004519048	-0.026306941	0.131563828	99.876261	567.04	0.044505446	0.021122624	-0.008366564	-0.100136113	1	omnivore	ForStrat.wataroundsurfNP	4	Anatinae	Anatinae	Anatinae_177	Anatinae_177	no	no	-0.718058629	1.974477945	5
Aix_sponsa	0.065693164	0.010188392	-0.046965264	0.09416001	118.534986	657.59	0.039811797	0.041976307	0.021727108	-0.067587388	1	omnivore	ForStrat.wataroundsurfNP	4	Anatinae	Anatinae	Anatinae_177	Anatinae_177	no	no	-0.718058629	1.974477945	5
Alaemon_alaudipes	-0.193732225	-0.024146479	0.000790377	-0.013933804	76.44666031	43.72	0.141100832	-0.207003793	0.011931184	-0.013193916	1	Diet.Inv	ForStrat.ground	4	S3	Larks	-999	-999	no	yes	-0.698062054	1.269603021	4
Alaemon_hamertoni	-0.141175017	0.033153745	-0.01159828	-0.010610691	56.61251819	40.5	0.0751406	-0.168452424	0.030814757	-0.020257113	0	Diet.Inv	ForStrat.ground	4	S3	Larks	-999	-999	no	yes	-0.698062054	1.269603021	2
Alauda_arvensis	0.031362683	-0.03629458	-0.041152906	0.014217236	40.94904674	37.31	0.098385153	0.019680913	0.019978551	-0.030428343	1	omnivore	ForStrat.ground	2	S3	Larks	S3_121	Larks_121	no	no	0.714352523	-1.124266838	5
Alauda_gulgula	0.00010696	0.015117199	-0.021956674	0.014618144	35.26610713	26.3	0.054235362	-0.027176498	0.019058284	-0.021998563	1	omnivore	ForStrat.ground	2	S3	Larks	S3_121	Larks_121	no	no	0.714352523	-1.124266838	4
Alauda_japonica	-0.013446524	0.070151212	-0.013267229	0.009167936	41.89304292	31.75	0.00489324	-0.054497288	0.024166772	-0.022868899	0	omnivore	ForStrat.ground	2	S3	Larks	S3_121	Larks_121	no	no	0.714352523	-1.124266838
Alauda_razae	-0.046252602	0.032031571	0.004507006	0.007631138	47.28141663	21.9	0.045505828	-0.080523829	0.002707193	-0.013371143	0	omnivore	ForStrat.ground	2	S3	Larks	S3_121	Larks_121	no	no	0.714352523	-1.124266838
Alca_torda	0.085992813	0.165297115	0.192955173	0.088061269	147.750572	725.99	-0.150108051	-0.003836519	-0.176170917	-0.045085693	1	Diet.Vfish	ForStrat.watbelowsurfP	2	Lari	Gulls, Terns, Auks, Crab Plover	-999	-999	no	yes	2.083779968	-0.165835608	4
Alcedo_argentata	-0.186696948	0.047555794	-0.015276704	0.021487419	96.7410626	17.84	0.071259614	-0.211707335	0.02733041	-0.059982043	1	omnivore	ForStrat.watbelowsurfNP	4	Alcedinidae	Kingfishers, Motmots, Todies	Alcedinidae_94	Kingfishers, Motmots, Todies_94	no	no	-2.184953428	0.653237138	2
Alcedo_atthis	-0.265549935	-0.012561683	-0.001323443	0.007238181	113.1688768	31.09	0.146501268	-0.275791805	0.010719399	-0.052979529	1	Diet.Vfish	ForStrat.watbelowsurfNP	3	Alcedinidae	Kingfishers, Motmots, Todies	Alcedinidae_94	Kingfishers, Motmots, Todies_94	no	no	-2.745334842	-1.690048299	4
Alcedo_azurea	-0.247354527	0.017963933	0.00723602	0.01268041	136.9566323	34.9	0.111274114	-0.266409877	0.005947521	-0.0555705	1	Diet.Vfish	ForStrat.watbelowsurfNP	3	Alcedinidae	Kingfishers, Motmots, Todies	Alcedinidae_94	Kingfishers, Motmots, Todies_94	no	no	-2.745334842	-1.690048299	5
Alcedo_coerulescens	-0.219073532	0.108806894	0.033184805	0.014745193	95.47630199	27.59	0.013035854	-0.265589117	-0.000938516	-0.048650299	1	Diet.Inv	ForStrat.watbelowsurfNP	3	Alcedinidae	Kingfishers, Motmots, Todies	Alcedinidae_94	Kingfishers, Motmots, Todies_94	no	no	-0.526576215	-0.817031255	4
Alcedo_cristata	-0.223041509	0.020832039	0.022431283	0.011532152	91.47186037	15.7	0.099677844	-0.246238008	-0.009217601	-0.0453007	1	omnivore	ForStrat.watbelowsurfNP	4	Alcedinidae	Kingfishers, Motmots, Todies	-999	-999	no	yes	-2.184953428	0.653237138	1
Alcedo_cyanopectus	-0.199845874	0.053666523	-0.000301002	0.024389011	104.9117514	21.5	0.066389731	-0.22728973	0.014503761	-0.063137467	1	omnivore	ForStrat.watbelowsurfNP	4	Alcedinidae	Kingfishers, Motmots, Todies	Alcedinidae_94	Kingfishers, Motmots, Todies_94	no	no	-2.184953428	0.653237138	2
Alcedo_euryzona	-0.198205289	0.023051527	0.013849419	0.024340566	129.980941	43.08	0.092125426	-0.220764747	-0.005439243	-0.058757859	1	Diet.Vfish	ForStrat.watbelowsurfNP	3	Alcedinidae	Kingfishers, Motmots, Todies	Alcedinidae_94	Kingfishers, Motmots, Todies_94	no	no	-2.745334842	-1.690048299	4
Alcedo_hercules	-0.243983784	0.009197787	0.02311303	0.026096146	149.3525987	27.59	0.115110784	-0.262906954	-0.013636079	-0.059034298	1	Diet.Vfish	ForStrat.watbelowsurfNP	3	Alcedinidae	Kingfishers, Motmots, Todies	Alcedinidae_94	Kingfishers, Motmots, Todies_94	no	no	-2.745334842	-1.690048299	4
Alcedo_leucogaster	-0.217019683	-0.01640248	-0.007011146	0.023837563	85.20091496	14.5	0.137563618	-0.226418686	0.006764137	-0.064469543	1	omnivore	generalist	4	Alcedinidae	Kingfishers, Motmots, Todies	-999	-999	no	yes	-1.218856293	2.886180542	1
Alcedo_meninting	-0.239131552	0.012593959	0.022413022	0.015102113	110.820101	20.42	0.111258032	-0.259668494	-0.010240281	-0.050422811	1	Diet.Vfish	ForStrat.watbelowsurfNP	3	Alcedinidae	Kingfishers, Motmots, Todies	Alcedinidae_94	Kingfishers, Motmots, Todies_94	no	no	-2.745334842	-1.690048299	4
Alcedo_pusilla	-0.198466951	-0.005080711	0.000742465	0.032072293	72.71409648	13.3	0.120288934	-0.211800176	-0.002159845	-0.069019914	1	Diet.Inv	ForStrat.watbelowsurfNP	3	Alcedinidae	Kingfishers, Motmots, Todies	Alcedinidae_94	Kingfishers, Motmots, Todies_94	no	no	-0.526576215	-0.817031255	5
Alcedo_quadribrachys	-0.235740895	-0.064600771	-0.007777463	0.007960651	117.9109969	34.9	0.188827711	-0.234144886	0.003762499	-0.047924005	1	Diet.Vfish	ForStrat.watbelowsurfNP	3	Alcedinidae	Kingfishers, Motmots, Todies	Alcedinidae_94	Kingfishers, Motmots, Todies_94	no	no	-2.745334842	-1.690048299	1
Alcedo_semitorquata	-0.224882135	0.005350428	0.00108854	0.015414711	128.4047191	47.32	0.118325166	-0.240794753	0.006701936	-0.057793687	1	Diet.Vfish	ForStrat.watbelowsurfNP	3	Alcedinidae	Kingfishers, Motmots, Todies	Alcedinidae_94	Kingfishers, Motmots, Todies_94	no	no	-2.745334842	-1.690048299	1
Alcedo_vintsioides	-0.234027208	0.052835305	0.017443987	0.01908479	98.6921544	17.9	0.072624133	-0.263383122	0.001766045	-0.056491571	1	omnivore	generalist	4	Alcedinidae	Kingfishers, Motmots, Todies	-999	-999	no	yes	-1.218856293	2.886180542
Alcedo_websteri	-0.198288013	0.008169305	0.003874527	0.030324252	133.73874	60.97	0.107437906	-0.215576993	-0.000911713	-0.06392385	1	omnivore	ForStrat.watbelowsurfNP	4	Alcedinidae	Kingfishers, Motmots, Todies	Alcedinidae_94	Kingfishers, Motmots, Todies_94	no	no	-2.184953428	0.653237138	5
Alcippe_brunnea	-0.05077835	0.09291709	0.021962738	0.027172415	42.38223335	17.43	-0.012741106	-0.098055717	-0.005360781	-0.040074442	1	Diet.Inv	generalist	3	S12	Babblers II, Old World Warblers II, Allies	-999	-999	no	yes	-1.095934752	-1.272836785	2
Alcippe_brunneicauda	0.028709744	0.062825463	-0.024207939	-0.019878476	37.44897581	14.3	0.006096268	-0.010984635	0.038836409	0.001986443	1	Diet.Inv	ForStrat.midhigh	4	S12	Babblers II, Old World Warblers II, Allies	-999	-999	no	yes	-1.234081953	0.077484943
Alcippe_castaneceps	0.007668818	0.162457941	0.026439727	-0.012625497	32.70193693	12.5	-0.094065444	-0.064473276	0.012118771	0.011366644	1	Diet.Inv	ForStrat.understory	4	S12	Babblers II, Old World Warblers II, Allies	-999	-999	no	yes	-0.501338145	1.417205288	2
Alcippe_chrysotis	0.050973406	0.023539379	-0.0393502	0.009923422	23.414662	5.5	0.037255575	0.022297438	0.036532879	-0.018023888	1	omnivore	ForStrat.understory	1	S12	Babblers II, Old World Warblers II, Allies	-999	-999	no	yes	2.554023799	0.824607156	2
Alcippe_cinerea	-0.028688357	0.12619291	0.007589799	0.035184701	28.248456	11	-0.048322616	-0.083007936	0.012401717	-0.042086446	1	Diet.Inv	ForStrat.understory	4	S12	Babblers II, Old World Warblers II, Allies	-999	-999	no	yes	-0.501338145	1.417205288	2
Alcippe_cinereiceps	0.052948134	0.15545827	0.044239502	0.032906743	28.72886895	10	-0.10470445	-0.018316046	-0.021814929	-0.023778792	1	Diet.Inv	ForStrat.understory	4	S12	Babblers II, Old World Warblers II, Allies	S12_88	Babblers II, Old World Warblers II, Allies_88	no	no	-0.501338145	1.417205288	2
Alcippe_dubia	0.012347559	0.056584021	-0.008406728	0.024096794	35.66594746	13.16	0.01033238	-0.025377823	0.012510153	-0.03050553	1	Diet.Inv	ForStrat.understory	4	S12	Babblers II, Old World Warblers II, Allies	-999	-999	no	yes	-0.501338145	1.417205288	2
Alcippe_formosana	0.069867521	0.21863197	0.041124195	0.026331184	31.22155727	10	-0.16811982	-0.01701426	-0.005679876	-0.021920845	1	Diet.Inv	ForStrat.understory	4	S12	Babblers II, Old World Warblers II, Allies	S12_88	Babblers II, Old World Warblers II, Allies_88	no	no	-0.501338145	1.417205288
Alcippe_grotei	-0.008546985	0.021522344	-0.012030299	0.001434004	35.82826549	14.3	0.051799985	-0.037701558	0.01768813	-0.012932723	1	Diet.Inv	generalist	3	S12	Babblers II, Old World Warblers II, Allies	-999	-999	no	yes	-1.095934752	-1.272836785
Alcippe_klossi	-0.050043164	-0.013081915	-0.011639334	-0.00506153	28.21901995	12.5	0.095272499	-0.069250369	0.012791115	-0.011471049	0	Diet.Inv	ForStrat.understory	4	S12	Babblers II, Old World Warblers II, Allies	-999	-999	no	yes	-0.501338145	1.417205288
Alcippe_ludlowi	0.040520338	0.087415395	0.013694964	0.010325452	28.55845864	10.5	-0.030310653	-0.010683946	-0.001653481	-0.009143051	0	Diet.Inv	ForStrat.understory	4	S12	Babblers II, Old World Warblers II, Allies	-999	-999	no	yes	-0.501338145	1.417205288	2
Alcippe_manipurensis	0.061411925	0.016645376	-0.016630006	0.013806867	24.10068458	10	0.037002941	0.031498105	0.010516803	-0.016674066	1	Diet.Inv	ForStrat.understory	4	S12	Babblers II, Old World Warblers II, Allies	S12_88	Babblers II, Old World Warblers II, Allies_88	no	no	-0.501338145	1.417205288	2
Alcippe_morrisonia	0.028597101	0.150042838	0.017079343	0.009422967	34.23081039	15.26	-0.086360512	-0.037452372	0.011229412	-0.013070608	1	Diet.Inv	ForStrat.midhigh	4	S12	Babblers II, Old World Warblers II, Allies	-999	-999	no	yes	-1.234081953	0.077484943	2
Alcippe_nipalensis	0.006019873	0.145921055	0.025742031	0.024854666	32.81313316	15.8	-0.078765263	-0.058022944	-0.000511121	-0.026471656	0	omnivore	generalist	2	S12	Babblers II, Old World Warblers II, Allies	-999	-999	no	yes	1.959427193	-1.865434917	2
Alcippe_peracensis	0.028359059	0.190497748	0.020898937	0.004971214	42.28804753	14.3	-0.12504306	-0.047551482	0.01576922	-0.014183986	1	Diet.Inv	generalist	3	S12	Babblers II, Old World Warblers II, Allies	-999	-999	no	yes	-1.095934752	-1.272836785
Alcippe_poioicephala	0.01423711	0.096579626	-0.008761223	0.00647636	40.67423273	20.7	-0.026444612	-0.033231883	0.024218093	-0.023679294	1	Diet.Inv	generalist	3	S13	Whiteyes, Babblers I, Parrotbills	-999	-999	yes	yes	NA	NA
Alcippe_pyrrhoptera	0.019142605	0.165970986	0.012034541	0.006771614	43.26426779	13.16	-0.097669102	-0.049702747	0.021351558	-0.013266823	0	Diet.Inv	generalist	3	S12	Babblers II, Old World Warblers II, Allies	-999	-999	no	yes	-1.095934752	-1.272836785
Alcippe_ruficapilla	0.020584673	-0.037215255	0.011996164	0.048622149	21.46763426	13.16	0.09049854	0.002338812	-0.034232925	-0.036937797	1	Diet.Inv	generalist	3	S12	Babblers II, Old World Warblers II, Allies	S12_88	Babblers II, Old World Warblers II, Allies_88	no	no	-1.095934752	-1.272836785	2
Alcippe_rufogularis	-0.022270194	0.144099431	0.023156045	0.028670138	35.81400933	13.16	-0.069505799	-0.083886889	0.001977753	-0.033674295	1	Diet.Inv	generalist	3	S12	Babblers II, Old World Warblers II, Allies	-999	-999	no	yes	-1.095934752	-1.272836785	2
Alcippe_striaticollis	0.012258895	0.015920563	0.013460698	0.019170223	26.85706303	13.16	0.04483669	-0.019609504	-0.015794448	-0.016991043	1	Diet.Inv	ForStrat.understory	4	S12	Babblers II, Old World Warblers II, Allies	S12_88	Babblers II, Old World Warblers II, Allies_88	no	no	-0.501338145	1.417205288	2
Alcippe_vinipectus	0.038640552	0.155145587	0.058825616	0.042235613	25.99298724	11.95	-0.103600556	-0.033153515	-0.037394232	-0.033741589	1	Diet.Inv	ForStrat.understory	4	S12	Babblers II, Old World Warblers II, Allies	S12_88	Babblers II, Old World Warblers II, Allies_88	no	no	-0.501338145	1.417205288	2
Aleadryas_rufinucha	0.03162536	-0.103342844	0.015745666	0.006767132	48.34596572	40.5	0.153793202	0.028334164	-0.042898953	-0.00583073	1	Diet.Inv	generalist	3	CC5CC6a	-999	-999	-999	no	yes	NA	NA
Alectoris_barbara	0.220726745	0.081302963	0.050407387	0.018559415	60.83804528	416.33	-0.081236372	0.155538131	-0.051401436	0.022250756	1	omnivore	ForStrat.ground	4	Phasianidae	Pheasants, Quail, Guineafowl	-999	-999	no	yes	-0.799684235	0.741459801
Alectoris_chukar	0.164276007	-0.071396464	0.010884025	0.030625296	56.55433821	502.1	0.086283913	0.146742614	-0.044411373	-0.000273953	1	Diet.PlantO	ForStrat.ground	2	Phasianidae	Pheasants, Quail, Guineafowl	-999	-999	no	yes	0.983113459	-1.564973359	1
Alectoris_graeca	0.19255605	0.012972477	0.03707682	0.027300277	58.76807164	594.11	-0.006970668	0.147832073	-0.053624735	0.013150705	1	Diet.PlantO	ForStrat.ground	2	Phasianidae	Pheasants, Quail, Guineafowl	-999	-999	no	yes	0.983113459	-1.564973359	1
Alectoris_magna	0.215575326	0.08967424	0.049828041	0.065376668	67.58774388	541.35	-0.091130825	0.152035526	-0.063353784	-0.017670968	1	Diet.PlantO	ForStrat.ground	2	Phasianidae	Pheasants, Quail, Guineafowl	-999	-999	no	yes	0.983113459	-1.564973359	9
Alectoris_melanocephala	0.210239875	-0.005588167	0.046342832	0.042025362	77.88116282	614.75	0.003436446	0.169235634	-0.070970779	0.000257815	1	omnivore	ForStrat.ground	4	Phasianidae	Pheasants, Quail, Guineafowl	-999	-999	no	yes	-0.799684235	0.741459801
Alectoris_philbyi	0.171268232	-0.069946716	0.038603234	0.020206387	60.29829094	441	0.078819968	0.148589071	-0.06852981	0.014466777	1	omnivore	ForStrat.ground	4	Phasianidae	Pheasants, Quail, Guineafowl	-999	-999	no	yes	-0.799684235	0.741459801
Alectoris_rufa	0.186036923	0.158058138	0.101784642	0.028984747	70.14249357	527.86	-0.15518393	0.095951751	-0.082768234	0.019954547	1	Diet.PlantO	ForStrat.ground	2	Phasianidae	Pheasants, Quail, Guineafowl	-999	-999	no	yes	0.983113459	-1.564973359	1
Alectroenas_madagascariensis	-0.057020867	0.031967011	0.003785492	-0.029942853	49.6609168	173	0.054368383	-0.092634141	0.024270096	0.030208718	1	Diet.Fruit	generalist	3	Columbidae	Pigeons, Doves	-999	-999	yes	yes	NA	NA
Alectroenas_pulcherrima	-0.093890121	-0.071944998	-0.03982342	-0.030365665	49.36324959	165	0.170590036	-0.094314145	0.041312453	0.013825652	0	Diet.Fruit	ForStrat.midhigh	4	Columbidae	Pigeons, Doves	-999	-999	yes	yes	NA	NA
Alectroenas_sganzini	-0.075405195	0.006658924	-0.025723604	-0.016080431	50.73308003	158	0.087918224	-0.0973157	0.04219247	-0.003469544	0	Diet.Fruit	ForStrat.midhigh	4	Columbidae	Pigeons, Doves	-999	-999	yes	yes	NA	NA
Alectrurus_risora	0.109944699	0.197584976	-0.043204568	-0.00028992	57.9723282	25	-0.143181251	0.035777982	0.074980382	-0.004229494	1	Diet.Inv	ForStrat.understory	4	TitTyranRest	Tyrant-Flycatchers, Cotingas, Allies	TitTyranRest_611	Tyrant-Flycatchers, Cotingas, Allies_611	yes	no	NA	NA
Alectrurus_tricolor	0.100176387	0.000242361	-0.099156303	0.000913736	40.55114467	16	0.056599137	0.083154993	0.085541711	-0.021588319	1	Diet.Inv	ForStrat.understory	4	TitTyranRest	Tyrant-Flycatchers, Cotingas, Allies	TitTyranRest_611	Tyrant-Flycatchers, Cotingas, Allies_611	yes	no	NA	NA
Alectura_lathami	0.176912939	0.060264032	0.087930006	0.066988263	107.7194408	2333.06	-0.059449767	0.116164323	-0.099989469	-0.007089822	1	omnivore	ForStrat.ground	4	Megapodiidae	Megapodes	-999	-999	no	yes	NA	NA
Alethe_choloensis	-0.024135715	0.036093225	0.014388237	0.005124616	49.74823664	41.3	0.037249856	-0.059429683	-0.00418168	-0.015972726	1	Diet.Inv	ForStrat.ground	3	M6	Chats, Old World Flycatchers	-999	-999	yes	yes	NA	NA
Alethe_diademata	-0.071516944	0.018043486	-0.010108807	-0.001486458	51.95033516	31.54	0.071287899	-0.096682911	0.018152642	-0.023838449	1	Diet.Inv	generalist	4	M6	Chats, Old World Flycatchers	-999	-999	yes	yes	NA	NA
Alethe_fuelleborni	-0.015017978	0.033750077	0.00267081	0.01822206	48.41510053	52	0.037847576	-0.047488784	0.000383821	-0.028231428	1	Diet.Inv	ForStrat.ground	3	M6	Chats, Old World Flycatchers	-999	-999	yes	yes	NA	NA
Alethe_poliocephala	-0.036113386	-0.040808933	-0.000983502	0.005475651	45.48214104	32.37	0.115443583	-0.049518473	-0.008035635	-0.021794784	1	Diet.Inv	ForStrat.ground	3	M6	Chats, Old World Flycatchers	-999	-999	yes	yes	NA	NA
Alethe_poliophrys	0.007374784	0.110651097	-0.009384458	-0.017041697	54.79816013	35.2	-0.035954007	-0.044822019	0.037031122	-0.002757426	1	Diet.Inv	ForStrat.ground	3	M6	Chats, Old World Flycatchers	-999	-999	yes	yes	NA	NA
Alipiopsitta_xanthops	0.213519468	-0.304717492	-0.007738327	-0.035234282	88.89655805	327.37	0.302790127	0.252219539	-0.060847106	0.050424573	1	omnivore	ForStrat.midhigh	3	Psittacidae2	Parrots2	Psittacidae2_237	Parrots2_237	no	no	-2.460195778	-0.815689	3
Alisterus_amboinensis	0.235058429	-0.221141743	-0.007798569	-0.023145241	73.8716462	153	0.215212819	0.250026909	-0.046657941	0.045823902	1	omnivore	generalist	3	Psittacidae1	Parrots1	-999	-999	no	yes	-1.285545787	-0.901125483	3
Alisterus_chloropterus	0.265020143	-0.174105784	0.009236302	-0.026845432	68.89613246	156	0.159532043	0.263835251	-0.054683055	0.06391451	1	omnivore	generalist	3	Psittacidae1	Parrots1	-999	-999	no	yes	-1.285545787	-0.901125483	3
Alisterus_scapularis	0.280223963	-0.211350345	-0.012183347	-0.045021869	66.24608547	232.26	0.19549091	0.289500548	-0.038535875	0.066773899	1	omnivore	generalist	3	Psittacidae1	Parrots1	-999	-999	no	yes	-1.285545787	-0.901125483	1
Alle_alle	0.068029988	0.088097106	0.095033426	0.075706693	48.72283	180.73	-0.058384396	0.005298806	-0.095674083	-0.032747356	1	Diet.Inv	ForStrat.watbelowsurfP	1	Lari	Gulls, Terns, Auks, Crab Plover	-999	-999	no	yes	0.645590216	1.376998764	4
Alophoixus_affinis	-0.120783117	-0.029267032	-0.011850215	0.017753668	67.02946352	40.5	0.127827866	-0.130342221	0.006690425	-0.05041155	0	Diet.Fruit	generalist	1	S9	Bulbuls, Allies	-999	-999	no	yes	0.599677932	1.726005761
Alophoixus_bres	-0.0133639	-0.018143697	0.028086384	-0.017007034	51.6245093	35.31	0.08496393	-0.039718594	-0.022214136	0.008865281	1	omnivore	generalist	2	S9	Bulbuls, Allies	-999	-999	no	yes	1.831715923	-0.624696916	3
Alophoixus_finschii	0.018414716	0.020156788	-0.006287725	-0.010205983	47.66615792	24.2	0.044953211	-0.012841821	0.010205985	-0.003315269	0	omnivore	ForStrat.midhigh	3	S9	Bulbuls, Allies	-999	-999	no	yes	-0.07170561	-1.139319344	3
Alophoixus_flaveolus	0.025529425	0.064697802	0.021187743	0.010163642	55.4298819	48.3	-0.004916064	-0.019987998	-0.009830939	-0.016030287	0	Diet.Fruit	ForStrat.understory	4	S9	Bulbuls, Allies	-999	-999	no	yes	-1.687411233	1.557026043	3
Alophoixus_ochraceus	0.004739296	0.007297182	0.029796605	0.014170563	53.0571239	41.45	0.053549763	-0.026339105	-0.030038259	-0.01911996	1	Diet.Inv	ForStrat.midhigh	3	S9	Bulbuls, Allies	-999	-999	no	yes	-2.008581154	-1.17045467	3
Alophoixus_pallidus	0.028022615	0.024490108	0.004034375	0.003352328	52.3200887	46	0.036183711	-0.005190639	-0.001553571	-0.011315254	1	Diet.Fruit	ForStrat.midhigh	4	S9	Bulbuls, Allies	-999	-999	no	yes	-1.303743601	1.211383334	3
Alophoixus_phaeocephalus	-0.036899333	0.029614409	-0.003035078	1.94E-06	54.76001637	32	0.049953815	-0.06720967	0.01094367	-0.021207453	1	omnivore	generalist	2	S9	Bulbuls, Allies	-999	-999	no	yes	1.831715923	-0.624696916	3
Alopochelidon_fucata	0.269378633	0.240019451	-0.112560959	-0.061549784	28.92829548	13.96	-0.208440254	0.188593876	0.14787934	0.014664029	1	Diet.Inv	ForStrat.understory	2	S6	Swallows, Martins	-999	-999	no	yes	1.421929728	-1.100550551	1
Alopochen_aegyptiaca	0.124838429	-0.065475497	-0.063701888	0.12223371	145.961812	1873	0.095675709	0.120781574	0.007337567	-0.087000507	1	Diet.PlantO	ForStrat.ground	3	Anatinae	Anatinae	Anatinae_177	Anatinae_177	no	no	-1.519062288	-2.455185043	2
Amadina_erythrocephala	0.190286458	-0.315339366	-0.109497897	0.042628997	33.06338409	22.5	0.32997901	0.255764604	-0.001823484	-0.083735817	1	omnivore	ForStrat.ground	2	P7	Waxbills, Allies	-999	-999	no	yes	2.597049617	-1.798355585	1
Amadina_fasciata	0.240055626	-0.259323529	-0.025691117	0.051968078	29.1935065	18	0.246793731	0.274312741	-0.072327283	-0.048201395	1	Diet.Seed	ForStrat.ground	3	P7	Waxbills, Allies	-999	-999	no	yes	-0.799592451	-1.514685481	1
Amalocichla_incerta	-0.055825249	0.108921375	-0.002267411	0.008972876	46.77655712	32.7	-0.021469884	-0.104414228	0.025391894	-0.03330631	1	Diet.Inv	ForStrat.ground	4	Petroicidae	Australasian Robins	-999	-999	no	yes	-1.101372726	0	1
Amandava_amandava	0.189938905	-0.182174244	-0.032627056	0.028500765	24.80804656	8.97	0.189005691	0.204749779	-0.037071947	-0.025441319	1	Diet.Seed	generalist	4	P7	Waxbills, Allies	-999	-999	no	yes	-0.636912917	1.296457183	2
Amandava_formosa	0.053186236	-0.146721959	-0.037451748	0.035137423	26.32344529	8.3	0.193717097	0.067552098	-0.015526228	-0.050598787	1	Diet.Seed	ForStrat.ground	3	P7	Waxbills, Allies	-999	-999	no	yes	-0.799592451	-1.514685481	4
Amandava_subflava	0.231697565	-0.140658225	-0.027699397	0.039703661	19.79443502	7.44	0.137128602	0.235308034	-0.041474812	-0.035752052	1	Diet.Seed	generalist	4	P7	Waxbills, Allies	-999	-999	no	yes	-0.636912917	1.296457183	1
Amaurocichla_bocagei	-0.18566413	-0.042572217	-0.053416443	-0.001162561	46.67895115	7	0.1645278	-0.185163432	0.05127079	-0.04749753	1	Diet.Inv	ForStrat.ground	2	S11	Old World Warblers I	-999	-999	no	yes	0.762899369	-2.289274017
Amaurolimnas_concolor	-0.162092798	-0.07304414	0.066454673	0.031429581	73.42444476	133	0.16294251	-0.171871361	-0.079465716	-0.0382457	0	Diet.Inv	ForStrat.ground	3	Rallidae	Rails, Finfoots	-999	-999	yes	yes	NA	NA
Amaurornis_akool	-0.152494116	-0.025734964	0.062067188	0.035525353	85.07138366	131.43	0.117773635	-0.172809328	-0.06363484	-0.039846642	1	omnivore	ForStrat.wataroundsurfNP	1	Rallidae	Rails, Finfoots	-999	-999	yes	yes	NA	NA
Amaurornis_bicolor	-0.1551719	-0.064548831	0.041497064	0.050063917	63.51733359	157.35	0.156862624	-0.162509974	-0.057875992	-0.057434943	0	Diet.Inv	ForStrat.wataroundsurfNP	3	Rallidae	Rails, Finfoots	-999	-999	yes	yes	NA	NA
Amaurornis_flavirostra	-0.08389566	-0.122762769	0.014406696	0.058600302	67.0112775	86.2	0.197264947	-0.076235287	-0.051532815	-0.05796215	0	omnivore	ForStrat.ground	4	Rallidae	Rails, Finfoots	-999	-999	yes	yes	NA	NA
Amaurornis_isabellina	-0.073597137	-0.130878507	-0.003607338	0.040841424	95.87372011	157.35	0.206891511	-0.06154833	-0.034630454	-0.052552032	0	omnivore	ForStrat.ground	4	Rallidae	Rails, Finfoots	-999	-999	yes	yes	NA	NA
Amaurornis_moluccana	-0.091676609	-0.097286133	0.045426301	0.026654009	91.65306302	186.78	0.173202918	-0.095467439	-0.064147833	-0.026915709	0	omnivore	ForStrat.ground	4	Rallidae	Rails, Finfoots	-999	-999	yes	yes	NA	NA
Amaurornis_olivacea	-0.087219334	-0.136627099	0.00294999	0.04163911	91.15450092	292	0.214630114	-0.075316785	-0.038280585	-0.047080062	0	omnivore	ForStrat.ground	4	Rallidae	Rails, Finfoots	-999	-999	yes	yes	NA	NA
Amaurornis_olivieri	-0.14994805	-0.122653417	0.012740244	0.041577877	66.16199611	157.35	0.216199487	-0.139300069	-0.041633144	-0.055328811	0	omnivore	ForStrat.ground	4	Rallidae	Rails, Finfoots	-999	-999	yes	yes	NA	NA
Amaurornis_phoenicurus	-0.141587335	-0.191697192	-0.006475423	0.042519788	91.7122924	180	0.281452457	-0.111487905	-0.042866428	-0.065111325	0	omnivore	ForStrat.ground	4	Rallidae	Rails, Finfoots	-999	-999	yes	yes	NA	NA
Amaurospiza_concolor	0.182978709	-0.203460356	-0.136213197	-0.082664791	35.87198988	13.1	0.238263364	0.215335081	0.082546298	0.042072086	1	omnivore	ForStrat.understory	3	P12	Cardinals, Allies	-999	-999	no	yes	-0.503718754	-0.788004011	2
Amazilia_amabilis	-0.274296107	-0.009792547	-0.028925829	0.002464285	48.71102022	4.3	0.151881771	-0.280984459	0.04089731	-0.056630432	1	Diet.Nect	ForStrat.understory	3	Trochilidae	Hummingbirds	Trochilidae_385	Hummingbirds_385	yes	no	NA	NA
Amazilia_amazilia	-0.262557858	-0.001966173	0.001082839	0.008743766	47.94619085	4.3	0.135250049	-0.276481993	0.011794331	-0.048713914	1	Diet.Nect	ForStrat.understory	3	Trochilidae	Hummingbirds	Trochilidae_385	Hummingbirds_385	yes	no	NA	NA
Amazilia_beryllina	-0.305183899	-0.022745573	-0.002329194	0.006169307	49.11733318	4.5	0.166614799	-0.311422346	0.013630303	-0.054040483	1	Diet.Nect	generalist	1	Trochilidae	Hummingbirds	Trochilidae_385	Hummingbirds_385	yes	no	NA	NA
Amazilia_brevirostris	-0.301712874	-0.02511522	-0.001427545	0.005028922	44.49756168	4.3	0.168307557	-0.307363386	0.012467519	-0.053525775	0	Diet.Nect	generalist	1	Trochilidae	Hummingbirds	Trochilidae_385	Hummingbirds_385	yes	no	NA	NA
Amazilia_candida	-0.284712254	-0.004194664	0.003285335	0.006254445	47.74851499	3.8	0.142883385	-0.297127936	0.010677338	-0.05211185	0	Diet.Nect	generalist	1	Trochilidae	Hummingbirds	Trochilidae_385	Hummingbirds_385	yes	no	NA	NA
Amazilia_castaneiventris	-0.294566396	0.001421924	0.012195983	0.006711544	51.70321371	5	0.13847617	-0.309501067	0.004803608	-0.047054581	0	Diet.Nect	generalist	1	Trochilidae	Hummingbirds	Trochilidae_385	Hummingbirds_385	yes	no	NA	NA
Amazilia_chionogaster	-0.313804172	-0.013081539	0.012768775	0.00921724	59.59580752	5.04	0.156918384	-0.324337303	0.00218648	-0.05075867	1	Diet.Nect	generalist	1	Trochilidae	Hummingbirds	Trochilidae_385	Hummingbirds_385	yes	no	NA	NA
Amazilia_cyanifrons	-0.287644393	-0.022159337	-0.002104957	0.022680129	44.68816333	5	0.160312617	-0.293975809	0.00792335	-0.065213483	0	Diet.Nect	ForStrat.midhigh	4	Trochilidae	Hummingbirds	Trochilidae_385	Hummingbirds_385	yes	no	NA	NA
Amazilia_cyanocephala	-0.301210683	-0.03490532	-0.006354699	0.000731089	52.40116436	5.1	0.178147892	-0.304601078	0.016481723	-0.048730142	0	Diet.Nect	generalist	1	Trochilidae	Hummingbirds	-999	-999	yes	yes	NA	NA
Amazilia_cyanura	-0.298951828	0.003789742	0.001762595	0.012034553	49.13033877	3.9	0.138448678	-0.312516392	0.01324888	-0.054826981	0	Diet.Nect	generalist	1	Trochilidae	Hummingbirds	-999	-999	yes	yes	NA	NA
Amazilia_decora	-0.303508271	-0.03597084	-0.00350085	0.00560674	57.46585422	4.6	0.179134714	-0.306068436	0.011174735	-0.056488448	1	Diet.Nect	generalist	1	Trochilidae	Hummingbirds	Trochilidae_385	Hummingbirds_385	yes	no	NA	NA
Amazilia_edward	-0.28845399	0.001875867	0.008945878	0.003763421	48.89608522	4.7	0.137277262	-0.303574496	0.008850102	-0.045581037	0	Diet.Nect	ForStrat.midhigh	4	Trochilidae	Hummingbirds	Trochilidae_385	Hummingbirds_385	yes	no	NA	NA
Amazilia_fimbriata	-0.284860748	-0.028458524	-0.029335722	-0.00123348	49.80234636	4.9	0.172307724	-0.287171354	0.039366947	-0.050912809	1	Diet.Nect	ForStrat.understory	3	Trochilidae	Hummingbirds	Trochilidae_385	Hummingbirds_385	yes	no	NA	NA
Amazilia_franciae	-0.306366116	-0.033665903	0.006890298	-0.013339495	61.41331192	5	0.177123664	-0.312681594	0.009139899	-0.031556904	1	Diet.Nect	ForStrat.midhigh	4	Trochilidae	Hummingbirds	Trochilidae_385	Hummingbirds_385	yes	no	NA	NA
Amazilia_lactea	-0.284300303	-0.017454171	-0.00915562	0.001057263	48.34859237	4.6	0.158336952	-0.291941226	0.02226483	-0.050193473	1	Diet.Nect	generalist	1	Trochilidae	Hummingbirds	Trochilidae_385	Hummingbirds_385	yes	no	NA	NA
Amazilia_leucogaster	-0.305887219	-0.059486787	-0.016506805	-0.018995461	54.71594357	4.7	0.205741511	-0.303162631	0.027378887	-0.029736264	0	Diet.Nect	ForStrat.understory	3	Trochilidae	Hummingbirds	Trochilidae_385	Hummingbirds_385	yes	no	NA	NA
Amazilia_rosenbergi	-0.317556171	-0.055661486	-0.013821362	0.00437749	57.46242862	3.7	0.202974531	-0.313450821	0.018003186	-0.058169256	1	Diet.Nect	generalist	1	Trochilidae	Hummingbirds	Trochilidae_385	Hummingbirds_385	yes	no	NA	NA
Amazilia_rutila	-0.304432274	-0.075908338	-0.019103237	-0.006318198	59.34843146	5.24	0.220254453	-0.296057734	0.020728423	-0.044956246	1	Diet.Nect	ForStrat.midhigh	4	Trochilidae	Hummingbirds	-999	-999	yes	yes	NA	NA
Amazilia_saucerrottei	-0.295765488	-0.040368248	-0.003186145	0.016907382	47.53782608	4.5	0.180216154	-0.2974629	0.007075545	-0.061556555	1	Diet.Nect	generalist	1	Trochilidae	Hummingbirds	Trochilidae_385	Hummingbirds_385	yes	no	NA	NA
Amazilia_tobaci	-0.294947831	-0.046775612	-0.012336389	0.000520516	51.25535915	4.7	0.188924619	-0.294863193	0.019410794	-0.048637929	1	Diet.Nect	generalist	1	Trochilidae	Hummingbirds	Trochilidae_385	Hummingbirds_385	yes	no	NA	NA
Amazilia_tzacatl	-0.270576463	-0.011946721	-0.008553984	0.003299006	50.80252547	4.79	0.148778792	-0.280768126	0.021215076	-0.045968963	1	Diet.Nect	generalist	1	Trochilidae	Hummingbirds	-999	-999	yes	yes	NA	NA
Amazilia_versicolor	-0.26587079	0.013555046	0.003016318	0.001131406	42.98675746	4.1	0.121927783	-0.284098404	0.016857069	-0.042455921	1	Diet.Nect	generalist	1	Trochilidae	Hummingbirds	Trochilidae_385	Hummingbirds_385	yes	no	NA	NA
Amazilia_violiceps	-0.305681092	-0.043355754	-0.00532401	0.003823495	61.0403122	5.1	0.186773715	-0.306452004	0.011795135	-0.052877346	0	Diet.Nect	ForStrat.midhigh	4	Trochilidae	Hummingbirds	Trochilidae_385	Hummingbirds_385	yes	no	NA	NA
Amazilia_viridicauda	-0.319324763	-0.058496389	0.010851605	0.002333085	54.03697002	6.1	0.201865095	-0.318497863	-0.004514802	-0.045913218	1	Diet.Nect	generalist	1	Trochilidae	Hummingbirds	Trochilidae_385	Hummingbirds_385	yes	no	NA	NA
Amazilia_viridigaster	-0.287527004	-0.043310502	-0.008169248	0.008625888	41.78205144	3.74	0.182427214	-0.288623094	0.01318812	-0.054407493	1	Diet.Nect	generalist	1	Trochilidae	Hummingbirds	Trochilidae_385	Hummingbirds_385	yes	no	NA	NA
Amazilia_yucatanensis	-0.298158563	-0.010967214	-0.006825776	0.000545775	53.39587991	3.89	0.154912587	-0.307568707	0.022255088	-0.047774859	1	Diet.Nect	ForStrat.understory	3	Trochilidae	Hummingbirds	-999	-999	yes	yes	NA	NA
Amazona_aestiva	0.25413501	-0.282206388	0.020895595	0.010228374	93.60411156	451	0.261703716	0.282589106	-0.09552342	0.006589648	1	omnivore	generalist	4	Psittacidae2	Parrots2	Psittacidae2_237	Parrots2_237	no	no	-0.254960455	1.348166163	3
Amazona_agilis	0.21250328	-0.314573903	0.026830362	-0.025071502	73.64370487	213	0.303005839	0.246209736	-0.099446315	0.062324595	1	omnivore	generalist	4	Psittacidae2	Parrots2	Psittacidae2_237	Parrots2_237	no	no	-0.254960455	1.348166163
Amazona_albifrons	0.244464584	-0.25104521	0.048383372	-0.003442516	82.84423961	206	0.230445134	0.260138717	-0.111374177	0.042713498	1	omnivore	generalist	4	Psittacidae2	Parrots2	Psittacidae2_237	Parrots2_237	no	no	-0.254960455	1.348166163	4
Amazona_amazonica	0.177989751	-0.270614184	0.067522775	-0.057170288	98.41207043	370	0.266932543	0.194633826	-0.112876579	0.09291117	1	Diet.Fruit	generalist	2	Psittacidae2	Parrots2	Psittacidae2_237	Parrots2_237	no	no	1.738647978	-0.635681215	2
Amazona_arausiaca	0.228370312	-0.169416386	0.073002544	0.004625244	98.28558499	327.37	0.152337867	0.219494438	-0.114198613	0.039023634	1	Diet.Fruit	generalist	2	Psittacidae2	Parrots2	Psittacidae2_237	Parrots2_237	no	no	1.738647978	-0.635681215
Amazona_auropalliata	0.243951829	-0.2106582	0.074442682	0.013104806	105.7917369	476.94	0.185696688	0.245098821	-0.12919059	0.02753096	1	omnivore	generalist	4	Psittacidae2	Parrots2	Psittacidae2_237	Parrots2_237	no	no	-0.254960455	1.348166163	4
Amazona_autumnalis	0.238616266	-0.242050491	0.049723126	-0.0190743	91.65485101	416	0.223610594	0.249891225	-0.10483864	0.055241607	1	Diet.Fruit	generalist	2	Psittacidae2	Parrots2	Psittacidae2_237	Parrots2_237	no	no	1.738647978	-0.635681215	2
Amazona_barbadensis	0.271827523	-0.200331226	0.065413689	-0.039816131	83.65557482	270	0.173022763	0.266342133	-0.105692837	0.074366293	1	omnivore	generalist	4	Psittacidae2	Parrots2	Psittacidae2_237	Parrots2_237	no	no	-0.254960455	1.348166163
Amazona_brasiliensis	0.261633638	-0.247404006	0.048762061	-0.040419961	85.63354876	327.37	0.223306443	0.271738577	-0.104113174	0.082702501	1	omnivore	generalist	4	Psittacidae2	Parrots2	Psittacidae2_237	Parrots2_237	no	no	-0.254960455	1.348166163	3
Amazona_collaria	0.152600679	-0.28641786	0.06710513	-0.08340067	79.79749612	187	0.288570196	0.171156531	-0.110666379	0.124502207	1	omnivore	generalist	4	Psittacidae2	Parrots2	Psittacidae2_237	Parrots2_237	no	no	-0.254960455	1.348166163
Amazona_dufresniana	0.208856885	-0.255171049	0.050187152	-0.021426235	101.6440024	623	0.244471409	0.225311822	-0.106322162	0.051106049	1	omnivore	ForStrat.midhigh	3	Psittacidae2	Parrots2	Psittacidae2_237	Parrots2_237	no	no	-2.460195778	-0.815689	2
Amazona_farinosa	0.251562203	-0.225150637	0.048351149	-0.029272566	106.1519717	625.99	0.205492935	0.258282994	-0.099149459	0.066799536	1	omnivore	ForStrat.midhigh	3	Psittacidae2	Parrots2	Psittacidae2_237	Parrots2_237	no	no	-2.460195778	-0.815689	2
Amazona_festiva	0.241958828	-0.198278043	0.074362385	-0.031849816	86.89556886	430	0.176350687	0.236361686	-0.116571825	0.074287011	1	Diet.Fruit	generalist	2	Psittacidae2	Parrots2	Psittacidae2_237	Parrots2_237	no	no	1.738647978	-0.635681215	2
Amazona_finschi	0.248293979	-0.235826602	0.078109651	-0.01180255	95.09122134	302	0.209991828	0.254808244	-0.133737627	0.051322724	1	omnivore	generalist	4	Psittacidae2	Parrots2	Psittacidae2_237	Parrots2_237	no	no	-0.254960455	1.348166163	4
Amazona_guildingii	0.249908633	-0.256494106	0.030747809	-0.028660075	109.758031	646	0.237760066	0.266636684	-0.090916494	0.060314788	1	omnivore	generalist	4	Psittacidae2	Parrots2	Psittacidae2_237	Parrots2_237	no	no	-0.254960455	1.348166163
Amazona_imperialis	0.177177231	-0.248637296	0.042310812	-0.04427785	119.7660552	327.37	0.248263022	0.192111318	-0.092380754	0.082799265	1	omnivore	generalist	4	Psittacidae2	Parrots2	Psittacidae2_237	Parrots2_237	no	no	-0.254960455	1.348166163
Amazona_kawalli	0.209844558	-0.281561194	0.060823213	-0.018626816	103.4677284	327.37	0.267180005	0.231279932	-0.121835157	0.053776216	1	Diet.Fruit	generalist	2	Psittacidae2	Parrots2	Psittacidae2_237	Parrots2_237	no	no	1.738647978	-0.635681215	2
Amazona_leucocephala	0.260989841	-0.204286673	0.08873034	0.025666151	80.37903216	235.34	0.171594436	0.258822784	-0.148590975	0.028084561	1	omnivore	ForStrat.midhigh	3	Psittacidae2	Parrots2	Psittacidae2_237	Parrots2_237	no	no	-2.460195778	-0.815689
Amazona_mercenaria	0.201910954	-0.181775816	0.077247127	-0.023239764	87.28302568	340	0.171327895	0.194048952	-0.112194781	0.063012286	0	Diet.Fruit	generalist	2	Psittacidae2	Parrots2	Psittacidae2_237	Parrots2_237	no	no	1.738647978	-0.635681215	2
Amazona_ochrocephala	0.256407865	-0.243456679	0.06856521	0.008149658	95.60813072	476.94	0.214360605	0.265299087	-0.130834057	0.030875904	1	omnivore	generalist	4	Psittacidae2	Parrots2	Psittacidae2_237	Parrots2_237	no	no	-0.254960455	1.348166163	2
Amazona_oratrix	0.251955275	-0.221464047	0.070020529	0.005114772	101.4361528	476.94	0.194835933	0.255931699	-0.128758009	0.039665468	1	omnivore	generalist	4	Psittacidae2	Parrots2	Psittacidae2_237	Parrots2_237	no	no	-0.254960455	1.348166163	4
Amazona_pretrei	0.139092291	-0.244732646	0.035182856	-0.050655911	81.96280051	272.76	0.257781949	0.15567689	-0.076363668	0.073155124	1	Diet.Fruit	generalist	2	Psittacidae2	Parrots2	Psittacidae2_237	Parrots2_237	no	no	1.738647978	-0.635681215
Amazona_rhodocorytha	0.223584642	-0.235290768	0.056778302	-0.075013671	95.68518476	474.34	0.223914805	0.229216016	-0.093613057	0.109649403	1	Diet.Fruit	ForStrat.midhigh	3	Psittacidae2	Parrots2	Psittacidae2_237	Parrots2_237	no	no	-0.466587346	-2.799536378	3
Amazona_tucumana	0.274864177	-0.31038331	-0.002696031	-0.041097818	69.92886446	260	0.289969345	0.309827956	-0.07071942	0.056024666	1	omnivore	generalist	4	Psittacidae2	Parrots2	Psittacidae2_237	Parrots2_237	no	no	-0.254960455	1.348166163	2
Amazona_ventralis	0.260720993	-0.255145156	0.055344057	-0.003909834	76.63710666	214	0.227510461	0.274085627	-0.119542999	0.037235344	1	omnivore	generalist	4	Psittacidae2	Parrots2	Psittacidae2_237	Parrots2_237	no	no	-0.254960455	1.348166163
Amazona_versicolor	0.219125204	-0.263839301	0.053979511	-0.059576927	100.802293	676	0.250954345	0.231953017	-0.098106552	0.097221123	1	omnivore	generalist	4	Psittacidae2	Parrots2	Psittacidae2_237	Parrots2_237	no	no	-0.254960455	1.348166163
Amazona_vinacea	0.227698043	-0.269161328	0.03419635	-0.038155561	88.53370131	254	0.255544891	0.246583146	-0.091543866	0.076321039	1	omnivore	generalist	4	Psittacidae2	Parrots2	Psittacidae2_237	Parrots2_237	no	no	-0.254960455	1.348166163	3
Amazona_viridigenalis	0.243296233	-0.259727824	0.059068543	-0.049495027	88.5435584	316	0.238629175	0.254447898	-0.110057186	0.089914299	1	omnivore	generalist	4	Psittacidae2	Parrots2	Psittacidae2_237	Parrots2_237	no	no	-0.254960455	1.348166163
Amazona_vittata	0.239961899	-0.265115835	0.029053011	-0.026878365	86.88015585	279.28	0.249950629	0.260533277	-0.089712766	0.059527029	1	omnivore	generalist	4	Psittacidae2	Parrots2	Psittacidae2_237	Parrots2_237	no	no	-0.254960455	1.348166163
Amazona_xantholora	0.24339995	-0.270837814	0.062070958	-0.038462474	74.50209527	217	0.248117617	0.258379231	-0.119631147	0.07679985	0	Diet.Fruit	generalist	2	Psittacidae2	Parrots2	Psittacidae2_237	Parrots2_237	no	no	1.738647978	-0.635681215	4
Amazonetta_brasiliensis	0.002731379	0.011250058	-0.054809143	0.167347697	124.7860234	499.99	0.051561521	-0.012084896	0.011503233	-0.145339736	1	omnivore	ForStrat.ground	3	Anatinae	Anatinae	Anatinae_125	Anatinae_125	no	no	-0.892568593	-0.209367471	4
Amblycercus_holosericeus	-0.135308054	-0.260377351	-0.066829449	0.013368418	70.17692291	70.42	0.355500878	-0.082502304	0.004457959	-0.0563527	1	Diet.Inv	ForStrat.understory	3	P21	New World Blackbirds	-999	-999	no	yes	-2.753913007	-0.619703501	4
Amblyornis_flavifrons	0.084847272	0.049944446	-0.000695246	0.018279646	56.88006205	120	-0.003552461	0.044613647	-0.000967804	-0.016430212	0	Diet.Fruit	generalist	2	BC2	Australian Treecreepers, Bowerbirds	-999	-999	no	yes	NA	NA
Amblyornis_inornata	0.054105409	0.027971723	-0.042308586	-0.013633815	83.3336391	124	0.035351203	0.02435517	0.047501104	-0.000434305	1	Diet.Fruit	ForStrat.midhigh	1	BC2	Australian Treecreepers, Bowerbirds	-999	-999	no	yes	NA	NA
Amblyornis_macgregoriae	0.140407462	0.145608736	0.000398842	0.005747675	74.99127265	117.47	-0.108823114	0.073155135	0.017359865	-0.003135134	1	Diet.Fruit	ForStrat.canopy	1	BC2	Australian Treecreepers, Bowerbirds	-999	-999	no	yes	NA	NA
Amblyornis_subalaris	0.082523951	-0.081258044	-0.022340816	-0.006322316	60.14873053	108.88	0.127339141	0.076297347	-0.000832688	0.000100966	1	Diet.Fruit	generalist	2	BC2	Australian Treecreepers, Bowerbirds	-999	-999	no	yes	NA	NA
Amblyospiza_albifrons	0.228192774	-0.151845917	0.005404997	0.053584387	58.99383284	41.59	0.14096736	0.229635579	-0.078844041	-0.014050236	1	omnivore	ForStrat.midhigh	2	P6	Weavers, Allies	-999	-999	yes	yes	NA	NA
Amblyramphus_holosericeus	-0.105120745	-0.20227748	-0.085993808	0.035384824	66.92208819	56.76	0.29516259	-0.064285784	0.029535534	-0.072258652	1	omnivore	ForStrat.ground	2	P21	New World Blackbirds	P21_150	New World Blackbirds_150	no	no	1.522601726	-0.566943064	3
Ammodramus_aurifrons	0.001475655	-0.184663445	-0.018771674	0.015454556	33.23955267	17.8	0.24076782	0.023336936	-0.033524366	-0.027788965	1	Diet.Seed	ForStrat.ground	1	P20b	Buntings, American Sparrows, Brush-Finches	-999	-999	no	yes	0.670282091	1.429385635	3
Ammodramus_bairdii	0.10676957	-0.17667576	-0.034165345	0.010688542	30.17242359	18.05	0.207497844	0.124122718	-0.027117446	-0.021491115	1	omnivore	ForStrat.ground	3	P20b	Buntings, American Sparrows, Brush-Finches	-999	-999	no	yes	-1.354843406	-0.154863044	1
Ammodramus_caudacutus	-0.008760257	-0.180974374	-0.004074229	0.009555419	32.91642536	19.19	0.237661676	0.009547551	-0.043315011	-0.018274025	1	Diet.Inv	ForStrat.ground	4	P20b	Buntings, American Sparrows, Brush-Finches	-999	-999	no	yes	-0.582663068	1.556043545	1
Ammodramus_henslowii	0.137259402	-0.114519879	0.018370053	0.001733511	33.87720891	12.8	0.131947727	0.12887189	-0.061308426	0.008195652	1	Diet.Inv	ForStrat.ground	4	P20b	Buntings, American Sparrows, Brush-Finches	-999	-999	no	yes	-0.582663068	1.556043545	1
Ammodramus_humeralis	0.110506105	-0.176395413	-0.028158118	0.020184707	28.7740939	15.99	0.206108929	0.128181596	-0.032186682	-0.031055216	1	Diet.Seed	ForStrat.ground	1	P20b	Buntings, American Sparrows, Brush-Finches	-999	-999	no	yes	0.670282091	1.429385635	5
Ammodramus_leconteii	0.053856671	-0.179293614	-0.072120227	0.002660087	26.79277996	13	0.231730799	0.079457225	0.015132335	-0.029069389	1	Diet.Seed	ForStrat.ground	1	P20b	Buntings, American Sparrows, Brush-Finches	-999	-999	no	yes	0.670282091	1.429385635	1
Ammodramus_maritimus	-0.049689118	-0.188803598	-0.019365436	0.009727936	37.8793706	22.16	0.259699343	-0.024417479	-0.026337167	-0.027196536	1	Diet.Inv	ForStrat.ground	4	P20b	Buntings, American Sparrows, Brush-Finches	-999	-999	no	yes	-0.582663068	1.556043545	1
Ammodramus_nelsoni	-0.024751274	-0.17619098	-0.003047397	0.029196174	29.93318237	15.11	0.2361843	-0.005087909	-0.048035309	-0.045294529	1	omnivore	ForStrat.ground	3	P20b	Buntings, American Sparrows, Brush-Finches	-999	-999	no	yes	-1.354843406	-0.154863044	1
Ammodramus_savannarum	0.103293246	-0.152215982	-0.022348127	0.013529921	32.93850269	17.61	0.18405044	0.113348623	-0.029801711	-0.019957356	1	Diet.Inv	ForStrat.ground	4	P20b	Buntings, American Sparrows, Brush-Finches	-999	-999	no	yes	-0.582663068	1.556043545	1
Ammomanes_cinctura	0.050898585	0.030838828	-0.034868955	0.015140568	35.2871313	18.13	0.029718423	0.021843995	0.029206732	-0.031870345	1	Diet.Seed	ForStrat.ground	1	S3	Larks	-999	-999	no	yes	0.16210605	1.005036323	4
Ammomanes_deserti	-0.021561462	-0.026547665	-0.015398813	0.020626583	43.20833948	23.8	0.09845045	-0.03747569	0.003970553	-0.034441692	0	omnivore	ForStrat.ground	2	S3	Larks	-999	-999	no	yes	0.714352523	-1.124266838	4
Ammomanes_grayi	-0.004785438	0.022228948	-0.025674617	0.00238436	41.53864785	21.41	0.050877313	-0.0325599	0.026255029	-0.017527795	1	omnivore	ForStrat.ground	2	S3	Larks	-999	-999	no	yes	0.714352523	-1.124266838	1
Ammomanes_phoenicura	0.080373525	-0.062715974	-0.020068072	0.015851103	38.30746951	25.6	0.106660075	0.068707838	-0.004720304	-0.015517168	1	omnivore	ForStrat.ground	2	S3	Larks	-999	-999	no	yes	0.714352523	-1.124266838	4
Ammoperdix_griseogularis	0.167140271	-0.050074852	0.002034669	0.021415077	48.10344507	201.86	0.067009596	0.14455713	-0.030156314	0.006561261	0	omnivore	ForStrat.ground	4	Phasianidae	Pheasants, Quail, Guineafowl	-999	-999	no	yes	-0.799684235	0.741459801	6
Ammoperdix_heyi	0.179076272	0.099981002	0.037115702	0.025067229	46.84651507	189.73	-0.085406197	0.113740397	-0.032712713	0.008003053	1	omnivore	ForStrat.ground	4	Phasianidae	Pheasants, Quail, Guineafowl	-999	-999	no	yes	-0.799684235	0.741459801
Ampeliceps_coronatus	0.120372225	0.240036266	0.062785964	0.015001486	55.20573707	87.87	-0.205444626	0.022117604	-0.022922874	-0.006052798	1	Diet.Fruit	generalist	2	M4	Mockingbirds, Thrashers, Philippine Creepers, Starlings	M4_256	Mockingbirds, Thrashers, Philippine Creepers, Starlings_256	no	no	1.75060678	-0.172850016	3
Ampelioides_tschudii	0.143885642	0.034325381	-0.077218577	-0.037736598	57.70511396	78.4	0.012645342	0.111660397	0.082141285	0.023966089	1	omnivore	generalist	3	Cotingidae	Cotingas	-999	-999	no	yes	-2.315085166	-1.855508713	1
Ampelion_rubrocristatus	0.134926037	0.011009058	-0.028991217	-0.033127388	49.90332065	66.29	0.028474813	0.102513522	0.02887364	0.02116631	1	Diet.Fruit	generalist	1	Cotingidae	Cotingas	-999	-999	no	yes	0.147386706	0.7737257	1
Ampelion_rufaxilla	0.137504194	0.066996677	-0.035499041	-0.041198735	45.94166279	73.9	-0.023708009	0.09184858	0.048651348	0.026658544	1	Diet.Fruit	generalist	1	Cotingidae	Cotingas	-999	-999	no	yes	0.147386706	0.7737257	1
Amphilais_seebohmi	-0.096568276	0.004672077	-0.003767542	0.00656444	31.77151781	12.3	0.087851951	-0.118821552	0.008241501	-0.030836545	0	Diet.Inv	ForStrat.understory	1	S11	Old World Warblers I	-999	-999	no	yes	1.531954744	1.097346882	4
Amphispiza_belli	0.097853134	-0.112572938	-0.02531305	0.032759586	23.73477532	16.99	0.147046796	0.099247648	-0.022660063	-0.03510134	1	Diet.Inv	ForStrat.ground	4	P20b	Buntings, American Sparrows, Brush-Finches	-999	-999	no	yes	-0.582663068	1.556043545	1
Amphispiza_bilineata	0.084173871	-0.15194476	-0.039995479	0.006597208	26.91865312	13.5	0.192542188	0.096969779	-0.00980985	-0.016679173	1	omnivore	ForStrat.ground	3	P20b	Buntings, American Sparrows, Brush-Finches	-999	-999	no	yes	-1.354843406	-0.154863044	1
Amytornis_barbatus	0.058647341	-0.033842206	0.036863872	0.031493923	32.43747261	18.39	0.074457782	0.033300322	-0.053888496	-0.009113768	1	omnivore	generalist	4	BC4	Australasian Wrens	-999	-999	yes	yes	NA	NA
Amytornis_goyderi	0.149210364	-0.046052476	0.035410403	0.031926011	35.48383932	16.69	0.061749938	0.123082377	-0.063209018	-0.000639714	1	Diet.Seed	generalist	4	BC4	Australasian Wrens	-999	-999	yes	yes	NA	NA
Amytornis_housei	0.055165424	0.030864511	0.003042943	0.012185062	48.96011886	28.92	0.021900053	0.018972618	-0.003176706	-0.014727387	1	omnivore	ForStrat.ground	3	BC4	Australasian Wrens	-999	-999	yes	yes	NA	NA
Amytornis_purnelli	-0.021348859	-0.016103779	-0.001793067	0.011956376	38.31169148	20.97	0.086923079	-0.042966008	-0.002304508	-0.014723169	1	omnivore	ForStrat.ground	3	BC4	Australasian Wrens	-999	-999	yes	yes	NA	NA
Amytornis_striatus	0.003429557	0.095844459	0.019663267	0.002793376	37.85166539	19.64	-0.028721163	-0.049350074	0.000247266	-0.007722557	1	omnivore	ForStrat.ground	3	BC4	Australasian Wrens	-999	-999	yes	yes	NA	NA
Amytornis_textilis	0.095122525	0.050626163	0.032568974	0.02574476	35.78939912	23.03	-0.014536355	0.047402127	-0.03290584	-0.003398885	1	omnivore	ForStrat.ground	3	BC4	Australasian Wrens	-999	-999	yes	yes	NA	NA
Amytornis_woodwardi	0.055576044	0.020272832	0.022091886	0.00631286	44.19143861	35.05	0.028698392	0.018013063	-0.02076308	0.002231006	1	omnivore	ForStrat.ground	3	BC4	Australasian Wrens	-999	-999	yes	yes	NA	NA
Anabacerthia_amaurotis	-0.043356431	0.026529537	-0.026072511	0.014832623	43.89763748	19.2	0.056097022	-0.069446637	0.025996148	-0.033004928	0	Diet.Inv	ForStrat.understory	3	Furnaridae	Ovenbirds, Woodcreepers	Furnaridae_439	Ovenbirds, Woodcreepers_439	yes	no	NA	NA
Anabacerthia_striaticollis	-0.047358507	-0.073064241	-0.016880549	0.011186481	45.41937031	24.8	0.150672935	-0.049313421	-0.003928493	-0.037587651	1	Diet.Inv	ForStrat.midhigh	3	Furnaridae	Ovenbirds, Woodcreepers	Furnaridae_439	Ovenbirds, Woodcreepers_439	yes	no	NA	NA
Anabacerthia_variegaticeps	-0.035052322	-0.024340396	0.001658594	0.016152201	47.10357287	27.8	0.097616974	-0.052476142	-0.011950666	-0.029333761	0	Diet.Inv	generalist	4	Furnaridae	Ovenbirds, Woodcreepers	Furnaridae_439	Ovenbirds, Woodcreepers_439	yes	no	NA	NA
Anabazenops_dorsalis	-0.067537665	-0.025334675	0.020506022	0.03131824	56.70243121	35.4	0.102764115	-0.085311663	-0.031723379	-0.042929967	1	Diet.Inv	ForStrat.midhigh	3	Furnaridae	Ovenbirds, Woodcreepers	Furnaridae_439	Ovenbirds, Woodcreepers_439	yes	no	NA	NA
Anabazenops_fuscus	-0.096874735	0.03720884	0.025862171	0.044247917	65.93625838	39	0.049599424	-0.127220566	-0.027425222	-0.064524021	1	Diet.Inv	ForStrat.midhigh	3	Furnaridae	Ovenbirds, Woodcreepers	Furnaridae_439	Ovenbirds, Woodcreepers_439	yes	no	NA	NA
Anairetes_agilis	0.037091181	0.130526196	-0.049939708	0.008675172	27.56585207	10.1	-0.058507017	-0.014584012	0.068518525	-0.023543329	1	Diet.Inv	ForStrat.understory	4	TitTyranRest	Tyrant-Flycatchers, Cotingas, Allies	TitTyranRest_408	Tyrant-Flycatchers, Cotingas, Allies_408	yes	no	NA	NA
Anairetes_fernandezianus	-0.08238027	0.037134825	-0.038981084	0.005761105	33.79938521	6.85	0.059432645	-0.108614387	0.04853	-0.02769327	1	Diet.Inv	ForStrat.understory	4	TitTyranRest	Tyrant-Flycatchers, Cotingas, Allies	TitTyranRest_408	Tyrant-Flycatchers, Cotingas, Allies_408	yes	no	NA	NA
Anairetes_flavirostris	0.014482041	0.154134587	-0.007932514	0.02377975	27.1896748	6	-0.083406828	-0.04723584	0.031341525	-0.032314942	1	Diet.Inv	ForStrat.understory	4	TitTyranRest	Tyrant-Flycatchers, Cotingas, Allies	TitTyranRest_408	Tyrant-Flycatchers, Cotingas, Allies_408	yes	no	NA	NA
Anairetes_nigrocristatus	0.001014508	0.119682251	-0.031015932	0.012565837	33.50585459	6.85	-0.042780302	-0.050140979	0.05153637	-0.024781583	1	Diet.Inv	ForStrat.understory	4	TitTyranRest	Tyrant-Flycatchers, Cotingas, Allies	TitTyranRest_408	Tyrant-Flycatchers, Cotingas, Allies_408	yes	no	NA	NA
Anairetes_parulus	-0.033501789	0.211397259	-0.002901943	0.017375782	34.29741462	6.2	-0.12638743	-0.108991143	0.044752518	-0.029860119	1	Diet.Inv	ForStrat.understory	4	TitTyranRest	Tyrant-Flycatchers, Cotingas, Allies	TitTyranRest_408	Tyrant-Flycatchers, Cotingas, Allies_408	yes	no	NA	NA
Anairetes_reguloides	0.012059006	0.192168339	-0.021861909	0.016298231	31.02473602	5.9	-0.11616907	-0.057959361	0.056272306	-0.02834758	1	Diet.Inv	ForStrat.understory	4	TitTyranRest	Tyrant-Flycatchers, Cotingas, Allies	TitTyranRest_408	Tyrant-Flycatchers, Cotingas, Allies_408	yes	no	NA	NA
Anaplectes_rubriceps	0.015764042	-0.074509605	-0.047375551	-0.00732466	46.06647471	22.57	0.1408284	0.012831739	0.026053846	-0.012767199	0	Diet.Inv	ForStrat.ground	1	P6	Weavers, Allies	-999	-999	yes	yes	NA	NA
Anarhynchus_frontalis	-0.487809606	-0.134966868	0.099167206	0.057757259	77.3061349	57.64	0.295816632	-0.468738373	-0.114798682	-0.110135761	1	Diet.Inv	ForStrat.ground	1	Charadrii	Waders, Allies	-999	-999	no	yes	0.117136588	0.710550199	3
Anas_acuta	-0.033645082	-0.058145251	-0.080263081	0.142720587	166.1053194	944.62	0.132878386	-0.027580611	0.028320311	-0.132194332	1	omnivore	ForStrat.wataroundsurfNP	4	Anatinae	Anatinae	Anatinae_125	Anatinae_125	no	no	-0.718058629	1.974477945	5
Anas_americana	0.07499271	-0.035148616	-0.086632419	0.124261493	121.6535319	754.61	0.085260753	0.070823871	0.037773756	-0.110272793	1	Diet.PlantO	generalist	3	Anatinae	Anatinae	Anatinae_125	Anatinae_125	no	no	-1.475789378	-1.556094954	5
Anas_andium	-0.039256273	0.019396454	-0.052768724	0.131622802	126.9775843	434	0.057630684	-0.056232898	0.024104587	-0.119561855	0	omnivore	ForStrat.wataroundsurfNP	4	Anatinae	Anatinae	Anatinae_125	Anatinae_125	no	no	-0.718058629	1.974477945	4
Anas_aucklandica	0.004010816	-0.104370533	-0.059151949	0.145730989	118.4766912	499.09	0.162958223	0.017886242	-0.007047104	-0.132242831	1	Diet.Inv	ForStrat.wataroundsurfNP	1	Anatinae	Anatinae	Anatinae_125	Anatinae_125	no	no	0.701178584	0.506769472
Anas_bahamensis	0.000973047	-0.058549997	-0.091581591	0.156374158	138.9357429	489.97	0.124703191	0.007812331	0.032202497	-0.143573146	1	Diet.PlantO	ForStrat.wataroundsurfNP	3	Anatinae	Anatinae	Anatinae_125	Anatinae_125	no	no	-1.344552323	-0.271339628	4
Anas_bernieri	-0.002236829	-0.061237398	-0.061120985	0.172214159	119.5703799	378.48	0.123517407	0.003531766	0.000505769	-0.149267856	1	omnivore	ForStrat.wataroundsurfNP	4	Anatinae	Anatinae	Anatinae_125	Anatinae_125	no	no	-0.718058629	1.974477945
Anas_capensis	0.018991399	-0.03714206	-0.12290473	0.18204626	134.3880563	402	0.103120732	0.027467225	0.054341011	-0.17991481	1	omnivore	ForStrat.wataroundsurfNP	4	Anatinae	Anatinae	Anatinae_125	Anatinae_125	no	no	-0.718058629	1.974477945	2
Anas_castanea	0.007311933	-0.014321749	-0.066116472	0.153531021	142.075512	624.01	0.078054838	0.000509315	0.018017311	-0.137852417	1	omnivore	ForStrat.wataroundsurfNP	4	Anatinae	Anatinae	Anatinae_125	Anatinae_125	no	no	-0.718058629	1.974477945	1
Anas_chlorotis	0.019823315	-0.056754335	-0.093580596	0.143904622	141.8237578	499.09	0.119729635	0.026050837	0.034767208	-0.134027054	1	Diet.Inv	ForStrat.wataroundsurfNP	1	Anatinae	Anatinae	Anatinae_125	Anatinae_125	no	no	0.701178584	0.506769472	3
Anas_clypeata	-0.085685744	-0.059258571	-0.100216523	0.173743392	208.1415397	612.56	0.148059708	-0.07248742	0.041737451	-0.15962314	1	Diet.Inv	ForStrat.wataroundsurfNP	1	Anatinae	Anatinae	Anatinae_125	Anatinae_125	no	no	0.701178584	0.506769472	5
Anas_crecca	-0.022703842	-0.029102098	-0.049610665	0.142143317	112.3160264	341.89	0.097610664	-0.028074109	0.004133244	-0.12521673	1	omnivore	ForStrat.wataroundsurfNP	4	Anatinae	Anatinae	Anatinae_125	Anatinae_125	no	no	-0.718058629	1.974477945	5
Anas_cyanoptera	-0.02062627	-0.065636448	-0.088036129	0.122846534	146.0281751	377.45	0.139729251	-0.01282435	0.038975046	-0.109547786	1	omnivore	ForStrat.wataroundsurfNP	4	Anatinae	Anatinae	Anatinae_125	Anatinae_125	no	no	-0.718058629	1.974477945	4
Anas_discors	-0.004346365	-0.047096205	-0.075350215	0.141874348	132.9643861	359.44	0.114312707	-0.002265798	0.023610077	-0.128865573	1	Diet.PlantO	ForStrat.wataroundsurfNP	3	Anatinae	Anatinae	Anatinae_125	Anatinae_125	no	no	-1.344552323	-0.271339628	5
Anas_eatoni	-0.047012093	-0.076756457	-0.030582917	0.165419067	111.6199217	944.62	0.143749746	-0.040786428	-0.030065282	-0.147190364	0	omnivore	ForStrat.wataroundsurfNP	4	Anatinae	Anatinae	Anatinae_125	Anatinae_125	no	no	-0.718058629	1.974477945
Anas_erythrorhyncha	-0.006118942	-0.007394856	-0.067428458	0.162074353	142.2602288	558.82	0.073913003	-0.014953148	0.021859619	-0.140455058	1	omnivore	generalist	4	Anatinae	Anatinae	Anatinae_125	Anatinae_125	no	no	-0.849295683	0.689722619	2
Anas_falcata	0.002165256	0.007063568	-0.091321124	0.122047276	140.1379499	645.83	0.065381166	-0.009246603	0.058508223	-0.113837133	1	Diet.PlantO	ForStrat.wataroundsurfNP	3	Anatinae	Anatinae	Anatinae_125	Anatinae_125	no	no	-1.344552323	-0.271339628	5
Anas_flavirostris	-0.009001936	0.041602429	-0.060894562	0.156428882	124.255786	434	0.028744655	-0.028966227	0.02611082	-0.142605465	1	omnivore	ForStrat.wataroundsurfNP	4	Anatinae	Anatinae	Anatinae_125	Anatinae_125	no	no	-0.718058629	1.974477945	4
Anas_formosa	0.019378566	-0.019624652	-0.076270834	0.124812521	125.2795639	433.98	0.082686559	0.011049629	0.035638876	-0.106947285	1	Diet.PlantO	ForStrat.wataroundsurfNP	3	Anatinae	Anatinae	Anatinae_125	Anatinae_125	no	no	-1.344552323	-0.271339628	5
Anas_fulvigula	0.005733049	-0.035934004	-0.097768153	0.14171084	188.0742687	843.42	0.104886463	0.007870888	0.046375499	-0.134443325	1	omnivore	ForStrat.wataroundsurfNP	4	Anatinae	Anatinae	Anatinae_125	Anatinae_125	no	no	-0.718058629	1.974477945	5
Anas_georgica	0.030423978	-0.065229984	-0.046328912	0.178811378	120.7874517	623.82	0.113435921	0.033467384	-0.024128751	-0.158983365	1	Diet.PlantO	generalist	3	Anatinae	Anatinae	Anatinae_125	Anatinae_125	no	no	-1.475789378	-1.556094954	4
Anas_gibberifrons	0.015777912	-0.00142781	-0.106611436	0.166690668	128.9159522	488.11	0.069170641	0.011753418	0.054334016	-0.158098775	0	omnivore	ForStrat.wataroundsurfNP	4	Anatinae	Anatinae	Anatinae_125	Anatinae_125	no	no	-0.718058629	1.974477945
Anas_gracilis	0.000914395	-0.054742344	-0.082526427	0.166965257	124.1086033	488.11	0.119153786	0.007406865	0.019436984	-0.156404881	1	omnivore	ForStrat.wataroundsurfNP	4	Anatinae	Anatinae	Anatinae_125	Anatinae_125	no	no	-0.718058629	1.974477945	1
Anas_hottentota	0.00079284	-0.099764532	-0.089776836	0.142636085	110.4304065	276.36	0.164029043	0.017096054	0.022850454	-0.132703088	1	omnivore	ForStrat.watbelowsurfNP	1	Anatinae	Anatinae	Anatinae_125	Anatinae_125	no	no	1.038387613	0.844319051	2
Anas_luzonica	0.008598943	-0.030721584	-0.116549271	0.136089775	161.8127291	832.04	0.102137785	0.010560556	0.0681939	-0.126716765	1	omnivore	ForStrat.wataroundsurfNP	4	Anatinae	Anatinae	Anatinae_125	Anatinae_125	no	no	-0.718058629	1.974477945
Anas_melleri	-0.000473024	-0.0504074	-0.128110063	0.116116021	197.9737783	959.22	0.1260352	0.006874751	0.080335809	-0.112097498	1	omnivore	ForStrat.wataroundsurfNP	4	Anatinae	Anatinae	Anatinae_125	Anatinae_125	no	no	-0.718058629	1.974477945
Anas_penelope	0.053236274	-0.06072832	-0.066029308	0.123714253	121.4719546	770.03	0.111094704	0.052335393	0.014362138	-0.102714045	1	Diet.PlantO	generalist	3	Anatinae	Anatinae	Anatinae_125	Anatinae_125	no	no	-1.475789378	-1.556094954	5
Anas_platalea	-0.070690063	-0.061895842	-0.103148772	0.15208701	200.1738017	465.43	0.148645411	-0.058600091	0.048880204	-0.140024226	1	omnivore	ForStrat.wataroundsurfNP	4	Anatinae	Anatinae	Anatinae_125	Anatinae_125	no	no	-0.718058629	1.974477945	4
Anas_platyrhynchos	-0.00670486	-0.018176227	-0.082594566	0.132789488	192.5004832	843.42	0.08979218	-0.011888909	0.04307458	-0.11945614	1	omnivore	ForStrat.wataroundsurfNP	4	Anatinae	Anatinae	Anatinae_125	Anatinae_125	no	no	-0.718058629	1.974477945	5
Anas_poecilorhyncha	0.003120018	-0.042243251	-0.115712639	0.132773133	174.8631159	999.96	0.114867773	0.008266875	0.065924527	-0.130112549	1	Diet.PlantO	generalist	3	Anatinae	Anatinae	Anatinae_125	Anatinae_125	no	no	-1.475789378	-1.556094954	5
Anas_puna	-0.039542005	-0.063515566	-0.030728474	0.169504967	171.4619997	595.21	0.13031341	-0.035541454	-0.027071802	-0.150482665	1	Diet.PlantO	ForStrat.wataroundsurfNP	3	Anatinae	Anatinae	Anatinae_125	Anatinae_125	no	no	-1.344552323	-0.271339628	4
Anas_querquedula	-0.001252754	-0.071499886	-0.073703539	0.146480273	121.3766627	325.6	0.1352221	0.005619911	0.016222367	-0.127006623	1	omnivore	ForStrat.watbelowsurfNP	1	Anatinae	Anatinae	Anatinae_125	Anatinae_125	no	no	1.038387613	0.844319051	5
Anas_rhynchotis	-0.075463722	-0.052627586	-0.100247747	0.163606848	210.4212239	638.96	0.139049428	-0.065815439	0.045325689	-0.146335586	1	Diet.Inv	ForStrat.watbelowsurfNP	2	Anatinae	Anatinae	Anatinae_125	Anatinae_125	no	no	2.457624825	-0.623389422	1
Anas_rubripes	-0.002364495	-0.042235386	-0.090633117	0.126643363	178.3450273	1240.96	0.112274193	-0.00154587	0.045344448	-0.111605583	1	omnivore	ForStrat.wataroundsurfNP	4	Anatinae	Anatinae	Anatinae_125	Anatinae_125	no	no	-0.718058629	1.974477945	5
Anas_sibilatrix	0.059304392	-0.062442611	-0.066319912	0.126281672	122.7904178	923.16	0.110712063	0.058290033	0.013904668	-0.099205783	1	Diet.PlantO	ForStrat.ground	3	Anatinae	Anatinae	Anatinae_125	Anatinae_125	no	no	-1.519062288	-2.455185043	4
Anas_smithii	-0.050649165	-0.054100858	-0.12473318	0.165534831	196.1048027	591.46	0.139109094	-0.036836475	0.065945737	-0.160986357	1	Diet.Inv	ForStrat.wataroundsurfNP	1	Anatinae	Anatinae	Anatinae_125	Anatinae_125	no	no	0.701178584	0.506769472	2
Anas_sparsa	0.017974619	0.027361867	-0.090614054	0.139747296	156.1381371	981.49	0.041223103	0.002842896	0.055566779	-0.124862884	1	omnivore	ForStrat.wataroundsurfNP	4	Anatinae	Anatinae	Anatinae_125	Anatinae_125	no	no	-0.718058629	1.974477945	2
Anas_strepera	-0.009653773	-0.041289914	-0.061619395	0.125289563	144.4891185	915.58	0.109344247	-0.011632546	0.017030695	-0.111088124	1	Diet.PlantO	ForStrat.wataroundsurfNP	3	Anatinae	Anatinae	Anatinae_125	Anatinae_125	no	no	-1.344552323	-0.271339628	5
Anas_superciliosa	0.002811466	-0.044457871	-0.101201033	0.131845353	165.3124203	882.76	0.114739068	0.006178305	0.052516115	-0.121202089	1	Diet.PlantO	ForStrat.wataroundsurfNP	3	Anatinae	Anatinae	Anatinae_125	Anatinae_125	no	no	-1.344552323	-0.271339628	1
Anas_undulata	-0.017438955	-0.014313845	-0.067709775	0.150546189	169.8266676	1008	0.084699321	-0.024121431	0.024551252	-0.135937339	1	omnivore	generalist	4	Anatinae	Anatinae	Anatinae_125	Anatinae_125	no	no	-0.849295683	0.689722619	2
Anas_versicolor	-0.004405513	-0.044208818	-0.0473158	0.179012362	134.4202682	595.21	0.104159272	-0.003774251	-0.015186426	-0.162766999	1	Diet.PlantO	ForStrat.wataroundsurfNP	3	Anatinae	Anatinae	Anatinae_125	Anatinae_125	no	no	-1.344552323	-0.271339628	4
Anas_wyvilliana	-0.016250202	-0.047883026	-0.090686723	0.14561759	157.3166293	843.42	0.120158894	-0.011869955	0.038851772	-0.1346983	0	omnivore	ForStrat.wataroundsurfNP	4	Anatinae	Anatinae	Anatinae_125	Anatinae_125	no	no	-0.718058629	1.974477945	5
Anastomus_lamelligerus	-0.290457988	-0.156196596	0.005563992	0.009348006	494.4665924	1081	0.287535556	-0.264861524	-0.026036974	-0.060510335	0	Diet.Inv	ForStrat.wataroundsurfNP	4	Ciconiidae	Storks	-999	-999	no	yes	NA	NA
Anastomus_oscitans	-0.252736655	-0.17896691	0.008234085	0.01857068	389.7121922	1120	0.298605869	-0.222310776	-0.039344773	-0.064294013	0	Diet.Inv	ForStrat.wataroundsurfNP	4	Ciconiidae	Storks	-999	-999	no	yes	NA	NA
Ancistrops_strigilatus	-0.059948881	-0.091698221	-0.004410203	0.018708885	55.7095974	35.9	0.169712618	-0.057303144	-0.020673642	-0.043885361	1	Diet.Inv	generalist	4	Furnaridae	Ovenbirds, Woodcreepers	Furnaridae_439	Ovenbirds, Woodcreepers_439	yes	no	NA	NA
Andigena_cucullata	-0.017916896	-0.002707064	0.041841072	0.002156998	199.6355347	311.76	0.067124183	-0.04878331	-0.038317456	0.004958275	1	Diet.Fruit	generalist	3	Ramphastidae	Toucans, Barbets	Ramphastidae_130	Toucans, Barbets_130	no	no	-0.044533927	-1.287232935	1
Andigena_hypoglauca	-0.08053675	0.000357764	0.058398873	-0.001153055	251.8051629	312.83	0.078339402	-0.112260654	-0.045832487	0.000479415	1	Diet.Fruit	generalist	3	Ramphastidae	Toucans, Barbets	Ramphastidae_130	Toucans, Barbets_130	no	no	-0.044533927	-1.287232935	1
Andigena_laminirostris	-0.078391503	0.003287794	0.073168529	-0.010485535	261.2248151	311	0.072597493	-0.114496673	-0.055691873	0.018121772	1	Diet.Fruit	ForStrat.midhigh	4	Ramphastidae	Toucans, Barbets	Ramphastidae_130	Toucans, Barbets_130	no	no	-1.516711518	0.290223942	1
Andigena_nigrirostris	-0.070626546	-0.045716328	0.058037574	-0.010976966	275.3290447	350	0.119890873	-0.091936713	-0.054439716	0.014029708	0	omnivore	ForStrat.canopy	1	Ramphastidae	Toucans, Barbets	Ramphastidae_130	Toucans, Barbets_130	no	no	1.144734643	2.512811514	1
Androdon_aequatorialis	-0.342923565	-0.067874238	-0.02319758	0.009805024	97.14670886	7.3	0.221965512	-0.332413056	0.022679076	-0.074583252	1	Diet.Nect	ForStrat.understory	3	Trochilidae	Hummingbirds	-999	-999	yes	yes	NA	NA
Andropadus_ansorgei	-0.07077809	-0.018270396	0.002183931	0.003664193	34.45941332	18.7	0.102597128	-0.089067638	-0.002581226	-0.020878924	1	omnivore	ForStrat.midhigh	3	S9	Bulbuls, Allies	-999	-999	no	yes	-0.07170561	-1.139319344	2
Andropadus_curvirostris	-0.072052967	-0.028348434	-0.015333331	-0.033887807	41.37832526	24.9	0.11874305	-0.087490877	0.024299758	0.006717654	1	omnivore	ForStrat.midhigh	3	S9	Bulbuls, Allies	-999	-999	no	yes	-0.07170561	-1.139319344	2
Andropadus_gracilirostris	-0.046924688	0.084986806	0.002761551	-0.012955631	49.6900702	31.24	-0.000560938	-0.092856158	0.02252197	-0.006775796	1	Diet.Fruit	ForStrat.midhigh	4	S9	Bulbuls, Allies	-999	-999	no	yes	-1.303743601	1.211383334	2
Andropadus_gracilis	-0.043847828	0.014694306	-0.032850817	-0.004417228	35.05838049	21.63	0.071700246	-0.066174121	0.038489695	-0.023242935	1	omnivore	ForStrat.midhigh	3	S9	Bulbuls, Allies	-999	-999	no	yes	-0.07170561	-1.139319344	2
Andropadus_importunus	0.039163988	0.068623818	0.005353587	0.001419174	47.40771184	27.4	-0.00851399	-0.005134978	0.005654104	-0.012491582	1	Diet.Fruit	ForStrat.canopy	4	S9	Bulbuls, Allies	-999	-999	no	yes	-0.655097963	3.083372554	1
Andropadus_latirostris	0.012793889	-0.024399732	-0.038797652	0.001057478	45.70385877	26.2	0.093989234	-0.001295346	0.028806255	-0.022696621	1	omnivore	generalist	2	S9	Bulbuls, Allies	-999	-999	no	yes	1.831715923	-0.624696916	2
Andropadus_masukuensis	-0.001542442	0.094488972	0.000718543	0.003775299	40.61969652	26.8	-0.022438447	-0.050379432	0.017743051	-0.016809652	1	omnivore	generalist	2	S9	Bulbuls, Allies	-999	-999	no	yes	1.831715923	-0.624696916	2
Andropadus_milanjensis	-0.047789809	-0.033689521	-0.017001175	-0.015967082	48.40870423	37.38	0.116399335	-0.061289482	0.016276637	-0.009263188	1	omnivore	ForStrat.midhigh	3	S9	Bulbuls, Allies	-999	-999	no	yes	-0.07170561	-1.139319344	1
Andropadus_montanus	0.018316751	0.096578755	-0.003770872	-0.007330424	45.86154433	32.6	-0.027851901	-0.031657359	0.024131186	-0.006936805	1	Diet.Fruit	ForStrat.understory	4	S9	Bulbuls, Allies	-999	-999	no	yes	-1.687411233	1.557026043	2
Andropadus_nigriceps	0.004804634	-0.010960807	-0.002545409	-0.00882559	42.07866577	32.8	0.078085981	-0.018491974	0.002479697	-0.004616028	1	Diet.Fruit	generalist	1	S9	Bulbuls, Allies	-999	-999	no	yes	0.599677932	1.726005761	2
Andropadus_tephrolaemus	-0.019342173	0.034878607	-0.04512723	-0.012510812	48.90239886	38.3	0.048412905	-0.046668653	0.054461708	-0.0161835	1	Diet.Fruit	generalist	1	S9	Bulbuls, Allies	-999	-999	no	yes	0.599677932	1.726005761	2
Andropadus_virens	0.1148654	0.126968953	-0.055298048	-0.000907115	35.32566134	26.56	-0.073503495	0.061728433	0.069579077	-0.018732173	1	Diet.Fruit	generalist	1	S9	Bulbuls, Allies	-999	-999	no	yes	0.599677932	1.726005761	2
Anhima_cornuta	0.090687166	-0.202622878	-0.02088541	-0.032185972	111.8762034	3150	0.239715674	0.107936693	-0.01625913	0.052170089	1	Diet.PlantO	ForStrat.ground	1	Anhimidae	-999	-999	-999	no	yes	NA	NA
Anhinga_anhinga	-0.301946251	-0.003077948	0.004144764	0.009365297	226.3603185	1235	0.14592236	-0.312995357	0.00891918	-0.061768435	1	Diet.Vfish	ForStrat.watbelowsurfNP	1	Anhingidae	-999	-999	-999	no	yes	NA	NA
Anhinga_melanogaster	-0.298885945	0.046059996	0.011787031	0.012248029	260.4362092	1480.06	0.09729583	-0.322877112	0.011459942	-0.06403572	0	Diet.Vfish	ForStrat.watbelowsurfNP	1	Anhingidae	-999	-999	-999	no	yes	NA	NA
Anhinga_novaehollandiae	-0.294456429	0.06140304	0.021596558	0.018484753	249.9457973	1480.06	0.079303409	-0.323703546	0.003713436	-0.064475204	1	Diet.Vfish	ForStrat.watbelowsurfNP	1	Anhingidae	-999	-999	-999	no	yes	NA	NA
Anhinga_rufa	-0.293056098	0.013999574	-0.002269108	0.009291449	260.3210145	1480.06	0.128564748	-0.307832464	0.017993423	-0.062901872	1	Diet.Vfish	ForStrat.watbelowsurfNP	1	Anhingidae	-999	-999	-999	no	yes	NA	NA
Anisognathus_igniventris	0.213518351	0.033311563	-0.035174536	-0.003270501	43.97335203	34	-0.016209364	0.174730948	0.02046737	-0.001870116	1	omnivore	generalist	4	P17P18	Tanagers I, Allies	-999	-999	no	yes	-0.836497738	1.229110792	3
Anisognathus_lacrymosus	0.151073519	-0.031179581	-0.006198062	0.012892646	40.29957731	31	0.054430663	0.126193856	-0.019681319	-0.006333463	1	Diet.Fruit	ForStrat.understory	1	P17P18	Tanagers I, Allies	-999	-999	no	yes	0.658896626	0.279266219	3
Anisognathus_melanogenys	0.171130736	-0.008047869	0.016512622	0.019013759	43.54426618	41	0.022559584	0.136342707	-0.03914459	0.002543503	1	Diet.Fruit	ForStrat.midhigh	2	P17P18	Tanagers I, Allies	-999	-999	no	yes	1.352880821	-0.38608362	3
Anisognathus_notabilis	0.019036743	-0.093187035	-0.041504629	-0.004975392	52.89372655	39	0.156513158	0.019800781	0.016388676	-0.006455777	1	Diet.Fruit	ForStrat.midhigh	2	P17P18	Tanagers I, Allies	-999	-999	no	yes	1.352880821	-0.38608362	3
Anisognathus_somptuosus	0.052195885	-0.074678034	-0.061019926	-0.002083671	51.79441095	44	0.133988467	0.050452284	0.035834877	-0.013514755	1	omnivore	generalist	4	P17P18	Tanagers I, Allies	-999	-999	no	yes	-0.836497738	1.229110792	3
Anodorhynchus_hyacinthinus	0.119350501	-0.251986579	0.079551595	-0.124430647	253.3987028	1331	0.267076231	0.128971712	-0.101654364	0.146254804	1	Diet.Fruit	ForStrat.midhigh	3	Psittacidae2	Parrots2	Psittacidae2_167	Parrots2_167	no	no	-0.466587346	-2.799536378	2
Anodorhynchus_leari	0.062757552	-0.334100511	0.081260456	-0.189695767	209.5345205	939.99	0.364417685	0.090876853	-0.095478505	0.20165545	1	Diet.Fruit	ForStrat.midhigh	3	Psittacidae2	Parrots2	Psittacidae2_167	Parrots2_167	no	no	-0.466587346	-2.799536378	3
Anomalospiza_imberbis	0.243007081	-0.254184052	-0.04250927	0.057296536	30.7856752	20.53	0.242855688	0.279614566	-0.062626623	-0.06346012	1	Diet.Seed	generalist	4	P7	Waxbills, Allies	-999	-999	no	yes	-0.636912917	1.296457183	1
Anorrhinus_austeni	-0.048393728	-0.117285162	0.121957351	-0.022557319	366.9769151	1079.5	0.168300102	-0.064936886	-0.13257592	0.045438401	1	Diet.Fruit	ForStrat.canopy	3	Bucerotidae	Hornbills	-999	-999	no	yes	-1.62517983	-0.885718566
Anorrhinus_galeritus	-0.058536948	-0.099827777	0.083886432	-0.014318746	334.3885977	1172	0.160298137	-0.072756578	-0.096879675	0.024206295	1	Diet.Fruit	generalist	4	Bucerotidae	Hornbills	-999	-999	no	yes	-0.482097355	1.408916835	2
Anorrhinus_tickelli	-0.016549916	-0.083187287	0.08871604	0.002439426	290.5064521	792.64	0.131713353	-0.03597961	-0.105853001	0.012800947	1	Diet.Fruit	ForStrat.canopy	3	Bucerotidae	Hornbills	-999	-999	no	yes	-1.62517983	-0.885718566
Anous_minutus	-0.252965843	0.066029886	0.038011117	0.009122847	130.7348745	112.44	0.062915076	-0.288385019	-0.008064539	-0.04556225	1	Diet.Vfish	ForStrat.wataroundsurfP	2	Lari	Gulls, Terns, Auks, Crab Plover	-999	-999	no	yes	1.7285053	-0.776896604	1
Anous_stolidus	-0.208958894	0.056445877	0.057908098	0.01199591	126.2533316	177.77	0.056871297	-0.247010817	-0.032213009	-0.037556725	1	Diet.Vfish	ForStrat.wataroundsurfP	2	Lari	Gulls, Terns, Auks, Crab Plover	-999	-999	no	yes	1.7285053	-0.776896604	1
Anous_tenuirostris	-0.285899012	0.030109997	0.017881008	-0.008600145	128.0361838	112	0.109751747	-0.30927483	0.009663638	-0.040098519	1	Diet.Vfish	ForStrat.wataroundsurfP	2	Lari	Gulls, Terns, Auks, Crab Plover	-999	-999	no	yes	1.7285053	-0.776896604	1
Anser_albifrons	0.086796068	-0.001639921	-0.043244079	0.068177034	153.1359573	2506.39	0.046583279	0.062918046	0.019791965	-0.04150994	1	Diet.PlantO	ForStrat.ground	3	Anserinae	Anserinae	Anserinae_34	Anserinae_34	no	no	-0.881863891	-0.330377723	1
Anser_anser	0.120139791	-0.086802331	-0.037548365	0.053270234	191.9777133	3302.41	0.117741412	0.114064742	-0.005089533	-0.023699469	1	Diet.PlantO	ForStrat.ground	3	Anserinae	Anserinae	Anserinae_34	Anserinae_34	no	no	-0.881863891	-0.330377723
Anser_brachyrhynchus	0.111722944	-0.100447393	-0.058733915	0.037497488	148.0977324	2642.04	0.13685958	0.110612028	0.01749273	-0.013600959	1	Diet.PlantO	ForStrat.ground	3	Anserinae	Anserinae	Anserinae_34	Anserinae_34	no	no	-0.881863891	-0.330377723	1
Anser_cygnoides	-0.038953998	-0.159857342	-0.079994703	0.048972871	255.8090585	3511.94	0.235927635	-0.014702465	0.031880342	-0.040960694	1	Diet.PlantO	ForStrat.ground	3	Anserinae	Anserinae	Anserinae_34	Anserinae_34	no	no	-0.881863891	-0.330377723
Anser_erythropus	0.16729605	-0.007140069	-0.056574791	0.079039395	116.9648886	1755.5	0.031458881	0.144070207	0.020515656	-0.047038258	1	Diet.PlantO	ForStrat.ground	3	Anserinae	Anserinae	Anserinae_34	Anserinae_34	no	no	-0.881863891	-0.330377723	1
Anser_fabalis	0.040276584	-0.092943128	-0.041237413	0.055516102	187.1704893	2754.73	0.145275034	0.040055193	0.001991565	-0.035276483	1	Diet.PlantO	ForStrat.ground	3	Anserinae	Anserinae	Anserinae_34	Anserinae_34	no	no	-0.881863891	-0.330377723	1
Anser_indicus	0.085837212	-0.101110227	-0.082415158	0.095855094	159.5490854	2212.55	0.144122028	0.093138989	0.024674048	-0.073118521	1	Diet.PlantO	ForStrat.ground	3	Anserinae	Anserinae	Anserinae_34	Anserinae_34	no	no	-0.881863891	-0.330377723
Anseranas_semipalmata	0.003802545	-0.047294518	-0.022566046	0.084199224	227.8576172	2393.4	0.108562965	-0.005867717	-0.004778211	-0.064948626	1	Diet.PlantO	ForStrat.ground	-999	Skeleton	-999	-999	-999	yes	yes	NA	NA
Anthocephala_floriceps	-0.285732798	0.034221476	-0.008750158	0.007892088	47.19720163	4.24	0.109330867	-0.3049889	0.02985125	-0.058085575	1	Diet.Nect	ForStrat.understory	3	Trochilidae	Hummingbirds	Trochilidae_368	Hummingbirds_368	yes	no	NA	NA
Anthochaera_carunculata	-0.011157321	0.134889012	0.030797297	0.000829694	80.97290776	106.07	-0.064219732	-0.076292007	0.003250191	0.006841169	1	Diet.Nect	generalist	1	BC7	Honeyeaters	-999	-999	yes	yes	NA	NA
Anthochaera_chrysoptera	-0.087020151	0.038817597	0.021815862	0.003608396	68.75899792	67.8	0.048446961	-0.123370671	-0.004929139	-0.00593865	1	Diet.Nect	generalist	1	BC7	Honeyeaters	-999	-999	yes	yes	NA	NA
Anthochaera_lunulata	-0.145156506	0.002347385	0.020662116	-0.009838408	68.09287445	61.8	0.099234452	-0.1702362	-0.004838558	-0.003512443	1	Diet.Nect	generalist	1	BC7	Honeyeaters	-999	-999	yes	yes	NA	NA
Anthochaera_paradoxa	-0.017737793	0.165678789	0.045879352	0.03408275	74.33733782	143.74	-0.096939879	-0.089638127	-0.01524162	-0.026757431	1	Diet.Nect	ForStrat.canopy	1	BC7	Honeyeaters	-999	-999	yes	yes	NA	NA
Anthornis_melanura	-0.058370359	0.078235361	0.042702393	-0.012531833	45.55879343	26.91	0.000743029	-0.109652103	-0.014477283	0.011775501	0	Diet.Nect	ForStrat.midhigh	1	BC7	Honeyeaters	-999	-999	yes	yes	NA	NA
Anthoscopus_caroli	-0.0204386	-0.056789133	-0.031713427	0.004204818	21.50491856	6.9	0.129096417	-0.028606871	0.014019092	-0.021757622	0	Diet.Inv	ForStrat.midhigh	3	S2	Tits, Chickadees, Penduline-Tits, Allies	-999	-999	yes	yes	NA	NA
Anthoscopus_flavifrons	-0.074009999	-0.17306074	0.029505368	0.029472692	26.26896461	7.05	0.24011505	-0.058678367	-0.073122627	-0.036013703	0	Diet.Inv	generalist	4	S2	Tits, Chickadees, Penduline-Tits, Allies	-999	-999	yes	yes	NA	NA
Anthoscopus_minutus	-0.04757819	-0.029921484	-0.013310062	0.025205853	21.00820243	6.6	0.107063426	-0.061793715	-0.000297893	-0.042959439	1	Diet.Inv	generalist	4	S2	Tits, Chickadees, Penduline-Tits, Allies	-999	-999	yes	yes	NA	NA
Anthoscopus_musculus	-0.041318974	-0.087620193	-0.011381848	0.024802402	20.63112102	5.2	0.158859494	-0.042718433	-0.015368264	-0.038932816	1	Diet.Inv	ForStrat.midhigh	3	S2	Tits, Chickadees, Penduline-Tits, Allies	-999	-999	yes	yes	NA	NA
Anthoscopus_parvulus	-0.082584593	-0.136618083	-0.031265169	-0.010563314	20.83045768	5.8	0.221848099	-0.069016076	0.003982847	-0.019421956	0	Diet.Inv	ForStrat.midhigh	3	S2	Tits, Chickadees, Penduline-Tits, Allies	-999	-999	yes	yes	NA	NA
Anthoscopus_punctifrons	-0.021653995	-0.077067141	-0.027457807	0.021150111	20.93683556	7	0.147572219	-0.022745056	-0.000523847	-0.044708614	0	Diet.Inv	ForStrat.midhigh	3	S2	Tits, Chickadees, Penduline-Tits, Allies	-999	-999	yes	yes	NA	NA
Anthracoceros_albirostris	-0.062538974	-0.337263939	0.139747406	-0.04028621	515.2632121	892.89	0.378495754	-0.025350539	-0.192682784	0.057452047	1	Diet.Fruit	generalist	4	Bucerotidae	Hornbills	-999	-999	no	yes	-0.482097355	1.408916835	2
Anthracoceros_coronatus	-0.045673007	-0.32590745	0.140909914	-0.043279698	466.8875743	806.72	0.364685838	-0.011675615	-0.189386126	0.06387479	0	Diet.Fruit	ForStrat.midhigh	4	Bucerotidae	Hornbills	-999	-999	no	yes	-0.834811899	0.592289413	1
Anthracoceros_malayanus	-0.043585436	-0.308019449	0.135546528	-0.041745051	437.2642567	1050	0.345264558	-0.015220219	-0.185515309	0.061328686	1	Diet.Fruit	ForStrat.midhigh	4	Bucerotidae	Hornbills	-999	-999	no	yes	-0.834811899	0.592289413	2
Anthracoceros_marchei	-0.02394811	-0.29722991	0.112978544	-0.005563811	377.4957914	750	0.331336463	0.00599616	-0.174204134	0.024691956	0	Diet.Fruit	generalist	4	Bucerotidae	Hornbills	-999	-999	no	yes	-0.482097355	1.408916835	2
Anthracoceros_montani	-0.026647362	-0.31846137	0.096437536	-0.024473629	336.363714	714.56	0.358188605	0.012339624	-0.157009958	0.032339783	0	Diet.Fruit	generalist	4	Bucerotidae	Hornbills	-999	-999	no	yes	-0.482097355	1.408916835	2
Anthracothorax_dominicus	-0.303111092	-0.009579881	0.029588079	-0.009276194	62.96691042	5.77	0.149394602	-0.318842691	-0.007347647	-0.02776681	1	Diet.Nect	generalist	1	Trochilidae	Hummingbirds	Trochilidae_536	Hummingbirds_536	yes	no	NA	NA
Anthracothorax_mango	-0.298197136	-0.056351926	0.013518823	-0.021460815	70.38923068	8.3	0.195972415	-0.300966155	0.000223757	-0.019430997	1	Diet.Nect	generalist	1	Trochilidae	Hummingbirds	Trochilidae_536	Hummingbirds_536	yes	no	NA	NA
Anthracothorax_nigricollis	-0.309155742	-0.05003252	0.011478987	-0.016346807	63.63223085	7	0.192930427	-0.312240678	0.002973749	-0.02816287	1	Diet.Nect	generalist	1	Trochilidae	Hummingbirds	Trochilidae_536	Hummingbirds_536	yes	no	NA	NA
Anthracothorax_prevostii	-0.323627947	-0.077098458	0.019045442	-0.026954133	67.66357871	6.4	0.221432619	-0.321283164	-0.006478321	-0.015658523	1	Diet.Nect	ForStrat.canopy	4	Trochilidae	Hummingbirds	Trochilidae_536	Hummingbirds_536	yes	no	NA	NA
Anthracothorax_veraguensis	-0.329745162	-0.043977059	0.016262172	-0.01372916	63.94630044	7	0.191241148	-0.333982718	-0.000139851	-0.029871192	1	Diet.Nect	generalist	1	Trochilidae	Hummingbirds	Trochilidae_536	Hummingbirds_536	yes	no	NA	NA
Anthracothorax_viridigula	-0.312463494	-0.16879549	-0.00994953	-0.025901991	65.15167157	7.5	0.309981278	-0.283890915	-0.000603069	-0.022243433	1	Diet.Nect	ForStrat.canopy	4	Trochilidae	Hummingbirds	Trochilidae_536	Hummingbirds_536	yes	no	NA	NA
Anthracothorax_viridis	-0.322851936	-0.055704389	0.012645034	-0.001197372	63.21453552	6.6	0.200588712	-0.323057849	-0.002815943	-0.042095135	1	Diet.Nect	generalist	1	Trochilidae	Hummingbirds	Trochilidae_536	Hummingbirds_536	yes	no	NA	NA
Anthreptes_anchietae	-0.181601925	-0.028133677	0.006923424	-0.040094373	41.36566996	8	0.141839446	-0.197198043	0.011069511	0.008152082	0	Diet.Inv	ForStrat.canopy	2	P2	Sunbirds, Flowerpeckers	-999	-999	no	yes	2.367761457	-1.615255055	3
Anthreptes_aurantium	-0.119148392	0.03714263	-0.009995014	-0.020310639	44.0028814	9.57	0.065688342	-0.148547271	0.028575364	-0.013108191	0	Diet.Fruit	ForStrat.understory	2	P2	Sunbirds, Flowerpeckers	-999	-999	no	yes	0.967441111	-2.238083614	3
Anthreptes_collaris	-0.13421695	-0.014921254	0.00495675	-0.033106945	37.05571849	6.98	0.116841586	-0.154465083	0.010393331	0.005436308	1	Diet.Inv	generalist	1	P2	Sunbirds, Flowerpeckers	-999	-999	no	yes	2.094530639	1.260656758	3
Anthreptes_fraseri	-0.142264925	0.050539052	0.00873501	0.002063785	47.56694247	11.31	0.053824206	-0.175731688	0.009221098	-0.03076402	1	Diet.Inv	generalist	1	P2	Sunbirds, Flowerpeckers	-999	-999	no	yes	2.094530639	1.260656758	3
Anthreptes_gabonicus	-0.090126152	0.051181603	-0.004286755	-0.050899473	39.24109972	9.57	0.045723374	-0.128556585	0.03663516	0.02534436	0	Diet.Inv	generalist	1	P2	Sunbirds, Flowerpeckers	-999	-999	no	yes	2.094530639	1.260656758	3
Anthreptes_longuemarei	-0.141310931	-0.053077243	-0.026597251	-0.012585245	46.37016842	11.44	0.158715569	-0.145145835	0.023677292	-0.025061768	0	Diet.Inv	ForStrat.midhigh	2	P2	Sunbirds, Flowerpeckers	-999	-999	no	yes	1.20174274	-0.949522374	3
Anthreptes_malacensis	-0.153682495	-0.048926981	-0.014213934	-0.041745471	45.23345696	11.33	0.158186561	-0.161918623	0.023989622	0.004534059	1	Diet.Inv	generalist	1	P2	Sunbirds, Flowerpeckers	-999	-999	no	yes	2.094530639	1.260656758	2
Anthreptes_metallicus	-0.093793387	-0.007812851	-0.030004179	-0.054454253	31.6967306	7.2	0.107658208	-0.113567605	0.048688951	0.020449693	0	omnivore	generalist	4	P2	Sunbirds, Flowerpeckers	-999	-999	no	yes	-0.613575791	1.068753538	3
Anthreptes_neglectus	-0.169205902	-0.026549991	-0.017291539	-0.026689113	44.35321851	11.83	0.139982155	-0.181080322	0.027545099	-0.010264247	0	omnivore	ForStrat.midhigh	3	P2	Sunbirds, Flowerpeckers	-999	-999	no	yes	-1.50636369	-1.141425594	3
Anthreptes_orientalis	-0.105873005	0.063029308	-0.002486906	-0.0070326	41.14914419	10.3	0.035264062	-0.143120866	0.02379482	-0.022734991	1	Diet.Inv	generalist	1	P2	Sunbirds, Flowerpeckers	-999	-999	no	yes	2.094530639	1.260656758	3
Anthreptes_pallidigaster	-0.138768614	-0.008332288	-0.010621721	-0.0507203	34.98050797	6.8	0.115554433	-0.159532722	0.031875447	0.018955564	0	Diet.Inv	generalist	1	P2	Sunbirds, Flowerpeckers	-999	-999	no	yes	2.094530639	1.260656758	3
Anthreptes_platurus	-0.087658819	0.022269612	-0.016162381	-0.021470045	29.16790184	6.7	0.071921208	-0.115711851	0.031355251	-0.003526241	0	omnivore	generalist	4	P2	Sunbirds, Flowerpeckers	-999	-999	no	yes	-0.613575791	1.068753538	3
Anthreptes_rectirostris	-0.083689333	0.018162554	-0.025699775	-0.032935456	37.00441024	10.57	0.077648981	-0.109310493	0.041358584	-0.001668781	1	omnivore	ForStrat.midhigh	3	P2	Sunbirds, Flowerpeckers	-999	-999	no	yes	-1.50636369	-1.141425594	3
Anthreptes_reichenowi	-0.147866843	-0.010705649	-0.020361134	-0.0349785	42.75206304	7.32	0.120805706	-0.16458232	0.035426533	-0.00391486	0	Diet.Inv	generalist	1	P2	Sunbirds, Flowerpeckers	-999	-999	no	yes	2.094530639	1.260656758	3
Anthreptes_rhodolaemus	-0.130973637	-0.020361141	-0.007687828	-0.034034619	42.97298401	13.1	0.123787087	-0.147691772	0.020890473	0.00400438	0	Diet.Inv	generalist	1	P2	Sunbirds, Flowerpeckers	-999	-999	no	yes	2.094530639	1.260656758	2
Anthreptes_rubritorques	-0.072320206	0.123248303	-0.0190971	-0.012698758	37.13341748	10.7	-0.027598078	-0.123348689	0.04983816	-0.021200462	0	omnivore	ForStrat.canopy	3	P2	Sunbirds, Flowerpeckers	-999	-999	no	yes	-0.340344973	-1.807158275	3
Anthreptes_simplex	-0.150744576	-0.038877113	-0.000412316	-0.046861978	40.9105027	8.93	0.146360285	-0.163271551	0.014022693	0.00957397	0	Diet.Inv	ForStrat.midhigh	2	P2	Sunbirds, Flowerpeckers	-999	-999	no	yes	1.20174274	-0.949522374	2
Anthreptes_singalensis	-0.13203594	-0.02670119	-0.022601317	-0.02713785	34.12239597	8.2	0.131200626	-0.144823162	0.028947113	-0.006728259	0	Diet.Inv	generalist	1	P2	Sunbirds, Flowerpeckers	-999	-999	no	yes	2.094530639	1.260656758	2
Anthus_antarcticus	-0.149961816	-0.037778676	-0.020185907	-0.003867873	42.06512768	36.1	0.145323167	-0.157449524	0.020116923	-0.030030031	0	Diet.Inv	ForStrat.ground	1	P9	Wagtails, Pipits	-999	-999	no	yes	0.056039563	0.318652429
Anthus_berthelotii	-0.079400439	0.138526741	0.027213076	0.004626447	37.5302057	15.86	-0.049568215	-0.1404059	0.007273307	-0.018254034	1	Diet.Inv	ForStrat.ground	1	P9	Wagtails, Pipits	-999	-999	no	yes	0.056039563	0.318652429
Anthus_bogotensis	-0.013411449	0.164907938	0.009425344	-0.00212818	42.25294931	25.1	-0.088452303	-0.080899158	0.024418301	-0.012816597	0	omnivore	ForStrat.ground	2	P9	Wagtails, Pipits	-999	-999	no	yes	7.671812669	-7.297120677	1
Anthus_brachyurus	0.014096569	0.121776226	-0.028908833	-0.008820131	33.68960381	15.3	-0.046410623	-0.038197316	0.052762888	-0.017568626	1	Diet.Inv	ForStrat.ground	1	P9	Wagtails, Pipits	-999	-999	no	yes	0.056039563	0.318652429	3
Anthus_caffer	-0.030750001	0.070010943	-0.012331358	-0.011836022	31.89065933	16.8	0.011204984	-0.071818611	0.030172664	-0.010744165	0	Diet.Inv	ForStrat.ground	1	P9	Wagtails, Pipits	-999	-999	no	yes	0.056039563	0.318652429	3
Anthus_campestris	-0.100137151	0.127962029	-0.007219429	-0.001200478	47.39486115	23	-0.026403242	-0.150959988	0.039338752	-0.037228309	1	Diet.Inv	ForStrat.ground	1	P9	Wagtails, Pipits	-999	-999	no	yes	0.056039563	0.318652429	2
Anthus_cervinus	-0.065815123	0.08574414	-0.020420681	0.008965174	32.97984599	20.9	0.005262931	-0.10672298	0.037570914	-0.035603642	1	Diet.Inv	ForStrat.ground	1	P9	Wagtails, Pipits	-999	-999	no	yes	0.056039563	0.318652429	2
Anthus_chloris	-0.054202217	0.110933563	0.012146087	0.006413141	37.83756446	25.1	-0.026948369	-0.106948195	0.013895124	-0.021149221	0	Diet.Inv	ForStrat.ground	1	P9	Wagtails, Pipits	-999	-999	no	yes	0.056039563	0.318652429	3
Anthus_correndera	-0.070076729	0.051396059	-0.017167169	-0.007682395	38.70377477	20.9	0.039907158	-0.103542669	0.032443751	-0.024092727	1	Diet.Inv	ForStrat.ground	1	P9	Wagtails, Pipits	-999	-999	no	yes	0.056039563	0.318652429	1
Anthus_crenatus	-0.099865043	0.088646957	-0.001553031	-0.013967325	50.81572077	30.7	0.010408913	-0.143882419	0.030980608	-0.01462026	0	Diet.Inv	ForStrat.ground	1	P9	Wagtails, Pipits	-999	-999	no	yes	0.056039563	0.318652429	3
Anthus_furcatus	-0.052792253	0.079559615	0.009304336	0.006398514	33.53383001	20.06	0.003100269	-0.097664636	0.009957459	-0.023530156	0	Diet.Inv	ForStrat.ground	1	P9	Wagtails, Pipits	-999	-999	no	yes	0.056039563	0.318652429	1
Anthus_godlewskii	-0.055329401	0.06981241	-0.008543414	-0.012494603	39.18244163	25.34	0.017346758	-0.095828255	0.029095882	-0.012368177	1	Diet.Inv	ForStrat.ground	1	P9	Wagtails, Pipits	-999	-999	no	yes	0.056039563	0.318652429	2
Anthus_gustavi	-0.066867854	0.117845708	-0.009136558	-0.001798511	41.34715732	19.8	-0.026090702	-0.117853069	0.037360026	-0.024193292	1	Diet.Inv	ForStrat.ground	1	P9	Wagtails, Pipits	-999	-999	no	yes	0.056039563	0.318652429	2
Anthus_gutturalis	-0.031343216	0.171685264	-0.004194856	0.008864254	47.66794107	36.3	-0.088234538	-0.097141729	0.038439698	-0.02805568	0	Diet.Inv	ForStrat.ground	1	P9	Wagtails, Pipits	-999	-999	no	yes	0.056039563	0.318652429
Anthus_hellmayri	-0.061816587	0.019177736	-0.020856813	-0.007885216	35.52003616	18.61	0.06903985	-0.087635563	0.029524092	-0.017072897	1	Diet.Inv	ForStrat.ground	1	P9	Wagtails, Pipits	-999	-999	no	yes	0.056039563	0.318652429	1
Anthus_hodgsoni	-0.047509329	0.140755438	-0.002480558	-0.009711659	36.77219871	21.3	-0.053627907	-0.106863279	0.037959591	-0.013088679	1	Diet.Inv	ForStrat.ground	1	P9	Wagtails, Pipits	-999	-999	no	yes	0.056039563	0.318652429	2
Anthus_leucophrys	-0.04063824	0.068182338	-0.010086969	-0.008875381	41.33407898	24.98	0.0154005	-0.0803699	0.027664708	-0.01696792	0	Diet.Inv	ForStrat.ground	1	P9	Wagtails, Pipits	-999	-999	no	yes	0.056039563	0.318652429	3
Anthus_lineiventris	-0.036073001	0.041221071	0.01471074	-0.023230691	45.13947267	35	0.035965417	-0.075024489	0.003422868	0.010026657	0	Diet.Inv	ForStrat.ground	1	P9	Wagtails, Pipits	-999	-999	no	yes	0.056039563	0.318652429	3
Anthus_lutescens	-0.078488913	0.057007336	-0.004462796	-0.006915948	35.00970939	12.6	0.034442788	-0.115161684	0.022475805	-0.017768983	1	Diet.Inv	ForStrat.ground	1	P9	Wagtails, Pipits	-999	-999	no	yes	0.056039563	0.318652429	1
Anthus_melindae	-0.036443449	0.123338002	0.018613456	-0.00208279	48.01376603	22.5	-0.044073315	-0.094535659	0.011400847	-0.011533757	0	Diet.Inv	ForStrat.ground	1	P9	Wagtails, Pipits	-999	-999	no	yes	0.056039563	0.318652429	3
Anthus_nattereri	-0.017977267	0.168182156	0.018151343	0.013655195	39.04459259	19.5	-0.092209766	-0.08605042	0.014705879	-0.026378603	0	Diet.Inv	ForStrat.ground	1	P9	Wagtails, Pipits	-999	-999	no	yes	0.056039563	0.318652429	1
Anthus_nilghiriensis	-0.052809022	0.057095774	-0.00846104	0.011222351	37.50491548	22.03	0.026989298	-0.088949116	0.019624314	-0.031871269	0	Diet.Inv	ForStrat.ground	1	P9	Wagtails, Pipits	-999	-999	no	yes	0.056039563	0.318652429
Anthus_novaeseelandiae	-0.095378247	-0.013949745	-0.018967009	-0.001080055	38.26251434	24.07	0.108543722	-0.110610431	0.018822996	-0.031033026	1	Diet.Inv	ForStrat.ground	1	P9	Wagtails, Pipits	-999	-999	no	yes	0.056039563	0.318652429	3
Anthus_pallidiventris	-0.080256766	0.079497283	-0.001639878	-0.013597719	52.02361072	22.03	0.013912605	-0.122407227	0.026158387	-0.015640261	0	Diet.Inv	ForStrat.ground	1	P9	Wagtails, Pipits	-999	-999	no	yes	0.056039563	0.318652429	3
Anthus_petrosus	-0.136621677	0.086046522	-0.003552515	0.003472438	45.22206737	22.4	0.021115499	-0.176744479	0.027975007	-0.038807428	1	Diet.Inv	ForStrat.ground	1	P9	Wagtails, Pipits	-999	-999	no	yes	0.056039563	0.318652429	2
Anthus_pratensis	-0.101630086	0.128935094	0.013660861	0.014708919	37.16195467	18.4	-0.032794579	-0.156108591	0.015844718	-0.036541131	1	Diet.Inv	ForStrat.ground	1	P9	Wagtails, Pipits	-999	-999	no	yes	0.056039563	0.318652429	2
Anthus_richardi	-0.068807193	0.059901558	-0.028810184	-0.006023456	43.6967186	32.17	0.033538769	-0.102471777	0.044532989	-0.025868157	1	Diet.Inv	ForStrat.ground	1	P9	Wagtails, Pipits	-999	-999	no	yes	0.056039563	0.318652429	2
Anthus_roseatus	-0.1294713	0.077166684	-0.010443119	0.012150679	37.60251859	20.61	0.028056251	-0.166882383	0.030894005	-0.042028279	0	Diet.Inv	ForStrat.ground	1	P9	Wagtails, Pipits	-999	-999	no	yes	0.056039563	0.318652429	2
Anthus_rubescens	-0.071116227	0.20480214	0.018725528	0.010084335	43.25056364	20.68	-0.114345833	-0.147230347	0.026237584	-0.024517708	1	Diet.Inv	ForStrat.ground	1	P9	Wagtails, Pipits	-999	-999	no	yes	0.056039563	0.318652429	2
Anthus_rufulus	-0.085683789	-0.006803678	-0.016152993	-0.007256529	39.84471531	20.44	0.099483937	-0.103827271	0.019868149	-0.024674451	0	Diet.Inv	ForStrat.ground	1	P9	Wagtails, Pipits	-999	-999	no	yes	0.056039563	0.318652429	2
Anthus_similis	-0.0471471	0.130624296	0.001144504	-0.003125622	52.84989539	25.3	-0.044487202	-0.103190676	0.029502463	-0.018094546	1	Diet.Inv	generalist	3	P9	Wagtails, Pipits	-999	-999	no	yes	-5.376994317	-5.114381451	3
Anthus_sokokensis	-0.062906793	0.056474115	-0.008364686	0.002370837	34.98517386	15	0.031001975	-0.098858741	0.022359558	-0.023813669	0	Diet.Inv	generalist	3	P9	Wagtails, Pipits	-999	-999	no	yes	-5.376994317	-5.114381451	3
Anthus_spinoletta	-0.139077347	0.045492777	-0.000191733	0.003783251	44.27037406	23.9	0.059581104	-0.169716136	0.016049612	-0.036642402	1	Diet.Inv	ForStrat.ground	1	P9	Wagtails, Pipits	-999	-999	no	yes	0.056039563	0.318652429	2
Anthus_spragueii	-0.033086151	0.191512638	0.023231473	0.002129854	43.58504637	25.5	-0.11181166	-0.109004708	0.018830136	-0.012736834	1	Diet.Inv	ForStrat.ground	1	P9	Wagtails, Pipits	-999	-999	no	yes	0.056039563	0.318652429
Anthus_sylvanus	-0.001317796	0.106779526	0.032956895	0.008843726	46.83487689	31	-0.040821735	-0.057920984	-0.012863502	-0.016982345	0	Diet.Inv	ForStrat.ground	1	P9	Wagtails, Pipits	-999	-999	no	yes	0.056039563	0.318652429	2
Anthus_trivialis	-0.048989538	0.076936302	0.005180118	0.007543942	38.01832641	23.33	0.004522351	-0.092871863	0.0113243	-0.023437377	1	Diet.Inv	ForStrat.ground	1	P9	Wagtails, Pipits	-999	-999	no	yes	0.056039563	0.318652429	2
Anthus_vaalensis	-0.102668855	0.009455308	-0.016906676	-0.019841561	40.1975842	27	0.089044069	-0.125625701	0.029739253	-0.01017914	0	Diet.Inv	ForStrat.ground	1	P9	Wagtails, Pipits	-999	-999	no	yes	0.056039563	0.318652429	3
Antilophia_galeata	0.233803534	0.353839838	0.041953202	0.015995733	29.76058145	21.48	-0.341141236	0.106525846	0.010082915	-0.011899133	1	Diet.Fruit	generalist	4	Pipridae	Manakins	-999	-999	no	yes	-0.219560842	0.866852668	3
Anumbius_annumbi	-0.054807851	0.127547729	0.057071288	0.006210079	51.40346148	41.5	-0.051172837	-0.118985496	-0.025276277	-0.006844836	1	Diet.Inv	generalist	4	Furnaridae	Ovenbirds, Woodcreepers	Furnaridae_318	Ovenbirds, Woodcreepers_318	yes	no	NA	NA
Anurolimnas_castaneiceps	-0.035954213	-0.058398835	0.001822186	0.014393808	70.65173862	126	0.129545227	-0.047071288	-0.01532975	-0.021781387	0	Diet.Inv	ForStrat.ground	3	Rallidae	Rails, Finfoots	-999	-999	yes	yes	NA	NA
Anurolimnas_fasciatus	-0.034953401	-0.013865381	0.052732031	0.022333067	51.24175411	69	0.077837683	-0.063615334	-0.056095129	-0.019148242	0	Diet.Inv	ForStrat.ground	3	Rallidae	Rails, Finfoots	-999	-999	yes	yes	NA	NA
Anurolimnas_viridis	-0.066552675	-0.019095589	0.057149566	0.033455255	53.74766618	64.34	0.089562964	-0.09202228	-0.063720109	-0.032249819	0	Diet.Inv	ForStrat.ground	3	Rallidae	Rails, Finfoots	-999	-999	yes	yes	NA	NA
Anurophasis_monorthonyx	0.215864247	-0.033814757	0.037548296	0.025257556	57.90561873	401	0.03069502	0.180244606	-0.063878312	0.020808468	0	omnivore	ForStrat.ground	4	Phasianidae	Pheasants, Quail, Guineafowl	-999	-999	no	yes	-0.799684235	0.741459801
Apalharpactes_mackloti	0.271217459	0.143463075	-0.005261074	-0.006088166	58.9541273	118	-0.14090493	0.198893218	0.013219606	0.013536304	0	Diet.Inv	generalist	3	Trogonidae	Trogons	-999	-999	yes	yes	NA	NA
Apalharpactes_reinwardtii	0.329383724	0.118344725	0.010667227	0.002389758	65.31581413	72.82	-0.13642796	0.258611563	-0.013324251	0.013570631	0	Diet.Inv	generalist	3	Trogonidae	Trogons	-999	-999	yes	yes	NA	NA
Apalis_argentea	-0.062955989	0.011931989	-0.063457438	-0.027003704	34.6520674	9.3	0.085517711	-0.080962658	0.073030247	-0.015853783	0	Diet.Inv	generalist	3	S10	Cisticolas, Allies	-999	-999	no	yes	-1.34269165	-0.369174901	2
Apalis_bamendae	-0.071476881	0.00547526	-0.035417533	-0.024880412	32.57724993	9.16	0.088564482	-0.092248268	0.046308406	-0.00674279	0	Diet.Inv	ForStrat.canopy	1	S10	Cisticolas, Allies	-999	-999	no	yes	0.509160745	2.17028099	2
Apalis_binotata	-0.074621178	0.05583364	-0.049091151	-0.021769145	31.47643974	8.2	0.044244865	-0.104554222	0.068710491	-0.017676331	1	Diet.Inv	ForStrat.understory	2	S10	Cisticolas, Allies	-999	-999	no	yes	1.543163177	-0.926734229	2
Apalis_chapini	-0.076564475	0.070134047	-0.007956404	-0.005744003	33.22737841	8.8	0.022656862	-0.115595093	0.029692275	-0.019353517	0	Diet.Inv	generalist	3	S10	Cisticolas, Allies	-999	-999	no	yes	-1.34269165	-0.369174901	2
Apalis_chariessa	-0.058751632	0.056096281	-0.038426677	-0.020777338	30.50962317	9.16	0.036995445	-0.092161267	0.057767343	-0.007176805	0	Diet.Inv	ForStrat.canopy	1	S10	Cisticolas, Allies	-999	-999	no	yes	0.509160745	2.17028099	2
Apalis_chirindensis	-0.086236676	0.077143454	-0.001132892	-0.028646518	33.760875	8.6	0.01891373	-0.129100614	0.032157679	0.006056815	0	Diet.Inv	ForStrat.canopy	1	S10	Cisticolas, Allies	-999	-999	no	yes	0.509160745	2.17028099
Apalis_cinerea	-0.067085002	0.052598445	-0.048140954	-0.022691779	36.4997428	9.88	0.044654074	-0.097507274	0.067137437	-0.010037488	1	Diet.Inv	ForStrat.canopy	1	S10	Cisticolas, Allies	-999	-999	no	yes	0.509160745	2.17028099	2
Apalis_flavida	-0.079508114	-0.004784875	-0.049782019	-0.014839909	33.54827373	8.19	0.102295	-0.094137115	0.054090119	-0.022567531	1	Diet.Inv	ForStrat.canopy	1	S10	Cisticolas, Allies	-999	-999	no	yes	0.509160745	2.17028099	2
Apalis_flavigularis	-0.109540132	0.036156413	-0.013796864	-0.01486824	36.24317747	11.08	0.064976145	-0.138868727	0.033229229	-0.012849815	0	Diet.Inv	generalist	3	S10	Cisticolas, Allies	-999	-999	no	yes	-1.34269165	-0.369174901
Apalis_fuscigularis	-0.086064591	0.075174689	-0.020846736	-0.004732808	36.03648035	11	0.021928723	-0.124485128	0.042856579	-0.02159428	0	Diet.Inv	generalist	3	S10	Cisticolas, Allies	-999	-999	no	yes	-1.34269165	-0.369174901
Apalis_jacksoni	-0.078711208	0.011438236	-0.044685553	-0.023065884	26.6539029	8.7	0.086392379	-0.098907238	0.055797283	-0.010988963	1	Diet.Inv	ForStrat.midhigh	1	S10	Cisticolas, Allies	-999	-999	no	yes	0.44297408	1.243574236	2
Apalis_lynesi	-0.119227281	0.013750602	-0.017392249	-0.014069441	33.59766391	11.4	0.089558676	-0.141447397	0.031030435	-0.015852043	0	Diet.Inv	generalist	3	S10	Cisticolas, Allies	-999	-999	no	yes	-1.34269165	-0.369174901
Apalis_melanocephala	-0.058375059	0.0384694	-0.049936997	-0.012624477	37.21836664	8.8	0.055630172	-0.08387867	0.060689642	-0.027013664	1	Diet.Inv	ForStrat.midhigh	1	S10	Cisticolas, Allies	-999	-999	no	yes	0.44297408	1.243574236	2
Apalis_nigriceps	-0.051483409	0.034146929	-0.033208178	-0.028751302	27.66455286	8.4	0.055708151	-0.080637121	0.048693403	0.002617792	0	Diet.Inv	ForStrat.canopy	1	S10	Cisticolas, Allies	-999	-999	no	yes	0.509160745	2.17028099	2
Apalis_personata	-0.066141484	0.019531355	-0.048443958	-0.015996118	32.88807685	11	0.075379508	-0.088118215	0.058406808	-0.018235129	0	Diet.Inv	ForStrat.midhigh	1	S10	Cisticolas, Allies	-999	-999	no	yes	0.44297408	1.243574236	2
Apalis_porphyrolaema	-0.049956744	0.122263955	-0.011531088	-0.01383896	33.05083082	8.39	-0.032911516	-0.103020998	0.044190398	-0.009762905	1	Diet.Inv	ForStrat.canopy	1	S10	Cisticolas, Allies	-999	-999	no	yes	0.509160745	2.17028099	2
Apalis_ruddi	-0.03417034	0.139669427	-0.007815795	-0.018774432	36.77072309	9.69	-0.053652462	-0.092721607	0.044611805	-0.004711938	0	Diet.Inv	ForStrat.understory	2	S10	Cisticolas, Allies	-999	-999	no	yes	1.543163177	-0.926734229
Apalis_rufogularis	-0.075097367	0.014035513	-0.026069539	-0.012337809	33.34896601	8.34	0.078947374	-0.098101328	0.035345235	-0.013063184	1	Diet.Inv	ForStrat.canopy	1	S10	Cisticolas, Allies	-999	-999	no	yes	0.509160745	2.17028099	2
Apalis_sharpii	-0.078585554	0.075835684	0.018186656	0.010324048	34.85075759	8.69	0.01126868	-0.122788353	0.002061618	-0.020486579	0	Diet.Inv	generalist	3	S10	Cisticolas, Allies	-999	-999	no	yes	-1.34269165	-0.369174901
Apalis_thoracica	-0.123745779	0.025193294	-0.009643628	-0.011564671	36.11599142	11.08	0.078067026	-0.149758	0.025510077	-0.017792782	1	Diet.Inv	generalist	3	S10	Cisticolas, Allies	-999	-999	no	yes	-1.34269165	-0.369174901	2
Apaloderma_aequatoriale	0.259492826	0.114519436	-0.028737478	-0.030902268	65.21156567	58.02	-0.103762672	0.196946699	0.038113316	0.023969733	1	Diet.Inv	generalist	3	Trogonidae	Trogons	-999	-999	yes	yes	NA	NA
Apaloderma_narina	0.341799635	0.204801431	0.017117256	-0.024425489	57.32429814	67.69	-0.222361076	0.245673176	0.004469908	0.041484723	1	Diet.Inv	ForStrat.midhigh	4	Trogonidae	Trogons	-999	-999	yes	yes	NA	NA
Apaloderma_vittatum	0.252934579	0.10102978	0.013169361	-0.022647856	52.33972872	55	-0.097981747	0.187342424	-0.006335767	0.029516737	1	Diet.Inv	generalist	3	Trogonidae	Trogons	-999	-999	yes	yes	NA	NA
Apalopteron_familiare	-0.119353774	-0.080833832	-0.024943399	-0.009606013	43.05780328	15	0.179672385	-0.117532174	0.016660065	-0.018490209	0	omnivore	generalist	4	BC7	Honeyeaters	-999	-999	yes	yes	NA	NA
Aphanotriccus_capitalis	0.098559374	0.051051746	-0.106471586	-0.007026233	36.79409449	11.8	0.01138397	0.070515107	0.106407456	-0.021101069	0	Diet.Inv	ForStrat.understory	4	TitTyranRest	Tyrant-Flycatchers, Cotingas, Allies	TitTyranRest_538	Tyrant-Flycatchers, Cotingas, Allies_538	yes	no	NA	NA
Aphantochroa_cirrochloris	-0.290798298	-0.030713046	0.004960723	0.008027739	59.8087146	7.7	0.16923185	-0.296818476	0.004073283	-0.050200958	1	Diet.Nect	ForStrat.understory	3	Trochilidae	Hummingbirds	-999	-999	yes	yes	NA	NA
Aphelocephala_leucopsis	0.035156213	-0.201212589	-0.02832313	0.013398747	25.78912177	12.31	0.250841775	0.061328366	-0.026597853	-0.026276311	1	Diet.Seed	ForStrat.ground	2	BC6	Thornbills, Gerygones	-999	-999	no	yes	7.388246039	-3.561173115	2
Aphelocephala_nigricincta	0.108181493	-0.020390424	0.012774002	0.039675599	25.07908358	10.4	0.05187457	0.081404581	-0.034910887	-0.025921468	1	Diet.Inv	ForStrat.ground	2	BC6	Thornbills, Gerygones	-999	-999	no	yes	0.351241168	-1.276883278	2
Aphelocoma_californica	-0.003591628	0.069650182	0.00127782	0.022919305	76.09670062	85.74	0.000563684	-0.045769426	0.009556443	-0.031884149	1	omnivore	ForStrat.ground	3	CC8	Shrikes, Monarchs, Drongos, Fantails, Birds Of Paradise, Crows, Jays, Allies	CC8_376	Shrikes, Monarchs, Drongos, Fantails, Birds Of Paradise, Crows, Jays, Allies_376	yes	no	NA	NA
Aphelocoma_coerulescens	0.05872489	0.123914189	-0.03037648	0.024725423	75.06989618	77.12	-0.062262739	0.006674344	0.041427386	-0.040509135	1	omnivore	ForStrat.ground	3	CC8	Shrikes, Monarchs, Drongos, Fantails, Birds Of Paradise, Crows, Jays, Allies	CC8_376	Shrikes, Monarchs, Drongos, Fantails, Birds Of Paradise, Crows, Jays, Allies_376	yes	no	NA	NA
Aphelocoma_insularis	-0.005310952	0.142503038	0.011410752	0.0509295	85.17780973	115.78	-0.072626231	-0.065468381	0.00683221	-0.048708072	1	omnivore	ForStrat.ground	3	CC8	Shrikes, Monarchs, Drongos, Fantails, Birds Of Paradise, Crows, Jays, Allies	CC8_376	Shrikes, Monarchs, Drongos, Fantails, Birds Of Paradise, Crows, Jays, Allies_376	yes	no	NA	NA
Aphelocoma_ultramarina	0.061285787	0.103216795	-0.00962505	0.058043446	71.21738696	113.33	-0.049486956	0.011967708	0.00988063	-0.053356844	1	omnivore	ForStrat.ground	3	CC8	Shrikes, Monarchs, Drongos, Fantails, Birds Of Paradise, Crows, Jays, Allies	CC8_376	Shrikes, Monarchs, Drongos, Fantails, Birds Of Paradise, Crows, Jays, Allies_376	yes	no	NA	NA
Aphelocoma_unicolor	0.025490627	0.099573079	-0.009398004	0.029060612	86.17027279	124	-0.034607993	-0.022879659	0.019248718	-0.035257006	1	Diet.Inv	generalist	1	CC8	Shrikes, Monarchs, Drongos, Fantails, Birds Of Paradise, Crows, Jays, Allies	CC8_376	Shrikes, Monarchs, Drongos, Fantails, Birds Of Paradise, Crows, Jays, Allies_376	yes	no	NA	NA
Aphrastura_masafuerae	-0.172172742	0.02021907	0.011787392	0.017381895	37.11260315	12.2	0.088767476	-0.196994814	-0.00049818	-0.039274125	0	Diet.Inv	ForStrat.understory	3	Furnaridae	Ovenbirds, Woodcreepers	-999	-999	yes	yes	NA	NA
Aphrastura_spinicauda	-0.084770543	0.116372567	0.042722037	0.006909102	34.92767687	11.5	-0.030131307	-0.142433214	-0.012483083	-0.009444864	1	Diet.Inv	generalist	4	Furnaridae	Ovenbirds, Woodcreepers	-999	-999	yes	yes	NA	NA
Aphriza_virgata	-0.16538828	-0.058433947	-0.027918304	0.031123676	66.22296773	200.97	0.168125646	-0.163981418	0.015477782	-0.062241238	1	Diet.Inv	ForStrat.ground	4	Scolopaci	Sandpipers, Jacanas, Seedsnipes, Allies	-999	-999	yes	yes	NA	NA
Aplonis_atrifusca	0.003769348	0.130027416	0.032073765	-0.005323058	104.4751259	146	-0.062385975	-0.060113363	0.00083761	0.008203911	0	Diet.Fruit	ForStrat.midhigh	2	M4	Mockingbirds, Thrashers, Philippine Creepers, Starlings	M4_256	Mockingbirds, Thrashers, Philippine Creepers, Starlings_256	no	no	1.628919787	-1.621853507
Aplonis_brunneicapillus	0.02804004	-0.098246184	0.034296771	-0.000693591	61.59128118	66.65	0.147749253	0.02038503	-0.053748884	0.005948443	1	Diet.Fruit	generalist	2	M4	Mockingbirds, Thrashers, Philippine Creepers, Starlings	M4_256	Mockingbirds, Thrashers, Philippine Creepers, Starlings_256	no	no	1.75060678	-0.172850016	7
Aplonis_cantoroides	0.014671234	0.041149441	0.027431359	-0.002105575	62.80358711	55.73	0.020350132	-0.025658814	-0.017115189	-0.000497607	1	omnivore	ForStrat.midhigh	1	M4	Mockingbirds, Thrashers, Philippine Creepers, Starlings	M4_256	Mockingbirds, Thrashers, Philippine Creepers, Starlings_256	no	no	0.273373566	0.547117716	7
Aplonis_cinerascens	-0.035419538	0.106039119	0.054975386	0.006340948	73.08284422	82.9	-0.035147467	-0.094797076	-0.028706697	0.000370887	1	omnivore	ForStrat.canopy	1	M4	Mockingbirds, Thrashers, Philippine Creepers, Starlings	M4_256	Mockingbirds, Thrashers, Philippine Creepers, Starlings_256	no	no	0.333384367	0.175687047
Aplonis_crassa	0.077929259	0.105478167	0.070447701	0.007152352	58.75167797	59	-0.066335952	0.012303462	-0.050341483	0.009586341	0	Diet.Fruit	ForStrat.canopy	2	M4	Mockingbirds, Thrashers, Philippine Creepers, Starlings	M4_256	Mockingbirds, Thrashers, Philippine Creepers, Starlings_256	no	no	1.688930589	-1.993284176
Aplonis_dichroa	-0.01404743	0.04705902	0.048002854	-0.020297021	70.83615294	84	0.019613936	-0.059972109	-0.025856876	0.02192888	0	Diet.Fruit	generalist	2	M4	Mockingbirds, Thrashers, Philippine Creepers, Starlings	M4_256	Mockingbirds, Thrashers, Philippine Creepers, Starlings_256	no	no	1.75060678	-0.172850016
Aplonis_feadensis	0.009463168	-0.018448964	0.003135477	-0.000795763	63.48226654	72	0.082188246	-0.012554777	-0.007911624	-0.004578802	0	Diet.Fruit	ForStrat.midhigh	2	M4	Mockingbirds, Thrashers, Philippine Creepers, Starlings	M4_256	Mockingbirds, Thrashers, Philippine Creepers, Starlings_256	no	no	1.628919787	-1.621853507
Aplonis_grandis	0.10065403	0.180091975	0.052832911	0.006182813	77.64049015	134	-0.141076866	0.017792798	-0.020948184	0.010290637	1	Diet.Fruit	generalist	2	M4	Mockingbirds, Thrashers, Philippine Creepers, Starlings	M4_256	Mockingbirds, Thrashers, Philippine Creepers, Starlings_256	no	no	1.75060678	-0.172850016	7
Aplonis_insularis	0.016216427	-0.067417212	0.026849826	-0.011938313	53.86716585	69.88	0.123832162	0.001280387	-0.034945373	0.015608621	1	Diet.Fruit	generalist	2	M4	Mockingbirds, Thrashers, Philippine Creepers, Starlings	M4_256	Mockingbirds, Thrashers, Philippine Creepers, Starlings_256	no	no	1.75060678	-0.172850016
Aplonis_magna	0.048028103	0.073739321	0.011226976	-0.006703979	70.69342961	68.66	-0.016746891	-0.000656416	0.004640349	0.007695824	0	Diet.Fruit	generalist	2	M4	Mockingbirds, Thrashers, Philippine Creepers, Starlings	M4_256	Mockingbirds, Thrashers, Philippine Creepers, Starlings_256	no	no	1.75060678	-0.172850016	7
Aplonis_metallica	0.039168476	0.118920477	0.03693372	-1.48E-05	61.07958832	56.49	-0.061651201	-0.022446308	-0.011587194	-0.001974877	1	Diet.Fruit	generalist	2	M4	Mockingbirds, Thrashers, Philippine Creepers, Starlings	M4_256	Mockingbirds, Thrashers, Philippine Creepers, Starlings_256	no	no	1.75060678	-0.172850016	7
Aplonis_minor	0.048612885	0.075626402	-0.002676365	0.000382915	53.24100106	42	-0.016480188	0.0029878	0.014259266	-0.007358843	1	Diet.Fruit	generalist	2	M4	Mockingbirds, Thrashers, Philippine Creepers, Starlings	M4_256	Mockingbirds, Thrashers, Philippine Creepers, Starlings_256	no	no	1.75060678	-0.172850016	4
Aplonis_mysolensis	0.041189922	0.013073	0.055963679	-0.00580399	67.40957197	68.66	0.035393191	0.00224779	-0.050703694	0.01553483	0	Diet.Fruit	ForStrat.canopy	2	M4	Mockingbirds, Thrashers, Philippine Creepers, Starlings	M4_256	Mockingbirds, Thrashers, Philippine Creepers, Starlings_256	no	no	1.688930589	-1.993284176	7
Aplonis_mystacea	0.096571949	0.103123494	0.02904787	0.012273373	57.82343016	68.66	-0.061520831	0.038117367	-0.015086693	-0.006822852	0	Diet.Fruit	ForStrat.canopy	2	M4	Mockingbirds, Thrashers, Philippine Creepers, Starlings	M4_256	Mockingbirds, Thrashers, Philippine Creepers, Starlings_256	no	no	1.688930589	-1.993284176	7
Aplonis_opaca	0.051522267	0.048695533	-0.015886008	-0.002104549	72.4183671	83.4	0.010342649	0.013297731	0.022166545	-0.0003236	0	omnivore	generalist	1	M4	Mockingbirds, Thrashers, Philippine Creepers, Starlings	M4_256	Mockingbirds, Thrashers, Philippine Creepers, Starlings_256	no	no	0.395060558	1.996121207
Aplonis_panayensis	0.057139393	0.122835828	0.010422114	0.009605758	58.10659977	56.2	-0.067067795	-0.002013071	0.008095198	-0.01311236	1	Diet.Fruit	generalist	2	M4	Mockingbirds, Thrashers, Philippine Creepers, Starlings	M4_256	Mockingbirds, Thrashers, Philippine Creepers, Starlings_256	no	no	1.75060678	-0.172850016	3
Aplonis_santovestris	-0.012783135	0.144040897	0.025774178	0.002876652	64.70449608	68.66	-0.070676954	-0.077288613	0.007797995	-0.005124502	0	omnivore	generalist	1	M4	Mockingbirds, Thrashers, Philippine Creepers, Starlings	M4_256	Mockingbirds, Thrashers, Philippine Creepers, Starlings_256	no	no	0.395060558	1.996121207
Aplonis_striata	0.099830604	-0.00236935	0.021583358	0.011365766	45.74338107	54.2	0.038942533	0.06759948	-0.030348625	-0.00164489	0	Diet.Fruit	generalist	2	M4	Mockingbirds, Thrashers, Philippine Creepers, Starlings	M4_256	Mockingbirds, Thrashers, Philippine Creepers, Starlings_256	no	no	1.75060678	-0.172850016
Aplonis_tabuensis	0.041012622	0.171699461	0.046514356	-0.00102294	65.26169537	62.5	-0.115617436	-0.036371155	-0.011249532	0.007614728	1	Diet.Fruit	generalist	2	M4	Mockingbirds, Thrashers, Philippine Creepers, Starlings	M4_256	Mockingbirds, Thrashers, Philippine Creepers, Starlings_256	no	no	1.75060678	-0.172850016
Aplonis_zelandica	-0.002876288	0.012544819	0.016940192	-0.019598649	55.46336151	68.66	0.055352018	-0.036413164	-0.002872855	0.020011093	0	Diet.Fruit	generalist	2	M4	Mockingbirds, Thrashers, Philippine Creepers, Starlings	M4_256	Mockingbirds, Thrashers, Philippine Creepers, Starlings_256	no	no	1.75060678	-0.172850016
Aplopelia_larvata	-0.089784181	0.214944865	0.077426188	0.004866355	54.71454916	155	-0.126402538	-0.176319101	-0.016632318	-0.000489154	0	omnivore	ForStrat.ground	2	Columbidae	Pigeons, Doves	-999	-999	yes	yes	NA	NA
Aprosmictus_erythropterus	0.304730422	-0.137313627	0.006462689	-0.023484463	55.35408521	136	0.114574229	0.293698105	-0.047177084	0.053746224	1	omnivore	generalist	3	Psittacidae1	Parrots1	-999	-999	no	yes	-1.285545787	-0.901125483	1
Aprosmictus_jonquillaceus	0.266666613	-0.219130167	-0.014116045	-0.022384085	60.47608546	119	0.205878626	0.281010186	-0.044423472	0.044919243	1	omnivore	generalist	3	Psittacidae1	Parrots1	-999	-999	no	yes	-1.285545787	-0.901125483	6
Aptenodytes_forsteri	-0.058658874	0.288846139	0.119617598	-0.03073134	304.0332034	33569.33	-0.211670209	-0.173031469	-0.038564641	0.035535718	1	Diet.Vfish	ForStrat.watbelowsurfP	4	Spheniscidae	Penguins	-999	-999	no	yes	NA	NA
Aptenodytes_patagonicus	-0.16590655	0.17953349	0.074845447	-0.016272762	313.3936234	11731.07	-0.071773766	-0.239538711	-0.018689448	-0.002165495	1	Diet.Vfish	ForStrat.watbelowsurfP	4	Spheniscidae	Penguins	-999	-999	no	yes	NA	NA
Apteryx_australis	-0.30500945	0.058800159	0.020008565	-0.013275077	375.3529412	2320.51	0.087849785	-0.335470245	0.018322264	-0.031671452	1	Diet.Inv	ForStrat.ground	2	Paleognathae	Paleognaths	-999	-999	no	yes	1.39340728	-1.521373481
Apteryx_haastii	-0.296662009	0.034097613	0.003085638	-0.013609155	313.7694482	2022.68	0.111811215	-0.318906158	0.02721072	-0.035823289	1	Diet.Inv	ForStrat.ground	2	Paleognathae	Paleognaths	-999	-999	no	yes	1.39340728	-1.521373481
Apteryx_mantelli	-0.299402197	0.012798078	-0.008702874	-0.02165104	304.5932807	2320.51	0.135419897	-0.315058614	0.036279199	-0.03186065	1	Diet.Inv	ForStrat.ground	2	Paleognathae	Paleognaths	-999	-999	no	yes	1.39340728	-1.521373481
Apteryx_owenii	-0.247421712	0.081401649	-0.012031806	-0.003833618	213.2829686	1238.29	0.056590075	-0.279917069	0.044344712	-0.047433297	1	Diet.Inv	ForStrat.ground	2	Paleognathae	Paleognaths	-999	-999	no	yes	1.39340728	-1.521373481
Apus_affinis	0.403220911	0.275040111	-0.135728591	-0.161870892	39.23997057	22.57	-0.269671127	0.303590297	0.19350976	0.115386762	1	Diet.Inv	ForStrat.aerial	3	Apodidae	Swifts, Treeswifts	Apodidae_52	Swifts, Treeswifts_52	no	no	-0.751342884	0	1
Apus_apus	0.36580955	0.372253205	-0.073243023	-0.111743235	51.71689325	37.6	-0.368027016	0.235288469	0.14765139	0.093115245	1	Diet.Inv	ForStrat.aerial	3	Apodidae	Swifts, Treeswifts	Apodidae_52	Swifts, Treeswifts_52	no	no	-0.751342884	0	1
Apus_bradfieldi	0.376533274	0.34522402	-0.094083185	-0.103346935	47.71367022	42.4	-0.341346503	0.257012387	0.15666605	0.076383333	0	Diet.Inv	generalist	2	Apodidae	Swifts, Treeswifts	Apodidae_52	Swifts, Treeswifts_52	no	no	2.576032744	0	2
Apus_caffer	0.370052266	0.357344608	-0.07246489	-0.105895782	35.75722248	22.1	-0.355326444	0.243200179	0.141969123	0.08997085	0	Diet.Inv	ForStrat.aerial	3	Apodidae	Swifts, Treeswifts	Apodidae_52	Swifts, Treeswifts_52	no	no	-0.751342884	0	2
Apus_horus	0.387782634	0.33881076	-0.11098484	-0.093501273	39.61671157	27.45	-0.335782733	0.272479396	0.168219987	0.064190215	0	Diet.Inv	ForStrat.aerial	3	Apodidae	Swifts, Treeswifts	Apodidae_52	Swifts, Treeswifts_52	no	no	-0.751342884	0	2
Apus_nipalensis	0.399981975	0.317919698	-0.141811096	-0.133746402	37.77079934	29.82	-0.310074221	0.293448112	0.200385437	0.08367131	1	Diet.Inv	ForStrat.aerial	3	Apodidae	Swifts, Treeswifts	Apodidae_52	Swifts, Treeswifts_52	no	no	-0.751342884	0	1
Apus_pacificus	0.374325241	0.372400701	-0.09001289	-0.103425516	56.30459608	39.43	-0.366951124	0.248578202	0.158085206	0.07106594	1	Diet.Inv	ForStrat.aerial	3	Apodidae	Swifts, Treeswifts	Apodidae_52	Swifts, Treeswifts_52	no	no	-0.751342884	0	1
Apus_sladeniae	0.289631487	0.240438241	-0.111337678	-0.124342639	38.4590157	42.8	-0.211660855	0.201337376	0.165360388	0.088624787	0	Diet.Inv	ForStrat.aerial	3	Apodidae	Swifts, Treeswifts	Apodidae_52	Swifts, Treeswifts_52	no	no	-0.751342884	0	2
Aquila_adalberti	0.193686727	-0.114683809	0.118699806	-0.050855606	177.3320284	2958.03	0.107543992	0.164468974	-0.125706444	0.091797277	1	Diet.Vert	ForStrat.ground	4	Accipitridae	Hawks, Eagles, Secretarybird	Accipitridae_431	Hawks, Eagles, Secretarybird_431	yes	no	NA	NA
Aquila_africanus	0.261486242	-0.023480745	0.137426819	0.008357797	120.2235785	1047	-0.005453603	0.208666849	-0.152476923	0.046658608	1	Diet.Vert	ForStrat.canopy	3	Accipitridae	Hawks, Eagles, Secretarybird	Accipitridae_431	Hawks, Eagles, Secretarybird_431	yes	no	NA	NA
Aquila_audax	0.182014079	-0.084323308	0.156354034	-0.026961463	199.6195653	3449.86	0.073507297	0.141863402	-0.160510666	0.079940456	1	Diet.Vert	ForStrat.ground	4	Accipitridae	Hawks, Eagles, Secretarybird	Accipitridae_431	Hawks, Eagles, Secretarybird_431	yes	no	NA	NA
Aquila_chrysaetos	0.244318754	-0.040351291	0.102817487	-0.027432667	168.9519312	4247.97	0.024757734	0.198710203	-0.106588393	0.070465945	1	Diet.Vert	ForStrat.ground	4	Accipitridae	Hawks, Eagles, Secretarybird	Accipitridae_431	Hawks, Eagles, Secretarybird_431	yes	no	NA	NA
Aquila_clanga	0.19923078	-0.029138132	0.131816442	-0.026290036	152.7600223	2154.29	0.02099412	0.149342395	-0.131147984	0.065355583	1	Diet.Vert	generalist	3	Accipitridae	Hawks, Eagles, Secretarybird	Accipitridae_431	Hawks, Eagles, Secretarybird_431	yes	no	NA	NA
Aquila_fasciatus	0.222489287	-0.048519194	0.122514104	-0.04151357	148.7209402	1936.49	0.035145696	0.175676061	-0.122529818	0.087210054	1	Diet.Vert	ForStrat.ground	4	Accipitridae	Hawks, Eagles, Secretarybird	Accipitridae_431	Hawks, Eagles, Secretarybird_431	yes	no	NA	NA
Aquila_gurneyi	0.200298377	0.037856939	0.160105784	-0.022739373	182.4464792	3059.99	-0.048748566	0.128447681	-0.141625603	0.079476783	1	Diet.Vert	generalist	3	Accipitridae	Hawks, Eagles, Secretarybird	Accipitridae_431	Hawks, Eagles, Secretarybird_431	yes	no	NA	NA
Aquila_hastata	0.200990215	-0.086646051	0.07859691	-0.05188459	136.3159928	1359.41	0.085949897	0.170730274	-0.084356785	0.07581841	1	Diet.Vert	generalist	3	Accipitridae	Hawks, Eagles, Secretarybird	Accipitridae_431	Hawks, Eagles, Secretarybird_431	yes	no	NA	NA
Aquila_heliaca	0.23056787	-0.034826075	0.110976667	-0.039002644	183.7094246	3125.21	0.022763337	0.182219627	-0.107868321	0.080485258	1	Diet.Vert	ForStrat.ground	4	Accipitridae	Hawks, Eagles, Secretarybird	Accipitridae_431	Hawks, Eagles, Secretarybird_431	yes	no	NA	NA
Aquila_nipalensis	0.198614317	0.009977885	0.110663617	-0.058941294	198.338011	2714.33	-0.009240963	0.139609275	-0.088780356	0.091757965	1	Diet.Vert	ForStrat.ground	4	Accipitridae	Hawks, Eagles, Secretarybird	Accipitridae_431	Hawks, Eagles, Secretarybird_431	yes	no	NA	NA
Aquila_pomarina	0.191466703	0.066583671	0.125907102	-0.034137441	163.603101	1359.41	-0.066579229	0.118049865	-0.101586315	0.074751568	1	Diet.Vert	generalist	3	Accipitridae	Hawks, Eagles, Secretarybird	Accipitridae_431	Hawks, Eagles, Secretarybird_431	yes	no	NA	NA
Aquila_rapax	0.209650941	-0.03815118	0.108228556	-0.049637036	176.4913622	2236.06	0.032777997	0.162921303	-0.101892583	0.086527277	1	Diet.Vert	ForStrat.ground	4	Accipitridae	Hawks, Eagles, Secretarybird	Accipitridae_431	Hawks, Eagles, Secretarybird_431	yes	no	NA	NA
Aquila_verreauxii	0.211722686	-0.011288255	0.122965844	-0.03913761	191.8704042	4195	0.004079338	0.157846701	-0.113767117	0.078443709	1	Diet.Vert	ForStrat.ground	4	Accipitridae	Hawks, Eagles, Secretarybird	Accipitridae_431	Hawks, Eagles, Secretarybird_431	yes	no	NA	NA
Aquila_wahlbergi	0.17087861	-0.061468474	0.111302371	-0.009039837	115.8983276	639.99	0.06071035	0.132543716	-0.119355675	0.053572974	1	Diet.Vert	ForStrat.ground	4	Accipitridae	Hawks, Eagles, Secretarybird	Accipitridae_431	Hawks, Eagles, Secretarybird_431	yes	no	NA	NA
Ara_ambiguus	0.2211165	-0.22466267	0.157521827	-0.008430964	182.8522272	1300	0.190934727	0.213769227	-0.208943137	0.075351616	0	omnivore	ForStrat.midhigh	3	Psittacidae2	Parrots2	Psittacidae2_167	Parrots2_167	no	no	-2.460195778	-0.815689	2
Ara_ararauna	0.19278675	-0.361894788	0.081850472	-0.053762533	172.1790333	1125	0.346547694	0.231469383	-0.151700912	0.078793459	1	omnivore	ForStrat.midhigh	3	Psittacidae2	Parrots2	Psittacidae2_167	Parrots2_167	no	no	-2.460195778	-0.815689	2
Ara_chloropterus	0.131520648	-0.320425028	0.032429747	-0.09953027	236.5418833	1214	0.335772656	0.16732759	-0.079385112	0.107751259	1	omnivore	ForStrat.midhigh	3	Psittacidae2	Parrots2	Psittacidae2_167	Parrots2_167	no	no	-2.460195778	-0.815689	2
Ara_glaucogularis	0.115253622	-0.222579351	0.130078367	-0.05297163	138.626102	783.99	0.225236902	0.111902311	-0.15919166	0.104419181	1	Diet.Fruit	generalist	2	Psittacidae2	Parrots2	Psittacidae2_167	Parrots2_167	no	no	1.738647978	-0.635681215	2
Ara_macao	0.211026176	-0.267716421	0.058451012	-0.04851009	180.6570871	1015	0.256155933	0.228753724	-0.112780644	0.074561483	1	omnivore	ForStrat.midhigh	3	Psittacidae2	Parrots2	Psittacidae2_167	Parrots2_167	no	no	-2.460195778	-0.815689	2
Ara_militaris	0.242994942	-0.253660924	0.104277447	-0.016890215	153.7440977	1134	0.223118322	0.250668444	-0.166945027	0.068519795	0	Diet.Fruit	ForStrat.midhigh	3	Psittacidae2	Parrots2	Psittacidae2_167	Parrots2_167	no	no	-0.466587346	-2.799536378	4
Ara_rubrogenys	0.208058016	-0.282599311	0.060436215	-0.049644258	135.6750732	468	0.269814306	0.227744879	-0.115944538	0.078352548	0	Diet.Seed	ForStrat.ground	3	Psittacidae2	Parrots2	Psittacidae2_167	Parrots2_167	no	no	-0.841722887	-0.446225708	2
Ara_severus	0.157677691	-0.290333004	0.087142573	-0.040736963	112.5260183	343	0.28629391	0.178300778	-0.138486968	0.075520546	1	omnivore	ForStrat.midhigh	3	Psittacidae2	Parrots2	Psittacidae2_167	Parrots2_167	no	no	-2.460195778	-0.815689	2
Arachnothera_affinis	-0.222827795	-0.00961483	0.023054289	-0.035098018	85.60190187	26.4	0.131395451	-0.243668946	0.001837816	0.007537554	1	Diet.Inv	generalist	1	P2	Sunbirds, Flowerpeckers	-999	-999	no	yes	2.094530639	1.260656758	2
Arachnothera_chrysogenys	-0.278005211	-0.023774642	0.014955751	-0.036361007	103.1129602	23.2	0.161422524	-0.290866441	0.011216543	-0.005341969	1	omnivore	generalist	4	P2	Sunbirds, Flowerpeckers	-999	-999	no	yes	-0.613575791	1.068753538	2
Arachnothera_clarae	-0.264095531	-0.001316469	0.0362186	-0.03543547	105.1157868	30.1	0.132478476	-0.285974602	-0.006774072	0.001586838	0	omnivore	ForStrat.understory	3	P2	Sunbirds, Flowerpeckers	-999	-999	no	yes	-1.694436633	-1.273308038	4
Arachnothera_crassirostris	-0.232452027	-0.073138361	0.021526574	-0.05167253	74.15823973	16	0.195945328	-0.237573794	-0.004850292	0.021432593	0	omnivore	ForStrat.midhigh	3	P2	Sunbirds, Flowerpeckers	-999	-999	no	yes	-1.50636369	-1.141425594	2
Arachnothera_everetti	-0.234257701	-0.021415135	0.040781687	-0.048810446	105.4703407	29.2	0.143750202	-0.254626666	-0.012700825	0.019069277	0	Diet.Inv	generalist	1	P2	Sunbirds, Flowerpeckers	-999	-999	no	yes	2.094530639	1.260656758	2
Arachnothera_flavigaster	-0.228981332	-0.111879575	-0.02350114	-0.058458653	107.7219825	38.4	0.240865447	-0.217181601	0.029770485	0.005132302	0	omnivore	ForStrat.midhigh	3	P2	Sunbirds, Flowerpeckers	-999	-999	no	yes	-1.50636369	-1.141425594	2
Arachnothera_juliae	-0.285076253	-0.031743978	0.02436428	-0.044160794	115.0307309	25.37	0.168702453	-0.298295913	0.002259292	0.008869087	0	omnivore	ForStrat.midhigh	3	P2	Sunbirds, Flowerpeckers	-999	-999	no	yes	-1.50636369	-1.141425594	2
Arachnothera_longirostra	-0.280616151	-0.085049971	8.87E-05	-0.041666086	87.30074182	12.46	0.22233788	-0.276410798	0.010986222	-0.003231854	1	omnivore	ForStrat.understory	3	P2	Sunbirds, Flowerpeckers	-999	-999	no	yes	-1.694436633	-1.273308038	2
Arachnothera_magna	-0.268693015	-0.051141977	0.033043482	-0.054977508	120.4501385	30.7	0.181994649	-0.279964238	-0.008178529	0.023600962	1	omnivore	generalist	4	P2	Sunbirds, Flowerpeckers	-999	-999	no	yes	-0.613575791	1.068753538	2
Arachnothera_robusta	-0.281019248	-0.082770037	0.036713612	-0.061680932	147.9307093	25.37	0.214698884	-0.285153746	-0.016217483	0.03398202	1	omnivore	generalist	4	P2	Sunbirds, Flowerpeckers	-999	-999	no	yes	-0.613575791	1.068753538	2
Aramides_axillaris	-0.177198751	-0.065104491	0.044087324	0.023153565	104.9304664	292	0.164676137	-0.184785774	-0.052407208	-0.039229471	0	Diet.Inv	ForStrat.ground	3	Rallidae	Rails, Finfoots	-999	-999	yes	yes	NA	NA
Aramides_cajanea	-0.202077601	-0.087957042	0.025621035	0.031021399	137.9181489	397	0.194807361	-0.200354076	-0.040668045	-0.051672206	1	omnivore	generalist	1	Rallidae	Rails, Finfoots	-999	-999	yes	yes	NA	NA
Aramides_calopterus	-0.164917541	-0.077374034	0.016788894	0.032828044	119.2029285	431.33	0.177342316	-0.165185655	-0.033312721	-0.054541955	0	Diet.Inv	ForStrat.ground	3	Rallidae	Rails, Finfoots	-999	-999	yes	yes	NA	NA
Aramides_mangle	-0.176555393	-0.081916507	0.050551422	0.026219857	111.9877453	183	0.179004832	-0.181322836	-0.062222259	-0.035919693	0	Diet.Inv	ForStrat.wataroundsurfNP	3	Rallidae	Rails, Finfoots	-999	-999	yes	yes	NA	NA
Aramides_saracura	-0.224424982	-0.047611274	0.044471403	0.021096577	146.6407058	540	0.160231872	-0.234346276	-0.045912299	-0.043136582	0	Diet.Inv	ForStrat.ground	3	Rallidae	Rails, Finfoots	-999	-999	yes	yes	NA	NA
Aramides_ypecaha	-0.234024029	-0.173995481	0.019459485	0.005869697	180.295787	700.07	0.287408212	-0.21011883	-0.044114683	-0.035434692	1	omnivore	ForStrat.ground	4	Rallidae	Rails, Finfoots	-999	-999	yes	yes	NA	NA
Aramus_guarauna	-0.320931563	-0.052196063	0.024846109	-0.00617022	307.7316128	1080	0.195365774	-0.323526224	-0.012920545	-0.037440405	1	omnivore	generalist	-999	Skeleton	-999	-999	-999	yes	yes	NA	NA
Aratinga_acuticaudata	0.271902377	-0.24194631	0.005821362	-0.032465118	82.48367096	171	0.223020407	0.288208849	-0.06427058	0.045776638	1	omnivore	generalist	4	Psittacidae2	Parrots2	Psittacidae2_167	Parrots2_167	no	no	-0.254960455	1.348166163	2
Aratinga_aurea	0.258468646	-0.219441191	0.026902963	-0.024275969	55.1008493	84.62	0.201559187	0.266815854	-0.079128918	0.054383517	1	omnivore	ForStrat.ground	4	Psittacidae2	Parrots2	Psittacidae2_167	Parrots2_167	no	no	-2.387113993	0.272053204	2
Aratinga_auricapillus	0.210711187	-0.233187395	0.043990003	-0.03003348	71.7365692	130	0.225011803	0.221559669	-0.092247174	0.054512288	1	omnivore	generalist	4	Psittacidae2	Parrots2	Psittacidae2_167	Parrots2_167	no	no	-0.254960455	1.348166163	3
Aratinga_brevipes	0.272217578	-0.234904072	0.032105079	-0.008231775	82.97136565	177	0.209682642	0.283940752	-0.095565543	0.043740033	0	Diet.Fruit	ForStrat.midhigh	3	Psittacidae2	Parrots2	Psittacidae2_167	Parrots2_167	no	no	-0.466587346	-2.799536378
Aratinga_cactorum	0.256392615	-0.159907241	0.043968812	0.016302671	55.79773336	139.26	0.139796898	0.250029355	-0.094514964	0.017162071	1	Diet.PlantO	generalist	1	Psittacidae2	Parrots2	Psittacidae2_167	Parrots2_167	no	no	1.663522494	1.064032621	3
Aratinga_canicularis	0.299492967	-0.161723248	0.031831852	0.013079782	58.98533305	85	0.132914218	0.29441626	-0.086287931	0.016156194	0	omnivore	generalist	4	Psittacidae2	Parrots2	Psittacidae2_167	Parrots2_167	no	no	-0.254960455	1.348166163	4
Aratinga_chloroptera	0.270569315	-0.235713493	0.032985096	0.019231888	74.34652465	146	0.208707463	0.284448256	-0.105148617	0.009888795	0	Diet.Fruit	generalist	2	Psittacidae2	Parrots2	Psittacidae2_167	Parrots2_167	no	no	1.738647978	-0.635681215
Aratinga_erythrogenys	0.332931276	-0.278659984	0.01676705	0.010768344	76.15529816	151	0.235679068	0.357431388	-0.10486039	0.01682145	0	Diet.Fruit	generalist	2	Psittacidae2	Parrots2	Psittacidae2_167	Parrots2_167	no	no	1.738647978	-0.635681215	2
Aratinga_euops	0.299197293	-0.201494898	0.026284554	-0.023242785	58.5801538	139.26	0.172954573	0.301442808	-0.080266945	0.051821265	0	Diet.Fruit	generalist	2	Psittacidae2	Parrots2	Psittacidae2_167	Parrots2_167	no	no	1.738647978	-0.635681215
Aratinga_finschi	0.249104127	-0.236463203	0.025158957	-0.035725635	73.04661828	150	0.220728098	0.261088859	-0.078686239	0.062290985	0	omnivore	generalist	4	Psittacidae2	Parrots2	Psittacidae2_167	Parrots2_167	no	no	-0.254960455	1.348166163	4
Aratinga_holochlora	0.267488663	-0.224778055	0.03657205	-0.000535768	75.65019058	138	0.20040094	0.276936175	-0.098947883	0.035430799	0	omnivore	generalist	4	Psittacidae2	Parrots2	Psittacidae2_167	Parrots2_167	no	no	-0.254960455	1.348166163	4
Aratinga_jandaya	0.215472265	-0.256111304	0.021566621	-0.033575957	69.79350841	89.4	0.250275124	0.236104443	-0.075842769	0.049925362	1	Diet.Fruit	generalist	2	Psittacidae2	Parrots2	Psittacidae2_167	Parrots2_167	no	no	1.738647978	-0.635681215	2
Aratinga_leucophthalma	0.3111493	-0.272364726	0.002102088	-0.00123679	82.20765787	158	0.240269654	0.337251097	-0.082249981	0.0229185	1	omnivore	generalist	4	Psittacidae2	Parrots2	Psittacidae2_167	Parrots2_167	no	no	-0.254960455	1.348166163	2
Aratinga_mitrata	0.270549112	-0.229669639	0.025437396	0.017752313	94.00660686	249	0.204777756	0.283781099	-0.094356374	0.01167781	1	omnivore	generalist	4	Psittacidae2	Parrots2	Psittacidae2_167	Parrots2_167	no	no	-0.254960455	1.348166163	2
Aratinga_nana	0.294956534	-0.22366177	0.02313534	0.005867707	66.2249194	76.9	0.194180195	0.305339716	-0.088440698	0.025343297	1	Diet.Fruit	generalist	2	Psittacidae2	Parrots2	Psittacidae2_167	Parrots2_167	no	no	1.738647978	-0.635681215	4
Aratinga_pertinax	0.178829275	-0.180796866	0.059921768	-0.036118759	59.06027976	83.99	0.179876757	0.173195322	-0.093335652	0.075434041	1	omnivore	generalist	4	Psittacidae2	Parrots2	Psittacidae2_167	Parrots2_167	no	no	-0.254960455	1.348166163	2
Aratinga_rubritorquis	0.257852842	-0.216952312	0.036510301	-0.014114782	70.24627132	212	0.196289068	0.264267118	-0.092349089	0.046336328	0	Diet.Fruit	generalist	2	Psittacidae2	Parrots2	Psittacidae2_167	Parrots2_167	no	no	1.738647978	-0.635681215	4
Aratinga_solstitialis	0.196589845	-0.214727384	0.049782245	-0.023989039	68.31708662	119.62	0.210278615	0.203919495	-0.095817792	0.045977005	1	Diet.Fruit	ForStrat.midhigh	3	Psittacidae2	Parrots2	Psittacidae2_167	Parrots2_167	no	no	-0.466587346	-2.799536378	2
Aratinga_wagleri	0.273559532	-0.198102153	0.048915892	0.006170798	80.34881572	194	0.170794498	0.273813572	-0.104065327	0.027324448	0	Diet.Seed	generalist	1	Psittacidae2	Parrots2	Psittacidae2_167	Parrots2_167	no	no	1.290430652	0.62988725	2
Aratinga_weddellii	0.244905664	-0.243759521	0.058545067	-0.018923965	62.41176101	108	0.222650972	0.256233945	-0.115661889	0.058142518	1	Diet.Fruit	ForStrat.canopy	2	Psittacidae2	Parrots2	Psittacidae2_167	Parrots2_167	no	no	0.46363997	-3.020050905	2
Arborophila_atrogularis	0.145580887	0.095626232	0.069457014	0.041312981	67.26542017	237.31	-0.078941714	0.079266741	-0.06486729	-0.006544953	0	omnivore	ForStrat.ground	4	Phasianidae	Pheasants, Quail, Guineafowl	Phasianidae_171	Pheasants, Quail, Guineafowl_171	no	no	-0.799684235	0.741459801	9
Arborophila_brunneopectus	0.128288609	0.147779326	0.058929736	0.050002313	70.32252443	291.47	-0.121969244	0.052962998	-0.044865	-0.021684184	0	omnivore	ForStrat.ground	4	Phasianidae	Pheasants, Quail, Guineafowl	Phasianidae_171	Pheasants, Quail, Guineafowl_171	no	no	-0.799684235	0.741459801	3
Arborophila_cambodiana	0.114232427	0.154566543	0.090803397	0.048017131	71.78561684	285.87	-0.130562275	0.032097587	-0.070019063	-0.010657438	0	omnivore	ForStrat.ground	4	Phasianidae	Pheasants, Quail, Guineafowl	Phasianidae_171	Pheasants, Quail, Guineafowl_171	no	no	-0.799684235	0.741459801	3
Arborophila_campbelli	0.137891108	0.111826838	0.093925733	0.036501143	71.77252093	336	-0.096117244	0.064007838	-0.081314388	0.007193544	0	omnivore	ForStrat.ground	4	Phasianidae	Pheasants, Quail, Guineafowl	Phasianidae_171	Pheasants, Quail, Guineafowl_171	no	no	-0.799684235	0.741459801	5
Arborophila_charltonii	0.12678685	0.075300873	0.052602429	0.006271262	59.01143695	269.25	-0.049175304	0.066551648	-0.042692511	0.02117117	0	omnivore	ForStrat.ground	4	Phasianidae	Pheasants, Quail, Guineafowl	Phasianidae_171	Pheasants, Quail, Guineafowl_171	no	no	-0.799684235	0.741459801	5
Arborophila_chloropus	0.151519489	0.134321688	0.05026031	0.015242197	61.61664723	250	-0.111023333	0.078010011	-0.032160423	0.00686478	0	omnivore	ForStrat.ground	4	Phasianidae	Pheasants, Quail, Guineafowl	Phasianidae_171	Pheasants, Quail, Guineafowl_171	no	no	-0.799684235	0.741459801	3
Arborophila_crudigularis	0.140133418	0.083842098	0.0555483	0.027122099	68.56963317	256.77	-0.061985772	0.078995723	-0.049650492	0.001761209	0	omnivore	ForStrat.ground	4	Phasianidae	Pheasants, Quail, Guineafowl	Phasianidae_171	Pheasants, Quail, Guineafowl_171	no	no	-0.799684235	0.741459801
Arborophila_davidi	0.123670357	0.089882706	0.052377012	0.044286899	54.57998033	241	-0.064613223	0.063220963	-0.051166171	-0.013288047	0	omnivore	ForStrat.ground	4	Phasianidae	Pheasants, Quail, Guineafowl	Phasianidae_171	Pheasants, Quail, Guineafowl_171	no	no	-0.799684235	0.741459801	3
Arborophila_gingica	0.128310908	0.147863093	0.070896249	0.016069037	66.01793809	253	-0.122709704	0.047997927	-0.046937224	0.015450918	1	omnivore	ForStrat.ground	4	Phasianidae	Pheasants, Quail, Guineafowl	Phasianidae_171	Pheasants, Quail, Guineafowl_171	no	no	-0.799684235	0.741459801
Arborophila_hyperythra	0.128439543	0.099598626	0.085486538	0.043490816	68.79549341	270	-0.080369667	0.060488147	-0.077921637	-0.006815108	0	omnivore	ForStrat.ground	4	Phasianidae	Pheasants, Quail, Guineafowl	Phasianidae_171	Pheasants, Quail, Guineafowl_171	no	no	-0.799684235	0.741459801	5
Arborophila_javanica	0.164885155	0.192999117	0.1303836	0.046046592	74.08893749	272	-0.1884563	0.065330239	-0.106378835	0.006968439	1	omnivore	ForStrat.ground	4	Phasianidae	Pheasants, Quail, Guineafowl	Phasianidae_171	Pheasants, Quail, Guineafowl_171	no	no	-0.799684235	0.741459801
Arborophila_mandellii	0.086979951	0.098968618	0.083538479	0.034065039	68.35100319	268	-0.068912464	0.019155888	-0.070413578	0.004200298	0	omnivore	ForStrat.ground	4	Phasianidae	Pheasants, Quail, Guineafowl	Phasianidae_171	Pheasants, Quail, Guineafowl_171	no	no	-0.799684235	0.741459801	9
Arborophila_orientalis	0.164442805	-0.023406028	0.034967206	0.020235315	60.41495214	336	0.037730494	0.131558419	-0.053312703	0.004197855	0	omnivore	ForStrat.ground	4	Phasianidae	Pheasants, Quail, Guineafowl	Phasianidae_171	Pheasants, Quail, Guineafowl_171	no	no	-0.799684235	0.741459801
Arborophila_rubrirostris	0.145040024	0.144067589	0.114035287	0.045777345	65.71529982	225.35	-0.133384079	0.06029306	-0.09749883	0.00134973	0	omnivore	ForStrat.ground	4	Phasianidae	Pheasants, Quail, Guineafowl	Phasianidae_171	Pheasants, Quail, Guineafowl_171	no	no	-0.799684235	0.741459801	5
Arborophila_rufogularis	0.120599565	0.047786051	0.049256061	0.017469615	63.65613053	344.46	-0.021731752	0.067998999	-0.046415354	0.011960162	1	omnivore	ForStrat.ground	4	Phasianidae	Pheasants, Quail, Guineafowl	Phasianidae_171	Pheasants, Quail, Guineafowl_171	no	no	-0.799684235	0.741459801	9
Arborophila_torqueola	0.127200443	0.001018557	0.037392452	0.036198432	52.16624184	344.46	0.021792826	0.089617227	-0.053801998	-0.009748546	1	omnivore	ForStrat.ground	4	Phasianidae	Pheasants, Quail, Guineafowl	Phasianidae_171	Pheasants, Quail, Guineafowl_171	no	no	-0.799684235	0.741459801	9
Archboldia_papuensis	0.156465665	0.264533819	0.05917988	0.054602231	70.46180748	177.6	-0.240763648	0.053645825	-0.028695255	-0.036611045	1	Diet.Fruit	ForStrat.midhigh	1	BC2	Australian Treecreepers, Bowerbirds	-999	-999	no	yes	NA	NA
Archilochus_alexandri	-0.317443457	0.000388731	0.012565779	0.01159556	44.33790081	3.39	0.144750139	-0.330692856	0.003646322	-0.055865814	1	Diet.Nect	generalist	1	Trochilidae	Hummingbirds	Trochilidae_315	Hummingbirds_315	yes	no	NA	NA
Archilochus_colubris	-0.313794376	0.018642393	0.019291369	0.013939888	48.61583027	3.09	0.125043514	-0.332807056	0.000805935	-0.05420228	1	Diet.Nect	generalist	1	Trochilidae	Hummingbirds	Trochilidae_315	Hummingbirds_315	yes	no	NA	NA
Ardea_cinerea	-0.267022418	-0.006222893	0.01680572	0.027480876	349.7453684	1443	0.136517842	-0.280210395	-0.009342286	-0.066147488	1	Diet.Vfish	ForStrat.wataroundsurfNP	4	Ardeidae	Herons	Ardeidae_97	Herons_97	no	no	-0.439045741	0.61303409	1
Ardea_cocoi	-0.271622798	-0.000731951	0.014975953	0.033212699	312.4852521	1752.44	0.132523773	-0.285264528	-0.007535943	-0.071783246	1	omnivore	ForStrat.wataroundsurfNP	4	Ardeidae	Herons	Ardeidae_97	Herons_97	no	no	-1.652731281	0.017752674	3
Ardea_goliath	-0.290165326	-0.020404338	0.005196662	0.030395389	521.4839627	4468	0.157659623	-0.29679582	-0.00114943	-0.074875853	0	Diet.Vfish	generalist	1	Ardeidae	Herons	Ardeidae_97	Herons_97	no	no	1.887609144	1.824755208	1
Ardea_herodias	-0.274049561	0.008974976	0.0235789	0.036380847	395.1462019	2523.41	0.122055072	-0.291030644	-0.01485581	-0.071450537	1	omnivore	ForStrat.wataroundsurfNP	4	Ardeidae	Herons	Ardeidae_97	Herons_97	no	no	-1.652731281	0.017752674	3
Ardea_humbloti	-0.28416827	0.029697963	0.01736268	0.031122364	455.5739181	1649.86	0.106587025	-0.304888483	-0.002543417	-0.072806012	0	Diet.Vfish	ForStrat.wataroundsurfNP	4	Ardeidae	Herons	Ardeidae_97	Herons_97	no	no	-0.439045741	0.61303409	1
Ardea_insignis	-0.295262641	-0.00808502	0.008970832	0.031415921	468.8996358	1649.86	0.146475717	-0.305187414	-0.002105655	-0.075861787	0	Diet.Vfish	generalist	1	Ardeidae	Herons	Ardeidae_97	Herons_97	no	no	1.887609144	1.824755208	2
Ardea_melanocephala	-0.224993802	0.096043133	0.060673644	0.037220669	300.0856744	1060	0.019905037	-0.271582303	-0.033690323	-0.055251847	0	omnivore	generalist	1	Ardeidae	Herons	Ardeidae_97	Herons_97	no	no	0.673923604	1.229473792	1
Ardea_pacifica	-0.236864937	0.119461736	0.063364254	0.032478628	275.4262581	881	0.000786583	-0.289157623	-0.029055594	-0.052498393	1	omnivore	ForStrat.wataroundsurfNP	4	Ardeidae	Herons	Ardeidae_97	Herons_97	no	no	-1.652731281	0.017752674	4
Ardea_picata	-0.276265172	0.019647053	0.022463046	0.008647433	194.894001	259	0.114935066	-0.297460434	-0.002342736	-0.048167899	0	Diet.Vfish	ForStrat.wataroundsurfNP	4	Ardeidae	Herons	Ardeidae_97	Herons_97	no	no	-0.439045741	0.61303409	4
Ardea_purpurea	-0.293839626	0.057982987	0.039446341	0.026648115	392.6182047	1064.48	0.078139052	-0.325208016	-0.015349506	-0.06062839	0	omnivore	ForStrat.wataroundsurfNP	4	Ardeidae	Herons	Ardeidae_97	Herons_97	no	no	-1.652731281	0.017752674	1
Ardea_sumatrana	-0.29284677	0.041079018	0.021756446	0.038008972	506.1088406	2024	0.096529737	-0.316262397	-0.005911228	-0.078460173	0	Diet.Vfish	ForStrat.wataroundsurfNP	4	Ardeidae	Herons	Ardeidae_97	Herons_97	no	no	-0.439045741	0.61303409	4
Ardeola_bacchus	-0.23521609	0.07201865	0.040000242	0.027115956	198.6339262	304.89	0.049992054	-0.272789571	-0.015940033	-0.054175761	1	Diet.Inv	ForStrat.wataroundsurfNP	3	Ardeidae	Herons	-999	-999	no	yes	-0.121666307	-1.662922807	2
Ardeola_grayii	-0.237138919	0.057139915	0.016303163	0.018099936	193.520822	253	0.069514352	-0.267878707	0.005783607	-0.051836158	0	omnivore	ForStrat.wataroundsurfNP	4	Ardeidae	Herons	-999	-999	no	yes	-1.652731281	0.017752674	2
Ardeola_idae	-0.23754375	0.011763873	0.011079514	0.02168548	170.4728354	266	0.113129689	-0.256188661	-0.000481898	-0.05820491	0	omnivore	ForStrat.wataroundsurfNP	4	Ardeidae	Herons	-999	-999	no	yes	-1.652731281	0.017752674	1
Ardeola_ralloides	-0.243544164	0.096326344	0.037536227	0.036924547	185.956806	287	0.02882366	-0.285545472	-0.010520304	-0.066909768	1	Diet.Vfish	generalist	1	Ardeidae	Herons	-999	-999	no	yes	1.887609144	1.824755208	1
Ardeola_rufiventris	-0.214984274	0.088977219	0.044641288	0.030919516	182.7721112	266	0.027388219	-0.257934675	-0.019951089	-0.054602123	0	omnivore	ForStrat.wataroundsurfNP	4	Ardeidae	Herons	-999	-999	no	yes	-1.652731281	0.017752674	1
Ardeola_speciosa	-0.241957216	0.062135292	0.039867135	0.025943319	178.9311869	266	0.061229307	-0.276817824	-0.017022973	-0.055601819	0	omnivore	ForStrat.wataroundsurfNP	4	Ardeidae	Herons	-999	-999	no	yes	-1.652731281	0.017752674	4
Ardeotis_arabs	-0.148049208	0.076790343	-0.010235321	0.027600401	240.3457655	5943.48	0.033325137	-0.183025555	0.030490841	-0.053557244	1	omnivore	ForStrat.ground	3	Otididae	Bustards	-999	-999	no	yes	-0.408603135	0	2
Ardeotis_australis	-0.054106797	0.075442812	-0.00755057	0.012243258	199.0112762	4182.35	0.010741359	-0.094876037	0.026421117	-0.018595106	1	omnivore	ForStrat.ground	3	Otididae	Bustards	-999	-999	no	yes	-0.408603135	0
Ardeotis_kori	-0.180259565	-0.012919359	-0.005857766	0.018958708	320.1084569	7994.16	0.126167511	-0.193239679	0.010718535	-0.044888274	1	omnivore	ForStrat.ground	3	Otididae	Bustards	-999	-999	no	yes	-0.408603135	0	2
Ardeotis_nigriceps	-0.110682305	-0.010116979	-0.02034249	0.028435117	208.2183499	7235.31	0.107695177	-0.125066227	0.01947757	-0.048351081	1	omnivore	ForStrat.ground	3	Otididae	Bustards	-999	-999	no	yes	-0.408603135	0
Arenaria_interpres	-0.2019445	-0.129253364	-0.03149581	0.043856661	56.72488036	135.98	0.24285367	-0.180272396	-0.001588903	-0.081731077	1	Diet.Inv	ForStrat.ground	4	Scolopaci	Sandpipers, Jacanas, Seedsnipes, Allies	-999	-999	yes	yes	NA	NA
Arenaria_melanocephala	-0.201548103	-0.085566355	-0.05946911	0.046219185	58.87038302	126.21	0.206195707	-0.186052066	0.03326817	-0.095030335	1	Diet.Inv	ForStrat.ground	4	Scolopaci	Sandpipers, Jacanas, Seedsnipes, Allies	-999	-999	yes	yes	NA	NA
Argusianus_argus	0.085071424	-0.017791033	0.037827316	-0.016219285	125.659078	1959.93	0.055482712	0.050718809	-0.036622848	0.039191383	1	Diet.Fruit	ForStrat.ground	2	Phasianidae	Pheasants, Quail, Guineafowl	-999	-999	no	yes	0.096545995	-1.214123682	5
Arremon_abeillei	0.054043898	-0.123940468	-0.015629183	0.01612643	44.22681949	25.9	0.169175341	0.058574259	-0.027340739	-0.02313204	0	omnivore	ForStrat.ground	3	P20b	Buntings, American Sparrows, Brush-Finches	P20b_176	Buntings, American Sparrows, Brush-Finches_176	no	no	-1.354843406	-0.154863044	3
Arremon_aurantiirostris	0.124535332	-0.025712369	-0.006347116	0.055043311	39.1595395	34.5	0.05276264	0.102461134	-0.031656491	-0.046904395	1	omnivore	ForStrat.ground	3	P20b	Buntings, American Sparrows, Brush-Finches	P20b_176	Buntings, American Sparrows, Brush-Finches_176	no	no	-1.354843406	-0.154863044	3
Arremon_brunneinucha	0.035516289	-0.034025893	-0.001333833	0.034697941	47.78878366	43.97	0.085613754	0.017586559	-0.024048567	-0.034330405	1	omnivore	ForStrat.understory	3	P20b	Buntings, American Sparrows, Brush-Finches	P20b_176	Buntings, American Sparrows, Brush-Finches_176	no	no	-0.137944958	-3.023974971	3
Arremon_castaneiceps	0.108579291	-0.088544689	-0.016366389	0.020432618	51.01103408	36.9	0.122267868	0.102315407	-0.020580069	-0.015721003	1	omnivore	ForStrat.understory	3	P20b	Buntings, American Sparrows, Brush-Finches	P20b_176	Buntings, American Sparrows, Brush-Finches_176	no	no	-0.137944958	-3.023974971	3
Arremon_crassirostris	0.139893258	0.050982629	0.011124432	0.020937816	51.36594165	38.71	-0.023829956	0.093316599	-0.019293469	-0.005029877	0	omnivore	ForStrat.ground	3	P20b	Buntings, American Sparrows, Brush-Finches	P20b_176	Buntings, American Sparrows, Brush-Finches_176	no	no	-1.354843406	-0.154863044	2
Arremon_flavirostris	0.071460044	-0.190891924	0.003989659	0.026733583	37.0549221	26.13	0.222959535	0.088607857	-0.064785501	-0.023718352	1	omnivore	ForStrat.ground	3	P20b	Buntings, American Sparrows, Brush-Finches	P20b_176	Buntings, American Sparrows, Brush-Finches_176	no	no	-1.354843406	-0.154863044	5
Arremon_schlegeli	0.108464708	0.02909559	0.035710174	0.016771564	45.67559445	27.7	2.34E-06	0.063878574	-0.045718186	0.004227678	1	omnivore	ForStrat.ground	3	P20b	Buntings, American Sparrows, Brush-Finches	P20b_176	Buntings, American Sparrows, Brush-Finches_176	no	no	-1.354843406	-0.154863044
Arremon_semitorquatus	0.067248032	-0.195850146	-0.030067958	0.043036612	34.01015506	28.08	0.23379861	0.091669117	-0.036119053	-0.051902802	0	omnivore	ForStrat.ground	3	P20b	Buntings, American Sparrows, Brush-Finches	P20b_176	Buntings, American Sparrows, Brush-Finches_176	no	no	-1.354843406	-0.154863044	5
Arremon_taciturnus	0.100986023	-0.035904573	-0.014071305	1.87E-05	41.66085317	24.8	0.075185806	0.081145834	-0.007991365	-0.005562492	0	omnivore	generalist	2	P20b	Buntings, American Sparrows, Brush-Finches	P20b_176	Buntings, American Sparrows, Brush-Finches_176	no	no	0.425883962	-2.295808741	5
Arremon_torquatus	0.025896255	-0.053759907	-0.010058027	0.022660823	44.52915905	41.96	0.109605757	0.013805522	-0.014623759	-0.029102592	1	omnivore	generalist	2	P20b	Buntings, American Sparrows, Brush-Finches	P20b_176	Buntings, American Sparrows, Brush-Finches_176	no	no	0.425883962	-2.295808741	3
Arremon_virenticeps	0.03539062	0.089813393	0.027239167	0.043686635	49.17951816	41	-0.036767247	-0.015649514	-0.026787816	-0.041136796	0	omnivore	generalist	2	P20b	Buntings, American Sparrows, Brush-Finches	P20b_176	Buntings, American Sparrows, Brush-Finches_176	no	no	0.425883962	-2.295808741	4
Arremonops_chloronotus	0.109666751	-0.083306938	-0.030758413	0.017107353	40.58019747	27.4	0.11873119	0.103799492	-0.007701372	-0.01892576	1	omnivore	ForStrat.ground	3	P20b	Buntings, American Sparrows, Brush-Finches	-999	-999	no	yes	-1.354843406	-0.154863044
Arremonops_conirostris	0.078910178	-0.123549218	-0.005620236	-0.00705341	48.15483271	35.89	0.162416535	0.079768688	-0.032614097	0.005784281	1	omnivore	ForStrat.ground	3	P20b	Buntings, American Sparrows, Brush-Finches	-999	-999	no	yes	-1.354843406	-0.154863044	2
Arremonops_rufivirgatus	0.025542094	-0.183912557	-0.010122854	0.023748286	35.60377435	22.43	0.231378874	0.045053431	-0.045384134	-0.027255282	1	omnivore	ForStrat.ground	3	P20b	Buntings, American Sparrows, Brush-Finches	-999	-999	no	yes	-1.354843406	-0.154863044	2
Arses_kaupi	0.030598239	0.098514373	-0.051262201	0.00206905	35.49435432	13.5	-0.02491033	-0.012595468	0.066809994	-0.022527122	0	Diet.Inv	ForStrat.midhigh	2	CC8	Shrikes, Monarchs, Drongos, Fantails, Birds Of Paradise, Crows, Jays, Allies	CC8_305	Shrikes, Monarchs, Drongos, Fantails, Birds Of Paradise, Crows, Jays, Allies_305	yes	no	NA	NA
Artamella_viridis	-0.079040315	-0.023629575	0.026458218	0.020320147	64.21462442	48.8	0.103921733	-0.098393439	-0.03229786	-0.03111433	1	Diet.Inv	ForStrat.midhigh	3	CC7	Shrike-Flycatchers, Helmetshrikes, Vangas, Butcherbirds, Woodswallows, Allies	-999	-999	no	yes	-0.974351491	-1.220547432	5
Artamus_cinereus	-0.002219956	0.00466334	-0.01371376	-0.015474754	53.1269505	35.6	0.065658323	-0.028822609	0.015152317	-0.00187234	1	Diet.Inv	ForStrat.aerial	4	CC7	Shrike-Flycatchers, Helmetshrikes, Vangas, Butcherbirds, Woodswallows, Allies	CC7_247	Shrike-Flycatchers, Helmetshrikes, Vangas, Butcherbirds, Woodswallows, Allies_247	no	no	-0.870597731	0.361030316	1
Artamus_cyanopterus	0.114462734	-0.007179747	-0.029034596	-0.02616374	43.1814037	34.6	0.049051845	0.087296727	0.020134127	0.016754836	1	Diet.Inv	ForStrat.aerial	4	CC7	Shrike-Flycatchers, Helmetshrikes, Vangas, Butcherbirds, Woodswallows, Allies	CC7_247	Shrike-Flycatchers, Helmetshrikes, Vangas, Butcherbirds, Woodswallows, Allies_247	no	no	-0.870597731	0.361030316	1
Artamus_fuscus	0.086851225	0.016312501	-0.030053671	-0.029609914	54.53439718	39.8	0.034874824	0.05550411	0.029146614	0.016085692	0	Diet.Inv	ForStrat.aerial	4	CC7	Shrike-Flycatchers, Helmetshrikes, Vangas, Butcherbirds, Woodswallows, Allies	CC7_247	Shrike-Flycatchers, Helmetshrikes, Vangas, Butcherbirds, Woodswallows, Allies_247	no	no	-0.870597731	0.361030316	3
Artamus_insignis	0.024485082	-0.049685365	-0.010075343	-0.013318572	69.58500443	51.3	0.109168723	0.009409355	-0.001919101	0.006008416	0	Diet.Inv	ForStrat.aerial	4	CC7	Shrike-Flycatchers, Helmetshrikes, Vangas, Butcherbirds, Woodswallows, Allies	CC7_247	Shrike-Flycatchers, Helmetshrikes, Vangas, Butcherbirds, Woodswallows, Allies_247	no	no	-0.870597731	0.361030316	2
Artamus_leucorynchus	0.104048695	0.025076661	-0.036119122	-0.015082374	59.00061294	41.69	0.021531186	0.070625868	0.032511037	0.008973212	1	Diet.Inv	ForStrat.aerial	4	CC7	Shrike-Flycatchers, Helmetshrikes, Vangas, Butcherbirds, Woodswallows, Allies	CC7_247	Shrike-Flycatchers, Helmetshrikes, Vangas, Butcherbirds, Woodswallows, Allies_247	no	no	-0.870597731	0.361030316	1
Artamus_maximus	0.058258715	-0.002812386	-0.031567317	-0.021073539	70.26838925	58.2	0.060564488	0.03373175	0.02697957	0.006093556	0	Diet.Inv	ForStrat.aerial	4	CC7	Shrike-Flycatchers, Helmetshrikes, Vangas, Butcherbirds, Woodswallows, Allies	CC7_247	Shrike-Flycatchers, Helmetshrikes, Vangas, Butcherbirds, Woodswallows, Allies_247	no	no	-0.870597731	0.361030316	2
Artamus_mentalis	0.096712818	0.057871237	-0.033842296	-0.018493958	66.44148277	41.9	-0.006599583	0.056186185	0.039929714	0.006035562	0	Diet.Inv	ForStrat.aerial	4	CC7	Shrike-Flycatchers, Helmetshrikes, Vangas, Butcherbirds, Woodswallows, Allies	CC7_247	Shrike-Flycatchers, Helmetshrikes, Vangas, Butcherbirds, Woodswallows, Allies_247	no	no	-0.870597731	0.361030316
Artamus_minor	0.159839488	-0.027914539	-0.048181143	-0.068192732	35.46011762	16	0.063552823	0.136460794	0.043350109	0.054431301	1	Diet.Inv	ForStrat.aerial	4	CC7	Shrike-Flycatchers, Helmetshrikes, Vangas, Butcherbirds, Woodswallows, Allies	CC7_247	Shrike-Flycatchers, Helmetshrikes, Vangas, Butcherbirds, Woodswallows, Allies_247	no	no	-0.870597731	0.361030316	1
Artamus_monachus	0.05659979	0.033421219	-0.010836347	0.013984324	77.60646696	43.61	0.020412914	0.021953819	0.006564902	-0.017025799	0	Diet.Inv	ForStrat.aerial	4	CC7	Shrike-Flycatchers, Helmetshrikes, Vangas, Butcherbirds, Woodswallows, Allies	CC7_247	Shrike-Flycatchers, Helmetshrikes, Vangas, Butcherbirds, Woodswallows, Allies_247	no	no	-0.870597731	0.361030316	3
Artamus_personatus	-0.05629197	-0.000349216	7.82E-05	-0.034327043	55.73541122	34.6	0.083613818	-0.082692415	0.011209643	0.016288118	1	Diet.Inv	generalist	4	CC7	Shrike-Flycatchers, Helmetshrikes, Vangas, Butcherbirds, Woodswallows, Allies	CC7_247	Shrike-Flycatchers, Helmetshrikes, Vangas, Butcherbirds, Woodswallows, Allies_247	no	no	-0.064299581	1.418639761	1
Artamus_superciliosus	0.003869179	0.041454911	-0.013246795	-0.017074776	53.34535155	35.5	0.029072559	-0.032412163	0.023080343	-0.000800284	1	Diet.Inv	generalist	4	CC7	Shrike-Flycatchers, Helmetshrikes, Vangas, Butcherbirds, Woodswallows, Allies	CC7_247	Shrike-Flycatchers, Helmetshrikes, Vangas, Butcherbirds, Woodswallows, Allies_247	no	no	-0.064299581	1.418639761	1
Artisornis_metopias	-0.136459859	0.023682812	-0.027367951	-0.008172989	37.76396787	8.4	0.084846927	-0.159924141	0.042980187	-0.021357873	1	Diet.Inv	ForStrat.understory	2	S10	Cisticolas, Allies	-999	-999	no	yes	1.543163177	-0.926734229	2
Artisornis_moreaui	-0.159439185	0.063169061	-0.020502996	-0.01237077	44.53012242	9.16	0.053498642	-0.191043226	0.046197452	-0.026915776	0	Diet.Inv	generalist	3	S10	Cisticolas, Allies	-999	-999	no	yes	-1.34269165	-0.369174901	2
Arundinicola_leucocephala	-0.05501137	0.017426547	-0.038025953	0.010837672	44.99229743	13.8	0.071160827	-0.076693079	0.041071909	-0.032820504	1	Diet.Inv	generalist	3	TitTyranRest	Tyrant-Flycatchers, Cotingas, Allies	TitTyranRest_611	Tyrant-Flycatchers, Cotingas, Allies_611	yes	no	NA	NA
Ashbyia_lovensis	-0.038837285	0.019168699	-0.016093485	-0.000595179	35.80023242	17.5	0.062095196	-0.065293361	0.020744255	-0.020627447	1	Diet.Inv	ForStrat.ground	2	BC7	Honeyeaters	-999	-999	yes	yes	NA	NA
Asio_capensis	0.253921179	-0.144340822	0.041138931	-0.080835528	77.98727861	334	0.133138712	0.2381041	-0.0619342	0.108801455	1	Diet.Vert	ForStrat.ground	3	Strigidae	Owls	-999	-999	no	yes	-1.784598268	-0.121223458	3
Asio_flammeus	0.265866288	-0.120585928	0.093774257	-0.038868943	52.59378385	322.61	0.093735674	0.23805448	-0.123161748	0.084739909	1	Diet.Vert	ForStrat.ground	3	Strigidae	Owls	-999	-999	no	yes	-1.784598268	-0.121223458	2
Asio_otus	0.247450404	-0.077741638	0.126757653	-0.023803583	47.05525979	296.57	0.04924821	0.202979801	-0.146071529	0.090130606	1	Diet.Vert	ForStrat.ground	3	Strigidae	Owls	-999	-999	no	yes	-1.784598268	-0.121223458	2
Aspatha_gularis	-0.020762704	-0.110287423	-0.046235849	0.005541277	73.5068943	62.7	0.183588017	-0.013415998	0.020302101	-0.013770242	0	Diet.Inv	ForStrat.midhigh	4	Motmotidae	-999	-999	-999	no	yes	NA	NA
Asthenes_anthoides	-0.187271597	0.015963713	0.021124031	0.01280363	43.29187583	22.3	0.095236705	-0.211756154	-0.009197348	-0.040128314	1	Diet.Inv	generalist	4	Furnaridae	Ovenbirds, Woodcreepers	Furnaridae_318	Ovenbirds, Woodcreepers_318	yes	no	NA	NA
Asthenes_arequipae	-0.12921044	-0.093690603	-0.00793782	0.003252411	34.15045662	20	0.189947479	-0.126023682	-0.005952927	-0.026156212	0	omnivore	ForStrat.ground	1	Furnaridae	Ovenbirds, Woodcreepers	Furnaridae_318	Ovenbirds, Woodcreepers_318	yes	no	NA	NA
Asthenes_baeri	-0.038560057	0.111899351	0.016597894	0.008102217	35.20101883	17.8	-0.032880149	-0.091892292	0.00530929	-0.024520931	1	Diet.Inv	ForStrat.understory	3	Furnaridae	Ovenbirds, Woodcreepers	Furnaridae_318	Ovenbirds, Woodcreepers_318	yes	no	NA	NA
Asthenes_dorbignyi	-0.04800106	0.142006761	0.036627599	0.025348506	40.51951766	15.9	-0.06334124	-0.109816659	-0.010924999	-0.034520351	1	omnivore	ForStrat.ground	1	Furnaridae	Ovenbirds, Woodcreepers	Furnaridae_318	Ovenbirds, Woodcreepers_318	yes	no	NA	NA
Asthenes_flammulata	-0.121124904	0.051545537	0.015003425	-0.008740278	42.89133662	22.5	0.047643433	-0.157119828	0.006160042	-0.014339983	1	Diet.Inv	generalist	4	Furnaridae	Ovenbirds, Woodcreepers	Furnaridae_318	Ovenbirds, Woodcreepers_318	yes	no	NA	NA
Asthenes_huancavelicae	-0.093041254	0.063116982	0.021010186	0.01976529	39.29981441	19	0.026315725	-0.132169566	-0.007093172	-0.038761755	0	omnivore	ForStrat.ground	1	Furnaridae	Ovenbirds, Woodcreepers	Furnaridae_318	Ovenbirds, Woodcreepers_318	yes	no	NA	NA
Asthenes_hudsoni	-0.148930185	-0.001580636	0.012396842	-0.002509101	47.72798411	19	0.104882385	-0.169924041	-0.003168137	-0.027050486	0	Diet.Inv	generalist	4	Furnaridae	Ovenbirds, Woodcreepers	Furnaridae_318	Ovenbirds, Woodcreepers_318	yes	no	NA	NA
Asthenes_humicola	-0.09481763	0.054950435	0.019086222	-0.012540457	42.27254561	20.83	0.03664722	-0.134506085	0.002850256	-0.004839383	1	Diet.Inv	ForStrat.ground	2	Furnaridae	Ovenbirds, Woodcreepers	Furnaridae_318	Ovenbirds, Woodcreepers_318	yes	no	NA	NA
Asthenes_humilis	-0.150122927	0.048934626	0.020411033	0.011382753	49.17482658	21	0.055002076	-0.183806245	-0.003473163	-0.033128467	1	Diet.Inv	ForStrat.ground	2	Furnaridae	Ovenbirds, Woodcreepers	Furnaridae_318	Ovenbirds, Woodcreepers_318	yes	no	NA	NA
Asthenes_maculicauda	-0.073532581	0.160645713	0.028666596	0.021882032	38.10174632	19	-0.073151304	-0.13893951	0.005677725	-0.031666871	0	Diet.Inv	generalist	4	Furnaridae	Ovenbirds, Woodcreepers	Furnaridae_318	Ovenbirds, Woodcreepers_318	yes	no	NA	NA
Asthenes_modesta	-0.189636504	0.066983647	0.021472756	0.005663208	41.68716828	16.8	0.048609457	-0.226279814	0.004134304	-0.036645463	1	Diet.Inv	ForStrat.ground	2	Furnaridae	Ovenbirds, Woodcreepers	Furnaridae_318	Ovenbirds, Woodcreepers_318	yes	no	NA	NA
Asthenes_ottonis	-0.130661102	0.024166547	0.000932843	0.026679698	33.65652638	13	0.075803514	-0.155583201	0.00483539	-0.04886258	1	Diet.Inv	generalist	4	Furnaridae	Ovenbirds, Woodcreepers	Furnaridae_318	Ovenbirds, Woodcreepers_318	yes	no	NA	NA
Asthenes_patagonica	-0.062246251	0.171995068	0.034335924	0.009998248	37.97770901	16.4	-0.087366445	-0.13224111	0.003572015	-0.020414408	1	Diet.Inv	generalist	4	Furnaridae	Ovenbirds, Woodcreepers	Furnaridae_318	Ovenbirds, Woodcreepers_318	yes	no	NA	NA
Asthenes_pyrrholeuca	-0.167016971	0.026351437	0.009165208	0.002374419	36.41016425	13.2	0.083184512	-0.193615022	0.006181244	-0.033604754	1	Diet.Inv	ForStrat.ground	2	Furnaridae	Ovenbirds, Woodcreepers	Furnaridae_318	Ovenbirds, Woodcreepers_318	yes	no	NA	NA
Asthenes_steinbachi	-0.095073023	-0.054978791	-0.008104393	0.008123901	33.6636529	19.5	0.144527195	-0.101481417	-0.002795079	-0.033267286	1	Diet.Inv	generalist	4	Furnaridae	Ovenbirds, Woodcreepers	Furnaridae_318	Ovenbirds, Woodcreepers_318	yes	no	NA	NA
Asthenes_wyatti	-0.138558936	0.052822564	0.007709997	0.017278658	42.46088298	15.2	0.05010325	-0.17182902	0.007576069	-0.037495478	1	Diet.Inv	ForStrat.ground	2	Furnaridae	Ovenbirds, Woodcreepers	Furnaridae_318	Ovenbirds, Woodcreepers_318	yes	no	NA	NA
Astrapia_mayeri	-0.047233328	0.11187552	0.034271445	0.020017722	64.49599231	139.29	-0.034440844	-0.102622251	-0.012319997	-0.023547296	1	Diet.Fruit	ForStrat.midhigh	2	CC8	Shrikes, Monarchs, Drongos, Fantails, Birds Of Paradise, Crows, Jays, Allies	CC8_270	Shrikes, Monarchs, Drongos, Fantails, Birds Of Paradise, Crows, Jays, Allies_270	yes	yes	NA	NA
Astrapia_nigra	-0.145780758	0.028000414	0.018665825	0.000597764	89.94127853	190	0.07486923	-0.175361606	-0.002616684	-0.021255209	1	omnivore	ForStrat.midhigh	3	CC8	Shrikes, Monarchs, Drongos, Fantails, Birds Of Paradise, Crows, Jays, Allies	CC8_270	Shrikes, Monarchs, Drongos, Fantails, Birds Of Paradise, Crows, Jays, Allies_270	yes	yes	NA	NA
Astrapia_rothschildi	-0.097583318	0.07976342	0.010008721	-0.021069799	87.30913376	181.41	0.015991511	-0.142117193	0.018436826	-0.000109465	1	Diet.Fruit	ForStrat.canopy	2	CC8	Shrikes, Monarchs, Drongos, Fantails, Birds Of Paradise, Crows, Jays, Allies	CC8_270	Shrikes, Monarchs, Drongos, Fantails, Birds Of Paradise, Crows, Jays, Allies_270	yes	yes	NA	NA
Astrapia_splendidissima	-0.175087641	-0.066673838	-0.014818345	-0.044605596	88.00972103	131.33	0.181430973	-0.178003114	0.023779834	0.01296168	1	Diet.Fruit	ForStrat.midhigh	2	CC8	Shrikes, Monarchs, Drongos, Fantails, Birds Of Paradise, Crows, Jays, Allies	CC8_270	Shrikes, Monarchs, Drongos, Fantails, Birds Of Paradise, Crows, Jays, Allies_270	yes	yes	NA	NA
Astrapia_stephaniae	-0.169745112	-0.166276845	-0.03291913	-0.009259623	73.06825074	141.77	0.274059395	-0.143658457	0.006298897	-0.025164865	1	Diet.Fruit	ForStrat.canopy	2	CC8	Shrikes, Monarchs, Drongos, Fantails, Birds Of Paradise, Crows, Jays, Allies	CC8_270	Shrikes, Monarchs, Drongos, Fantails, Birds Of Paradise, Crows, Jays, Allies_270	yes	yes	NA	NA
Atalotriccus_pilaris	-0.026415373	-0.051165406	-0.110745861	-0.016197174	31.14651476	6.8	0.141963938	-0.024689553	0.098925501	-0.013317663	1	Diet.Inv	ForStrat.understory	4	TitTyranRest	Tyrant-Flycatchers, Cotingas, Allies	TitTyranRest_350	Tyrant-Flycatchers, Cotingas, Allies_350	yes	no	NA	NA
Atelornis_crossleyi	0.060921187	0.185055385	0.018640245	0.033930895	68.18414188	79	-0.131081639	-0.013757532	0.005051113	-0.033338625	1	Diet.Inv	ForStrat.ground	3	Brachypteraciidae	-999	-999	-999	no	yes	NA	NA
Atelornis_pittoides	-0.063296227	0.100712783	0.024652717	0.006577184	90.66960732	91.5	-0.017526762	-0.115417594	-1.84E-06	-0.013429134	1	Diet.Inv	ForStrat.ground	3	Brachypteraciidae	-999	-999	-999	no	yes	NA	NA
Athene_brama	0.283495475	-0.191099508	0.003488946	-0.067736539	58.68133144	112	0.178487091	0.289349491	-0.044806498	0.074210106	1	Diet.Inv	ForStrat.ground	2	Strigidae	Owls	-999	-999	no	yes	0.137279292	-0.579805275	1
Athene_cunicularia	0.207714586	-0.112481527	0.126427111	-0.036207872	40.78862959	150.61	0.094680932	0.174619251	-0.149034587	0.09669396	1	Diet.Vert	ForStrat.ground	3	Strigidae	Owls	-999	-999	no	yes	-1.784598268	-0.121223458	4
Athene_noctua	0.276753374	-0.168014899	0.069470534	-0.03243496	44.41127375	168.92	0.140493524	0.266171018	-0.115469522	0.066924599	1	Diet.Inv	ForStrat.ground	2	Strigidae	Owls	-999	-999	no	yes	0.137279292	-0.579805275	1
Atlantisia_rogersi	-0.202022245	-0.169238174	0.010840327	0.025357143	55.58754754	39.27	0.274297232	-0.179655786	-0.04101114	-0.042068088	0	Diet.Inv	ForStrat.ground	3	Rallidae	Rails, Finfoots	-999	-999	yes	yes	NA	NA
Atlapetes_albinucha	0.13912695	-0.060772835	-0.023072534	0.031786982	42.38276908	33.84	0.086888645	0.125413098	-0.015118445	-0.023579983	1	omnivore	ForStrat.ground	3	P20b	Buntings, American Sparrows, Brush-Finches	-999	-999	no	yes	-1.354843406	-0.154863044	2
Atlapetes_albofrenatus	0.058995301	-0.155531062	-0.047371267	0.012853041	37.61130792	30	0.203954276	0.074841667	-0.000343033	-0.022817722	0	omnivore	ForStrat.ground	3	P20b	Buntings, American Sparrows, Brush-Finches	-999	-999	no	yes	-1.354843406	-0.154863044	3
Atlapetes_citrinellus	0.149444424	-0.010012766	0.014557125	0.037805797	35.03807363	28	0.028281751	0.116988424	-0.042948007	-0.016232864	1	omnivore	generalist	2	P20b	Buntings, American Sparrows, Brush-Finches	-999	-999	no	yes	0.425883962	-2.295808741	5
Atlapetes_forbesi	0.082716653	-0.04743344	0.008549293	0.02239242	38.50278117	32.17	0.08426235	0.062840397	-0.03559732	-0.016092301	0	omnivore	generalist	2	P20b	Buntings, American Sparrows, Brush-Finches	-999	-999	no	yes	0.425883962	-2.295808741	3
Atlapetes_fulviceps	0.119662487	0.031398396	0.026233213	0.029252823	37.74172332	28.2	-0.004124629	0.076355039	-0.040469646	-0.007372668	1	omnivore	ForStrat.understory	3	P20b	Buntings, American Sparrows, Brush-Finches	-999	-999	no	yes	-0.137944958	-3.023974971	5
Atlapetes_fuscoolivaceus	0.12769704	-0.063170112	-0.064500098	0.004386502	38.78240543	32.5	0.101970397	0.12071362	0.030472992	-0.013457945	0	omnivore	ForStrat.ground	3	P20b	Buntings, American Sparrows, Brush-Finches	-999	-999	no	yes	-1.354843406	-0.154863044	3
Atlapetes_latinuchus	0.088207343	-0.120814438	-0.012211865	0.00150828	41.71380516	23.56	0.157575279	0.088224656	-0.026651505	0.004518989	0	omnivore	ForStrat.ground	3	P20b	Buntings, American Sparrows, Brush-Finches	-999	-999	no	yes	-1.354843406	-0.154863044	3
Atlapetes_leucopis	0.088373087	-0.048905459	-0.022660096	0.015097252	42.44602816	32.17	0.090652198	0.07308114	-0.003687453	-0.011145544	0	omnivore	ForStrat.ground	3	P20b	Buntings, American Sparrows, Brush-Finches	-999	-999	no	yes	-1.354843406	-0.154863044	3
Atlapetes_leucopterus	0.087978481	0.00082107	-0.005247853	0.009808589	41.6025126	20.8	0.040933673	0.057251199	-0.007919491	-0.001358458	0	omnivore	generalist	2	P20b	Buntings, American Sparrows, Brush-Finches	-999	-999	no	yes	0.425883962	-2.295808741	3
Atlapetes_melanocephalus	0.097550715	-0.078957275	-0.033666349	-0.006440006	41.80107066	25	0.120069991	0.089830616	0.004304718	0.002652403	0	omnivore	ForStrat.ground	3	P20b	Buntings, American Sparrows, Brush-Finches	-999	-999	no	yes	-1.354843406	-0.154863044
Atlapetes_melanolaemus	0.095639855	-0.054689231	-0.019739461	0.022478122	37.12577082	25.7	0.092881451	0.081439849	-0.011432292	-0.019407646	0	omnivore	ForStrat.ground	3	P20b	Buntings, American Sparrows, Brush-Finches	-999	-999	no	yes	-1.354843406	-0.154863044	3
Atlapetes_nationi	0.081726378	-0.105849308	0.009043105	0.016410253	44.92934982	41.6	0.13970877	0.075201784	-0.046509952	-0.00487734	0	omnivore	generalist	2	P20b	Buntings, American Sparrows, Brush-Finches	-999	-999	no	yes	0.425883962	-2.295808741	3
Atlapetes_pallidiceps	0.029542246	-0.112285588	6.75E-05	0.024122544	41.56377226	32.17	0.161429553	0.030009541	-0.038864571	-0.026138746	0	omnivore	generalist	2	P20b	Buntings, American Sparrows, Brush-Finches	-999	-999	no	yes	0.425883962	-2.295808741
Atlapetes_pallidinucha	0.107246366	-0.039049782	-0.01391411	0.014574312	43.10538739	34.56	0.074838869	0.087360355	-0.01166614	-0.006322123	0	omnivore	ForStrat.ground	3	P20b	Buntings, American Sparrows, Brush-Finches	-999	-999	no	yes	-1.354843406	-0.154863044	3
Atlapetes_personatus	0.100590679	-0.036471337	-0.009115702	0.018765057	38.22647311	32.68	0.073211215	0.080441498	-0.01725367	-0.016335286	0	omnivore	generalist	2	P20b	Buntings, American Sparrows, Brush-Finches	-999	-999	no	yes	0.425883962	-2.295808741
Atlapetes_pileatus	0.11504945	-0.022848551	-0.010873852	0.001805001	35.76098847	24	0.057435273	0.089479447	-0.008609169	0.003172943	1	omnivore	ForStrat.ground	3	P20b	Buntings, American Sparrows, Brush-Finches	-999	-999	no	yes	-1.354843406	-0.154863044	4
Atlapetes_rufigenis	0.123334923	-0.032739236	-0.021483236	0.032003561	37.49244838	32.17	0.065014265	0.103771756	-0.008444844	-0.030387603	1	omnivore	generalist	2	P20b	Buntings, American Sparrows, Brush-Finches	-999	-999	no	yes	0.425883962	-2.295808741	3
Atlapetes_rufinucha	0.142542508	0.026036558	-0.00426748	0.010298132	36.20399181	21.54	0.00230186	0.104122315	-0.010382248	-0.002680529	1	omnivore	ForStrat.ground	3	P20b	Buntings, American Sparrows, Brush-Finches	-999	-999	no	yes	-1.354843406	-0.154863044	5
Atlapetes_schistaceus	0.097395336	-0.002720432	-0.006245053	0.008013262	39.09400981	28.04	0.043050337	0.068094373	-0.007158425	-0.003836441	1	omnivore	ForStrat.ground	3	P20b	Buntings, American Sparrows, Brush-Finches	-999	-999	no	yes	-1.354843406	-0.154863044	3
Atlapetes_seebohmi	0.070331021	-0.10787575	0.011019232	0.031141557	44.00492662	32.17	0.143043852	0.066220985	-0.054712137	-0.0214871	0	omnivore	generalist	2	P20b	Buntings, American Sparrows, Brush-Finches	-999	-999	no	yes	0.425883962	-2.295808741	3
Atlapetes_semirufus	0.06266362	-0.068413524	-0.017510737	0.007352076	42.14344359	30.7	0.115690204	0.052152333	-0.009078447	-0.006903994	0	omnivore	generalist	2	P20b	Buntings, American Sparrows, Brush-Finches	-999	-999	no	yes	0.425883962	-2.295808741	3
Atlapetes_tricolor	0.079983721	-0.075806245	-0.023440981	-0.000423349	43.88500786	36.5	0.120120897	0.071420581	-0.004068368	-0.002233766	1	omnivore	ForStrat.ground	3	P20b	Buntings, American Sparrows, Brush-Finches	-999	-999	no	yes	-1.354843406	-0.154863044	3
Atrichornis_clamosus	-0.041890948	-0.025987822	0.064352778	0.033172339	53.53515735	42.15	0.085440355	-0.07037878	-0.076464534	-0.018744894	1	Diet.Inv	ForStrat.ground	1	BC1	-999	-999	-999	no	yes	NA	NA
Atrichornis_rufescens	-0.014152637	0.04464054	0.040024903	0.036392047	43.07465484	24	0.01793357	-0.05501933	-0.039432778	-0.032407599	0	Diet.Inv	ForStrat.ground	1	BC1	-999	-999	-999	no	yes	NA	NA
Attagis_gayi	0.095843149	-0.11257635	-0.035775468	0.005830068	58.75470621	311	0.154116161	0.099261469	-0.001825313	-0.013471364	1	Diet.PlantO	ForStrat.ground	3	Scolopaci	Sandpipers, Jacanas, Seedsnipes, Allies	-999	-999	yes	yes	NA	NA
Attagis_malouinus	0.109182575	-0.095907443	-0.037005416	0.010984089	49.93773329	340	0.134540311	0.10818415	0.000464959	-0.017456691	1	omnivore	ForStrat.ground	3	Scolopaci	Sandpipers, Jacanas, Seedsnipes, Allies	-999	-999	yes	yes	NA	NA
Atthis_ellioti	-0.311159164	-0.039605885	-0.014568635	-0.003848558	30.4582067	2.9	0.187429142	-0.311745876	0.025781815	-0.042960365	0	Diet.Nect	generalist	1	Trochilidae	Hummingbirds	Trochilidae_315	Hummingbirds_315	yes	no	NA	NA
Atthis_heloisa	-0.296321569	-0.058114572	-0.008243114	0.00110823	29.5335861	2.2	0.19889167	-0.294136529	0.012421723	-0.045242284	1	Diet.Nect	generalist	1	Trochilidae	Hummingbirds	Trochilidae_315	Hummingbirds_315	yes	no	NA	NA
Atticora_fasciata	0.27172462	0.234866098	-0.100510819	-0.055235211	25.9395379	13	-0.206547073	0.190418911	0.1349547	0.014869252	1	Diet.Inv	generalist	3	S6	Swallows, Martins	-999	-999	no	yes	-1.467518974	-0.395758925	1
Atticora_melanoleuca	0.227333279	0.195232007	-0.116625315	-0.073042223	26.87075312	10.8	-0.15265373	0.15927044	0.149085873	0.02446522	1	Diet.Inv	generalist	3	S6	Swallows, Martins	-999	-999	no	yes	-1.467518974	-0.395758925	1
Attila_bolivianus	-0.046888363	0.036156515	-0.044003348	0.006657213	67.43178484	39.5	0.053686328	-0.071193748	0.049757217	-0.039448797	0	Diet.Inv	generalist	3	TitTyranRest	Tyrant-Flycatchers, Cotingas, Allies	-999	-999	yes	yes	NA	NA
Attila_cinnamomeus	-0.002813771	0.146934622	-0.012434178	-0.011380037	68.50086699	38.8	-0.066945235	-0.062275859	0.048184551	-0.013436908	0	omnivore	ForStrat.midhigh	1	TitTyranRest	Tyrant-Flycatchers, Cotingas, Allies	-999	-999	yes	yes	NA	NA
Attila_citriniventris	0.020704251	0.124839614	-0.013759889	0.021592914	56.98908761	33.7	-0.054295665	-0.031846269	0.032457726	-0.039016026	1	Diet.Inv	ForStrat.midhigh	4	TitTyranRest	Tyrant-Flycatchers, Cotingas, Allies	-999	-999	yes	yes	NA	NA
Attila_rufus	-0.070071209	-0.0519902	-0.090439268	-0.002186119	69.22501614	42.6	0.150653167	-0.06645271	0.077149987	-0.040398297	1	Diet.Inv	generalist	3	TitTyranRest	Tyrant-Flycatchers, Cotingas, Allies	-999	-999	yes	yes	NA	NA
Attila_spadiceus	-0.011590138	0.090921877	-0.023128871	0.015535712	65.16204683	39.1	-0.011719612	-0.053347963	0.037278227	-0.041558026	1	omnivore	generalist	2	TitTyranRest	Tyrant-Flycatchers, Cotingas, Allies	-999	-999	yes	yes	NA	NA
Augastes_lumachella	-0.297188206	-0.046265699	-0.004449156	0.012453187	51.17008717	4	0.186710058	-0.297328443	0.008318259	-0.05975761	0	Diet.Nect	ForStrat.understory	3	Trochilidae	Hummingbirds	-999	-999	yes	yes	NA	NA
Augastes_scutatus	-0.305684711	-0.051154554	-0.010661915	0.002112871	45.204196	3	0.195395669	-0.303596628	0.015721433	-0.054694129	0	Diet.Nect	ForStrat.understory	3	Trochilidae	Hummingbirds	-999	-999	yes	yes	NA	NA
Aulacorhynchus_coeruleicinctis	-0.139074051	-0.057676897	0.044972949	-0.030426363	238.0328722	208	0.151950173	-0.154237114	-0.035796214	0.024976099	1	omnivore	generalist	1	Ramphastidae	Toucans, Barbets	Ramphastidae_130	Toucans, Barbets_130	no	no	2.578525454	0.194116081	1
Aulacorhynchus_derbianus	-0.074960128	-0.004318022	0.068521757	-0.041034019	199.6572416	209.71	0.081571452	-0.110388405	-0.0464524	0.047518212	1	omnivore	ForStrat.canopy	1	Ramphastidae	Toucans, Barbets	Ramphastidae_130	Toucans, Barbets_130	no	no	1.144734643	2.512811514	1
Aulacorhynchus_haematopygus	-0.138379912	-0.045907196	0.068162487	-0.022783815	289.1032274	194.39	0.136906542	-0.158952077	-0.055299155	0.023831661	1	Diet.Nect	generalist	2	Ramphastidae	Toucans, Barbets	Ramphastidae_130	Toucans, Barbets_130	no	no	2.251609592	-1.866751918	1
Aulacorhynchus_prasinus	0.002862525	0.022733071	0.059710179	-0.028850381	177.1149909	170.56	0.035656144	-0.041128025	-0.041298306	0.045022731	1	omnivore	ForStrat.midhigh	1	Ramphastidae	Toucans, Barbets	Ramphastidae_130	Toucans, Barbets_130	no	no	1.106347863	1.771572958	1
Aulacorhynchus_sulcatus	-0.105722485	0.01458554	0.07423263	-0.056295551	208.7880452	167	0.071179969	-0.147108512	-0.040467448	0.060672385	1	omnivore	generalist	1	Ramphastidae	Toucans, Barbets	Ramphastidae_130	Toucans, Barbets_130	no	no	2.578525454	0.194116081	3
Auriparus_flaviceps	-0.009806711	-0.113783435	-0.036239069	0.026538064	22.24055089	6.8	0.180339515	-0.001270315	-0.001035609	-0.046925747	1	Diet.Inv	ForStrat.ground	1	S2	Tits, Chickadees, Penduline-Tits, Allies	-999	-999	yes	yes	NA	NA
Automolus_infuscatus	-0.069653065	-0.06557937	-0.005555404	0.010511393	53.89723914	32.9	0.147371731	-0.0743604	-0.011183852	-0.033315496	1	Diet.Inv	ForStrat.understory	3	Furnaridae	Ovenbirds, Woodcreepers	Furnaridae_439	Ovenbirds, Woodcreepers_439	yes	no	NA	NA
Automolus_leucophthalmus	-0.090554433	-0.025741921	-0.003737451	0.00035133	58.81315204	34.5	0.115531025	-0.105885648	0.002246893	-0.021129904	1	Diet.Inv	ForStrat.understory	3	Furnaridae	Ovenbirds, Woodcreepers	Furnaridae_439	Ovenbirds, Woodcreepers_439	yes	no	NA	NA
Automolus_melanopezus	-0.063051569	-0.027393704	0.014900805	0.001480649	55.34320077	31.4	0.107147283	-0.081694381	-0.016219077	-0.013324234	1	Diet.Inv	ForStrat.understory	3	Furnaridae	Ovenbirds, Woodcreepers	Furnaridae_439	Ovenbirds, Woodcreepers_439	yes	no	NA	NA
Automolus_ochrolaemus	-0.077041958	-0.005132502	0.00298283	0.007643001	57.57391687	40.2	0.091478119	-0.097834161	-0.002531307	-0.026759752	1	Diet.Inv	ForStrat.understory	3	Furnaridae	Ovenbirds, Woodcreepers	Furnaridae_439	Ovenbirds, Woodcreepers_439	yes	no	NA	NA
Automolus_rubiginosus	-0.11281163	0.026505577	0.012927006	0.018635899	70.56850599	39.8	0.06772596	-0.140862552	-0.00640707	-0.040562002	1	Diet.Inv	ForStrat.understory	3	Furnaridae	Ovenbirds, Woodcreepers	Furnaridae_439	Ovenbirds, Woodcreepers_439	yes	no	NA	NA
Automolus_rufipileatus	-0.031222394	0.055729574	0.015721121	0.010562664	59.93420416	34.8	0.018899305	-0.070708658	-0.006564266	-0.022233159	1	Diet.Inv	ForStrat.understory	3	Furnaridae	Ovenbirds, Woodcreepers	Furnaridae_439	Ovenbirds, Woodcreepers_439	yes	no	NA	NA
Aviceda_cuculoides	0.272298944	-0.122527116	0.02076983	-0.051681364	70.803071	277	0.109419664	0.257199803	-0.051615479	0.070698987	1	omnivore	generalist	2	Accipitridae	Hawks, Eagles, Secretarybird	-999	-999	yes	yes	NA	NA
Aviceda_jerdoni	0.241999247	-0.070518353	0.074859726	-0.061091541	97.6277821	363	0.059439044	0.205024344	-0.081771219	0.097351693	0	Diet.Inv	ForStrat.ground	1	Accipitridae	Hawks, Eagles, Secretarybird	-999	-999	yes	yes	NA	NA
Aviceda_leuphotes	0.20949575	-0.169461496	0.077922501	-0.058431548	67.9267252	193.98	0.160791109	0.198422682	-0.106630243	0.095902132	0	Diet.Inv	generalist	2	Accipitridae	Hawks, Eagles, Secretarybird	-999	-999	yes	yes	NA	NA
Aviceda_madagascariensis	0.216824136	-0.220792971	0.080952214	-0.053098889	76.05147925	292	0.206452627	0.218590404	-0.122853909	0.086911568	0	Diet.Vert	generalist	3	Accipitridae	Hawks, Eagles, Secretarybird	-999	-999	yes	yes	NA	NA
Aviceda_subcristata	0.233728305	-0.130214964	0.057281061	-0.056009824	83.53773823	322.65	0.120769087	0.2154112	-0.081854566	0.096174469	1	omnivore	ForStrat.canopy	2	Accipitridae	Hawks, Eagles, Secretarybird	-999	-999	yes	yes	NA	NA
Avocettula_recurvirostris	-0.288697306	-0.013330428	-0.035706334	0.025225197	46.66627316	4.2	0.157123341	-0.29094705	0.036031256	-0.083001444	1	Diet.Nect	ForStrat.understory	3	Trochilidae	Hummingbirds	Trochilidae_536	Hummingbirds_536	yes	no	NA	NA
Aythya_affinis	0.048772864	-0.033832624	-0.128869407	0.172836923	145.3962576	819.45	0.094772427	0.055171726	0.064846267	-0.161989981	1	omnivore	ForStrat.watbelowsurfNP	1	Anatinae	Anatinae	Anatinae_177	Anatinae_177	no	no	1.038387613	0.844319051	5
Aythya_americana	0.018783101	-0.031157158	-0.081594252	0.161762627	154.5233957	1075.69	0.092967985	0.018217702	0.026099408	-0.152537453	1	Diet.PlantO	generalist	3	Anatinae	Anatinae	Anatinae_177	Anatinae_177	no	no	-1.475789378	-1.556094954	5
Aythya_australis	0.035341399	-0.039112152	-0.072606422	0.16413375	169.2565376	869.41	0.092776703	0.032646876	0.015175403	-0.143938865	1	Diet.PlantO	generalist	3	Anatinae	Anatinae	Anatinae_177	Anatinae_177	no	no	-1.475789378	-1.556094954	1
Aythya_baeri	0.048114823	-0.055119983	-0.079276612	0.156943401	158.9026142	681.23	0.106719946	0.049659737	0.019989251	-0.134784664	0	omnivore	ForStrat.watbelowsurfNP	1	Anatinae	Anatinae	Anatinae_177	Anatinae_177	no	no	1.038387613	0.844319051	5
Aythya_collaris	0.054346325	-0.114023583	-0.110801217	0.149034898	149.9435934	704.55	0.166647084	0.074440809	0.037379057	-0.139634533	1	Diet.PlantO	ForStrat.wataroundsurfNP	3	Anatinae	Anatinae	Anatinae_177	Anatinae_177	no	no	-1.344552323	-0.271339628	5
Aythya_ferina	0.002174405	-0.054033744	-0.083982191	0.137800063	164.2227503	822.99	0.1207207	0.005681494	0.032666954	-0.12448096	1	omnivore	generalist	4	Anatinae	Anatinae	Anatinae_177	Anatinae_177	no	no	-0.849295683	0.689722619	5
Aythya_fuligula	0.072023028	0.001948396	-0.109762881	0.161673433	149.2443214	701.17	0.052753757	0.064820723	0.059172631	-0.146809788	1	omnivore	ForStrat.watbelowsurfNP	1	Anatinae	Anatinae	Anatinae_177	Anatinae_177	no	no	1.038387613	0.844319051	5
Aythya_innotata	0.035845871	-0.074059841	-0.115934494	0.132934142	157.0579779	685	0.135471414	0.046189784	0.05732634	-0.122462471	0	omnivore	ForStrat.watbelowsurfNP	1	Anatinae	Anatinae	Anatinae_177	Anatinae_177	no	no	1.038387613	0.844319051
Aythya_marila	0.081367769	-0.005053326	-0.122964996	0.16869704	161.42012	1005.37	0.057900872	0.077610337	0.064842621	-0.154663044	1	Diet.Inv	ForStrat.watbelowsurfNP	2	Anatinae	Anatinae	Anatinae_177	Anatinae_177	no	no	2.457624825	-0.623389422	5
Aythya_novaeseelandiae	0.084958373	-0.075413591	-0.142328339	0.168273542	138.1777119	681.98	0.126696804	0.101094651	0.067547676	-0.160402451	0	omnivore	ForStrat.watbelowsurfNP	1	Anatinae	Anatinae	Anatinae_177	Anatinae_177	no	no	1.038387613	0.844319051	3
Aythya_nyroca	0.016076663	-0.060842205	-0.082437426	0.152221843	141.3511676	574	0.121739222	0.020984482	0.024839479	-0.133985825	1	omnivore	generalist	4	Anatinae	Anatinae	Anatinae_177	Anatinae_177	no	no	-0.849295683	0.689722619	5
Aythya_valisineria	-0.060047653	-0.090856974	-0.083360554	0.1181085	187.436108	1202	0.17232969	-0.045724324	0.030462984	-0.12196226	1	Diet.PlantO	ForStrat.watbelowsurfNP	2	Anatinae	Anatinae	Anatinae_177	Anatinae_177	no	no	0.411893918	-1.401498521	5
Babax_lanceolatus	-0.111396009	-0.056457138	0.00607422	-0.012056587	75.54790501	32	0.149126894	-0.12161958	-0.005192433	0.00168763	1	omnivore	generalist	2	S13	Whiteyes, Babblers I, Parrotbills	-999	-999	yes	yes	NA	NA
Babax_waddelli	-0.087185114	0.03465898	0.035266593	-0.013421744	88.84426698	46	0.050752153	-0.125749781	-0.014940002	0.014943148	0	omnivore	ForStrat.ground	1	S13	Whiteyes, Babblers I, Parrotbills	-999	-999	yes	yes	NA	NA
Baeolophus_atricristatus	0.093193844	0.003583841	-0.017717575	0.04928288	28.95208777	17.5	0.037532283	0.066146426	-0.003397748	-0.044462506	1	Diet.Inv	generalist	4	S2	Tits, Chickadees, Penduline-Tits, Allies	S2_84	Tits, Chickadees, Penduline-Tits, Allies_84	yes	yes	NA	NA
Baeolophus_bicolor	0.104295051	0.050491378	0.020486534	0.061444691	30.12049594	21.6	-0.018273272	0.059256862	-0.032527605	-0.039973584	1	Diet.Inv	generalist	4	S2	Tits, Chickadees, Penduline-Tits, Allies	S2_84	Tits, Chickadees, Penduline-Tits, Allies_84	yes	yes	NA	NA
Baeolophus_inornatus	0.100757345	-0.01867843	-0.007500446	0.063039425	29.20759526	15.87	0.052987535	0.078021526	-0.024686288	-0.054818764	1	Diet.Inv	ForStrat.midhigh	3	S2	Tits, Chickadees, Penduline-Tits, Allies	S2_84	Tits, Chickadees, Penduline-Tits, Allies_84	yes	yes	NA	NA
Baeolophus_ridgwayi	0.100340204	-0.002421017	-0.010414018	0.074322826	32.53937196	15.86	0.038231081	0.075409035	-0.020336055	-0.066443451	1	Diet.Inv	generalist	4	S2	Tits, Chickadees, Penduline-Tits, Allies	S2_84	Tits, Chickadees, Penduline-Tits, Allies_84	yes	yes	NA	NA
Baeolophus_wollweberi	0.122981143	0.025235459	-0.013669843	0.044123594	25.92021642	10.4	0.010032378	0.089350075	-0.001211821	-0.042931867	1	Diet.Inv	ForStrat.midhigh	3	S2	Tits, Chickadees, Penduline-Tits, Allies	S2_84	Tits, Chickadees, Penduline-Tits, Allies_84	yes	yes	NA	NA
Baeopogon_clamans	0.020538438	-0.081609617	-0.055111081	-0.033176634	42.59034762	46	0.151265153	0.020402779	0.040590401	0.004883806	1	Diet.Fruit	ForStrat.midhigh	4	S9	Bulbuls, Allies	-999	-999	no	yes	-1.303743601	1.211383334	2
Baeopogon_indicator	0.013002781	-0.010386275	-0.035998906	-0.018949152	47.15902585	45.8	0.081451659	-0.006690486	0.035515438	-0.003049463	1	Diet.Fruit	ForStrat.midhigh	4	S9	Bulbuls, Allies	-999	-999	no	yes	-1.303743601	1.211383334	2
Balaeniceps_rex	0.020221861	-0.093107577	-0.108560192	0.127153152	603.0746973	5941.01	0.159997534	0.040347084	0.045613654	-0.146071042	1	Diet.Vfish	ForStrat.wataroundsurfNP	-999	Skeleton	-999	-999	-999	yes	yes	NA	NA
Balearica_pavonina	-0.091928807	0.016066274	-0.013263966	0.029659933	191.0963758	3590	0.07606491	-0.1145841	0.014497583	-0.044378097	1	omnivore	generalist	1	Gruidae	Cranes, Trumpeters, Limpkin	-999	-999	no	yes	NA	NA
Balearica_regulorum	-0.08206414	-0.049116117	-0.027282557	0.045212612	195.6968353	3771.99	0.135965371	-0.086255301	0.006339574	-0.05917411	1	omnivore	generalist	1	Gruidae	Cranes, Trumpeters, Limpkin	-999	-999	no	yes	NA	NA
Bambusicola_fytchii	0.178802842	-0.069890205	-0.011547332	-0.00514747	60.37739338	313.65	0.085945733	0.159392743	-0.012937875	0.03337113	1	omnivore	ForStrat.ground	4	Phasianidae	Pheasants, Quail, Guineafowl	Phasianidae_268	Pheasants, Quail, Guineafowl_268	no	no	-0.799684235	0.741459801	3
Bambusicola_thoracicus	0.197697282	0.082716295	0.061184706	0.02049535	59.85337368	264.79	-0.077874116	0.131735169	-0.057787501	0.020354597	1	omnivore	ForStrat.ground	4	Phasianidae	Pheasants, Quail, Guineafowl	Phasianidae_268	Pheasants, Quail, Guineafowl_268	no	no	-0.799684235	0.741459801
Bangsia_arcaei	0.108326804	0.021103063	-0.015811427	-0.006301719	52.24888745	37.2	0.02066392	0.073546955	0.01160971	0.004284278	1	Diet.Fruit	generalist	1	P17P18	Tanagers I, Allies	-999	-999	no	yes	1.219573349	0.482482693	1
Bangsia_edwardsi	0.163690165	-0.010659775	-0.039010437	0.019807859	42.45420864	37	0.038514398	0.140216248	0.013154188	-0.023336431	1	omnivore	ForStrat.understory	4	P17P18	Tanagers I, Allies	-999	-999	no	yes	-1.39717446	1.025894317	3
Barnardius_zonarius	0.334270036	-0.223263395	-0.01524818	0.032466933	69.66288442	121	0.188190495	0.35158382	-0.066275674	-0.008335198	1	Diet.Fruit	ForStrat.midhigh	2	Psittacidae1	Parrots1	Psittacidae1_310	Parrots1_310	no	no	1.792500097	-0.112709088	1
Bartramia_longicauda	-0.257068666	-0.039217224	-0.015061994	-0.00708023	81.45223282	158.92	0.173744081	-0.260395567	0.024034954	-0.039217113	1	Diet.Inv	ForStrat.ground	4	Scolopaci	Sandpipers, Jacanas, Seedsnipes, Allies	-999	-999	yes	yes	NA	NA
Baryphthengus_martii	-0.067176513	-0.0858125	-0.01814492	-0.003585158	123.92773	165.02	0.168531053	-0.068034268	0.003741174	-0.008442574	1	omnivore	generalist	1	Motmotidae	-999	-999	-999	no	yes	NA	NA
Baryphthengus_ruficapillus	-0.054664205	-0.212401595	-0.055004315	-0.01637345	99.70823937	141.65	0.292228888	-0.019667729	0.012375081	-0.004774952	1	Diet.Inv	generalist	2	Motmotidae	-999	-999	-999	no	yes	NA	NA
Basileuterus_belli	0.032754402	0.153502007	-0.006741871	0.002438008	31.09161683	10.7	-0.087447099	-0.03218695	0.034464004	-0.007826804	1	Diet.Inv	ForStrat.understory	4	P20a	New World Warblers	P20a_133	New World Warblers_133	no	no	-0.437670912	1.351162896	1
Basileuterus_chrysogaster	-0.008342883	-0.061628741	-0.059230679	-0.023619423	32.91779018	11.2	0.139086696	-0.011638496	0.046856145	-0.003437499	1	Diet.Inv	ForStrat.understory	4	P20a	New World Warblers	P20a_133	New World Warblers_133	no	no	-0.437670912	1.351162896	3
Basileuterus_cinereicollis	0.043466622	0.104539195	-0.048565295	-0.003415515	39.9529229	13.04	-0.036522818	-0.004944089	0.064666826	-0.005501544	1	Diet.Inv	ForStrat.understory	4	P20a	New World Warblers	P20a_133	New World Warblers_133	no	no	-0.437670912	1.351162896	4
Basileuterus_conspicillatus	0.017955154	-0.025407903	-0.070420973	-0.016147976	32.22120622	13.04	0.099632139	0.006431198	0.063116854	-0.009050151	1	Diet.Inv	ForStrat.understory	4	P20a	New World Warblers	P20a_133	New World Warblers_133	no	no	-0.437670912	1.351162896
Basileuterus_coronatus	0.018066455	0.049344098	-0.055878342	-0.009554552	36.99805086	16.3	0.025288307	-0.014073207	0.06395191	-0.008598045	1	Diet.Inv	ForStrat.understory	4	P20a	New World Warblers	P20a_133	New World Warblers_133	no	no	-0.437670912	1.351162896	4
Basileuterus_culicivorus	0.017584323	0.036188808	-0.055598437	-0.022336666	33.61792467	10.5	0.038812956	-0.012236024	0.064782003	0.003790618	1	Diet.Inv	ForStrat.understory	4	P20a	New World Warblers	P20a_133	New World Warblers_133	no	no	-0.437670912	1.351162896	4
Basileuterus_flaveolus	-0.00541599	0.050230693	-0.044719882	-0.001426877	37.0694718	13.19	0.028167174	-0.037455433	0.052243065	-0.018537777	1	Diet.Inv	ForStrat.ground	3	P20a	New World Warblers	P20a_133	New World Warblers_133	no	no	-0.669150802	-0.458315787	3
Basileuterus_fraseri	0.005461687	-0.017634855	-0.046159663	-0.029284504	36.542801	11.6	0.092034908	-0.011912515	0.046387011	0.009220372	1	Diet.Inv	ForStrat.midhigh	3	P20a	New World Warblers	P20a_133	New World Warblers_133	no	no	-0.498909473	-1.015433927	4
Basileuterus_hypoleucus	0.040172464	-0.042308442	-0.10847709	-0.029544181	30.22307463	11.4	0.117025641	0.036736017	0.09631819	-0.007346905	1	Diet.Inv	ForStrat.understory	4	P20a	New World Warblers	P20a_133	New World Warblers_133	no	no	-0.437670912	1.351162896	3
Basileuterus_leucoblepharus	-0.038547504	0.039841053	-0.027398539	-0.017311911	35.03515041	15.1	0.044902204	-0.070263038	0.041188311	-0.006972814	1	Diet.Inv	generalist	2	P20a	New World Warblers	P20a_133	New World Warblers_133	no	no	0.482057518	-0.909110695	3
Basileuterus_luteoviridis	0.013426092	-0.061627598	-0.072914169	-0.017096796	32.3992092	12.92	0.134796012	0.01117211	0.055691421	-0.0079512	1	Diet.Inv	ForStrat.midhigh	3	P20a	New World Warblers	P20a_133	New World Warblers_133	no	no	-0.498909473	-1.015433927	4
Basileuterus_nigrocristatus	-0.013551437	0.040406208	-0.069242298	-0.003137509	36.3206216	13.64	0.043447469	-0.040427446	0.0751222	-0.015229673	1	Diet.Inv	ForStrat.understory	4	P20a	New World Warblers	P20a_133	New World Warblers_133	no	no	-0.437670912	1.351162896	4
Basileuterus_rufifrons	0.013142846	0.008982429	-0.038494501	-0.028747037	33.94926863	10.4	0.064068368	-0.011841258	0.045062422	0.010251275	1	Diet.Inv	ForStrat.understory	4	P20a	New World Warblers	P20a_133	New World Warblers_133	no	no	-0.437670912	1.351162896	4
Basileuterus_trifasciatus	0.01921303	0.141356893	-0.018922427	-0.008334045	35.10360024	9.7	-0.069558243	-0.041222502	0.047465681	-0.00291047	1	Diet.Inv	ForStrat.understory	4	P20a	New World Warblers	P20a_133	New World Warblers_133	no	no	-0.437670912	1.351162896	4
Basileuterus_tristriatus	0.001548248	-0.019520773	-0.072666306	-0.019005652	32.16451598	12.03	0.09841589	-0.010788767	0.06708136	-0.006955724	1	Diet.Inv	ForStrat.understory	4	P20a	New World Warblers	P20a_133	New World Warblers_133	no	no	-0.437670912	1.351162896	4
Basilornis_celebensis	0.074873236	0.285404066	0.148712609	0.036915974	65.78448459	93	-0.254040047	-0.045220613	-0.094227623	-0.004673874	1	Diet.Fruit	ForStrat.canopy	2	M4	Mockingbirds, Thrashers, Philippine Creepers, Starlings	M4_256	Mockingbirds, Thrashers, Philippine Creepers, Starlings_256	no	no	1.688930589	-1.993284176	4
Basilornis_corythaix	0.074490828	0.18083907	0.084615078	0.034310375	72.48289501	126	-0.141419052	-0.009789517	-0.054899494	-0.015536561	0	Diet.Fruit	ForStrat.midhigh	2	M4	Mockingbirds, Thrashers, Philippine Creepers, Starlings	M4_256	Mockingbirds, Thrashers, Philippine Creepers, Starlings_256	no	no	1.628919787	-1.621853507
Basilornis_galeatus	0.098080351	0.35108601	0.137864541	0.045330766	78.67122322	101.5	-0.3216974	-0.036476771	-0.076147662	-0.016341194	0	Diet.Fruit	generalist	2	M4	Mockingbirds, Thrashers, Philippine Creepers, Starlings	M4_256	Mockingbirds, Thrashers, Philippine Creepers, Starlings_256	no	no	1.75060678	-0.172850016	4
Basilornis_mirandus	0.111927661	0.203804158	0.047011033	0.017180786	67.60915276	110	-0.165901543	0.024978899	-0.014669683	-0.008486184	1	omnivore	generalist	1	M4	Mockingbirds, Thrashers, Philippine Creepers, Starlings	M4_256	Mockingbirds, Thrashers, Philippine Creepers, Starlings_256	no	no	0.395060558	1.996121207
Batara_cinerea	-0.004556625	0.011352856	0.042199253	0.015715794	111.0955024	131	0.050526484	-0.036876883	-0.041464448	-0.021204108	1	Diet.Inv	generalist	4	Thamnophilidae	Antbirds	-999	-999	no	yes	-1.385429073	0.403933606	1
Bathmocercus_cerviniventris	0.013961442	0.140360462	0.031756824	-0.016301932	45.62209326	15.8	-0.073794422	-0.052817281	0.0046956	0.011775189	1	Diet.Inv	ForStrat.understory	2	S10	Cisticolas, Allies	-999	-999	no	yes	1.543163177	-0.926734229
Bathmocercus_rufus	-0.039117393	-0.048942085	-0.006699624	-0.018059573	33.51824185	15.4	0.12630153	-0.051903839	0.003795345	0.006567977	1	Diet.Inv	ForStrat.ground	1	S10	Cisticolas, Allies	-999	-999	no	yes	0.491933729	1.847589582	2
Bathmocercus_winifredae	-0.070985045	0.065877744	-0.006222131	0.014254075	39.19843144	14.83	0.022505728	-0.10931825	0.020331348	-0.027844915	1	Diet.Inv	ForStrat.understory	2	S10	Cisticolas, Allies	-999	-999	no	yes	1.543163177	-0.926734229	2
Batis_capensis	0.020831083	0.113632737	-0.061833125	0.009760719	37.58388874	11.74	-0.036217625	-0.024751208	0.079031815	-0.02396914	1	Diet.Inv	generalist	4	CC7	Shrike-Flycatchers, Helmetshrikes, Vangas, Butcherbirds, Woodswallows, Allies	CC7_171	Shrike-Flycatchers, Helmetshrikes, Vangas, Butcherbirds, Woodswallows, Allies_171	no	no	-0.064299581	1.418639761	4
Batis_diops	0.050537272	0.07155303	-0.090047181	-0.012533593	36.49731924	12.7	0.002262027	0.016292108	0.101609718	-0.005253219	1	Diet.Inv	ForStrat.understory	4	CC7	Shrike-Flycatchers, Helmetshrikes, Vangas, Butcherbirds, Woodswallows, Allies	CC7_171	Shrike-Flycatchers, Helmetshrikes, Vangas, Butcherbirds, Woodswallows, Allies_171	no	no	-0.540668014	0.196715549	4
Batis_fratrum	0.017091083	0.061674307	-0.07826109	0.000909408	40.29389594	11.94	0.017458518	-0.014745707	0.088063778	-0.012125317	0	Diet.Inv	ForStrat.midhigh	3	CC7	Shrike-Flycatchers, Helmetshrikes, Vangas, Butcherbirds, Woodswallows, Allies	CC7_171	Shrike-Flycatchers, Helmetshrikes, Vangas, Butcherbirds, Woodswallows, Allies_171	no	no	-0.974351491	-1.220547432	4
Batis_margaritae	0.028535689	0.05633382	-0.082880825	-0.012711127	39.33385832	11.7	0.021752564	-0.001565013	0.092977822	-0.007721201	0	Diet.Inv	ForStrat.midhigh	3	CC7	Shrike-Flycatchers, Helmetshrikes, Vangas, Butcherbirds, Woodswallows, Allies	CC7_171	Shrike-Flycatchers, Helmetshrikes, Vangas, Butcherbirds, Woodswallows, Allies_171	no	no	-0.974351491	-1.220547432	4
Batis_minima	0.008603354	-0.01489582	-0.094862244	-0.009050059	35.76877145	10	0.095596046	-0.002075932	0.0892801	-0.008524972	0	Diet.Inv	ForStrat.midhigh	3	CC7	Shrike-Flycatchers, Helmetshrikes, Vangas, Butcherbirds, Woodswallows, Allies	CC7_171	Shrike-Flycatchers, Helmetshrikes, Vangas, Butcherbirds, Woodswallows, Allies_171	no	no	-0.974351491	-1.220547432	4
Batis_minor	0.024540322	0.085423947	-0.094025273	-0.0100496	41.25052959	12.5	-0.003033545	-0.010584413	0.109590757	-0.013971523	1	Diet.Inv	ForStrat.midhigh	3	CC7	Shrike-Flycatchers, Helmetshrikes, Vangas, Butcherbirds, Woodswallows, Allies	CC7_171	Shrike-Flycatchers, Helmetshrikes, Vangas, Butcherbirds, Woodswallows, Allies_171	no	no	-0.974351491	-1.220547432	4
Batis_minulla	0.056627609	0.075565327	-0.092093095	0.004436911	39.35712945	9.9	-0.004087058	0.022755866	0.097836101	-0.02111926	0	Diet.Inv	ForStrat.canopy	3	CC7	Shrike-Flycatchers, Helmetshrikes, Vangas, Butcherbirds, Woodswallows, Allies	CC7_171	Shrike-Flycatchers, Helmetshrikes, Vangas, Butcherbirds, Woodswallows, Allies_171	no	no	-0.617582299	-0.076804263	4
Batis_mixta	0.053372588	0.092853529	-0.082541336	-0.008427636	41.9730258	12.2	-0.020640824	0.012901904	0.096195061	-0.005432144	1	Diet.Inv	generalist	4	CC7	Shrike-Flycatchers, Helmetshrikes, Vangas, Butcherbirds, Woodswallows, Allies	CC7_171	Shrike-Flycatchers, Helmetshrikes, Vangas, Butcherbirds, Woodswallows, Allies_171	no	no	-0.064299581	1.418639761	4
Batis_molitor	0.009652645	0.046861156	-0.073960414	-0.013353417	36.85649928	11.64	0.033578944	-0.019814617	0.085400753	-0.002011147	1	Diet.Inv	ForStrat.canopy	3	CC7	Shrike-Flycatchers, Helmetshrikes, Vangas, Butcherbirds, Woodswallows, Allies	CC7_171	Shrike-Flycatchers, Helmetshrikes, Vangas, Butcherbirds, Woodswallows, Allies_171	no	no	-0.617582299	-0.076804263	4
Batis_orientalis	0.025345851	0.051776722	-0.082827687	0.017269077	35.76857949	11.1	0.025464314	-0.000465874	0.082588229	-0.038016637	0	Diet.Inv	ForStrat.midhigh	3	CC7	Shrike-Flycatchers, Helmetshrikes, Vangas, Butcherbirds, Woodswallows, Allies	CC7_171	Shrike-Flycatchers, Helmetshrikes, Vangas, Butcherbirds, Woodswallows, Allies_171	no	no	-0.974351491	-1.220547432	4
Batis_perkeo	-0.001805659	0.03598254	-0.107158305	0.007907386	35.99655393	6.94	0.051546947	-0.021368575	0.108683959	-0.028811722	0	Diet.Inv	generalist	4	CC7	Shrike-Flycatchers, Helmetshrikes, Vangas, Butcherbirds, Woodswallows, Allies	CC7_171	Shrike-Flycatchers, Helmetshrikes, Vangas, Butcherbirds, Woodswallows, Allies_171	no	no	-0.064299581	1.418639761	4
Batis_poensis	0.05763126	0.085979459	-0.060674476	0.009616085	37.90770042	9.6	-0.020533953	0.01558192	0.07095441	-0.007762954	1	Diet.Inv	ForStrat.midhigh	3	CC7	Shrike-Flycatchers, Helmetshrikes, Vangas, Butcherbirds, Woodswallows, Allies	CC7_171	Shrike-Flycatchers, Helmetshrikes, Vangas, Butcherbirds, Woodswallows, Allies_171	no	no	-0.974351491	-1.220547432	4
Batis_pririt	0.01137969	0.021529504	-0.087076887	-0.003814884	33.07014729	9.34	0.058918272	-0.00834253	0.086389503	-0.01680595	1	Diet.Inv	generalist	4	CC7	Shrike-Flycatchers, Helmetshrikes, Vangas, Butcherbirds, Woodswallows, Allies	CC7_171	Shrike-Flycatchers, Helmetshrikes, Vangas, Butcherbirds, Woodswallows, Allies_171	no	no	-0.064299581	1.418639761	4
Batis_senegalensis	0.037288094	0.025796908	-0.09433299	-0.008034595	39.15921919	9.64	0.049842411	0.01610575	0.095043639	-0.011809097	0	Diet.Inv	ForStrat.understory	4	CC7	Shrike-Flycatchers, Helmetshrikes, Vangas, Butcherbirds, Woodswallows, Allies	CC7_171	Shrike-Flycatchers, Helmetshrikes, Vangas, Butcherbirds, Woodswallows, Allies_171	no	no	-0.540668014	0.196715549	4
Batis_soror	0.035219789	0.134189385	-0.080635143	0.015758141	39.91286725	9.5	-0.056554355	-0.013032011	0.099397447	-0.029631345	1	Diet.Inv	ForStrat.midhigh	3	CC7	Shrike-Flycatchers, Helmetshrikes, Vangas, Butcherbirds, Woodswallows, Allies	CC7_171	Shrike-Flycatchers, Helmetshrikes, Vangas, Butcherbirds, Woodswallows, Allies_171	no	no	-0.974351491	-1.220547432	4
Batrachostomus_affinis	0.476628969	0.204591261	-0.163562415	-0.073439478	95.42661345	46.34	-0.225020584	0.39818002	0.178667821	0.049329855	0	Diet.Inv	ForStrat.midhigh	4	Podargidae	Frogmouths	-999	-999	no	yes	NA	NA
Batrachostomus_auritus	0.46586691	0.138589834	-0.170482388	-0.062314872	180.7839672	206	-0.158243768	0.405571387	0.170323273	0.043082164	1	Diet.Inv	ForStrat.ground	2	Podargidae	Frogmouths	-999	-999	no	yes	NA	NA
Batrachostomus_cornutus	0.513925683	0.209021675	-0.160918748	-0.083945966	101.5888204	85.86	-0.239682971	0.432521161	0.173688098	0.054364965	1	Diet.Inv	generalist	3	Podargidae	Frogmouths	-999	-999	no	yes	NA	NA
Batrachostomus_mixtus	0.513026771	0.266850992	-0.147219792	-0.048418624	102.4427656	85.86	-0.299472465	0.417042523	0.164956949	0.030001986	0	Diet.Inv	ForStrat.ground	2	Podargidae	Frogmouths	-999	-999	no	yes	NA	NA
Batrachostomus_moniliger	0.422331624	0.168018871	-0.148121625	-0.042953362	119.641129	52.37	-0.178483741	0.354587474	0.157080155	0.030378463	0	Diet.Inv	ForStrat.ground	2	Podargidae	Frogmouths	-999	-999	no	yes	NA	NA
Batrachostomus_septimus	0.44529322	0.366245649	-0.060552509	-0.02540807	143.7814988	86.75	-0.393279579	0.314323342	0.106591024	0.029856581	1	Diet.Inv	ForStrat.ground	2	Podargidae	Frogmouths	-999	-999	no	yes	NA	NA
Batrachostomus_stellatus	0.432353163	0.295912033	-0.120844311	-0.017988887	127.3159054	51.34	-0.311024304	0.32877559	0.152058128	0.012168596	0	Diet.Inv	generalist	3	Podargidae	Frogmouths	-999	-999	no	yes	NA	NA
Berlepschia_rikeri	-0.171812018	0.058019633	0.031558572	-0.00182065	74.3919027	37	0.050620259	-0.209115373	-0.008442575	-0.025758176	1	Diet.Inv	generalist	4	Furnaridae	Ovenbirds, Woodcreepers	-999	-999	yes	yes	NA	NA
Bernieria_apperti	-0.1045883	0.085786369	-0.013715951	0.002967452	36.35609933	14.6	0.015615047	-0.144115443	0.036634782	-0.035171197	1	Diet.Inv	ForStrat.ground	3	S9	Bulbuls, Allies	-999	-999	no	yes	-2.497547246	-2.191088686	6
Bernieria_cinereiceps	-0.079804734	0.050827425	-0.008426795	0.002634878	35.94017497	18.2	0.04157481	-0.112314837	0.021512634	-0.030179954	1	Diet.Inv	ForStrat.midhigh	3	S9	Bulbuls, Allies	-999	-999	no	yes	-2.008581154	-1.17045467	6
Bernieria_madagascariensis	-0.235248903	-0.042565258	0.022154222	-0.0058867	69.65838706	25.33	0.166579696	-0.24306743	-0.010550332	-0.033820207	1	Diet.Inv	ForStrat.midhigh	3	S9	Bulbuls, Allies	-999	-999	no	yes	-2.008581154	-1.17045467	6
Bernieria_tenebrosa	-0.075746626	0.016172705	-0.013492109	-0.013791376	41.31374004	21.4	0.07568861	-0.100993393	0.026281777	-0.014119614	1	Diet.Inv	ForStrat.ground	3	S9	Bulbuls, Allies	-999	-999	no	yes	-2.497547246	-2.191088686	6
Bernieria_zosterops	-0.095672135	0.030184951	-0.002812132	0.021971867	37.66159686	10.85	0.062857357	-0.122506904	0.008528584	-0.046869251	1	Diet.Inv	ForStrat.understory	3	S9	Bulbuls, Allies	-999	-999	no	yes	-2.392248786	-0.82481196	6
Bias_musicus	0.058326474	0.187260321	-0.035041004	0.011081207	59.14445586	21.9	-0.121085243	-0.010691302	0.066293484	-0.02088765	1	Diet.Inv	ForStrat.midhigh	3	CC7	Shrike-Flycatchers, Helmetshrikes, Vangas, Butcherbirds, Woodswallows, Allies	-999	-999	no	yes	-0.974351491	-1.220547432	4
Biatas_nigropectus	0.053885983	0.104168622	0.027525356	0.005070874	55.1696386	42	-0.050693813	-0.004237497	-0.006496634	0.001185134	0	Diet.Inv	generalist	4	Thamnophilidae	Antbirds	-999	-999	no	yes	-1.385429073	0.403933606	1
Biziura_lobata	0.217680373	0.116998531	-0.022655539	0.157592385	189.5190023	1928.54	-0.109792963	0.163734697	-0.008559995	-0.11418649	1	Diet.Inv	ForStrat.watbelowsurfNP	2	Anatinae	Anatinae	-999	-999	no	yes	2.457624825	-0.623389422	1
Bleda_canicapillus	-0.078458442	0.028160185	0.002812647	0.014767406	55.96685161	45.4	0.059750378	-0.106393681	0.001860565	-0.039677693	1	Diet.Inv	generalist	3	S9	Bulbuls, Allies	-999	-999	no	yes	-0.105159622	-0.655832242	2
Bleda_eximius	-0.147753024	-0.094942225	-0.030212213	0.033895385	64.58442958	35.7	0.198676605	-0.13540566	0.003133205	-0.078816041	1	Diet.Inv	generalist	3	S9	Bulbuls, Allies	-999	-999	no	yes	-0.105159622	-0.655832242	2
Bleda_notatus	-0.073825883	0.015241039	0.008259367	0.013855028	54.79402139	35.7	0.069536776	-0.099675705	-0.00689384	-0.036243943	1	Diet.Inv	generalist	3	S9	Bulbuls, Allies	-999	-999	no	yes	-0.105159622	-0.655832242	2
Bleda_syndactylus	-0.130119831	-0.000270148	0.000481747	0.009310105	72.54494038	46.14	0.101658629	-0.147664852	0.002625966	-0.046949533	1	Diet.Inv	generalist	3	S9	Bulbuls, Allies	-999	-999	no	yes	-0.105159622	-0.655832242	2
Blythipicus_pyrrhotis	-0.188406206	-0.067094208	-0.037204112	0.013159637	131.4925348	132	0.184753447	-0.182323662	0.025126271	-0.060927032	1	Diet.Inv	ForStrat.understory	4	Picidae	Woodpeckers	Picidae_222	Woodpeckers_222	yes	no	NA	NA
Blythipicus_rubiginosus	-0.160738816	-0.071024693	-0.047405352	-4.27E-05	91.41192508	81.91	0.18433645	-0.153957586	0.035412072	-0.047636936	1	Diet.Inv	ForStrat.understory	4	Picidae	Woodpeckers	Picidae_222	Woodpeckers_222	yes	no	NA	NA
Boissonneaua_flavescens	-0.27997403	0.021083505	-0.00780158	0.023119015	50.59057155	8.2	0.11887153	-0.29612366	0.02297136	-0.067604871	1	Diet.Nect	ForStrat.midhigh	4	Trochilidae	Hummingbirds	-999	-999	yes	yes	NA	NA
Boissonneaua_jardini	-0.291706574	0.020256483	0.011447408	0.022495769	55.78410241	9.1	0.118981515	-0.309962424	0.004515697	-0.063671761	0	Diet.Nect	generalist	1	Trochilidae	Hummingbirds	-999	-999	yes	yes	NA	NA
Boissonneaua_matthewsii	-0.300304568	-0.045325821	-0.002345033	0.032113752	50.39460382	7.7	0.184983888	-0.299770828	0.001760896	-0.07565193	1	Diet.Nect	ForStrat.canopy	4	Trochilidae	Hummingbirds	-999	-999	yes	yes	NA	NA
Bolbopsittacus_lunulatus	0.425656563	-0.186031959	-0.006765974	0.057314508	56.19429907	67.6	0.123453989	0.428656537	-0.07869949	-0.025907019	1	Diet.Fruit	ForStrat.midhigh	2	Psittacidae1	Parrots1	-999	-999	no	yes	1.792500097	-0.112709088	9
Bolborhynchus_ferrugineifrons	0.314085486	-0.207838882	-0.06997131	-0.006311974	48.83815722	50.27	0.192336111	0.335300309	0.000480923	0.013722263	0	Diet.Seed	ForStrat.ground	3	Psittacidae2	Parrots2	-999	-999	no	yes	-0.841722887	-0.446225708
Bolborhynchus_lineola	0.301539451	-0.150062766	-0.042389455	-0.006255318	39.62831771	56.2	0.135056632	0.302180448	-0.008430337	0.025624297	1	omnivore	generalist	4	Psittacidae2	Parrots2	-999	-999	no	yes	-0.254960455	1.348166163	2
Bolborhynchus_orbygnesius	0.299181767	-0.156319532	-0.083115183	0.00237891	42.99661596	43.1	0.148153108	0.308696784	0.024209883	0.012685578	0	omnivore	generalist	4	Psittacidae2	Parrots2	-999	-999	no	yes	-0.254960455	1.348166163	2
Bombycilla_cedrorum	0.208518316	0.192660121	-0.047661809	0.014193342	38.38119089	31.58	-0.162957892	0.135789792	0.064886021	-0.021770219	1	Diet.Fruit	generalist	3	M2	-999	-999	-999	no	yes	NA	NA
Bombycilla_garrulus	0.200297248	0.130460962	-0.040298581	0.015930361	42.36855032	54.41	-0.1036367	0.141096993	0.045240948	-0.016483762	1	omnivore	generalist	2	M2	-999	-999	-999	no	yes	NA	NA
Bombycilla_japonica	0.16207083	0.090304035	-0.08468335	0.005592006	37.57998134	42.3	-0.04655753	0.120500566	0.084521494	-0.022431969	1	Diet.Fruit	generalist	3	M2	-999	-999	-999	no	yes	NA	NA
Bonasa_bonasia	0.251157403	0.087786094	0.026054229	0.018216173	53.5231862	429	-0.09209217	0.18543757	-0.028323992	0.028417111	1	Diet.PlantO	ForStrat.ground	2	Phasianidae	Pheasants, Quail, Guineafowl	Phasianidae_194	Pheasants, Quail, Guineafowl_194	no	no	0.983113459	-1.564973359	1
Bonasa_sewerzowi	0.2530789	0.06191035	0.05808228	0.003828755	59.90466	267.29	-0.072246787	0.187902645	-0.058564853	0.051141862	1	Diet.PlantO	generalist	1	Phasianidae	Pheasants, Quail, Guineafowl	Phasianidae_194	Pheasants, Quail, Guineafowl_194	no	no	8.318485597	3.801326857	9
Bonasa_umbellus	0.2338977	0.06488163	0.01850459	-0.009988146	60.32234	530.91	-0.062766024	0.172673007	-0.014593008	0.056674969	1	Diet.PlantO	ForStrat.ground	2	Phasianidae	Pheasants, Quail, Guineafowl	Phasianidae_194	Pheasants, Quail, Guineafowl_194	no	no	0.983113459	-1.564973359	2
Bostrychia_carunculata	-0.2952675	-0.1788689	-0.01196571	-0.04060329	305.1253	1063	0.316082818	-0.265723809	0.001178911	-0.012582164	0	Diet.Inv	ForStrat.ground	4	Threskiornithidae	Ibises	-999	-999	yes	yes	NA	NA
Bostrychia_hagedash	-0.2981382	-0.1715094	-0.001038994	-0.05198123	310.8544	1238	0.308960536	-0.272649625	-0.003323348	0.000825796	0	Diet.Inv	ForStrat.ground	4	Threskiornithidae	Ibises	-999	-999	yes	yes	NA	NA
Bostrychia_olivacea	-0.3044188	-0.178092	-0.007117017	-0.0402265	297.8537	1063	0.316662972	-0.27528863	-0.003306523	-0.014429852	0	Diet.Inv	ForStrat.ground	4	Threskiornithidae	Ibises	-999	-999	yes	yes	NA	NA
Bostrychia_rara	-0.3256355	-0.1510709	0.01054725	-0.05220745	314.2051	866	0.294544013	-0.305802344	-0.007774978	0.002087447	0	Diet.Inv	ForStrat.ground	4	Threskiornithidae	Ibises	-999	-999	yes	yes	NA	NA
Botaurus_lentiginosus	-0.2420857	0.1016126	0.05783091	0.03184782	234.6032	706	0.02022111	-0.289070396	-0.0265162	-0.053885187	1	Diet.Vfish	ForStrat.wataroundsurfNP	4	Ardeidae	Herons	-999	-999	no	yes	-0.439045741	0.61303409	3
Botaurus_pinnatus	-0.2424314	0.09671892	0.05600079	0.04177619	266.04	812.16	0.024367014	-0.287162586	-0.029708352	-0.064879421	1	omnivore	generalist	1	Ardeidae	Herons	-999	-999	no	yes	0.673923604	1.229473792	3
Botaurus_poiciloptilus	-0.2083438	0.1261774	0.08703092	0.03686243	242.1145	1083.69	-0.017637089	-0.267133431	-0.053072985	-0.046610173	0	omnivore	generalist	1	Ardeidae	Herons	-999	-999	no	yes	0.673923604	1.229473792	4
Botaurus_stellaris	-0.2303725	0.09726087	0.06847695	0.0233249	230.4005	1319.45	0.019905252	-0.279304206	-0.03552773	-0.04060663	1	Diet.Vfish	generalist	1	Ardeidae	Herons	-999	-999	no	yes	1.887609144	1.824755208	1
Bowdleria_punctata	-0.0352799	0.135685	0.05627652	0.01465509	48.52675	25.17	-0.064833459	-0.102134852	-0.026154874	-0.006725048	0	Diet.Inv	generalist	4	S11	Old World Warblers I	-999	-999	no	yes	-1.320481783	0.263151457
Brachycope_anomala	0.1647897	-0.1376324	-0.03263584	0.02600464	36.68075	25.3	0.15408615	0.169918382	-0.025131187	-0.022042224	0	Diet.Seed	ForStrat.ground	4	P6	Weavers, Allies	-999	-999	yes	yes	NA	NA
Brachygalba_goeringi	-0.2832964	-0.07141365	-0.02459775	0.007421351	96.52904	17	0.210423764	-0.275257674	0.020852258	-0.057012457	0	Diet.Inv	generalist	4	Galbulidae	Jacamars	-999	-999	no	yes	NA	NA
Brachygalba_lugubris	-0.3079308	-0.08525478	-0.01815718	-0.01185874	106.4385	15.9	0.229963138	-0.297695333	0.019589324	-0.043518337	0	Diet.Inv	ForStrat.canopy	2	Galbulidae	Jacamars	-999	-999	no	yes	NA	NA
Brachygalba_salmoni	-0.3043792	-0.03902578	-0.005523501	-0.000674934	110.9278	17.2	0.18266334	-0.306333883	0.013798103	-0.051848161	0	Diet.Inv	ForStrat.canopy	2	Galbulidae	Jacamars	-999	-999	no	yes	NA	NA
Brachypteracias_leptosomus	0.1026048	0.09526842	0.005927108	0.03062385	101.5261	185	-0.053992125	0.048539321	-0.000251735	-0.017874804	1	Diet.Inv	generalist	2	Brachypteraciidae	-999	-999	-999	no	yes	NA	NA
Brachypteracias_squamiger	0.04764619	0.1254345	0.02326418	0.02495412	102.131	155	-0.071412561	-0.014049237	-0.007212552	-0.018843618	1	Diet.Inv	ForStrat.ground	3	Brachypteraciidae	-999	-999	-999	no	yes	NA	NA
Brachypteryx_hyperythra	-0.08109179	0.0369446	0.001425016	0.007400346	34.36147	78	0.052794072	-0.112138438	0.009476813	-0.027347222	0	Diet.Inv	generalist	4	M6	Chats, Old World Flycatchers	-999	-999	yes	yes	NA	NA
Brachypteryx_leucophrys	-0.05919192	0.101576	0.01246016	0.01857642	33.64946	15.8	-0.016671888	-0.107479794	0.008476688	-0.036290283	1	Diet.Inv	ForStrat.ground	3	M6	Chats, Old World Flycatchers	-999	-999	yes	yes	NA	NA
Brachypteryx_montana	-0.02272414	0.08647765	-0.006232772	-0.008277865	42.75653	17.68	-0.005995005	-0.066907202	0.027484042	-0.017890543	1	Diet.Inv	ForStrat.ground	3	M6	Chats, Old World Flycatchers	-999	-999	yes	yes	NA	NA
Brachypteryx_stellata	-0.02264769	0.1594361	0.01252247	0.02734635	38.82494	23	-0.082986499	-0.087183674	0.015065356	-0.038238417	0	omnivore	ForStrat.ground	1	M6	Chats, Old World Flycatchers	-999	-999	yes	yes	NA	NA
Brachyramphus_brevirostris	0.03572314	0.3686012	0.1214909	0.07698209	69.59155	234	-0.319833143	-0.092743975	-0.064780833	-0.066094093	1	Diet.Vfish	ForStrat.watbelowsurfP	2	Lari	Gulls, Terns, Auks, Crab Plover	-999	-999	no	yes	2.083779968	-0.165835608	4
Brachyramphus_marmoratus	-0.103457	0.2109277	0.1205522	0.06982488	55.24242	220	-0.132566478	-0.189912589	-0.080691086	-0.061373404	1	Diet.Inv	ForStrat.watbelowsurfP	1	Lari	Gulls, Terns, Auks, Crab Plover	-999	-999	no	yes	0.645590216	1.376998764	4
Brachyramphus_perdix	-0.1611123	0.08441413	0.06239549	0.02799309	66.37659	220	0.01647427	-0.207457866	-0.037700666	-0.044870826	1	Diet.Inv	ForStrat.watbelowsurfP	1	Lari	Gulls, Terns, Auks, Crab Plover	-999	-999	no	yes	0.645590216	1.376998764	4
Bradornis_infuscatus	-0.06626023	0.04885413	-0.001240903	-0.009733072	57.48777	32.4	0.039688511	-0.10141085	0.019352264	-0.014033572	1	Diet.Inv	ForStrat.ground	3	M6	Chats, Old World Flycatchers	-999	-999	yes	yes	NA	NA
Bradornis_mariquensis	-0.005826571	0.05915455	0.006985778	-0.008050769	37.26228	25.18	0.012099115	-0.047662967	0.008033325	-0.003201534	1	Diet.Inv	ForStrat.ground	3	M6	Chats, Old World Flycatchers	-999	-999	yes	yes	NA	NA
Bradornis_microrhynchus	0.04622028	0.1308445	-0.01240506	-0.005073482	40.71975	19.48	-0.066665488	-0.012812379	0.038415326	-0.005811469	1	Diet.Inv	ForStrat.ground	3	M6	Chats, Old World Flycatchers	-999	-999	yes	yes	NA	NA
Bradornis_pallidus	0.02310197	0.08458088	0.0105947	-0.004218429	36.00294	23.6	-0.020663631	-0.026531805	0.006814386	-0.004950726	1	Diet.Inv	ForStrat.ground	3	M6	Chats, Old World Flycatchers	-999	-999	yes	yes	NA	NA
Bradypterus_accentor	-0.08787462	0.04001606	-0.000560146	0.01035729	37.36867	14	0.051407579	-0.119292661	0.011607329	-0.031090011	0	Diet.Inv	ForStrat.ground	2	S11	Old World Warblers I	-999	-999	no	yes	0.762899369	-2.289274017
Bradypterus_alfredi	-0.06692376	0.1227266	0.00862887	-0.01146913	46.62495	17.5	-0.033296629	-0.12207392	0.023088956	-0.007866421	0	Diet.Inv	generalist	4	S11	Old World Warblers I	-999	-999	no	yes	-1.320481783	0.263151457	2
Bradypterus_baboecala	-0.1245566	0.04081373	-0.01261328	-0.01164588	39.53273	12.85	0.063091297	-0.15411975	0.029557236	-0.017613092	1	Diet.Inv	ForStrat.understory	1	S11	Old World Warblers I	-999	-999	no	yes	1.531954744	1.097346882	2
Bradypterus_bangwaensis	-0.1018124	-0.07941043	-0.03396161	-0.02068166	38.95381	21	0.176218954	-0.099947556	0.025864322	-0.012257791	1	Diet.Inv	ForStrat.ground	2	S11	Old World Warblers I	-999	-999	no	yes	0.762899369	-2.289274017	2
Bradypterus_barratti	-0.06804223	0.06900667	0.009958648	-0.008826474	39.10695	18.8	0.017749521	-0.110834307	0.012080976	-0.008723985	1	Diet.Inv	generalist	4	S11	Old World Warblers I	-999	-999	no	yes	-1.320481783	0.263151457
Bradypterus_carpalis	-0.1561096	0.0180643	0.01196275	0.024509	44.72642	22.37	0.086382604	-0.180200437	-0.005171576	-0.046294176	1	Diet.Inv	ForStrat.understory	1	S11	Old World Warblers I	-999	-999	no	yes	1.531954744	1.097346882	2
Bradypterus_castaneus	-0.02843307	0.09788868	-0.01253677	-0.003071027	39.52085	19	-0.016004204	-0.075616056	0.034460401	-0.019174611	1	Diet.Inv	generalist	4	S11	Old World Warblers I	-999	-999	no	yes	-1.320481783	0.263151457	3
Bradypterus_caudatus	-0.05068432	0.1036611	0.001445733	0.01366387	40.0153	22.9	-0.019788716	-0.099847979	0.018942264	-0.02791627	0	Diet.Inv	generalist	4	S11	Old World Warblers I	-999	-999	no	yes	-1.320481783	0.263151457
Bradypterus_cinnamomeus	-0.0472846	0.06847055	-0.005624822	0.01152377	35.43093	17.39	0.014453525	-0.086720889	0.018768068	-0.030778804	1	Diet.Inv	ForStrat.ground	2	S11	Old World Warblers I	-999	-999	no	yes	0.762899369	-2.289274017	2
Bradypterus_davidi	-0.05738215	0.1091874	0.004436161	0.009905848	31.24308	10	-0.022983616	-0.10767298	0.019171356	-0.027871478	1	Diet.Inv	generalist	4	S11	Old World Warblers I	-999	-999	no	yes	-1.320481783	0.263151457	5
Bradypterus_grandis	-0.07489183	0.05504883	-0.000513311	-0.007511104	44.23703	18.5	0.034894043	-0.111547068	0.018029967	-0.013647503	0	Diet.Inv	ForStrat.understory	1	S11	Old World Warblers I	-999	-999	no	yes	1.531954744	1.097346882
Bradypterus_graueri	-0.08168238	0.05807046	0.009546524	0.006638534	39.45987	16.99	0.03112878	-0.119347913	0.00598469	-0.026709959	0	Diet.Inv	ForStrat.understory	1	S11	Old World Warblers I	-999	-999	no	yes	1.531954744	1.097346882	2
Bradypterus_lopezi	-0.0587224	0.06356438	-0.005555517	0.015036	39.25945	19.15	0.022085738	-0.09613431	0.018004499	-0.032544627	1	Diet.Inv	ForStrat.understory	1	S11	Old World Warblers I	-999	-999	no	yes	1.531954744	1.097346882	2
Bradypterus_luteoventris	-0.02020108	0.1238648	-0.008087782	-0.001631979	31.85969	13.2	-0.043856881	-0.074384517	0.033755019	-0.01823069	0	Diet.Inv	generalist	4	S11	Old World Warblers I	-999	-999	no	yes	-1.320481783	0.263151457	6
Bradypterus_major	-0.1761023	0.04209385	-0.000732784	-0.003379237	42.72192	13	0.073380857	-0.204697683	0.021759863	-0.030835384	0	Diet.Inv	ForStrat.ground	2	S11	Old World Warblers I	-999	-999	no	yes	0.762899369	-2.289274017
Bradypterus_palliseri	-0.1016301	0.03945958	-0.01681863	-0.002614655	43.11673	9	0.059389145	-0.130426456	0.030831699	-0.027148612	0	Diet.Inv	ForStrat.understory	1	S11	Old World Warblers I	-999	-999	no	yes	1.531954744	1.097346882
Bradypterus_sylvaticus	-0.0946852	0.06205846	-0.009438885	-0.01416383	38.71946	16.5	0.035707325	-0.130624169	0.030492563	-0.019290833	1	Diet.Inv	ForStrat.understory	1	S11	Old World Warblers I	-999	-999	no	yes	1.531954744	1.097346882
Bradypterus_tacsanowskius	-0.1229289	0.03730804	-0.01474145	-0.002523344	34.07034	14	0.066273829	-0.150504284	0.02876486	-0.030479016	1	Diet.Inv	generalist	4	S11	Old World Warblers I	-999	-999	no	yes	-1.320481783	0.263151457	5
Bradypterus_thoracicus	-0.05780403	0.1674008	0.01704987	0.007118373	36.18305	10.8	-0.080250591	-0.123849326	0.019796144	-0.028453379	1	Diet.Inv	generalist	4	S11	Old World Warblers I	-999	-999	no	yes	-1.320481783	0.263151457	6
Bradypterus_victorini	-0.0921644	0.09625032	0.003679341	-0.004374225	39.33279	10	-0.00093965	-0.138856308	0.023558783	-0.020755755	1	Diet.Inv	generalist	2	S4	African Warblers	-999	-999	no	yes	NA	NA
Branta_bernicla	0.1139961	-0.03854662	-0.01684776	0.08607716	113.7863	1277.91	0.067724158	0.094863286	-0.020511398	-0.045258563	1	Diet.PlantO	ForStrat.ground	3	Anserinae	Anserinae	Anserinae_34	Anserinae_34	no	no	-0.881863891	-0.330377723	1
Branta_canadensis	0.06213881	-0.07979945	-0.06173769	0.09192833	173.5364	2811.68	0.126983312	0.061682979	0.013304099	-0.06433973	1	Diet.PlantO	ForStrat.ground	3	Anserinae	Anserinae	Anserinae_34	Anserinae_34	no	no	-0.881863891	-0.330377723	2
Branta_hutchinsii	0.136525	-0.02465494	-0.04790687	0.09310908	124.6076	2811.68	0.05248805	0.11688287	0.007574077	-0.049855585	1	Diet.PlantO	ForStrat.ground	3	Anserinae	Anserinae	Anserinae_34	Anserinae_34	no	no	-0.881863891	-0.330377723	2
Branta_leucopsis	0.1506639	-0.06886279	-0.05343582	0.07802264	111.9063	1683.97	0.093286605	0.142333473	0.005473887	-0.04528019	1	Diet.PlantO	ForStrat.ground	3	Anserinae	Anserinae	Anserinae_34	Anserinae_34	no	no	-0.881863891	-0.330377723	1
Branta_ruficollis	0.2496792	-0.09401565	-0.06309818	0.04908556	86.6744	1226.47	0.094595627	0.243553768	0.009453764	-0.011705713	1	Diet.PlantO	ForStrat.ground	3	Anserinae	Anserinae	Anserinae_34	Anserinae_34	no	no	-0.881863891	-0.330377723	1
Branta_sandvicensis	0.1411198	-0.07527984	-0.08262983	0.07798901	123.3212	2044.12	0.105520248	0.139016726	0.02705458	-0.058763594	1	Diet.PlantO	ForStrat.ground	3	Anserinae	Anserinae	Anserinae_34	Anserinae_34	no	no	-0.881863891	-0.330377723
Brotogeris_chiriri	0.2104326	-0.211705	0.04708502	0.01848352	47.61709	61.6	0.200953607	0.218643535	-0.102223943	0.005578387	1	omnivore	generalist	4	Psittacidae2	Parrots2	-999	-999	no	yes	-0.254960455	1.348166163	2
Brotogeris_chrysoptera	0.1821475	-0.2224354	0.04839592	0.02012744	56.07584	54.5	0.220169583	0.195861849	-0.102666736	-0.000379525	1	Diet.Fruit	generalist	2	Psittacidae2	Parrots2	-999	-999	no	yes	1.738647978	-0.635681215	2
Brotogeris_cyanoptera	0.1697783	-0.182383	0.05819912	0.009174855	49.52666	56	0.183299304	0.169649214	-0.099215167	0.026593323	1	Diet.Fruit	ForStrat.midhigh	3	Psittacidae2	Parrots2	-999	-999	no	yes	-0.466587346	-2.799536378	2
Brotogeris_jugularis	0.2091689	-0.2139425	0.03543941	0.03954546	50.72189	63.2	0.204668272	0.221795998	-0.097764184	-0.013543283	1	omnivore	ForStrat.midhigh	3	Psittacidae2	Parrots2	-999	-999	no	yes	-2.460195778	-0.815689	2
Brotogeris_pyrrhoptera	0.1432923	-0.2129096	0.03246846	0.000503466	55.47261	63.87	0.22432639	0.156161978	-0.08021666	0.029854926	1	omnivore	generalist	4	Psittacidae2	Parrots2	-999	-999	no	yes	-0.254960455	1.348166163	2
Brotogeris_sanctithomae	0.1818256	-0.2489061	0.006166663	-0.00143745	46.10086	59	0.252637199	0.205277431	-0.064231387	0.021819573	1	Diet.Fruit	generalist	2	Psittacidae2	Parrots2	-999	-999	no	yes	1.738647978	-0.635681215	2
Brotogeris_tirica	0.1615291	-0.2196333	0.0671146	0.008413675	53.3622	63	0.218423903	0.168991758	-0.114340046	0.026794668	1	omnivore	ForStrat.canopy	3	Psittacidae2	Parrots2	-999	-999	no	yes	-1.529968462	-1.036203528	3
Brotogeris_versicolurus	0.2047238	-0.2501442	0.02378775	0.01345222	46.48175	71.53	0.243906444	0.226916724	-0.0888217	0.011566265	1	omnivore	generalist	4	Psittacidae2	Parrots2	-999	-999	no	yes	-0.254960455	1.348166163	2
Bubalornis_albirostris	0.09736097	-0.1054871	0.001692475	0.01073226	66.90633	61.9	0.138581165	0.093649704	-0.041982915	-0.014061859	1	omnivore	ForStrat.ground	1	P6	Weavers, Allies	-999	-999	yes	yes	NA	NA
Bubalornis_niger	0.06400342	-0.06303846	-0.02040455	0.00735423	57.69855	76.18	0.11071149	0.052890422	-0.006551131	-0.007314729	1	Diet.Seed	ForStrat.ground	4	P6	Weavers, Allies	-999	-999	yes	yes	NA	NA
Bubo_africanus	0.3176329	0.09733304	0.1230709	-0.01030711	81.94959	685	-0.134622746	0.231201057	-0.116835935	0.0694669	1	Diet.Inv	ForStrat.ground	2	Strigidae	Owls	Strigidae_104	Owls_104	no	no	0.137279292	-0.579805275	3
Bubo_bubo	0.2019172	-0.2218028	0.0533548	-0.1051249	175.9869	2668.51	0.223603201	0.207999562	-0.075901381	0.122740029	1	Diet.Vert	ForStrat.ground	3	Strigidae	Owls	Strigidae_104	Owls_104	no	no	-1.784598268	-0.121223458	1
Bubo_capensis	0.3236245	0.1126849	0.1206719	-0.02219174	113.8547	1118.64	-0.147541862	0.234835139	-0.106509151	0.068263531	1	Diet.Vert	ForStrat.ground	3	Strigidae	Owls	Strigidae_104	Owls_104	no	no	-1.784598268	-0.121223458	3
Bubo_cinerascens	0.2745218	-0.1116115	0.07713734	-0.07607799	111.5202	499.99	0.091986415	0.246876769	-0.089438131	0.1040979	0	Diet.Vert	ForStrat.ground	3	Strigidae	Owls	Strigidae_104	Owls_104	no	no	-1.784598268	-0.121223458	3
Bubo_coromandus	0.2969184	-0.1314898	0.08882205	-0.04014549	108.1409	1392.15	0.099411644	0.273379681	-0.118786487	0.081996564	0	Diet.Vert	ForStrat.ground	3	Strigidae	Owls	Strigidae_104	Owls_104	no	no	-1.784598268	-0.121223458	1
Bubo_leucostictus	0.3474946	0.1491755	0.1452746	0.02105997	82.6596	532.54	-0.197453679	0.246972454	-0.138140893	0.038988627	0	Diet.Inv	generalist	2	Strigidae	Owls	Strigidae_104	Owls_104	no	no	2.228773471	-0.708620416	3
Bubo_magellanicus	0.27743	-0.1272015	0.1580363	-0.06960338	98.73439	1166.38	0.086974254	0.238109514	-0.174175476	0.131069185	1	Diet.Vert	ForStrat.ground	3	Strigidae	Owls	Strigidae_104	Owls_104	no	no	-1.784598268	-0.121223458	4
Bubo_nipalensis	0.2721398	-0.08505063	0.1317833	-0.02830683	151.4678	1396.42	0.054014461	0.232347337	-0.148538859	0.079403938	1	Diet.Vert	ForStrat.ground	3	Strigidae	Owls	Strigidae_104	Owls_104	no	no	-1.784598268	-0.121223458	1
Bubo_philippensis	0.3131626	-0.02576174	0.1307496	-0.03706741	115.5738	1392.15	-0.014388337	0.254777741	-0.13715785	0.095621638	0	Diet.Vert	ForStrat.ground	3	Strigidae	Owls	Strigidae_104	Owls_104	no	no	-1.784598268	-0.121223458
Bubo_scandiaca	0.2050445	-0.3384004	0.001582839	-0.107379	133.59	2028.76	0.34112091	0.247655858	-0.055730697	0.105310505	1	Diet.Vert	ForStrat.ground	3	Strigidae	Owls	Strigidae_104	Owls_104	no	no	-1.784598268	-0.121223458	2
Bubo_shelleyi	0.2867533	-0.1154789	0.1566283	-0.03237313	126.8613	1257	0.072406731	0.247922142	-0.18089001	0.101345353	0	Diet.Vert	ForStrat.ground	3	Strigidae	Owls	Strigidae_104	Owls_104	no	no	-1.784598268	-0.121223458	3
Bubo_sumatranus	0.350833	0.06278093	0.1628565	-0.02988555	126.9981	1525	-0.115399624	0.264638964	-0.153899955	0.094537852	0	Diet.Inv	ForStrat.ground	2	Strigidae	Owls	Strigidae_104	Owls_104	no	no	0.137279292	-0.579805275	1
Bubo_virginianus	0.2505443	-0.1471605	0.1538415	-0.02841947	82.28133	1575.7	0.111864055	0.221283881	-0.183996047	0.097640109	1	Diet.Vert	ForStrat.ground	3	Strigidae	Owls	Strigidae_104	Owls_104	no	no	-1.784598268	-0.121223458	2
Bubulcus_ibis	-0.2165832	-0.01559499	0.02107325	0.01277571	170.8923	365.95	0.132714026	-0.23162064	-0.014097827	-0.04443518	1	Diet.Inv	ForStrat.ground	2	Ardeidae	Herons	Ardeidae_97	Herons_97	no	no	1.944533833	-3.007296006	3
Bucanetes_githagineus	0.304852	-0.2675509	-0.07549003	0.05374076	27.35933	19.6	0.244767004	0.34601588	-0.035468251	-0.047515533	1	omnivore	ForStrat.ground	3	P10	Finches, Allies	-999	-999	no	yes	-0.791865205	-0.502218246	7
Buccanodon_duchaillui	0.1128624	0.1331966	-0.05393699	0.02208947	59.78839	41.8	-0.080566817	0.06088681	0.060636804	-0.055896287	1	Diet.Fruit	ForStrat.midhigh	4	Ramphastidae	Toucans, Barbets	-999	-999	no	yes	-1.516711518	0.290223942	4
Bucco_capensis	0.08578995	0.03029281	-0.03993347	0.02745518	84.1837	54	0.02123216	0.057730034	0.026277099	-0.047690395	1	Diet.Vert	generalist	4	Bucconidae	Puffbirds	-999	-999	no	yes	-5.825596407	3.79211712	1
Bucco_macrodactylus	0.003462115	0.005300946	0.003996402	-0.02265221	76.53184	25	0.062828917	-0.026766665	0.007233826	0.016556642	1	Diet.Inv	generalist	3	Bucconidae	Puffbirds	-999	-999	no	yes	-0.074890966	-0.558674409	1
Bucco_tamatia	0.003490509	0.03937423	-0.03021671	0.04441434	87.45126	35.5	0.03078125	-0.024180792	0.020397788	-0.074037556	0	Diet.Inv	ForStrat.understory	1	Bucconidae	Puffbirds	-999	-999	no	yes	2.491065889	2.832906629	1
Bucephala_albeola	0.08957344	0.07807191	-0.03592084	0.1602442	105.9099	397.46	-0.037886818	0.051903417	0.001048716	-0.129997012	1	Diet.Inv	ForStrat.watbelowsurfNP	2	Anatinae	Anatinae	Anatinae_177	Anatinae_177	no	no	2.457624825	-0.623389422	5
Bucephala_clangula	0.1351716	0.00987381	-0.03913529	0.1821141	141.216	918.56	0.013506646	0.115010258	-0.023054576	-0.150173417	1	Diet.Inv	ForStrat.watbelowsurfNP	2	Anatinae	Anatinae	Anatinae_177	Anatinae_177	no	no	2.457624825	-0.623389422	5
Bucephala_islandica	0.1601636	0.06350379	-0.01086242	0.1667964	136.8317	921.21	-0.047507711	0.120551239	-0.03411069	-0.125904026	1	Diet.Inv	ForStrat.watbelowsurfNP	2	Anatinae	Anatinae	Anatinae_177	Anatinae_177	no	no	2.457624825	-0.623389422	5
Buceros_bicornis	-0.2069315	-0.4201633	0.01116993	-0.1495909	894.8585	2790.79	0.525611212	-0.129429544	-0.049826189	0.10942794	1	Diet.Fruit	ForStrat.canopy	3	Bucerotidae	Hornbills	-999	-999	no	yes	-1.62517983	-0.885718566	1
Buceros_hydrocorax	-0.08989144	-0.3812903	0.07795769	-0.0768497	565.0875	1409.59	0.44168434	-0.03229192	-0.133246928	0.066389658	0	omnivore	ForStrat.canopy	2	Bucerotidae	Hornbills	-999	-999	no	yes	0.431499941	-2.092717935	3
Buceros_rhinoceros	0.009196893	-0.3684526	0.1785116	0.03475812	718.5814	2371.58	0.37026041	0.048603802	-0.279933658	-0.010431444	1	Diet.Fruit	ForStrat.canopy	3	Bucerotidae	Hornbills	-999	-999	no	yes	-1.62517983	-0.885718566	2
Bucorvus_abyssinicus	-0.1718671	-0.3272373	0.04808822	0.01209889	664.7755	4000	0.405072534	-0.118185847	-0.124451802	-0.03632898	1	omnivore	ForStrat.ground	2	Bucerotidae	Hornbills	-999	-999	no	yes	2.54891879	-2.203438372	4
Bucorvus_cafer	-0.1728028	-0.1879537	0.05969838	-0.02984285	507.2708	3743.62	0.278467243	-0.157926014	-0.080275419	0.014339798	1	Diet.Inv	ForStrat.ground	2	Bucerotidae	Hornbills	-999	-999	no	yes	2.714849187	-0.75883166	4
Buettikoferella_bivittata	-0.07924393	0.04953864	0.05119918	0.005495194	50.03282	30	0.02982734	-0.122892889	-0.034837989	-0.004967356	0	Diet.Inv	generalist	4	S11	Old World Warblers I	-999	-999	no	yes	-1.320481783	0.263151457	3
Bulweria_bulwerii	-0.06688732	0.04245511	0.1079987	-0.01217057	73.17639	98.99	0.029389283	-0.118717096	-0.068399205	0.02104936	1	omnivore	ForStrat.wataroundsurfP	4	Procellariidae	Albatrosses, Shearwaters, Petrels	-999	-999	no	yes	-0.537333631	0.729810354	2
Bulweria_fallax	-0.05382215	-0.02769023	0.07422995	-0.005483053	95.66015	173	0.098851902	-0.081656323	-0.057914164	-0.000970345	0	omnivore	ForStrat.wataroundsurfP	4	Procellariidae	Albatrosses, Shearwaters, Petrels	-999	-999	no	yes	-0.537333631	0.729810354
Buphagus_africanus	0.08582323	0.05363777	-0.050052	0.01129462	53.62168	58.5	0.002751934	0.051181819	0.051405438	-0.016923222	1	Diet.Inv	generalist	3	M4	Mockingbirds, Thrashers, Philippine Creepers, Starlings	-999	-999	no	yes	-0.28834451	-0.111126285	5
Buphagus_erythrorhynchus	0.06870115	0.0663389	-0.02766075	-0.02409758	56.2371	50.74	-0.006388882	0.026614392	0.042725666	0.016090439	1	Diet.Inv	generalist	3	M4	Mockingbirds, Thrashers, Philippine Creepers, Starlings	-999	-999	no	yes	-0.28834451	-0.111126285	5
Burhinus_bistriatus	-0.03323808	0.08120591	-0.01139908	0.02238196	139.0575	787	-0.001337192	-0.074671665	0.021652012	-0.033301729	1	Diet.Vert	ForStrat.ground	2	Charadrii	Waders, Allies	-999	-999	no	yes	4.167505307	-2.920732714	2
Burhinus_capensis	-0.08935199	-0.002457316	-0.03475425	0.01774301	103.8394	422.99	0.098201705	-0.104160531	0.033648623	-0.042805173	1	Diet.Inv	ForStrat.ground	1	Charadrii	Waders, Allies	-999	-999	no	yes	0.117136588	0.710550199	5
Burhinus_grallarius	-0.09206585	0.04422186	-0.01641525	0.03411583	131.5662	648.07	0.049250512	-0.121349034	0.022631962	-0.046130468	1	Diet.Inv	ForStrat.ground	1	Charadrii	Waders, Allies	-999	-999	no	yes	0.117136588	0.710550199	4
Burhinus_oedicnemus	-0.07249443	0.06292537	-0.02107355	0.01018415	108.0499	459	0.028933482	-0.106678238	0.032673357	-0.030947555	1	omnivore	ForStrat.ground	2	Charadrii	Waders, Allies	-999	-999	no	yes	4.127549305	-2.872681968	1
Burhinus_senegalensis	-0.1033859	0.1497725	-0.000801243	0.03809019	132.3409	326	-0.050630076	-0.157583544	0.025088652	-0.063158066	1	Diet.Vert	ForStrat.ground	2	Charadrii	Waders, Allies	-999	-999	no	yes	4.167505307	-2.920732714	5
Burhinus_superciliaris	-0.06991797	-0.014401	-0.05394762	0.02222961	107.8023	446	0.106450648	-0.080063397	0.044251692	-0.049593262	1	omnivore	ForStrat.ground	2	Charadrii	Waders, Allies	-999	-999	no	yes	4.127549305	-2.872681968	2
Burhinus_vermiculatus	-0.1318136	0.0340723	-0.00552947	0.03319378	111.8797	320	0.068565238	-0.156095107	0.010830242	-0.064489237	1	Diet.Inv	ForStrat.ground	1	Charadrii	Waders, Allies	-999	-999	no	yes	0.117136588	0.710550199	5
Busarellus_nigricollis	0.1968885	0.02370307	0.1222259	-0.0557001	121.1134	766.14	-0.026383209	0.130621913	-0.098899299	0.100308076	1	Diet.Vfish	ForStrat.ground	2	Accipitridae	Hawks, Eagles, Secretarybird	Accipitridae_290	Hawks, Eagles, Secretarybird_290	yes	no	NA	NA
Butastur_indicus	0.2003605	-0.1625605	0.10012	-0.06903473	79.71762	414.6	0.155273904	0.185550923	-0.119542281	0.097397001	1	Diet.Vert	ForStrat.ground	4	Accipitridae	Hawks, Eagles, Secretarybird	Accipitridae_290	Hawks, Eagles, Secretarybird_290	yes	no	NA	NA
Butastur_liventer	0.1993898	-0.04723129	0.1094099	-0.05359807	100.4903	337.99	0.042754326	0.15388943	-0.105823623	0.093557925	0	Diet.Vert	ForStrat.ground	4	Accipitridae	Hawks, Eagles, Secretarybird	Accipitridae_290	Hawks, Eagles, Secretarybird_290	yes	no	NA	NA
Butastur_rufipennis	0.2332528	-0.09376026	0.05149876	-0.00692663	77.8138	334.87	0.085083592	0.210455136	-0.079037132	0.031936321	1	Diet.Inv	ForStrat.ground	1	Accipitridae	Hawks, Eagles, Secretarybird	Accipitridae_290	Hawks, Eagles, Secretarybird_290	yes	no	NA	NA
Butastur_teesa	0.2716583	-0.04869216	0.08621094	-0.05719625	95.87168	325	0.028918711	0.226997548	-0.089749112	0.095948402	1	Diet.Vert	ForStrat.ground	4	Accipitridae	Hawks, Eagles, Secretarybird	Accipitridae_290	Hawks, Eagles, Secretarybird_290	yes	no	NA	NA
Buteo_albicaudatus	0.2687306	-0.004516885	0.09290327	-0.03237349	115.5236	885	-0.015187205	0.214065991	-0.09461938	0.068790496	1	Diet.Vert	ForStrat.ground	4	Accipitridae	Hawks, Eagles, Secretarybird	Accipitridae_290	Hawks, Eagles, Secretarybird_290	yes	no	NA	NA
Buteo_albigula	0.2526519	-0.1533352	0.1069102	-0.04790648	79.62984	524.99	0.128160822	0.231100159	-0.131538676	0.085777135	1	Diet.Vert	generalist	3	Accipitridae	Hawks, Eagles, Secretarybird	Accipitridae_290	Hawks, Eagles, Secretarybird_290	yes	no	NA	NA
Buteo_albonotatus	0.2678453	-0.003891678	0.1081432	-0.0391082	110.5096	745.92	-0.018197185	0.21058745	-0.109012292	0.085130778	1	Diet.Vert	generalist	3	Accipitridae	Hawks, Eagles, Secretarybird	Accipitridae_290	Hawks, Eagles, Secretarybird_290	yes	no	NA	NA
Buteo_archeri	0.2589489	-0.01773803	0.1237805	-0.04662142	115.6325	866.4	-0.004419035	0.202049907	-0.119580923	0.090251783	0	omnivore	ForStrat.ground	2	Accipitridae	Hawks, Eagles, Secretarybird	Accipitridae_290	Hawks, Eagles, Secretarybird_290	yes	no	NA	NA
Buteo_augur	0.2749695	0.2087758	0.1318533	-0.03083659	144.9161	1099.18	-0.228552832	0.160614423	-0.088479982	0.072733612	1	Diet.Vert	ForStrat.ground	4	Accipitridae	Hawks, Eagles, Secretarybird	Accipitridae_290	Hawks, Eagles, Secretarybird_290	yes	no	NA	NA
Buteo_auguralis	0.2189454	-0.09921543	0.1144098	-0.03053511	93.60695	663.92	0.083832489	0.185953008	-0.13010267	0.076594841	0	Diet.Vert	ForStrat.ground	4	Accipitridae	Hawks, Eagles, Secretarybird	Accipitridae_290	Hawks, Eagles, Secretarybird_290	yes	no	NA	NA
Buteo_brachypterus	0.2986847	0.02293178	0.1305451	-0.03222059	96.20505	511	-0.056819658	0.229463465	-0.125975124	0.081511278	0	Diet.Vert	ForStrat.ground	4	Accipitridae	Hawks, Eagles, Secretarybird	Accipitridae_290	Hawks, Eagles, Secretarybird_290	yes	no	NA	NA
Buteo_brachyurus	0.2344287	-0.08776626	0.1183312	-0.05759374	90.97808	496.01	0.069138669	0.194847925	-0.124866625	0.098473977	1	Diet.Vert	ForStrat.canopy	3	Accipitridae	Hawks, Eagles, Secretarybird	Accipitridae_290	Hawks, Eagles, Secretarybird_290	yes	no	NA	NA
Buteo_buteo	0.2772373	0.1619552	0.1180458	-0.02088857	114.4939	759.1	-0.18238701	0.177732002	-0.089422239	0.05810088	1	Diet.Vert	ForStrat.ground	4	Accipitridae	Hawks, Eagles, Secretarybird	Accipitridae_290	Hawks, Eagles, Secretarybird_290	yes	no	NA	NA
Buteo_galapagoensis	0.2395491	0.06646907	0.1240765	-0.01487452	132.6239	1137.44	-0.08089432	0.16553174	-0.110642428	0.059170776	1	Diet.Vert	ForStrat.ground	4	Accipitridae	Hawks, Eagles, Secretarybird	Accipitridae_290	Hawks, Eagles, Secretarybird_290	yes	no	NA	NA
Buteo_hemilasius	0.3184534	0.06459804	0.09548258	-0.05344549	139.2296	1358.89	-0.093592162	0.242099795	-0.078539329	0.088911051	1	Diet.Vert	ForStrat.ground	4	Accipitridae	Hawks, Eagles, Secretarybird	Accipitridae_290	Hawks, Eagles, Secretarybird_290	yes	no	NA	NA
Buteo_jamaicensis	0.2326571	-0.09639274	0.08977918	-0.0593083	109.6557	1101.16	0.08384083	0.199924216	-0.097980701	0.092982703	1	Diet.Vert	generalist	3	Accipitridae	Hawks, Eagles, Secretarybird	Accipitridae_290	Hawks, Eagles, Secretarybird_290	yes	no	NA	NA
Buteo_lagopus	0.2759453	-0.1217072	0.05925579	-0.0701952	93.86768	949.76	0.102353832	0.25139882	-0.075853931	0.102159893	1	Diet.Vert	ForStrat.ground	4	Accipitridae	Hawks, Eagles, Secretarybird	Accipitridae_290	Hawks, Eagles, Secretarybird_290	yes	no	NA	NA
Buteo_leucorrhous	0.2942228	-0.02379301	0.138194	-0.03621093	73.76532	290	-0.01330512	0.233861822	-0.140135134	0.088755144	1	Diet.Vert	ForStrat.ground	4	Accipitridae	Hawks, Eagles, Secretarybird	Accipitridae_290	Hawks, Eagles, Secretarybird_290	yes	no	NA	NA
Buteo_lineatus	0.2230359	-0.08011936	0.09978371	-0.04122138	89.70259	603.72	0.067541679	0.185958184	-0.108817166	0.079941635	1	Diet.Vert	generalist	3	Accipitridae	Hawks, Eagles, Secretarybird	Accipitridae_290	Hawks, Eagles, Secretarybird_290	yes	no	NA	NA
Buteo_magnirostris	0.1821573	-0.09262384	0.09054827	-0.06796707	85.49821	269	0.093795214	0.149430179	-0.091809416	0.105312442	1	Diet.Vert	generalist	3	Accipitridae	Hawks, Eagles, Secretarybird	Accipitridae_290	Hawks, Eagles, Secretarybird_290	yes	no	NA	NA
Buteo_nitidus	0.2228777	-0.03031582	0.09754401	-0.03418534	117.1987	519.04	0.021647168	0.176337368	-0.099650063	0.07088177	1	Diet.Vert	generalist	3	Accipitridae	Hawks, Eagles, Secretarybird	Accipitridae_290	Hawks, Eagles, Secretarybird_290	yes	no	NA	NA
Buteo_oreophilus	0.2924617	0.0593588	0.06594768	-0.01406468	105.436	699.99	-0.078263871	0.226608838	-0.061831947	0.043591679	1	Diet.Vert	generalist	3	Accipitridae	Hawks, Eagles, Secretarybird	Accipitridae_290	Hawks, Eagles, Secretarybird_290	yes	no	NA	NA
Buteo_platypterus	0.2913867	-0.06630251	0.08579238	-0.03275819	85.1752	453.65	0.038082227	0.251604105	-0.103613839	0.074883078	1	Diet.Vert	ForStrat.ground	4	Accipitridae	Hawks, Eagles, Secretarybird	Accipitridae_290	Hawks, Eagles, Secretarybird_290	yes	no	NA	NA
Buteo_polyosoma	0.2779529	0.03822617	0.1152302	-0.02620796	105.4207	782.61	-0.063291403	0.208766223	-0.109153845	0.071443182	1	Diet.Vert	ForStrat.ground	4	Accipitridae	Hawks, Eagles, Secretarybird	Accipitridae_290	Hawks, Eagles, Secretarybird_290	yes	no	NA	NA
Buteo_regalis	0.3133133	-0.1047116	0.05011931	-0.06876848	113.3265	1437.18	0.078977631	0.286014312	-0.065393816	0.089160443	1	Diet.Vert	ForStrat.ground	4	Accipitridae	Hawks, Eagles, Secretarybird	Accipitridae_290	Hawks, Eagles, Secretarybird_290	yes	no	NA	NA
Buteo_ridgwayi	0.22882	-0.1715307	0.09458735	-0.05075545	74.69883	866.4	0.154132276	0.214783501	-0.122949157	0.085493569	1	Diet.Vert	generalist	3	Accipitridae	Hawks, Eagles, Secretarybird	Accipitridae_290	Hawks, Eagles, Secretarybird_290	yes	no	NA	NA
Buteo_rufinus	0.2218176	-0.08866618	0.09738799	-0.0754997	127.6695	1166.18	0.079787947	0.185654917	-0.09700282	0.111739605	1	Diet.Vert	ForStrat.ground	4	Accipitridae	Hawks, Eagles, Secretarybird	Accipitridae_290	Hawks, Eagles, Secretarybird_290	yes	no	NA	NA
Buteo_rufofuscus	0.2722265	0.1154828	0.1209661	-0.04811919	131.8083	1530	-0.13513883	0.181475101	-0.091012677	0.09138454	1	Diet.Vert	generalist	3	Accipitridae	Hawks, Eagles, Secretarybird	Accipitridae_290	Hawks, Eagles, Secretarybird_290	yes	no	NA	NA
Buteo_solitarius	0.2335138	-0.03539656	0.09621085	-0.03339793	95.06174	500.88	0.022304894	0.185426241	-0.098010597	0.077247856	1	Diet.Vert	generalist	3	Accipitridae	Hawks, Eagles, Secretarybird	Accipitridae_290	Hawks, Eagles, Secretarybird_290	yes	no	NA	NA
Buteo_swainsoni	0.2129055	-0.186813	0.08685099	-0.04859762	94.806	946.61	0.175315199	0.205635295	-0.117903141	0.0806521	1	Diet.Vert	generalist	3	Accipitridae	Hawks, Eagles, Secretarybird	Accipitridae_290	Hawks, Eagles, Secretarybird_290	yes	no	NA	NA
Buteo_ventralis	0.2382517	-0.1011384	0.1209344	-0.04698528	102.7201	1190.52	0.08085417	0.20304405	-0.132746829	0.091211619	0	Diet.Vert	generalist	3	Accipitridae	Hawks, Eagles, Secretarybird	Accipitridae_290	Hawks, Eagles, Secretarybird_290	yes	no	NA	NA
Buteogallus_aequinoctialis	0.1528834	-0.04301822	0.1186663	-0.02245769	111.9799	657.63	0.046862639	0.108261771	-0.119182722	0.076353709	1	Diet.Inv	ForStrat.ground	1	Accipitridae	Hawks, Eagles, Secretarybird	Accipitridae_290	Hawks, Eagles, Secretarybird_290	yes	no	NA	NA
Buteogallus_anthracinus	0.1591949	-0.05973338	0.1085111	-0.02620899	111.8367	975.09	0.063484395	0.119890065	-0.111737105	0.069381079	1	omnivore	generalist	2	Accipitridae	Hawks, Eagles, Secretarybird	Accipitridae_290	Hawks, Eagles, Secretarybird_290	yes	no	NA	NA
Buteogallus_gundlachii	0.1812461	-0.08999528	0.1066893	-0.02293231	107.9156	975.09	0.08645274	0.149818024	-0.122142381	0.068160863	0	omnivore	generalist	2	Accipitridae	Hawks, Eagles, Secretarybird	Accipitridae_290	Hawks, Eagles, Secretarybird_290	yes	no	NA	NA
Buteogallus_meridionalis	0.2218462	0.05060602	0.1020299	-0.0274164	117.279	807.99	-0.057145557	0.153922392	-0.08866378	0.071257881	1	Diet.Vert	ForStrat.ground	4	Accipitridae	Hawks, Eagles, Secretarybird	Accipitridae_290	Hawks, Eagles, Secretarybird_290	yes	no	NA	NA
Buteogallus_urubitinga	0.2279974	-0.03602466	0.1480353	0.005172925	139.8948	1152.87	0.012735924	0.176133442	-0.159231743	0.051933941	1	omnivore	generalist	2	Accipitridae	Hawks, Eagles, Secretarybird	Accipitridae_290	Hawks, Eagles, Secretarybird_290	yes	no	NA	NA
Buthraupis_eximia	0.1834333	-0.09340659	-0.00812165	0.01689231	45.67452	62.7	0.105518392	0.173998638	-0.035194982	-0.006124344	1	omnivore	generalist	4	P17P18	Tanagers I, Allies	-999	-999	no	yes	-0.836497738	1.229110792	3
Buthraupis_montana	0.1812257	-0.07723816	-0.00373181	0.02098958	50.51033	87.08	0.089221172	0.166405421	-0.035802581	0.0006955	1	Diet.Fruit	generalist	1	P17P18	Tanagers I, Allies	-999	-999	no	yes	1.219573349	0.482482693	3
Butorides_striata	-0.2570291	0.05941408	0.03660316	0.01927599	200.0039	201.5	0.068404301	-0.290630866	-0.012203382	-0.050454734	1	omnivore	ForStrat.wataroundsurfNP	4	Ardeidae	Herons	-999	-999	no	yes	-1.652731281	0.017752674	3
Butorides_virescens	-0.2411913	0.05964352	0.03042704	0.02298225	185.1461	201.5	0.065270984	-0.274088372	-0.008296312	-0.056156937	1	omnivore	ForStrat.wataroundsurfNP	4	Ardeidae	Herons	-999	-999	no	yes	-1.652731281	0.017752674	3
Bycanistes_albotibialis	0.06505163	-0.2307552	0.2374858	0.01286302	444.6461	921	0.221981342	0.058635082	-0.279044182	0.042513397	0	Diet.Fruit	ForStrat.canopy	3	Bucerotidae	Hornbills	-999	-999	no	yes	-1.62517983	-0.885718566	4
Bycanistes_brevis	0.00638118	-0.3749131	0.1992106	-0.02318342	567.1615	1232.84	0.387610626	0.045604287	-0.25950715	0.055584594	1	Diet.Fruit	generalist	4	Bucerotidae	Hornbills	-999	-999	no	yes	-0.482097355	1.408916835	4
Bycanistes_bucinator	0.009072594	-0.2356487	0.168206	0.01872316	374.1033	639.38	0.254679895	0.017023781	-0.2171846	0.017848391	1	Diet.Fruit	generalist	4	Bucerotidae	Hornbills	-999	-999	no	yes	-0.482097355	1.408916835	4
Bycanistes_cylindricus	0.07567446	-0.3513349	0.207006	0.02896061	440.4308	921	0.337065568	0.105470241	-0.293072389	0.015310298	0	Diet.Fruit	ForStrat.canopy	3	Bucerotidae	Hornbills	-999	-999	no	yes	-1.62517983	-0.885718566	4
Bycanistes_fistulator	-0.04985325	-0.1267057	0.05866539	-0.02044304	244.7059	508.09	0.189133459	-0.05387879	-0.077101074	0.027884071	0	Diet.Fruit	generalist	4	Bucerotidae	Hornbills	-999	-999	no	yes	-0.482097355	1.408916835	4
Bycanistes_subcylindricus	0.02108955	-0.3167373	0.1849991	-0.006694255	422.3999	1195.4	0.328186735	0.046322826	-0.242851232	0.045617409	1	Diet.Fruit	generalist	4	Bucerotidae	Hornbills	-999	-999	no	yes	-0.482097355	1.408916835	4
Cacatua_alba	0.2894454	-0.2338737	0.1356155	0.04517771	101.4572	570	0.183273272	0.287934051	-0.202150819	0.00121293	1	Diet.Seed	generalist	4	Cacatuidae	Cacatuidae	Cacatuidae_27	Cacatuidae_27	no	no	-0.696423541	1.139460807
Cacatua_ducorpsii	0.2329153	-0.29805	0.1233277	-0.03648873	83.12604	394	0.264362593	0.243842972	-0.180751255	0.09173213	1	omnivore	generalist	1	Cacatuidae	Cacatuidae	Cacatuidae_27	Cacatuidae_27	no	no	1.354435562	0.059787114
Cacatua_galerita	0.291527	-0.2601803	0.1493289	0.02431645	121.8827	720.43	0.205985546	0.292847339	-0.215721465	0.028433613	1	omnivore	generalist	1	Cacatuidae	Cacatuidae	Cacatuidae_27	Cacatuidae_27	no	no	1.354435562	0.059787114	1
Cacatua_goffiniana	0.3012714	-0.2629454	0.1598474	0.02976975	93.46814	275	0.20315397	0.300852417	-0.227870068	0.026567191	1	Diet.Seed	generalist	4	Cacatuidae	Cacatuidae	Cacatuidae_27	Cacatuidae_27	no	no	-0.696423541	1.139460807
Cacatua_haematuropygia	0.3119841	-0.2483445	0.1367846	-0.02876175	75.22337	288	0.193599446	0.306233024	-0.19040933	0.083274169	1	omnivore	generalist	1	Cacatuidae	Cacatuidae	Cacatuidae_27	Cacatuidae_27	no	no	1.354435562	0.059787114
Cacatua_leadbeateri	0.3804359	-0.1919562	0.1051676	0.08667049	93.21905	396.83	0.121855027	0.373629541	-0.186235734	-0.043934715	0	Diet.Seed	generalist	4	Cacatuidae	Cacatuidae	-999	-999	no	yes	-0.696423541	1.139460807	1
Cacatua_moluccensis	0.2692526	-0.3074968	0.150479	-0.008410703	139.2344	834.99	0.259356646	0.281629599	-0.215573899	0.050753267	1	omnivore	generalist	1	Cacatuidae	Cacatuidae	Cacatuidae_27	Cacatuidae_27	no	no	1.354435562	0.059787114
Cacatua_ophthalmica	0.2555257	-0.2756013	0.1337915	0.01209289	113.9996	492	0.234231486	0.263673663	-0.19719512	0.033729907	1	omnivore	generalist	1	Cacatuidae	Cacatuidae	Cacatuidae_27	Cacatuidae_27	no	no	1.354435562	0.059787114
Cacatua_pastinator	0.2620084	-0.2700042	0.102057	-0.004038101	90.20559	631.7	0.231781567	0.269607165	-0.163486301	0.056988165	0	Diet.Seed	ForStrat.ground	3	Cacatuidae	Cacatuidae	Cacatuidae_27	Cacatuidae_27	no	no	-2.982535481	-0.453378606	1
Cacatua_roseicapilla	0.3063036	-0.2237784	0.05830155	0.07148242	74.88985	325.33	0.179367135	0.313481153	-0.138579981	-0.028006827	1	Diet.Seed	ForStrat.ground	3	Cacatuidae	Cacatuidae	-999	-999	no	yes	-2.982535481	-0.453378606	1
Cacatua_sanguinea	0.2173123	-0.2594117	0.1008277	0.01609977	92.96722	523.69	0.232903124	0.225689458	-0.161529049	0.026939527	1	omnivore	generalist	1	Cacatuidae	Cacatuidae	Cacatuidae_27	Cacatuidae_27	no	no	1.354435562	0.059787114	1
Cacatua_sulphurea	0.2925269	-0.265132	0.1462362	0.02223936	115.1214	303.34	0.211233959	0.295486574	-0.213543365	0.03793534	1	omnivore	ForStrat.midhigh	2	Cacatuidae	Cacatuidae	Cacatuidae_27	Cacatuidae_27	no	no	0.513468448	-4.541447863
Cacatua_tenuirostris	0.01629794	-0.2946302	0.06233818	-0.08041326	118.8839	566.61	0.333108371	0.043398943	-0.098062486	0.096057487	0	Diet.Seed	ForStrat.ground	3	Cacatuidae	Cacatuidae	Cacatuidae_27	Cacatuidae_27	no	no	-2.982535481	-0.453378606	1
Cacicus_cela	-0.130458	-0.224839	-0.04345714	-0.01993879	88.68087	85.45	0.320768328	-0.090448923	0.000396443	-0.026101269	1	Diet.Fruit	ForStrat.canopy	1	P21	New World Blackbirds	-999	-999	no	yes	1.340133527	0.311962303	3
Cacicus_chrysonotus	-0.1297252	-0.2284178	-0.06243187	0.01214608	79.23741	63.73	0.324399643	-0.084701965	0.008203278	-0.054642389	1	Diet.Inv	ForStrat.midhigh	4	P21	New World Blackbirds	-999	-999	no	yes	-1.710020479	0.010553629	3
Cacicus_chrysopterus	-0.1298752	-0.2240373	-0.06817959	0.007653965	56.91785	36.16	0.320990089	-0.086010758	0.015593702	-0.051270302	1	omnivore	ForStrat.midhigh	1	P21	New World Blackbirds	-999	-999	no	yes	0.656391729	0.932413749	3
Cacicus_haemorrhous	-0.07740304	-0.3135751	-0.05838268	-0.01612103	95.29455	83.71	0.391604086	-0.015493434	-0.013854055	-0.029258027	1	Diet.Inv	ForStrat.midhigh	4	P21	New World Blackbirds	-999	-999	no	yes	-1.710020479	0.010553629	3
Cacicus_leucoramphus	-0.1375662	-0.2514219	-0.05675477	0.004996244	72.54658	63.73	0.347535299	-0.088125391	0.00054183	-0.044817888	1	Diet.Inv	ForStrat.midhigh	4	P21	New World Blackbirds	-999	-999	no	yes	-1.710020479	0.010553629	2
Cacicus_melanicterus	-0.2131769	-0.1898721	-0.03697568	-0.003427977	106.5132	81.34	0.307139378	-0.177871578	0.003742149	-0.046671553	1	Diet.Inv	ForStrat.midhigh	4	P21	New World Blackbirds	-999	-999	no	yes	-1.710020479	0.010553629	4
Cacicus_microrhynchus	-0.1085855	-0.2062455	-0.02762521	-0.004766248	66.29013	63.73	0.293348187	-0.07623576	-0.015788351	-0.023757798	0	Diet.Inv	generalist	4	P21	New World Blackbirds	-999	-999	no	yes	-1.853232422	0.681961911	2
Cacicus_solitarius	-0.1159511	-0.3074732	-0.06374718	0.02631692	67.19047	79.76	0.392868039	-0.052193179	-0.014529124	-0.065260999	1	Diet.Inv	ForStrat.midhigh	4	P21	New World Blackbirds	-999	-999	no	yes	-1.710020479	0.010553629	3
Cacicus_uropygialis	-0.06876226	-0.1894004	-0.0485092	-0.001255998	78.1983	61.17	0.270682733	-0.0386414	0.003361512	-0.032905564	1	Diet.Inv	generalist	4	P21	New World Blackbirds	-999	-999	no	yes	-1.853232422	0.681961911	2
Cacomantis_castaneiventris	-0.02194509	-0.07064545	-0.03717261	-0.04376082	46.58663	33.2	0.148929682	-0.027936588	0.034503255	0.022742676	1	Diet.Inv	generalist	4	Cuculidae	Cuckoos	Cuculidae_187	Cuckoos_187	no	no	-1.111754789	0.585826407	1
Cacomantis_flabelliformis	0.02944664	0.105102	0.000110468	-0.04645619	62.93403	49.8	-0.037569671	-0.027608927	0.034264097	0.034653439	1	Diet.Inv	generalist	4	Cuculidae	Cuckoos	Cuculidae_187	Cuckoos_187	no	no	-1.111754789	0.585826407	1
Cacomantis_merulinus	-0.01677399	0.0376604	0.001211725	-0.02764022	56.53987	25.3	0.037086667	-0.054577506	0.017388854	0.016042676	1	Diet.Inv	ForStrat.canopy	3	Cuculidae	Cuckoos	Cuculidae_187	Cuckoos_187	no	no	-0.119278458	-2.32546752	2
Cacomantis_passerinus	0.00704451	0.05719196	0.01035273	-0.03406937	54.71051	25.3	0.010703623	-0.038654075	0.012693291	0.026165667	0	Diet.Inv	ForStrat.canopy	3	Cuculidae	Cuckoos	Cuculidae_187	Cuckoos_187	no	no	-0.119278458	-2.32546752	2
Cacomantis_sepulcralis	0.009350362	0.04731554	-0.01198694	-0.04754305	52.04266	35.75	0.024594758	-0.03067769	0.033504937	0.029280898	0	Diet.Inv	generalist	4	Cuculidae	Cuckoos	Cuculidae_187	Cuckoos_187	no	no	-1.111754789	0.585826407	2
Cacomantis_sonneratii	-0.000993866	0.03673097	-0.02970711	-0.05239499	65.46452	33.8	0.041451601	-0.035494788	0.051399305	0.030240259	1	Diet.Inv	generalist	4	Cuculidae	Cuckoos	Cuculidae_187	Cuckoos_187	no	no	-1.111754789	0.585826407	2
Cacomantis_variolosus	-0.03786654	0.004947255	-0.001681257	-0.05088734	52.97819	35.75	0.07602621	-0.067473351	0.021380258	0.032570963	1	Diet.Inv	generalist	4	Cuculidae	Cuckoos	Cuculidae_187	Cuckoos_187	no	no	-1.111754789	0.585826407	1
Cairina_moschata	0.0322997	0.1555502	-0.01064005	0.1279733	196.3893	2415.78	-0.096871777	-0.028000274	0.013990332	-0.09242014	1	omnivore	generalist	4	Anatinae	Anatinae	Anatinae_177	Anatinae_177	no	no	-0.849295683	0.689722619	4
Cairina_scutulata	-0.009856836	-0.07201618	-0.06018236	0.1442861	199.8398	2937.39	0.136163689	-0.005164866	0.007462248	-0.120234143	1	omnivore	ForStrat.wataroundsurfNP	4	Anatinae	Anatinae	Anatinae_177	Anatinae_177	no	no	-0.718058629	1.974477945
Calamanthus_campestris	-0.08096421	-0.05288232	-0.02079978	0.005652596	38.31053	13.91	0.140574502	-0.088106762	0.010346296	-0.029377188	1	Diet.Inv	ForStrat.ground	2	BC6	Thornbills, Gerygones	-999	-999	no	yes	0.351241168	-1.276883278	2
Calamanthus_fuliginosus	-0.09607637	-0.08752391	-0.01647196	0.0007043	33.92398	20.81	0.177549198	-0.093966639	0.000437177	-0.029649697	1	Diet.Inv	generalist	4	BC6	Thornbills, Gerygones	-999	-999	no	yes	-0.095320755	1.314151826	2
Calamospiza_melanocorys	0.1751014	-0.08681482	-0.02659154	0.01709434	40.03215	37.6	0.10306819	0.166929247	-0.021172378	-0.010536319	1	Diet.Seed	generalist	2	P20b	Buntings, American Sparrows, Brush-Finches	-999	-999	no	yes	2.451009458	-0.711560062	1
Calandrella_acutirostris	0.001794078	0.06029852	0.002252881	0.01505979	37.94894	20.16	0.007059503	-0.03974138	0.005399854	-0.019265933	1	omnivore	ForStrat.ground	2	S3	Larks	-999	-999	no	yes	0.714352523	-1.124266838	4
Calandrella_brachydactyla	0.06387922	0.1048945	0.004313021	0.01724913	36.09846	21.06	-0.052064434	0.008973091	0.00717694	-0.020181391	1	Diet.Inv	ForStrat.ground	4	S3	Larks	-999	-999	no	yes	-0.698062054	1.269603021	5
Calandrella_cheleensis	0.08335424	0.002333023	-0.003257053	0.01402753	29.11423	22.2	0.041582387	0.053710551	-0.00819571	-0.014912157	1	omnivore	ForStrat.ground	2	S3	Larks	-999	-999	no	yes	0.714352523	-1.124266838	4
Calandrella_cinerea	0.05508353	0.06420185	-0.0181916	0.01822041	37.49346	23.7	-0.007045189	0.014413828	0.019228336	-0.024817798	0	Diet.Seed	ForStrat.ground	1	S3	Larks	-999	-999	no	yes	0.16210605	1.005036323	1
Calandrella_raytal	-0.01814723	0.02643589	-0.01148156	0.008071425	36.5022	18.49	0.04733206	-0.049109906	0.014996154	-0.014566925	0	Diet.Inv	ForStrat.ground	4	S3	Larks	-999	-999	no	yes	-0.698062054	1.269603021	4
Calandrella_rufescens	0.0943843	0.07431014	0.003926469	0.02472022	30.63775	24.1	-0.031487104	0.046411181	-0.003766841	-0.019941405	1	omnivore	ForStrat.ground	2	S3	Larks	-999	-999	no	yes	0.714352523	-1.124266838	5
Calandrella_somalica	0.07854259	0.01765381	-0.02086192	-0.000877408	40.30065	21.01	0.032279639	0.046588789	0.016677798	-0.002800254	0	Diet.Inv	ForStrat.ground	4	S3	Larks	-999	-999	no	yes	-0.698062054	1.269603021	2
Calcarius_lapponicus	0.04930656	-0.2113507	-0.06470627	0.02906042	30.4105	27.84	0.260937424	0.08453458	-0.005143341	-0.057880439	1	omnivore	ForStrat.ground	3	P11	-999	-999	-999	no	yes	NA	NA
Calcarius_mccownii	0.1083346	-0.09476425	-0.02882321	-0.001960723	38.34127	25.68	0.129433028	0.104065512	-0.012538877	-0.003626456	1	Diet.Seed	ForStrat.ground	4	P11	-999	-999	-999	no	yes	NA	NA
Calcarius_ornatus	0.08163237	-0.2163395	-0.08798054	-0.002267999	27.56683	20.3	0.26374879	0.118504315	0.022958976	-0.03673024	1	Diet.Seed	ForStrat.ground	4	P11	-999	-999	-999	no	yes	NA	NA
Calcarius_pictus	0.05957555	-0.09464819	-0.08801865	0.02092571	29.59667	26.66	0.154391617	0.069618937	0.046189365	-0.064779505	1	omnivore	ForStrat.ground	3	P11	-999	-999	-999	no	yes	NA	NA
Calicalicus_madagascariensis	0.01647872	-0.1140136	0.005156946	-0.002340161	30.534	16.39	0.169601717	0.016751978	-0.031815256	-0.005283224	0	Diet.Inv	generalist	4	CC7	Shrike-Flycatchers, Helmetshrikes, Vangas, Butcherbirds, Woodswallows, Allies	-999	-999	no	yes	-0.064299581	1.418639761	5
Calidris_acuminata	-0.2928317	-0.1036107	-0.02681124	-0.01121232	59.03585	66.08	0.244391681	-0.278950287	0.023457923	-0.034726676	0	Diet.Inv	ForStrat.ground	4	Scolopaci	Sandpipers, Jacanas, Seedsnipes, Allies	Scolopaci_180	Sandpipers, Jacanas, Seedsnipes, Allies_180	yes	no	NA	NA
Calidris_alba	-0.2876925	-0.1686764	-0.05035791	0.01776659	65.41274	51.71	0.306333613	-0.252142159	0.020390011	-0.07227973	1	Diet.Inv	ForStrat.ground	4	Scolopaci	Sandpipers, Jacanas, Seedsnipes, Allies	Scolopaci_180	Sandpipers, Jacanas, Seedsnipes, Allies_180	yes	no	NA	NA
Calidris_alpina	-0.3220227	-0.1622957	-0.03489464	-0.01583884	75.02979	51.89	0.309032817	-0.290869051	0.0205877	-0.044539023	1	Diet.Inv	ForStrat.ground	4	Scolopaci	Sandpipers, Jacanas, Seedsnipes, Allies	Scolopaci_180	Sandpipers, Jacanas, Seedsnipes, Allies_180	yes	no	NA	NA
Calidris_bairdii	-0.3046436	-0.1036199	-0.04181841	-0.003198316	58.35283	40.97	0.250284735	-0.28610112	0.035430724	-0.056576609	1	Diet.Inv	ForStrat.ground	4	Scolopaci	Sandpipers, Jacanas, Seedsnipes, Allies	Scolopaci_180	Sandpipers, Jacanas, Seedsnipes, Allies_180	yes	no	NA	NA
Calidris_canutus	-0.2975134	-0.1346963	-0.04030132	0.009981843	92.4802	141.87	0.275764466	-0.271891033	0.022228437	-0.063405097	1	Diet.Inv	ForStrat.ground	4	Scolopaci	Sandpipers, Jacanas, Seedsnipes, Allies	-999	-999	yes	yes	NA	NA
Calidris_ferruginea	-0.3453838	-0.098241	-0.008136654	-0.02794407	88.26392	58.08	0.251848138	-0.332745416	0.015888024	-0.02965987	1	Diet.Inv	generalist	2	Scolopaci	Sandpipers, Jacanas, Seedsnipes, Allies	Scolopaci_180	Sandpipers, Jacanas, Seedsnipes, Allies_180	yes	no	NA	NA
Calidris_fuscicollis	-0.3017738	-0.1117178	-0.02493371	0.003626185	61.9029	43.01	0.253023106	-0.284574969	0.015886905	-0.050846144	1	Diet.Inv	ForStrat.ground	4	Scolopaci	Sandpipers, Jacanas, Seedsnipes, Allies	Scolopaci_180	Sandpipers, Jacanas, Seedsnipes, Allies_180	yes	no	NA	NA
Calidris_himantopus	-0.342597	-0.1484422	-0.02152419	-0.005455924	91.91129	57.24	0.298087336	-0.315070439	0.009289649	-0.053755525	1	Diet.Inv	generalist	2	Scolopaci	Sandpipers, Jacanas, Seedsnipes, Allies	Scolopaci_180	Sandpipers, Jacanas, Seedsnipes, Allies_180	yes	no	NA	NA
Calidris_maritima	-0.2976953	-0.1205825	-0.02340176	-0.0136349	67.86956	65.1	0.26232963	-0.278966238	0.018301517	-0.036719157	1	Diet.Inv	ForStrat.ground	4	Scolopaci	Sandpipers, Jacanas, Seedsnipes, Allies	Scolopaci_180	Sandpipers, Jacanas, Seedsnipes, Allies_180	yes	no	NA	NA
Calidris_mauri	-0.2965685	-0.1456011	-0.04391123	0.001644096	51.84001	27.82	0.28719807	-0.268573901	0.026840383	-0.054311518	1	Diet.Inv	generalist	2	Scolopaci	Sandpipers, Jacanas, Seedsnipes, Allies	Scolopaci_180	Sandpipers, Jacanas, Seedsnipes, Allies_180	yes	no	NA	NA
Calidris_melanotos	-0.3033632	-0.163609	-0.04247037	-0.01617738	69.38272	79.73	0.306762052	-0.271895967	0.026473164	-0.040927939	1	Diet.Inv	ForStrat.ground	4	Scolopaci	Sandpipers, Jacanas, Seedsnipes, Allies	Scolopaci_180	Sandpipers, Jacanas, Seedsnipes, Allies_180	yes	no	NA	NA
Calidris_minuta	-0.2716883	-0.1359431	-0.06300061	-0.003308976	45.96697	21.1	0.275454069	-0.244149996	0.045225198	-0.054009044	1	Diet.Inv	generalist	2	Scolopaci	Sandpipers, Jacanas, Seedsnipes, Allies	Scolopaci_180	Sandpipers, Jacanas, Seedsnipes, Allies_180	yes	no	NA	NA
Calidris_minutilla	-0.3076199	-0.1403184	-0.03927606	-0.005546086	47.43884	22.88	0.284596554	-0.281058529	0.024527678	-0.050955519	1	Diet.Inv	ForStrat.ground	4	Scolopaci	Sandpipers, Jacanas, Seedsnipes, Allies	Scolopaci_180	Sandpipers, Jacanas, Seedsnipes, Allies_180	yes	no	NA	NA
Calidris_ptilocnemis	-0.2911471	-0.1619915	-0.03992876	-0.006029503	75.90618	81.32	0.301295467	-0.259918789	0.020635834	-0.050919602	1	Diet.Inv	generalist	2	Scolopaci	Sandpipers, Jacanas, Seedsnipes, Allies	Scolopaci_180	Sandpipers, Jacanas, Seedsnipes, Allies_180	yes	no	NA	NA
Calidris_pusilla	-0.3092906	-0.1402462	-0.04611731	-0.001661825	53.6759	27.5	0.285884071	-0.28138936	0.030087048	-0.059345521	1	Diet.Inv	ForStrat.ground	4	Scolopaci	Sandpipers, Jacanas, Seedsnipes, Allies	Scolopaci_180	Sandpipers, Jacanas, Seedsnipes, Allies_180	yes	no	NA	NA
Calidris_ruficollis	-0.2605625	-0.1475493	-0.04575263	-0.009910974	42.09012	26.79	0.280861089	-0.234357964	0.028530791	-0.038436675	1	Diet.Inv	generalist	2	Scolopaci	Sandpipers, Jacanas, Seedsnipes, Allies	Scolopaci_180	Sandpipers, Jacanas, Seedsnipes, Allies_180	yes	no	NA	NA
Calidris_subminuta	-0.2688457	-0.1084993	-0.03966067	-0.005519509	43.34631	30.2	0.245602684	-0.251447883	0.030885225	-0.045733398	1	Diet.Inv	generalist	2	Scolopaci	Sandpipers, Jacanas, Seedsnipes, Allies	Scolopaci_180	Sandpipers, Jacanas, Seedsnipes, Allies_180	yes	no	NA	NA
Calidris_temminckii	-0.3122525	-0.1531582	-0.0369746	-0.003913311	41.9325	23	0.29758186	-0.282236563	0.019361189	-0.054604542	1	Diet.Inv	ForStrat.ground	4	Scolopaci	Sandpipers, Jacanas, Seedsnipes, Allies	Scolopaci_180	Sandpipers, Jacanas, Seedsnipes, Allies_180	yes	no	NA	NA
Calidris_tenuirostris	-0.3057213	-0.1013133	-0.02630563	0.003331911	104.5647	192	0.244784473	-0.290120742	0.01958691	-0.056019999	1	omnivore	ForStrat.ground	3	Scolopaci	Sandpipers, Jacanas, Seedsnipes, Allies	-999	-999	yes	yes	NA	NA
Caliechthrus_leucolophus	0.0508124	0.06125556	-0.02115323	-0.02429546	85.34634	107.16	0.001032381	0.00803079	0.038512821	0.019474871	0	Diet.Inv	ForStrat.canopy	3	Cuculidae	Cuckoos	-999	-999	no	yes	-0.119278458	-2.32546752	1
Callacanthis_burtoni	0.09712856	-0.1118742	-0.06637237	0.007321976	42.61552	42.67	0.155553403	0.103067425	0.023306691	-0.016048433	0	omnivore	ForStrat.ground	3	P10	Finches, Allies	-999	-999	no	yes	-0.791865205	-0.502218246	4
Callaeas_cinereus	0.2138658	-0.09927472	0.04232101	-0.02628951	77.96865	225.37	0.095214089	0.190694259	-0.069827033	0.074182839	1	omnivore	generalist	4	CC1	Berrypeckers, Satinbirds, Allies	-999	-999	no	yes	NA	NA
Callipepla_californica	0.2392684	-0.102638	-0.0100302	0.003072654	40.26394	165.7	0.100087963	0.226668428	-0.030022051	0.022783996	1	omnivore	ForStrat.ground	4	Odontophoridae	New World quail	-999	-999	no	yes	-0.801010757	0.056835313
Callipepla_douglasii	0.2746264	-0.1151678	-0.001896402	-0.006840827	45.19008	177.08	0.10181879	0.262578984	-0.042297114	0.043787209	1	omnivore	ForStrat.ground	4	Odontophoridae	New World quail	-999	-999	no	yes	-0.801010757	0.056835313	1
Callipepla_gambelii	0.2304916	-0.03033166	0.03136121	0.02241337	37.0902	165.95	0.024949383	0.195117116	-0.058603955	0.018907115	1	omnivore	ForStrat.ground	4	Odontophoridae	New World quail	-999	-999	no	yes	-0.801010757	0.056835313
Callipepla_squamata	0.2168348	-0.004669773	0.01922044	-0.006063301	47.20091	183.86	0.008229933	0.175080681	-0.030965745	0.041172534	1	omnivore	ForStrat.ground	4	Odontophoridae	New World quail	-999	-999	no	yes	-0.801010757	0.056835313	1
Calliphlox_amethystina	-0.2822195	0.126423	0.04660989	0.01371766	44.76321	2.8	0.010386226	-0.332800683	-0.002965453	-0.046525503	1	Diet.Nect	generalist	1	Trochilidae	Hummingbirds	Trochilidae_315	Hummingbirds_315	yes	no	NA	NA
Calliphlox_bryantae	-0.3062823	0.07223437	0.02548193	0.0260516	44.1469	3.3	0.07070964	-0.33831456	0.002118828	-0.065684192	1	Diet.Nect	generalist	1	Trochilidae	Hummingbirds	Trochilidae_315	Hummingbirds_315	yes	no	NA	NA
Calliphlox_evelynae	-0.3164068	-0.06128954	-0.01083685	0.001782221	39.36272	2.4	0.207519854	-0.311874588	0.014883642	-0.052439894	0	Diet.Nect	generalist	1	Trochilidae	Hummingbirds	Trochilidae_315	Hummingbirds_315	yes	no	NA	NA
Calliphlox_mitchellii	-0.3034732	0.06651466	0.0370913	0.02710805	43.56981	3.1	0.073456426	-0.336017962	-0.009796257	-0.061993367	1	Diet.Nect	ForStrat.canopy	4	Trochilidae	Hummingbirds	Trochilidae_315	Hummingbirds_315	yes	no	NA	NA
Callocephalon_fimbriatum	0.3722242	-0.2596569	0.1515347	0.05352293	90.59376	256	0.181124021	0.373802105	-0.238441892	-0.00246541	0	omnivore	generalist	1	Cacatuidae	Cacatuidae	-999	-999	no	yes	1.354435562	0.059787114	1
Callonetta_leucophrys	-0.001993989	-0.06922233	-0.05216476	0.1698215	126.9863	362.78	0.128698403	0.003791754	-0.010876832	-0.148758162	1	Diet.PlantO	ForStrat.wataroundsurfNP	3	Anatinae	Anatinae	-999	-999	no	yes	-1.344552323	-0.271339628	4
Calochaetes_coccineus	0.1212764	-0.03348474	0.009904631	0.0216944	44.23377	46.4	0.062738858	0.098108354	-0.034685648	-0.014514764	1	omnivore	ForStrat.canopy	2	P17P18	Tanagers I, Allies	-999	-999	no	yes	0.130619628	-0.37859016	3
Calocitta_colliei	0.005214301	-0.04485971	-0.000279418	0.007373231	101.8966	234	0.107324096	-0.01004783	-0.012944772	-0.010238059	1	omnivore	generalist	4	CC8	Shrikes, Monarchs, Drongos, Fantails, Birds Of Paradise, Crows, Jays, Allies	CC8_376	Shrikes, Monarchs, Drongos, Fantails, Birds Of Paradise, Crows, Jays, Allies_376	yes	no	NA	NA
Calocitta_formosa	0.05241806	-0.01585095	0.000365	0.003759241	104.7649	210	0.067857367	0.027500667	-0.008407698	-0.000620028	1	omnivore	generalist	4	CC8	Shrikes, Monarchs, Drongos, Fantails, Birds Of Paradise, Crows, Jays, Allies	CC8_376	Shrikes, Monarchs, Drongos, Fantails, Birds Of Paradise, Crows, Jays, Allies_376	yes	no	NA	NA
Caloenas_nicobarica	-0.09198788	0.003324004	0.06133039	-0.006904749	78.71571	537.86	0.079508939	-0.124802785	-0.04127612	0.007643631	1	omnivore	ForStrat.ground	2	Columbidae	Pigeons, Doves	-999	-999	yes	yes	NA	NA
Calonectris_diomedea	-0.1331062	0.02940685	0.08715241	-0.003355385	177.2384	534.99	0.063808737	-0.172745899	-0.050607989	-0.009529745	1	omnivore	generalist	4	Procellariidae	Albatrosses, Shearwaters, Petrels	Procellariidae_172	Albatrosses, Shearwaters, Petrels_172	no	no	-2.754561465	0.492290688	2
Calonectris_edwardsii	-0.1806296	0.007601035	0.04834729	0.000824506	147.4843	534.99	0.103019621	-0.206962739	-0.017823303	-0.027619073	0	omnivore	generalist	4	Procellariidae	Albatrosses, Shearwaters, Petrels	Procellariidae_172	Albatrosses, Shearwaters, Petrels_172	no	no	-2.754561465	0.492290688	2
Calonectris_leucomelas	-0.1560608	0.02872178	0.07507778	-0.004832886	155.7628	579.99	0.072560619	-0.193028949	-0.037352104	-0.014963757	1	omnivore	ForStrat.wataroundsurfP	4	Procellariidae	Albatrosses, Shearwaters, Petrels	Procellariidae_172	Albatrosses, Shearwaters, Petrels_172	no	no	-0.537333631	0.729810354	1
Caloperdix_oculeus	0.08070496	-0.02631258	0.01349294	0.02254958	54.66624	209.04	0.065571019	0.054304327	-0.027781404	-0.007283132	1	omnivore	ForStrat.ground	4	Phasianidae	Pheasants, Quail, Guineafowl	-999	-999	no	yes	-0.799684235	0.741459801	5
Calorhamphus_fuliginosus	0.09463614	0.08783363	0.06921157	-0.003762254	78.80126	42.6	-0.054205224	0.031206861	-0.053308278	0.016398987	1	Diet.Fruit	generalist	3	Ramphastidae	Toucans, Barbets	-999	-999	no	yes	-0.044533927	-1.287232935	5
Calothorax_lucifer	-0.3362594	-0.06742563	0.008366843	-0.02018512	54.49646	3.3	0.216648531	-0.333617819	0.003553575	-0.028128054	0	Diet.Nect	ForStrat.understory	3	Trochilidae	Hummingbirds	-999	-999	yes	yes	NA	NA
Calothorax_pulcher	-0.3321849	-0.04035038	0.008050431	-0.01535422	51.51312	2.7	0.189733063	-0.336136145	0.008596149	-0.030974246	1	Diet.Nect	ForStrat.understory	3	Trochilidae	Hummingbirds	-999	-999	yes	yes	NA	NA
Calypte_anna	-0.3237698	-0.04442388	-0.002001666	0.008318742	48.84918	4.24	0.191586529	-0.323373751	0.008015193	-0.059300087	1	Diet.Nect	ForStrat.midhigh	4	Trochilidae	Hummingbirds	Trochilidae_315	Hummingbirds_315	yes	no	NA	NA
Calypte_costae	-0.3177714	0.004211838	0.01191025	0.004589996	47.65423	3.09	0.141907433	-0.33214825	0.00711639	-0.050115564	1	Diet.Nect	ForStrat.understory	3	Trochilidae	Hummingbirds	Trochilidae_315	Hummingbirds_315	yes	no	NA	NA
Calyptocichla_serina	-0.07761211	-0.003467418	0.02088674	-0.009307909	48.35497	38.73	0.087182272	-0.103795268	-0.012914331	-0.006127684	1	Diet.Fruit	generalist	1	S9	Bulbuls, Allies	-999	-999	no	yes	0.599677932	1.726005761	2
Calyptomena_hosii	0.2917843	0.2729966	-0.04581619	-0.02247572	62.65267	92	-0.261077376	0.192425019	0.083209414	0.008555463	0	Diet.Fruit	ForStrat.midhigh	4	EurylaimidaePittidae	Broadbills, Pittas, Asities, Allies	-999	-999	no	yes	-3.755228346	2.026611414	2
Calyptomena_viridis	0.2814544	0.1699424	-0.009356076	-0.05334643	49.57442	58.5	-0.164019937	0.199846809	0.038601673	0.050238905	1	Diet.Fruit	generalist	4	EurylaimidaePittidae	Broadbills, Pittas, Asities, Allies	-999	-999	no	yes	-3.394429641	0.44690702	2
Calyptomena_whiteheadi	0.2014845	0.08057451	-0.06868425	-0.01702401	69.80809	156.09	-0.048878588	0.157197343	0.071265084	-0.001536301	1	Diet.Fruit	ForStrat.midhigh	4	EurylaimidaePittidae	Broadbills, Pittas, Asities, Allies	-999	-999	no	yes	-3.755228346	2.026611414	2
Calyptophilus_frugivorus	-0.1028276	-0.01452553	0.0495885	0.008541536	58.32931	32.1	0.096730663	-0.128732107	-0.048696155	-0.012399148	1	Diet.Inv	generalist	4	P17P18	Tanagers I, Allies	-999	-999	no	yes	-0.166223561	1.780031357
Calyptorhynchus_banksii	0.3231704	-0.3220361	0.1101958	0.04031775	155.3716	721.9	0.26401432	0.351088461	-0.206801159	-0.010700391	1	omnivore	generalist	1	Cacatuidae	Cacatuidae	-999	-999	no	yes	1.354435562	0.059787114	1
Calyptorhynchus_baudinii	0.1792159	-0.3716937	0.1610774	-0.09231362	143.667	620	0.348097496	0.205561996	-0.213771501	0.130288558	0	Diet.Seed	generalist	4	Cacatuidae	Cacatuidae	-999	-999	no	yes	-0.696423541	1.139460807	1
Calyptorhynchus_funereus	0.2935226	-0.2336577	0.1903386	0.07386754	151.3677	674.72	0.17158858	0.288401982	-0.263245449	-0.028679968	1	omnivore	generalist	1	Cacatuidae	Cacatuidae	-999	-999	no	yes	1.354435562	0.059787114	1
Calyptorhynchus_lathami	0.3623871	-0.3763619	0.1304271	0.06783157	135.9756	437	0.298795825	0.403100775	-0.254837432	-0.027391287	0	Diet.Seed	generalist	4	Cacatuidae	Cacatuidae	-999	-999	no	yes	-0.696423541	1.139460807	1
Calyptorhynchus_latirostris	0.2754565	-0.3285258	0.2034198	0.007217358	126.7628	612	0.267087438	0.287680764	-0.27973807	0.04961291	1	omnivore	generalist	1	Cacatuidae	Cacatuidae	-999	-999	no	yes	1.354435562	0.059787114	1
Calyptura_cristata	0.1652426	0.09158235	-0.04146695	-0.005178351	26.36933	5	-0.056642316	0.114434384	0.046721887	0.012804852	0	omnivore	generalist	3	Cotingidae	Cotingas	-999	-999	no	yes	-2.315085166	-1.855508713
Camarhynchus_pallidus	0.02123341	-0.1455134	-0.01477891	0.01697936	41.7206	23.1	0.1983524	0.03137692	-0.026937088	-0.017086866	1	omnivore	generalist	4	P17P18	Tanagers I, Allies	P17P18_206	Tanagers I, Allies_206	no	no	-0.836497738	1.229110792	2
Camarhynchus_parvulus	0.1630269	-0.1707599	0.0363771	0.01353787	29.95953	13.2	0.17615014	0.166688221	-0.092170848	0.012626384	1	omnivore	generalist	4	P17P18	Tanagers I, Allies	P17P18_206	Tanagers I, Allies_206	no	no	-0.836497738	1.229110792	2
Camarhynchus_psittacula	0.2150082	-0.2405783	0.01439248	0.01224925	35.30172	18.7	0.232587796	0.23693907	-0.087957108	0.011834396	1	omnivore	ForStrat.ground	3	P17P18	Tanagers I, Allies	P17P18_206	Tanagers I, Allies_206	no	no	-2.051732817	-1.052301036	2
Camaroptera_brachyura	-0.100801	0.07734819	-0.004098263	-0.01329653	38.36347	9.74	0.021464847	-0.141895607	0.030556552	-0.012093366	1	Diet.Inv	generalist	3	S10	Cisticolas, Allies	-999	-999	no	yes	-1.34269165	-0.369174901	2
Camaroptera_chloronota	-0.0981988	0.02866457	-0.02454924	-0.02625774	35.4025	11.4	0.071480388	-0.124993092	0.042289702	-0.006959722	1	Diet.Inv	ForStrat.understory	2	S10	Cisticolas, Allies	-999	-999	no	yes	1.543163177	-0.926734229	2
Camaroptera_fasciolata	-0.1190747	-0.01267465	0.007067999	-0.03162455	36.05428	13.1	0.110779623	-0.140695972	0.008113006	0.00763177	0	Diet.Inv	generalist	3	S10	Cisticolas, Allies	-999	-999	no	yes	-1.34269165	-0.369174901	1
Camaroptera_simplex	-0.1067227	0.05842693	0.005942503	-0.04408735	42.1948	12.01	0.041233258	-0.146664649	0.027195301	0.014939546	1	Diet.Inv	ForStrat.understory	2	S10	Cisticolas, Allies	-999	-999	no	yes	1.543163177	-0.926734229	2
Camaroptera_superciliaris	-0.1146588	0.0576687	-0.02761766	-0.02079681	43.24486	9.7	0.048864229	-0.146940981	0.052306706	-0.015126078	0	Diet.Inv	ForStrat.midhigh	1	S10	Cisticolas, Allies	-999	-999	no	yes	0.44297408	1.243574236	2
Camaroptera_undosa	-0.05244734	0.09755052	0.01955901	-0.02238898	37.79071	13	-0.014140207	-0.104688774	0.010957409	0.003607503	0	Diet.Inv	generalist	3	S10	Cisticolas, Allies	-999	-999	no	yes	-1.34269165	-0.369174901	2
Campephaga_flava	0.03630667	0.04039433	0.005399111	0.02178029	43.34803	32.3	0.016218687	-0.00168277	-0.004724681	-0.021112271	1	Diet.Inv	ForStrat.ground	3	CC4	Cuckoo-Shrikes	-999	-999	no	yes	-0.829935025	-1.485875455	3
Campephaga_lobata	0.09714843	0.1467549	-0.01503621	0.01343878	46.30271	33.1	-0.096430846	0.033427893	0.03497872	-0.014544449	0	Diet.Inv	ForStrat.midhigh	3	CC4	Cuckoo-Shrikes	-999	-999	no	yes	-0.865550737	-1.629493176	3
Campephaga_oriolina	0.06761885	0.1485185	0.01431906	0.01080633	42.472	30.67	-0.095347607	-0.000185756	0.011671183	-0.006613722	1	Diet.Inv	ForStrat.canopy	4	CC4	Cuckoo-Shrikes	-999	-999	no	yes	-1.064337672	0.777108135	3
Campephaga_petiti	0.105447	0.1161039	-0.02074198	-0.002300506	42.62488	31.34	-0.067421392	0.048706124	0.037431741	-3.54E-06	1	Diet.Inv	ForStrat.canopy	4	CC4	Cuckoo-Shrikes	-999	-999	no	yes	-1.064337672	0.777108135	3
Campephaga_phoenicea	0.08945839	0.1693514	0.03042646	0.0124811	47.49816	27.1	-0.123877377	0.013828327	-0.002441722	-0.003155727	1	Diet.Inv	generalist	2	CC4	Cuckoo-Shrikes	-999	-999	no	yes	0.594453525	-1.208047128	3
Campephaga_quiscalina	0.03143044	-0.004687988	-0.04223694	-0.019041	45.7214	34.5	0.072338798	0.010364159	0.041484748	0.004818022	0	Diet.Inv	ForStrat.canopy	4	CC4	Cuckoo-Shrikes	-999	-999	no	yes	-1.064337672	0.777108135	3
Campephilus_gayaquilensis	-0.1199168	-0.05101827	-0.07915066	0.01475322	122.4592	241.22	0.159176113	-0.114405827	0.063289879	-0.064825909	1	Diet.Inv	ForStrat.midhigh	4	Picidae	Woodpeckers	Picidae_222	Woodpeckers_222	yes	no	NA	NA
Campephilus_guatemalensis	-0.1281099	-0.08350459	-0.07075469	0.008906568	122.5656	242	0.190575779	-0.116568717	0.050945956	-0.052358113	1	Diet.Inv	generalist	3	Picidae	Woodpeckers	Picidae_222	Woodpeckers_222	yes	no	NA	NA
Campephilus_haematogaster	-0.1708449	-0.02224363	-0.04340626	0.003333825	142.9614	237	0.139763191	-0.176735434	0.044369704	-0.048853967	1	Diet.Inv	ForStrat.understory	4	Picidae	Woodpeckers	Picidae_222	Woodpeckers_222	yes	no	NA	NA
Campephilus_imperialis	-0.1921374	-0.01684036	-0.05329585	0.008141705	236.0296	273.28	0.141857279	-0.196383384	0.055432603	-0.056708567	1	Diet.Inv	ForStrat.midhigh	4	Picidae	Woodpeckers	Picidae_222	Woodpeckers_222	yes	no	NA	NA
Campephilus_leucopogon	-0.1271402	-0.007562447	-0.06723194	0.01660949	126.9501	249	0.118093916	-0.133950763	0.063439268	-0.058395142	1	Diet.Inv	generalist	3	Picidae	Woodpeckers	Picidae_222	Woodpeckers_222	yes	no	NA	NA
Campephilus_magellanicus	-0.1830454	-0.0334813	-0.04663459	-0.001020807	167.2412	324	0.15429327	-0.185383088	0.046480224	-0.045891635	1	Diet.Inv	generalist	3	Picidae	Woodpeckers	Picidae_222	Woodpeckers_222	yes	no	NA	NA
Campephilus_melanoleucos	-0.1233292	-0.09866762	-0.07542784	0.002940941	101.4814	256	0.204745947	-0.10771863	0.052151798	-0.050422815	1	Diet.Inv	ForStrat.midhigh	4	Picidae	Woodpeckers	Picidae_222	Woodpeckers_222	yes	no	NA	NA
Campephilus_pollens	-0.148425	-0.0415684	-0.05456293	0.008854208	128.215	273.28	0.153684486	-0.148621261	0.047109542	-0.049833999	1	Diet.Inv	generalist	3	Picidae	Woodpeckers	Picidae_222	Woodpeckers_222	yes	no	NA	NA
Campephilus_principalis	-0.1497539	-0.02931572	-0.0719281	0.0134724	187.2983	516	0.145287399	-0.150025536	0.065560492	-0.059689582	1	Diet.Inv	ForStrat.midhigh	4	Picidae	Woodpeckers	Picidae_222	Woodpeckers_222	yes	no	NA	NA
Campephilus_robustus	-0.1610391	-0.03044395	-0.04275448	0.01814242	135.071	200	0.144053875	-0.163856234	0.035937196	-0.061616202	0	Diet.Inv	generalist	3	Picidae	Woodpeckers	Picidae_222	Woodpeckers_222	yes	no	NA	NA
Campephilus_rubricollis	-0.1411233	0.007397627	-0.04312842	0.01639378	115.6478	210.71	0.103329816	-0.154246774	0.043907063	-0.057324059	1	Diet.Inv	ForStrat.midhigh	4	Picidae	Woodpeckers	Picidae_222	Woodpeckers_222	yes	no	NA	NA
Campethera_abingoni	-0.07995423	0.03359084	-0.06588881	0.006757822	71.62874	67.52	0.066830055	-0.099880502	0.069623875	-0.051411159	0	Diet.Inv	generalist	3	Picidae	Woodpeckers	Picidae_237	Woodpeckers_237	yes	no	NA	NA
Campethera_bennettii	-0.1001243	-0.02000678	-0.05024842	0.02413579	70.60034	70.1	0.119373114	-0.106975329	0.040024619	-0.061042685	0	Diet.Inv	ForStrat.midhigh	4	Picidae	Woodpeckers	Picidae_237	Woodpeckers_237	yes	no	NA	NA
Campethera_cailliautii	-0.05648944	0.02511509	-0.05704022	0.01168646	48.36435	41.1	0.067484457	-0.075916991	0.057501766	-0.05400608	1	Diet.Inv	ForStrat.canopy	4	Picidae	Woodpeckers	Picidae_237	Woodpeckers_237	yes	no	NA	NA
Campethera_caroli	-0.06512871	0.002829991	-0.06036096	0.006933592	63.83171	44.15	0.091892229	-0.078300355	0.057082534	-0.049261705	1	Diet.Inv	ForStrat.midhigh	4	Picidae	Woodpeckers	Picidae_237	Woodpeckers_237	yes	no	NA	NA
Campethera_maculosa	-0.06549899	0.02740739	-0.04909808	0.01718366	51.17141	54	0.065618178	-0.086502787	0.049654886	-0.050142392	0	Diet.Inv	generalist	3	Picidae	Woodpeckers	Picidae_237	Woodpeckers_237	yes	no	NA	NA
Campethera_mombassica	-0.09478021	-0.01944916	-0.07321596	0.007393115	69.13986	59.58	0.122519604	-0.099575583	0.065745194	-0.057161679	0	Diet.Inv	generalist	3	Picidae	Woodpeckers	Picidae_237	Woodpeckers_237	yes	no	NA	NA
Campethera_nivosa	-0.05106841	-0.01234997	-0.0645422	0.009905699	49.35201	37.8	0.102553893	-0.061072511	0.055617228	-0.049727188	1	Diet.Inv	generalist	3	Picidae	Woodpeckers	Picidae_237	Woodpeckers_237	yes	no	NA	NA
Campethera_notata	-0.1058043	-0.001789751	-0.0590561	0.01606108	68.34399	62	0.106051041	-0.115730994	0.055734365	-0.063186786	0	Diet.Inv	ForStrat.midhigh	4	Picidae	Woodpeckers	Picidae_237	Woodpeckers_237	yes	no	NA	NA
Campethera_nubica	-0.1120795	0.005302787	-0.06459313	0.0123824	74.19353	59.7	0.101860036	-0.123019373	0.06302492	-0.060076139	0	Diet.Inv	ForStrat.midhigh	4	Picidae	Woodpeckers	Picidae_237	Woodpeckers_237	yes	no	NA	NA
Campethera_punctuligera	-0.1087192	0.01747907	-0.06372209	0.009531455	75.14312	71.79	0.089728819	-0.122950344	0.066101041	-0.054850536	0	Diet.Inv	generalist	3	Picidae	Woodpeckers	Picidae_237	Woodpeckers_237	yes	no	NA	NA
Campethera_tullbergi	-0.1045552	-0.002669356	-0.05096753	0.002016022	68.13215	50.5	0.105190359	-0.117174024	0.050447838	-0.044660253	0	Diet.Inv	ForStrat.canopy	4	Picidae	Woodpeckers	Picidae_237	Woodpeckers_237	yes	no	NA	NA
Campochaera_sloetii	0.1219645	0.07973434	-0.02430808	0.006226548	43.13531	41	-0.036534116	0.076231197	0.027117877	-0.016221098	1	Diet.Fruit	generalist	1	CC4	Cuckoo-Shrikes	-999	-999	no	yes	3.153816504	1.062244884	1
Camptostoma_imberbe	0.0864026	0.1054737	-0.01522958	-0.006296659	27.92082	7.4	-0.052372869	0.032643591	0.032751479	-0.004588427	1	Diet.Inv	generalist	3	TitTyranRest	Tyrant-Flycatchers, Cotingas, Allies	-999	-999	yes	yes	NA	NA
Camptostoma_obsoletum	0.09960843	0.09295699	-0.02758408	0.005142768	29.44555	8.1	-0.042710322	0.050969031	0.036953889	-0.016580852	1	Diet.Inv	ForStrat.midhigh	4	TitTyranRest	Tyrant-Flycatchers, Cotingas, Allies	-999	-999	yes	yes	NA	NA
Campylopterus_curvipennis	-0.3158808	-0.06672497	0.008226101	-0.01384961	73.59396	6	0.21021577	-0.314076379	0.000476612	-0.030752166	0	Diet.Nect	ForStrat.midhigh	4	Trochilidae	Hummingbirds	Trochilidae_368	Hummingbirds_368	yes	no	NA	NA
Campylopterus_duidae	-0.3339715	-0.07555035	-0.01083476	-0.000605937	64.11548	6.05	0.226313827	-0.324408937	0.013280237	-0.058089439	0	Diet.Nect	ForStrat.midhigh	4	Trochilidae	Hummingbirds	Trochilidae_368	Hummingbirds_368	yes	no	NA	NA
Campylopterus_ensipennis	-0.2760708	-0.01179244	0.01600047	-0.01012544	68.05004	9.6	0.146741491	-0.290773073	0.003094321	-0.023014767	0	Diet.Nect	ForStrat.understory	3	Trochilidae	Hummingbirds	Trochilidae_368	Hummingbirds_368	yes	no	NA	NA
Campylopterus_falcatus	-0.2971055	-0.03748836	0.01652517	-0.009246758	65.27378	7.2	0.176130147	-0.304755227	-0.001774065	-0.02586075	1	Diet.Nect	generalist	1	Trochilidae	Hummingbirds	Trochilidae_368	Hummingbirds_368	yes	no	NA	NA
Campylopterus_hemileucurus	-0.2972508	-0.07526239	0.03198699	-0.03482388	73.70397	9.72	0.211078762	-0.299448439	-0.017393704	0.002046333	1	Diet.Nect	ForStrat.understory	3	Trochilidae	Hummingbirds	Trochilidae_368	Hummingbirds_368	yes	no	NA	NA
Campylopterus_hyperythrus	-0.3051142	-0.09956057	-0.003638886	0.001127896	52.42406	6.4	0.239825299	-0.292663148	-0.000632123	-0.048258118	1	Diet.Nect	ForStrat.understory	3	Trochilidae	Hummingbirds	Trochilidae_368	Hummingbirds_368	yes	no	NA	NA
Campylopterus_largipennis	-0.2832554	-0.01618081	0.0187257	0.001704839	68.4469	8.3	0.151825391	-0.295830852	-0.003175557	-0.038556557	1	Diet.Nect	ForStrat.midhigh	4	Trochilidae	Hummingbirds	Trochilidae_368	Hummingbirds_368	yes	no	NA	NA
Campylopterus_phainopeplus	-0.2783411	-0.02290674	0.02375072	-0.01192622	69.31048	7.65	0.156476412	-0.291411912	-0.006778147	-0.021758736	0	Diet.Nect	ForStrat.understory	3	Trochilidae	Hummingbirds	Trochilidae_368	Hummingbirds_368	yes	no	NA	NA
Campylopterus_rufus	-0.3022913	-0.0155437	0.00267127	0.0072779	69.97594	7.1	0.15842418	-0.310917187	0.010366843	-0.054885768	0	Diet.Nect	ForStrat.understory	3	Trochilidae	Hummingbirds	Trochilidae_368	Hummingbirds_368	yes	no	NA	NA
Campylopterus_villaviscensio	-0.337942	-0.09593172	-0.006101497	0.0043374	75.7585	7.38	0.244747698	-0.324022427	0.002706315	-0.05992713	1	Diet.Nect	generalist	1	Trochilidae	Hummingbirds	Trochilidae_368	Hummingbirds_368	yes	no	NA	NA
Campylorhamphus_falcularius	-0.3399755	-0.108324	0.08705982	-0.1466956	185.2084	42.6	0.249782338	-0.347867285	-0.04432742	0.125907482	1	Diet.Inv	generalist	4	Furnaridae	Ovenbirds, Woodcreepers	Furnaridae_261	Ovenbirds, Woodcreepers_261	yes	no	NA	NA
Campylorhamphus_procurvoides	-0.3162552	-0.1043337	0.083633	-0.122961	134.3859	33.5	0.24003461	-0.324180619	-0.045033459	0.103256782	1	Diet.Inv	ForStrat.midhigh	3	Furnaridae	Ovenbirds, Woodcreepers	Furnaridae_261	Ovenbirds, Woodcreepers_261	yes	no	NA	NA
Campylorhamphus_pucherani	-0.2872967	-0.06720582	0.06278055	-0.1051922	162.7144	70.5	0.200303017	-0.301404373	-0.024027635	0.077879384	1	Diet.Inv	ForStrat.understory	3	Furnaridae	Ovenbirds, Woodcreepers	Furnaridae_261	Ovenbirds, Woodcreepers_261	yes	no	NA	NA
Campylorhamphus_pusillus	-0.290427	-0.0534932	0.05676414	-0.09266378	124.1933	40.5	0.188564906	-0.305495002	-0.019948624	0.062476815	1	Diet.Inv	ForStrat.midhigh	3	Furnaridae	Ovenbirds, Woodcreepers	Furnaridae_261	Ovenbirds, Woodcreepers_261	yes	no	NA	NA
Campylorhamphus_trochilirostris	-0.3329659	-0.09688573	0.06346133	-0.114736	169.7699	40.8	0.240178974	-0.338090075	-0.027070304	0.08490485	1	Diet.Inv	ForStrat.understory	3	Furnaridae	Ovenbirds, Woodcreepers	Furnaridae_261	Ovenbirds, Woodcreepers_261	yes	no	NA	NA
Campylorhynchus_albobrunneus	-0.1173446	0.05203481	0.03485848	-0.03864516	59.35988	32.9	0.044439243	-0.159599949	-0.002541989	0.024073307	1	Diet.Inv	ForStrat.midhigh	3	M1	Wrens, Gnatcatchers, Nuthatches, Wallcreeper, Treecreepers	M1_175	Wrens, Gnatcatchers, Nuthatches, Wallcreeper, Treecreepers_175	no	no	-0.040569761	-1.092812919	3
Campylorhynchus_brunneicapillus	-0.1580732	0.005243612	0.03822177	-0.00894529	68.70358	38.9	0.096623402	-0.185885518	-0.021112489	-0.002672611	1	Diet.Inv	generalist	4	M1	Wrens, Gnatcatchers, Nuthatches, Wallcreeper, Treecreepers	M1_175	Wrens, Gnatcatchers, Nuthatches, Wallcreeper, Treecreepers_175	no	no	-0.294168131	1.22921489	2
Campylorhynchus_chiapensis	-0.1244526	0.1302319	0.05523396	-0.00509383	87.96362	50.9	-0.034064505	-0.186264474	-0.014683	-0.003481909	1	Diet.Inv	generalist	4	M1	Wrens, Gnatcatchers, Nuthatches, Wallcreeper, Treecreepers	M1_175	Wrens, Gnatcatchers, Nuthatches, Wallcreeper, Treecreepers_175	no	no	-0.294168131	1.22921489	2
Campylorhynchus_fasciatus	-0.1824312	0.03814129	0.02709022	-0.02584789	79.9806	30	0.074694046	-0.216358242	0.002047294	0.00015545	1	Diet.Inv	ForStrat.understory	3	M1	Wrens, Gnatcatchers, Nuthatches, Wallcreeper, Treecreepers	M1_175	Wrens, Gnatcatchers, Nuthatches, Wallcreeper, Treecreepers_175	no	no	-0.803231067	-1.520936712	3
Campylorhynchus_griseus	-0.1979458	-0.06073774	0.008518274	-0.02756638	72.87507	42.4	0.175956252	-0.204036136	-0.000471661	-0.002208281	1	Diet.Inv	generalist	4	M1	Wrens, Gnatcatchers, Nuthatches, Wallcreeper, Treecreepers	M1_175	Wrens, Gnatcatchers, Nuthatches, Wallcreeper, Treecreepers_175	no	no	-0.294168131	1.22921489	3
Campylorhynchus_gularis	-0.09910992	0.08181461	0.05683313	-0.01522513	66.29743	30.1	0.005322067	-0.152100903	-0.024284912	0.012769319	1	Diet.Inv	generalist	4	M1	Wrens, Gnatcatchers, Nuthatches, Wallcreeper, Treecreepers	M1_175	Wrens, Gnatcatchers, Nuthatches, Wallcreeper, Treecreepers_175	no	no	-0.294168131	1.22921489	2
Campylorhynchus_jocosus	-0.1874375	0.000623455	0.01400331	-0.01678089	66.27578	27.6	0.113806789	-0.208969474	0.004294668	-0.00963054	1	Diet.Inv	generalist	4	M1	Wrens, Gnatcatchers, Nuthatches, Wallcreeper, Treecreepers	M1_175	Wrens, Gnatcatchers, Nuthatches, Wallcreeper, Treecreepers_175	no	no	-0.294168131	1.22921489	2
Campylorhynchus_megalopterus	-0.1907353	0.02868079	0.04051658	-0.007058053	62.71308	33.1	0.082396473	-0.222503442	-0.017336328	-0.01212715	1	Diet.Inv	generalist	4	M1	Wrens, Gnatcatchers, Nuthatches, Wallcreeper, Treecreepers	M1_175	Wrens, Gnatcatchers, Nuthatches, Wallcreeper, Treecreepers_175	no	no	-0.294168131	1.22921489	2
Campylorhynchus_nuchalis	-0.1424853	0.01052618	0.005696636	-0.0286847	50.89428	23.2	0.094958202	-0.16815517	0.014339497	0.003545199	1	Diet.Inv	generalist	4	M1	Wrens, Gnatcatchers, Nuthatches, Wallcreeper, Treecreepers	M1_175	Wrens, Gnatcatchers, Nuthatches, Wallcreeper, Treecreepers_175	no	no	-0.294168131	1.22921489
Campylorhynchus_rufinucha	-0.1013694	0.1698254	0.06812704	-0.00532751	66.93079	31	-0.079549383	-0.175649555	-0.018917845	0.000611543	1	Diet.Inv	ForStrat.understory	3	M1	Wrens, Gnatcatchers, Nuthatches, Wallcreeper, Treecreepers	M1_175	Wrens, Gnatcatchers, Nuthatches, Wallcreeper, Treecreepers_175	no	no	-0.803231067	-1.520936712	2
Campylorhynchus_turdinus	-0.1289244	0.007341926	0.01239012	-0.02249811	60.30898	32.6	0.092867321	-0.155042467	0.004885999	0.002293013	1	Diet.Inv	generalist	4	M1	Wrens, Gnatcatchers, Nuthatches, Wallcreeper, Treecreepers	M1_175	Wrens, Gnatcatchers, Nuthatches, Wallcreeper, Treecreepers_175	no	no	-0.294168131	1.22921489	3
Campylorhynchus_yucatanicus	-0.1828558	-0.003555051	0.04043572	-0.02462519	70.62456	35.5	0.112169056	-0.208458903	-0.018966632	0.008430232	1	Diet.Inv	generalist	4	M1	Wrens, Gnatcatchers, Nuthatches, Wallcreeper, Treecreepers	M1_175	Wrens, Gnatcatchers, Nuthatches, Wallcreeper, Treecreepers_175	no	no	-0.294168131	1.22921489	2
Campylorhynchus_zonatus	-0.1639664	0.01971429	0.01125428	-0.01151118	62.701	34.6	0.089473853	-0.190396605	0.006802131	-0.014836764	1	Diet.Inv	generalist	4	M1	Wrens, Gnatcatchers, Nuthatches, Wallcreeper, Treecreepers	M1_175	Wrens, Gnatcatchers, Nuthatches, Wallcreeper, Treecreepers_175	no	no	-0.294168131	1.22921489	2
Canirallus_kioloides	-0.0830166	0.06542191	0.07220157	0.04095845	83.5893	246	0.01043733	-0.130839169	-0.059081474	-0.035756457	0	omnivore	ForStrat.ground	4	Rallidae	Rails, Finfoots	-999	-999	yes	yes	NA	NA
Canirallus_oculeus	-0.1831112	-0.06158759	0.05152971	0.01109786	104.1142	277	0.162558394	-0.193899226	-0.052312142	-0.02323913	0	Diet.Inv	ForStrat.ground	3	Rallidae	Rails, Finfoots	-999	-999	yes	yes	NA	NA
Capito_auratus	0.09604822	0.07675003	0.01599286	0.00191505	75.15614	57.37	-0.034224036	0.044863468	-0.007890128	-0.008552478	1	Diet.Fruit	ForStrat.midhigh	4	Ramphastidae	Toucans, Barbets	-999	-999	no	yes	-1.516711518	0.290223942	1
Capito_aurovirens	0.1056358	0.05920446	-0.01931992	0.01349962	68.53957	56.2	-0.01456946	0.0647134	0.01629692	-0.020880419	1	Diet.Fruit	generalist	3	Ramphastidae	Toucans, Barbets	-999	-999	no	yes	-0.044533927	-1.287232935	1
Capito_hypoleucus	0.1071356	0.04108022	0.01671083	0.004005604	79.10674	70.9	-0.004435196	0.063367038	-0.018555112	-0.001421709	0	Diet.Fruit	ForStrat.canopy	4	Ramphastidae	Toucans, Barbets	-999	-999	no	yes	-1.478324739	1.031462498	1
Capito_maculicoronatus	0.08704424	0.0268192	0.000706055	0.01559936	66.66844	52.8	0.017247089	0.05194565	-0.008609341	-0.024301744	1	Diet.Fruit	ForStrat.midhigh	4	Ramphastidae	Toucans, Barbets	-999	-999	no	yes	-1.516711518	0.290223942	3
Capito_niger	0.07841264	0.06053684	-0.0114775	0.004152189	71.32683	57.37	-0.009492719	0.036068988	0.015213179	-0.01725238	1	Diet.Fruit	ForStrat.midhigh	4	Ramphastidae	Toucans, Barbets	-999	-999	no	yes	-1.516711518	0.290223942	2
Capito_quinticolor	0.1770821	0.0691398	0.005590568	-0.005747241	68.4185	60.03	-0.046235482	0.126031999	-0.005815032	0.004139399	1	Diet.Fruit	ForStrat.midhigh	4	Ramphastidae	Toucans, Barbets	-999	-999	no	yes	-1.516711518	0.290223942	1
Capito_squamatus	0.1207245	0.0813696	0.01435538	0.02467097	69.41829	59.26	-0.045721141	0.07025568	-0.014329311	-0.029011219	1	Diet.Fruit	generalist	3	Ramphastidae	Toucans, Barbets	-999	-999	no	yes	-0.044533927	-1.287232935	1
Caprimulgus_affinis	0.2868984	0.4022969	-0.01354081	-0.09757673	87.97532	58.7	-0.386047788	0.144919561	0.099551634	0.087655784	1	Diet.Inv	ForStrat.aerial	4	Caprimulgidae	Nightjars	-999	-999	yes	yes	NA	NA
Caprimulgus_asiaticus	0.2512148	0.384902	-0.04878306	-0.06605043	70.23858	42	-0.354174569	0.123810148	0.123176814	0.046471212	0	Diet.Inv	generalist	1	Caprimulgidae	Nightjars	-999	-999	yes	yes	NA	NA
Caprimulgus_carolinensis	0.1192565	-0.1541145	-0.1222323	-0.1341238	38.38612	109	0.212369844	0.136434062	0.109446754	0.084842436	1	Diet.Inv	generalist	1	Caprimulgidae	Nightjars	-999	-999	yes	yes	NA	NA
Caprimulgus_europaeus	0.1549905	0.01922737	-0.1075225	-0.08600548	32.15689	67	0.033658155	0.129101956	0.117603549	0.052737789	1	Diet.Inv	ForStrat.understory	3	Caprimulgidae	Nightjars	-999	-999	yes	yes	NA	NA
Caprimulgus_mahrattensis	0.3337065	0.3984255	-0.04792368	-0.1282777	73.98492	57	-0.387275487	0.194743897	0.132003323	0.109775263	0	Diet.Inv	ForStrat.understory	3	Caprimulgidae	Nightjars	-999	-999	yes	yes	NA	NA
Caprimulgus_nubicus	0.2460881	0.3413491	-0.04449503	-0.1106843	69.04968	49.3	-0.308924101	0.125954724	0.122889123	0.086938018	0	Diet.Inv	generalist	1	Caprimulgidae	Nightjars	-999	-999	yes	yes	NA	NA
Capsiempis_flaveola	0.04363903	0.09112371	-0.007682786	0.01483862	28.49808	7.7	-0.031194159	-0.005366947	0.01925148	-0.017180153	1	Diet.Inv	ForStrat.midhigh	4	TitTyranRest	Tyrant-Flycatchers, Cotingas, Allies	-999	-999	yes	yes	NA	NA
Caracara_cheriway	0.1502176	0.04079378	0.1603043	0.03003381	149.8511	1078.62	-0.042492302	0.083227805	-0.155976727	0.027828157	0	Diet.Scav	ForStrat.ground	4	Falconidae	Falcons, Caracaras	Falconidae_111	Falcons, Caracaras_111	no	no	-3.28573951	0.515530826	5
Caracara_plancus	0.1788669	0.018903	0.1410859	0.03548946	158.5867	1078.62	-0.025923901	0.120062828	-0.14704756	0.017542694	1	Diet.Scav	ForStrat.ground	4	Falconidae	Falcons, Caracaras	Falconidae_111	Falcons, Caracaras_111	no	no	-3.28573951	0.515530826	5
Cardellina_rubrifrons	0.01421298	0.001505784	-0.026167	-0.01204205	24.47286	8.1	0.066306306	-0.010817858	0.025033713	0.004158312	1	Diet.Inv	ForStrat.midhigh	3	P20a	New World Warblers	P20a_133	New World Warblers_133	no	no	-0.498909473	-1.015433927	1
Cardinalis_cardinalis	0.1545176	-0.1540277	-0.04390722	0.03036689	48.82209	42.64	0.174409793	0.165987558	-0.016512703	-0.022833643	1	Diet.PlantO	generalist	4	P12	Cardinals, Allies	-999	-999	no	yes	-1.416469779	2.055155051	2
Cardinalis_phoeniceus	0.2312346	-0.07162452	0.01903436	-0.02359611	54.68015	39.1	0.067517581	0.204752328	-0.049072526	0.063611031	1	omnivore	ForStrat.ground	3	P12	Cardinals, Allies	-999	-999	no	yes	-2.054595726	-1.433352248	1
Cardinalis_sinuatus	0.3110823	-0.107129	-0.006193671	-0.05332429	44.60393	35.19	0.087468657	0.293757779	-0.03200837	0.089407714	1	Diet.Seed	ForStrat.ground	3	P12	Cardinals, Allies	-999	-999	no	yes	-1.531466526	-2.990806314	2
Carduelis_ambigua	0.08866323	-0.1352982	-0.03587124	0.01169616	32.90797	15.38	0.174360542	0.096974963	-0.012421351	-0.031240952	1	Diet.Seed	generalist	4	P10	Finches, Allies	-999	-999	no	yes	-0.27562959	1.383309721	4
Carduelis_atrata	0.1102972	-0.1086048	-0.0425577	0.02769976	25.50041	16.04	0.142444155	0.111983454	-0.006697144	-0.024551626	1	Diet.Seed	ForStrat.ground	3	P10	Finches, Allies	P10_333	Finches, Allies_333	no	no	-2.332982983	-0.175979396
Carduelis_atriceps	-0.007680312	-0.1181525	-0.03370849	0.01725532	28.49279	13.46	0.182304448	0.000137883	-0.005203687	-0.042815655	0	Diet.Seed	generalist	4	P10	Finches, Allies	P10_333	Finches, Allies_333	no	no	-0.27562959	1.383309721	2
Carduelis_barbata	0.1276095	-0.1165852	-0.04527224	0.02930085	27.6842	15.5	0.146474389	0.132076198	-0.007535106	-0.041790151	1	Diet.Seed	ForStrat.ground	3	P10	Finches, Allies	P10_333	Finches, Allies_333	no	no	-2.332982983	-0.175979396
Carduelis_cannabina	0.1349384	-0.1856657	-0.06322755	0.02718268	27.71176	19.53	0.213273545	0.158833327	-0.005931855	-0.043205811	1	Diet.Seed	ForStrat.ground	3	P10	Finches, Allies	-999	-999	no	yes	-2.332982983	-0.175979396	9
Carduelis_carduelis	-0.000404267	-0.1743162	-0.03099259	0.01360725	32.65431	16	0.234244473	0.020982143	-0.018456527	-0.034577464	1	omnivore	ForStrat.understory	2	P10	Finches, Allies	P10_355	Finches, Allies_355	no	no	1.208103931	-0.272528882	4
Carduelis_chloris	0.2059593	-0.151716	-0.06832387	0.02782687	34.82415	26	0.162503493	0.218940478	-0.000348307	-0.034057256	1	Diet.Seed	generalist	4	P10	Finches, Allies	-999	-999	no	yes	-0.27562959	1.383309721	9
Carduelis_citrinella	0.09725247	0.01260739	-0.02704724	0.02913135	23.39617	12	0.029959957	0.068383181	0.008834539	-0.036256594	1	omnivore	ForStrat.ground	3	P10	Finches, Allies	P10_355	Finches, Allies_355	no	no	-0.791865205	-0.502218246	9
Carduelis_corsicana	0.1230233	0.09777261	-0.01409125	0.02694229	23.4669	12	-0.060414309	0.070249597	0.011684809	-0.028844103	0	omnivore	ForStrat.ground	3	P10	Finches, Allies	P10_333	Finches, Allies_333	no	no	-0.791865205	-0.502218246	9
Carduelis_cucullata	0.09734477	-0.1093071	-0.02216042	0.01538413	26.89338	9.8	0.144272211	0.096282848	-0.020426356	-0.017445858	1	Diet.Seed	generalist	4	P10	Finches, Allies	P10_333	Finches, Allies_333	no	no	-0.27562959	1.383309721	1
Carduelis_dominicensis	0.1992342	-0.09134781	-0.01827066	0.02454805	28.69949	12.6	0.097673553	0.188189113	-0.031517397	0.002805648	0	Diet.Seed	generalist	4	P10	Finches, Allies	-999	-999	no	yes	-0.27562959	1.383309721
Carduelis_flammea	0.1328014	0.08403386	-0.004847757	0.03331867	20.51155	13	-0.051135051	0.082186945	-0.000829973	-0.037667712	1	omnivore	ForStrat.ground	3	P10	Finches, Allies	P10_355	Finches, Allies_355	no	no	-0.791865205	-0.502218246	3
Carduelis_flavirostris	0.1804551	0.07875344	-0.01861449	0.04832702	18.74977	15.4	-0.057968067	0.131514372	0.003471454	-0.042490137	1	omnivore	generalist	1	P10	Finches, Allies	-999	-999	no	yes	1.265488188	1.057070871	4
Carduelis_hornemanni	0.1985563	-0.03586027	-0.02013144	0.0545485	19.23241	15.2	0.044790816	0.177375055	-0.026381811	-0.044554815	1	Diet.PlantO	generalist	1	P10	Finches, Allies	P10_355	Finches, Allies_355	no	no	0.154403158	0.822112554
Carduelis_johannis	0.2037388	-0.0653807	-0.06248081	0.01059996	26.6927	13.4	0.082408634	0.193343409	0.02194307	-0.00643019	0	Diet.Seed	generalist	4	P10	Finches, Allies	P10_355	Finches, Allies_355	no	no	-0.27562959	1.383309721
Carduelis_lawrencei	0.152833	-0.05291286	-0.002645653	0.0658796	21.89206	10.94	0.069471343	0.136067588	-0.045466413	-0.04892332	1	Diet.Seed	ForStrat.ground	3	P10	Finches, Allies	P10_333	Finches, Allies_333	no	no	-2.332982983	-0.175979396	5
Carduelis_magellanica	0.1027915	-0.174799	-0.02054344	0.02242062	26.8163	13.6	0.20389228	0.11800812	-0.039506315	-0.026511851	1	Diet.PlantO	generalist	1	P10	Finches, Allies	P10_333	Finches, Allies_333	no	no	0.154403158	0.822112554	1
Carduelis_monguilloti	0.1034051	-0.1099369	-0.03855313	0.007933541	34.73957	15.38	0.146756129	0.103880714	-0.002986059	-0.013900878	0	Diet.Seed	ForStrat.midhigh	3	P10	Finches, Allies	P10_355	Finches, Allies_355	no	no	-0.44834861	-1.107089071
Carduelis_notata	-0.01413021	-0.06624968	-0.04534437	0.03397247	29.94278	10.9	0.135702523	-0.016008847	0.012425499	-0.062225929	1	Diet.Seed	generalist	4	P10	Finches, Allies	P10_333	Finches, Allies_333	no	no	-0.27562959	1.383309721	2
Carduelis_pinus	-0.04480571	-0.07801617	-0.004565134	0.01438607	27.53753	12.7	0.149722428	-0.04861369	-0.021754712	-0.039422173	1	Diet.Seed	generalist	4	P10	Finches, Allies	P10_333	Finches, Allies_333	no	no	-0.27562959	1.383309721	2
Carduelis_psaltria	0.07212995	-0.1176259	-0.01505766	0.02500569	26.94491	8.77	0.156801238	0.074207324	-0.031276857	-0.030572807	1	omnivore	generalist	1	P10	Finches, Allies	P10_333	Finches, Allies_333	no	no	1.265488188	1.057070871	2
Carduelis_siemiradzkii	0.1222547	-0.1086753	-0.01319671	0.03401204	27.15069	15.38	0.133873821	0.119814536	-0.037021796	-0.023069016	1	Diet.Seed	generalist	4	P10	Finches, Allies	P10_333	Finches, Allies_333	no	no	-0.27562959	1.383309721	1
Carduelis_sinica	0.1852825	-0.1059466	-0.0626209	0.03265782	32.0785	18.59	0.122834723	0.186808172	0.003300537	-0.036540762	1	Diet.Seed	generalist	4	P10	Finches, Allies	-999	-999	no	yes	-0.27562959	1.383309721	3
Carduelis_spinescens	0.05086481	-0.1122977	-0.01951721	0.02737201	23.64767	11.3	0.15828616	0.052862077	-0.023148165	-0.037392536	1	Diet.Seed	generalist	4	P10	Finches, Allies	P10_333	Finches, Allies_333	no	no	-0.27562959	1.383309721	1
Carduelis_spinoides	0.1365981	0.00237154	-0.03922108	0.008451883	32.04532	18.6	0.032260162	0.109076276	0.018565491	-0.014476025	1	Diet.Seed	generalist	4	P10	Finches, Allies	-999	-999	no	yes	-0.27562959	1.383309721	4
Carduelis_spinus	0.05764362	-0.1465767	0.01488383	0.01907055	27.17802	13.24	0.183784091	0.06337957	-0.06278184	-0.026151564	1	omnivore	generalist	1	P10	Finches, Allies	P10_333	Finches, Allies_333	no	no	1.265488188	1.057070871	3
Carduelis_tristis	0.08027906	-0.1504344	-0.03137435	0.04258009	27.70885	12.79	0.187512325	0.093202549	-0.026495803	-0.05161714	1	Diet.Seed	generalist	4	P10	Finches, Allies	P10_333	Finches, Allies_333	no	no	-0.27562959	1.383309721	5
Carduelis_uropygialis	0.1026449	-0.124287	-0.05000748	0.02458439	24.00814	14	0.161288275	0.109724685	-0.000750145	-0.030531124	1	Diet.Seed	generalist	4	P10	Finches, Allies	P10_333	Finches, Allies_333	no	no	-0.27562959	1.383309721
Carduelis_xanthogastra	0.1113832	0.000929342	-0.01604738	0.01950144	26.713	12.7	0.035411893	0.082090948	-0.003220135	-0.013977805	1	Diet.Seed	ForStrat.midhigh	3	P10	Finches, Allies	P10_333	Finches, Allies_333	no	no	-0.44834861	-1.107089071	2
Carduelis_yarrellii	0.1382894	-0.1117349	-0.004544894	0.03289338	27.79255	15.38	0.129978582	0.134293915	-0.049763175	-0.02323333	1	omnivore	generalist	1	P10	Finches, Allies	P10_333	Finches, Allies_333	no	no	1.265488188	1.057070871
Carduelis_yemenensis	0.2511259	-0.1088528	-0.06230199	0.03872541	22.81842	14.3	0.108638167	0.251380227	-0.000795135	-0.027520885	0	Diet.Seed	ForStrat.ground	3	P10	Finches, Allies	P10_333	Finches, Allies_333	no	no	-2.332982983	-0.175979396	7
Cariama_cristata	0.07267404	0.2696164	0.1824468	0.05002336	189.49	1400	-0.246669224	-0.050484093	-0.129339352	0.006390409	1	Diet.Inv	ForStrat.ground	-999	Skeleton	-999	-999	-999	yes	yes	NA	NA
Caridonax_fulgidus	-0.06032392	0.0157391	-0.02415832	0.04875876	138.529	171.81	0.068156138	-0.080517598	0.012724116	-0.070797961	0	Diet.Inv	ForStrat.ground	2	Alcedinidae	Kingfishers, Motmots, Todies	-999	-999	no	yes	1.538750011	-0.540734483	4
Carpococcyx_radiatus	0.02351472	0.09794825	0.08659755	0.04331736	165.0955	495.68	-0.050731361	-0.037847738	-0.07517802	-0.02764968	0	Diet.Inv	ForStrat.ground	2	Cuculidae	Cuckoos	-999	-999	no	yes	0.633692945	-0.465724587	2
Carpococcyx_renauldi	0.01086041	0.009076237	0.07598556	0.009414019	145.2207	550	0.041416935	-0.029192562	-0.07177349	0.002380427	1	Diet.Inv	generalist	4	Cuculidae	Cuckoos	-999	-999	no	yes	-1.111754789	0.585826407	2
Carpodacus_cassinii	0.1405507	-0.0923879	-0.04235857	0.03993714	38.36915	26.5	0.119220536	0.137940027	-0.00583859	-0.034939269	1	omnivore	ForStrat.ground	3	P10	Finches, Allies	-999	-999	no	yes	-0.791865205	-0.502218246	5
Carpodacus_edwardsii	0.1698775	-0.07947575	-0.03794769	0.004483345	36.25306	26.5	0.100573188	0.159179197	0.00124893	0.007247892	0	Diet.Seed	ForStrat.ground	3	P10	Finches, Allies	-999	-999	no	yes	-2.332982983	-0.175979396	4
Carpodacus_eos	0.1338801	-0.1151081	-0.05301276	0.009461336	29.58003	27.02	0.145750517	0.136242004	0.007184459	-0.012398896	0	Diet.Seed	ForStrat.ground	3	P10	Finches, Allies	-999	-999	no	yes	-2.332982983	-0.175979396	4
Carpodacus_erythrinus	0.2592787	-0.07081811	-0.06846976	0.008586746	32.82006	23.97	0.073563389	0.24775202	0.023572424	0.001090524	1	omnivore	generalist	1	P10	Finches, Allies	-999	-999	no	yes	1.265488188	1.057070871	4
Carpodacus_mexicanus	0.2287129	-0.03245309	-0.02976197	0.01525086	31.90903	21.4	0.038313592	0.203238515	-0.001676292	0.00408184	1	omnivore	generalist	1	P10	Finches, Allies	-999	-999	no	yes	1.265488188	1.057070871	2
Carpodacus_nipalensis	0.06047116	-0.0630312	-0.03396439	0.0243292	32.36639	22.1	0.112439459	0.05185758	0.003126851	-0.032590428	1	omnivore	generalist	1	P10	Finches, Allies	-999	-999	no	yes	1.265488188	1.057070871	4
Carpodacus_pulcherrimus	0.1399454	-0.1560166	-0.04954566	-0.004617147	29.75397	19.2	0.183049993	0.150331994	-0.00092677	0.005444721	1	omnivore	generalist	1	P10	Finches, Allies	-999	-999	no	yes	1.265488188	1.057070871	4
Carpodacus_puniceus	0.1381156	-0.1815573	-0.01960656	0.00191801	39.65133	46.58	0.202853176	0.151787964	-0.036335285	0.008667677	0	omnivore	ForStrat.ground	3	P10	Finches, Allies	-999	-999	no	yes	-0.791865205	-0.502218246	4
Carpodacus_purpureus	0.1926347	-0.01461391	-0.05310545	0.0272709	34.1064	23.3	0.033492484	0.167473408	0.023151582	-0.013383165	1	omnivore	generalist	1	P10	Finches, Allies	-999	-999	no	yes	1.265488188	1.057070871	5
Carpodacus_rhodochlamys	0.2231022	-0.1194669	-0.06479665	0.01728092	38.82793	33.4	0.128408968	0.225148649	0.010463702	-0.014894619	0	omnivore	generalist	1	P10	Finches, Allies	-999	-999	no	yes	1.265488188	1.057070871	4
Carpodacus_roborowskii	0.05685377	-0.07331753	-0.04580176	0.02348021	37.22158	27.02	0.124849178	0.05284613	0.01031892	-0.033095504	0	Diet.Seed	ForStrat.ground	3	P10	Finches, Allies	-999	-999	no	yes	-2.332982983	-0.175979396	4
Carpodacus_rodochroa	0.1331902	-0.05291101	-0.05923349	-0.006571898	32.06106	17.81	0.090036532	0.120288327	0.033190122	0.007307267	0	omnivore	ForStrat.ground	3	P10	Finches, Allies	-999	-999	no	yes	-0.791865205	-0.502218246	4
Carpodacus_rodopeplus	0.168849	-0.06555793	-0.04149815	0.000517162	42.615	23	0.088164341	0.154507725	0.008646021	0.014579225	1	Diet.Seed	ForStrat.ground	3	P10	Finches, Allies	-999	-999	no	yes	-2.332982983	-0.175979396	4
Carpodacus_roseus	0.1475418	-0.05663963	-0.04833857	0.01630359	39.93588	28.6	0.085796318	0.134549455	0.014405117	-0.017929766	1	Diet.Seed	generalist	4	P10	Finches, Allies	-999	-999	no	yes	-0.27562959	1.383309721	3
Carpodacus_rubescens	0.09670703	-0.02118305	-0.01991616	0.01875011	35.95877	27.02	0.060840603	0.07348909	-0.002034678	-0.01366971	0	Diet.Seed	ForStrat.ground	3	P10	Finches, Allies	-999	-999	no	yes	-2.332982983	-0.175979396	4
Carpodacus_rubicilla	0.244459	-0.06437203	-0.03628412	0.01741282	44.78013	43.2	0.064084048	0.226783964	-0.007969052	-0.001657231	1	omnivore	generalist	1	P10	Finches, Allies	-999	-999	no	yes	1.265488188	1.057070871	4
Carpodacus_rubicilloides	0.1812962	-0.1126533	-0.04746113	0.03441093	43.25565	42.01	0.127760567	0.181691764	-0.009399557	-0.029105308	1	Diet.Seed	ForStrat.ground	3	P10	Finches, Allies	-999	-999	no	yes	-2.332982983	-0.175979396	4
Carpodacus_synoicus	0.2061098	-0.1548027	-0.06633368	0.01146547	30.56994	20.8	0.16751057	0.217960061	0.007772641	-0.009797053	0	Diet.PlantO	ForStrat.ground	3	P10	Finches, Allies	-999	-999	no	yes	-1.902950235	-0.737176563	4
Carpodacus_thura	0.2097357	-0.0616966	-0.04050573	0.006693193	35.24969	30.99	0.073147985	0.193323877	0.003343989	0.008160552	1	omnivore	ForStrat.ground	3	P10	Finches, Allies	-999	-999	no	yes	-0.791865205	-0.502218246	4
Carpodacus_trifasciatus	0.2329541	-0.02512826	-0.06346315	0.01019678	36.42772	27.02	0.035737769	0.209883293	0.030245437	-0.001016418	1	Diet.Seed	ForStrat.ground	3	P10	Finches, Allies	-999	-999	no	yes	-2.332982983	-0.175979396	4
Carpodacus_vinaceus	0.2113543	-0.04276278	-0.05886823	0.003748188	33.00715	22.08	0.058635054	0.193402148	0.025547824	0.000655398	1	Diet.Seed	generalist	4	P10	Finches, Allies	-999	-999	no	yes	-0.27562959	1.383309721	4
Carpodectes_antoniae	0.1233551	0.1087087	-0.00932496	-0.02593596	59.58313	98	-0.064949397	0.065126338	0.030851378	0.019102195	0	Diet.Fruit	generalist	1	Cotingidae	Cotingas	-999	-999	no	yes	0.147386706	0.7737257	4
Carpodectes_hopkei	0.1393495	0.01341266	-0.02245991	-0.01351792	57.90744	102	0.022714266	0.107042424	0.016119234	0.005848224	1	Diet.Fruit	generalist	1	Cotingidae	Cotingas	-999	-999	no	yes	0.147386706	0.7737257	1
Carpodectes_nitidus	0.07640997	0.003331939	-0.01674816	-0.0345794	59.9224	101.6	0.049469849	0.047059779	0.019721054	0.022566837	0	Diet.Fruit	generalist	1	Cotingidae	Cotingas	-999	-999	no	yes	0.147386706	0.7737257	4
Carpornis_cucullata	0.1699045	0.04973206	-0.08873648	-0.03310636	49.82348	74.19	-0.006201109	0.136324343	0.091377055	0.007048472	0	Diet.Fruit	generalist	1	Cotingidae	Cotingas	-999	-999	no	yes	0.147386706	0.7737257	2
Carpornis_melanocephala	0.133885	-0.07242163	-0.06402845	-0.05388184	50.70338	64.19	0.11612188	0.126814909	0.049867427	0.028951034	1	Diet.Fruit	generalist	1	Cotingidae	Cotingas	-999	-999	no	yes	0.147386706	0.7737257	2
Caryothraustes_canadensis	0.2010903	-0.01217952	-0.01830215	0.02619298	49.56532	34.5	0.024888376	0.173359793	-0.013262225	-0.010021416	1	Diet.Fruit	ForStrat.midhigh	2	P12	Cardinals, Allies	-999	-999	no	yes	0.747172917	-1.14172154	1
Caryothraustes_poliogaster	0.2496877	-0.02964659	-0.02256601	-0.01249058	57.89072	41.8	0.031458486	0.219977931	0.000197459	0.040036991	1	Diet.Fruit	ForStrat.canopy	2	P12	Cardinals, Allies	-999	-999	no	yes	1.261524827	-1.231265797
Casiornis_fuscus	0.04885798	0.1909101	-0.02218955	0.01421674	48.13383	19.5	-0.123766971	-0.021657053	0.054892058	-0.02678707	0	Diet.Inv	generalist	3	TitTyranRest	Tyrant-Flycatchers, Cotingas, Allies	-999	-999	yes	yes	NA	NA
Casiornis_rufus	0.005590004	-0.009987203	-0.01572574	-0.01955088	44.92099	24.8	0.079052962	-0.017891912	0.018837664	0.006695226	1	Diet.Inv	generalist	3	TitTyranRest	Tyrant-Flycatchers, Cotingas, Allies	-999	-999	yes	yes	NA	NA
Casmerodius_albus	-0.3011928	0.03409692	0.03782064	0.02051903	351.2158	871.33	0.103603148	-0.326676047	-0.015583896	-0.057178397	1	omnivore	generalist	1	Ardeidae	Herons	Ardeidae_97	Herons_97	no	no	0.673923604	1.229473792	3
Casuarius_bennetti	0.04117685	0.3595021	0.1568389	0.03949966	303.7553	34999.99	-0.318059699	-0.096251127	-0.088187444	-0.009501069	1	Diet.Fruit	ForStrat.ground	2	Paleognathae	Paleognaths	-999	-999	no	yes	1.462662411	-1.678754634
Casuarius_casuarius	0.003464157	0.3120369	0.1304496	0.05238943	325.7024	44000	-0.257818336	-0.115451497	-0.072706809	-0.025514219	1	Diet.Fruit	ForStrat.ground	2	Paleognathae	Paleognaths	-999	-999	no	yes	1.462662411	-1.678754634
Casuarius_unappendiculatus	0.06468176	0.3445863	0.1605236	0.06916394	321.977	46073.85	-0.311422549	-0.067645701	-0.103495557	-0.036750462	0	Diet.Fruit	ForStrat.ground	2	Paleognathae	Paleognaths	-999	-999	no	yes	1.462662411	-1.678754634
Catamblyrhynchus_diadema	0.3038284	-0.1234012	0.001038683	0.06935205	27.93601	14.13	0.095292934	0.297432267	-0.074593783	-0.032420307	1	Diet.Inv	ForStrat.midhigh	-999	Skeleton	-999	-999	-999	yes	yes	NA	NA
Catamenia_analis	0.2422564	-0.2027704	-0.1120613	0.009772974	22.03147	12	0.210321131	0.272265688	0.032166431	-0.017185497	1	Diet.Seed	ForStrat.ground	4	P13P14P16	Tanagers II, Flowerpiercers, Conebills, Seedeaters, Warbling-finches, Allies	-999	-999	no	yes	-1.979481951	0.838286817	2
Catamenia_homochroa	0.130037	-0.07063559	-0.000581512	-0.002205766	27.4507	12.2	0.095996223	0.113480325	-0.031607887	0.016131779	0	omnivore	generalist	2	P13P14P16	Tanagers II, Flowerpiercers, Conebills, Seedeaters, Warbling-finches, Allies	-999	-999	no	yes	0.093293235	-1.203569463	2
Catamenia_inornata	0.2506491	-0.1471259	-0.03589528	-0.03236455	27.26024	13.4	0.144535412	0.250646409	-0.013051601	0.060903896	1	Diet.Seed	ForStrat.ground	4	P13P14P16	Tanagers II, Flowerpiercers, Conebills, Seedeaters, Warbling-finches, Allies	-999	-999	no	yes	-1.979481951	0.838286817	2
Cataponera_turdoides	-0.04527944	-0.01176669	0.002814841	0.0201392	59.8767	89.65	0.088768272	-0.065012817	-0.008498951	-0.033091405	0	omnivore	generalist	1	M5	Thrushes	-999	-999	no	yes	1.70338257	0.775599746
Catharacta_antarctica	0.01469476	0.05185233	0.05085729	-0.006108195	153.4273	1650	0.008518493	-0.033326053	-0.02418009	0.02235494	1	Diet.Vert	ForStrat.ground	4	Lari	Gulls, Terns, Auks, Crab Plover	-999	-999	no	yes	-1.143848613	2.907702542	7
Catharacta_chilensis	-0.000771483	0.03832126	0.02784436	-0.01910922	159.5627	1367.77	0.029940136	-0.042415467	-0.001579039	0.025143801	1	Diet.Vert	generalist	4	Lari	Gulls, Terns, Auks, Crab Plover	-999	-999	no	yes	-1.465874558	0.755307396	6
Catharacta_lonnbergi	0.004611471	-0.04405854	0.0628216	-0.01997705	159.253	1650	0.101199391	-0.022084886	-0.050394185	0.040053691	0	Diet.Vert	ForStrat.ground	4	Lari	Gulls, Terns, Auks, Crab Plover	-999	-999	no	yes	-1.143848613	2.907702542
Catharacta_maccormicki	0.0117333	0.02527745	0.06927753	-0.02471055	149.7002	1347.07	0.032061048	-0.034316108	-0.041053591	0.042733755	1	Diet.Vfish	generalist	2	Lari	Gulls, Terns, Auks, Crab Plover	-999	-999	no	yes	0.249879762	-1.057471989
Catharacta_skua	0.0184137	-0.00271411	0.04979816	-0.01393265	150.7752	1338.22	0.060190037	-0.016933154	-0.031881674	0.02937721	1	Diet.Vfish	ForStrat.wataroundsurfP	2	Lari	Gulls, Terns, Auks, Crab Plover	-999	-999	no	yes	1.7285053	-0.776896604	4
Catharopeza_bishopi	-0.05048901	-0.02306245	-0.04925658	-0.01976214	35.64488	15.1	0.111702619	-0.062667213	0.048177616	-0.013334532	1	Diet.Inv	ForStrat.understory	4	P20a	New World Warblers	P20a_133	New World Warblers_133	no	no	-0.437670912	1.351162896
Cathartes_aura	0.02796661	-0.1103125	0.01695794	-0.02636924	161.2059	1518.24	0.164154026	0.021911951	-0.0262709	0.040829247	1	Diet.Scav	ForStrat.ground	1	Cathartidae	-999	-999	-999	no	yes	NA	NA
Cathartes_burrovianus	0.09501839	0.009407509	0.05954812	-0.03274193	165.8001	935	0.024588858	0.048746848	-0.045072055	0.067547668	1	Diet.Scav	ForStrat.ground	1	Cathartidae	-999	-999	-999	no	yes	NA	NA
Cathartes_melambrotus	0.06899167	0.0900005	0.08973772	-0.01428367	171.1826	1373	-0.051108305	0.00101424	-0.057907535	0.055961018	1	Diet.Scav	ForStrat.ground	1	Cathartidae	-999	-999	-999	no	yes	NA	NA
Catharus_aurantiirostris	-0.03996157	0.06410336	-0.024655	0.01308778	43.90703	29.8	0.021032432	-0.074159748	0.034199977	-0.040159624	1	omnivore	ForStrat.ground	4	M5	Thrushes	M5_259	Thrushes_259	no	no	-0.52109124	1.71862753	2
Catharus_dryas	-0.0222099	0.1297824	-0.002100606	-0.002202289	54.67875	37.7	-0.049387473	-0.078376261	0.030939781	-0.015150881	1	Diet.Inv	ForStrat.ground	3	M5	Thrushes	M5_259	Thrushes_259	no	no	-1.649092901	-0.82374922	3
Catharus_frantzii	-0.04428258	0.008799249	-0.04996084	-0.003446711	41.41325	28.9	0.080028318	-0.062901873	0.052962021	-0.024643878	1	Diet.Inv	ForStrat.ground	3	M5	Thrushes	M5_259	Thrushes_259	no	no	-1.649092901	-0.82374922	2
Catharus_fuscater	-0.01439624	0.104233	-0.0151106	0.01270702	49.20143	33.7	-0.025563672	-0.061489205	0.033264824	-0.030990566	1	Diet.Inv	ForStrat.ground	3	M5	Thrushes	M5_259	Thrushes_259	no	no	-1.649092901	-0.82374922	2
Catharus_fuscescens	0.007873215	0.1450379	-0.0082339	-0.002717122	49.11804	31.9	-0.070563675	-0.052794834	0.03972524	-0.011097603	1	omnivore	ForStrat.ground	4	M5	Thrushes	M5_259	Thrushes_259	no	no	-0.52109124	1.71862753	1
Catharus_gracilirostris	-0.03405254	-0.07106179	-0.06355076	-0.006266716	30.09849	21	0.154832818	-0.032162922	0.047183646	-0.021205421	1	omnivore	ForStrat.ground	4	M5	Thrushes	M5_259	Thrushes_259	no	no	-0.52109124	1.71862753	2
Catharus_guttatus	-0.03545581	0.02554158	-0.02641315	-0.004659104	38.32076	30.1	0.058005677	-0.061752274	0.033875465	-0.025344129	1	Diet.Inv	generalist	2	M5	Thrushes	M5_259	Thrushes_259	no	no	0.575380909	-1.766777004	1
Catharus_mexicanus	-0.01148516	0.1119556	-0.01906886	-0.008340472	44.93423	33	-0.031120095	-0.061186543	0.04498458	-0.016014215	1	omnivore	ForStrat.ground	4	M5	Thrushes	M5_259	Thrushes_259	no	no	-0.52109124	1.71862753	2
Catharus_minimus	-0.03472389	-0.08422655	-0.05114053	-0.01369528	38.84396	31.58	0.166473221	-0.031205817	0.035200115	-0.018878786	1	Diet.Inv	ForStrat.ground	3	M5	Thrushes	M5_259	Thrushes_259	no	no	-1.649092901	-0.82374922	1
Catharus_occidentalis	-0.06332178	-0.1473875	-0.08085852	-0.01530784	32.74153	26.2	0.237828208	-0.040071566	0.051760222	-0.020435209	1	omnivore	ForStrat.ground	4	M5	Thrushes	M5_259	Thrushes_259	no	no	-0.52109124	1.71862753	2
Catharus_ustulatus	-0.04583653	-0.09133693	-0.05408259	-0.01608463	33.6464	30.3	0.177123837	-0.039078362	0.037023079	-0.020536309	1	Diet.Inv	generalist	2	M5	Thrushes	M5_259	Thrushes_259	no	no	0.575380909	-1.766777004	1
Catherpes_mexicanus	-0.240459	-0.001661303	0.008278644	-0.01655927	61.13084	11.97	0.130295049	-0.257694361	0.01051211	-0.021467973	1	Diet.Inv	ForStrat.ground	3	M1	Wrens, Gnatcatchers, Nuthatches, Wallcreeper, Treecreepers	-999	-999	no	yes	-0.129240778	-1.134382635	2
Catoptrophorus_semipalmatus	-0.3286947	-0.07431017	-0.01224089	0.008128963	159.315	245.7	0.223291212	-0.319778959	0.013772216	-0.059596469	1	Diet.Inv	ForStrat.wataroundsurfNP	1	Scolopaci	Sandpipers, Jacanas, Seedsnipes, Allies	Scolopaci_137	Sandpipers, Jacanas, Seedsnipes, Allies_137	yes	no	NA	NA
Catreus_wallichi	0.1507384	-0.2441615	-0.05091461	-0.01221973	112.5911	1436.88	0.265280417	0.181743829	-0.012971048	0.024934117	1	Diet.PlantO	ForStrat.ground	2	Phasianidae	Pheasants, Quail, Guineafowl	Phasianidae_214	Pheasants, Quail, Guineafowl_214	no	no	0.983113459	-1.564973359	6
Celeus_brachyurus	-0.06908443	-0.001719102	-0.0382809	0.01605205	77.42768	85.94	0.091989731	-0.085079896	0.034526191	-0.044407681	1	Diet.Inv	generalist	3	Picidae	Woodpeckers	Picidae_237	Woodpeckers_237	yes	no	NA	NA
Celeus_castaneus	-0.04200081	0.0744373	-0.06601152	0.0153197	77.75066	85.59	0.018192597	-0.073109089	0.075405736	-0.046274398	0	Diet.Inv	ForStrat.canopy	4	Picidae	Woodpeckers	Picidae_237	Woodpeckers_237	yes	no	NA	NA
Celeus_elegans	-0.07339814	0.1281014	-0.01839849	0.02612719	85.47581	134.97	-0.033933253	-0.122665621	0.040924399	-0.054222052	1	Diet.Inv	generalist	3	Picidae	Woodpeckers	Picidae_237	Woodpeckers_237	yes	no	NA	NA
Celeus_flavescens	-0.07284321	0.05289319	-0.05188485	0.02646848	91.51437	139	0.043493024	-0.098708613	0.056938083	-0.057349122	1	Diet.Inv	generalist	3	Picidae	Woodpeckers	Picidae_237	Woodpeckers_237	yes	no	NA	NA
Celeus_flavus	-0.04509468	-0.04277366	-0.04914837	0.01730945	74.0135	147.33	0.127202309	-0.04934487	0.033658916	-0.047633016	1	Diet.Inv	ForStrat.midhigh	4	Picidae	Woodpeckers	Picidae_237	Woodpeckers_237	yes	no	NA	NA
Celeus_grammicus	-0.03491503	0.02013207	-0.06116902	0.0104917	59.70741	73.44	0.066576201	-0.054160124	0.057688449	-0.043788685	1	omnivore	ForStrat.midhigh	1	Picidae	Woodpeckers	Picidae_237	Woodpeckers_237	yes	no	NA	NA
Celeus_loricatus	-0.09896914	-0.001779932	-0.04699345	0.01021834	62.1339	76.6	0.10183822	-0.111950357	0.044366136	-0.051080245	1	Diet.Inv	ForStrat.canopy	4	Picidae	Woodpeckers	Picidae_237	Woodpeckers_237	yes	no	NA	NA
Celeus_lugubris	-0.0566569	0.02165017	-0.06600339	0.005870546	83.19177	137	0.07249753	-0.074760009	0.066429472	-0.044918121	1	Diet.Inv	ForStrat.midhigh	4	Picidae	Woodpeckers	Picidae_237	Woodpeckers_237	yes	no	NA	NA
Celeus_spectabilis	-0.07661736	-0.03697115	-0.08190739	-0.006111349	77.58835	114	0.13666822	-0.077053299	0.071042807	-0.04550572	1	Diet.Inv	ForStrat.midhigh	4	Picidae	Woodpeckers	Picidae_237	Woodpeckers_237	yes	no	NA	NA
Celeus_torquatus	-0.1707725	-0.07022317	-0.05726531	0.004799943	92.32803	134	0.187773892	-0.161877404	0.044946802	-0.056974207	0	omnivore	ForStrat.midhigh	1	Picidae	Woodpeckers	Picidae_237	Woodpeckers_237	yes	no	NA	NA
Celeus_undatus	-0.06184854	0.03501434	-0.05900282	0.01121821	61.68219	64.5	0.059645724	-0.083542089	0.061615145	-0.049486869	0	Diet.Inv	ForStrat.canopy	4	Picidae	Woodpeckers	Picidae_237	Woodpeckers_237	yes	no	NA	NA
Centrocercus_urophasianus	0.1891809	-0.258513	0.000200544	0.01610524	93.66089	1902.46	0.257934404	0.218470083	-0.079634289	-0.002841248	1	Diet.PlantO	ForStrat.ground	2	Phasianidae	Pheasants, Quail, Guineafowl	Phasianidae_194	Pheasants, Quail, Guineafowl_194	no	no	0.983113459	-1.564973359	2
Centropus_andamanensis	0.05948861	0.1071763	0.1161734	0.01030304	97.6165	234	-0.072973827	-0.015140416	-0.090262956	0.026200639	0	Diet.Inv	generalist	4	Cuculidae	Cuckoos	Cuculidae_137	Cuckoos_137	no	no	-1.111754789	0.585826407
Centropus_anselli	0.08430059	0.01789336	0.07630119	-0.01061142	100.9766	210	0.01427525	0.035587033	-0.067117517	0.039259416	1	Diet.Inv	generalist	4	Cuculidae	Cuckoos	Cuculidae_137	Cuckoos_137	no	no	-1.111754789	0.585826407	3
Centropus_ateralbus	0.112699	-0.06353814	0.1059726	0.03616345	102.5882	339	0.074383484	0.081857556	-0.132560736	0.00142055	1	Diet.Inv	generalist	4	Cuculidae	Cuckoos	Cuculidae_137	Cuckoos_137	no	no	-1.111754789	0.585826407	1
Centropus_bengalensis	0.1523315	0.03975866	0.09794888	-0.001417921	66.95173	148.91	-0.02989376	0.092005292	-0.091430945	0.039608583	1	Diet.Inv	ForStrat.ground	2	Cuculidae	Cuckoos	Cuculidae_137	Cuckoos_137	no	no	0.633692945	-0.465724587	2
Centropus_bernsteini	0.06958334	-0.08436654	0.05696053	-0.006970394	84.20376	162.11	0.117292531	0.049562789	-0.073765359	0.025522314	1	Diet.Inv	generalist	4	Cuculidae	Cuckoos	Cuculidae_137	Cuckoos_137	no	no	-1.111754789	0.585826407	1
Centropus_celebensis	0.02953177	0.007369567	0.07117614	0.01728889	97.09106	244.36	0.036846307	-0.011939185	-0.070795767	0.00549723	1	Diet.Inv	generalist	4	Cuculidae	Cuckoos	Cuculidae_137	Cuckoos_137	no	no	-1.111754789	0.585826407	2
Centropus_chlororhynchus	-0.01772776	-0.08359161	0.1113092	-0.0564143	116.3072	244.36	0.134296043	-0.045151052	-0.101668048	0.079904243	1	Diet.Inv	generalist	4	Cuculidae	Cuckoos	Cuculidae_137	Cuckoos_137	no	no	-1.111754789	0.585826407	2
Centropus_cupreicaudus	0.06335027	-0.04477245	0.07562207	0.000543562	105.3712	285.18	0.078258335	0.03159524	-0.082316372	0.022374036	1	Diet.Vert	generalist	1	Cuculidae	Cuckoos	Cuculidae_137	Cuckoos_137	no	no	1.987658152	2.091343251	3
Centropus_goliath	0.05956007	-0.1061052	0.04765436	-0.009641804	143.8033	499.42	0.14325001	0.046687431	-0.065466134	0.032518881	1	Diet.Inv	generalist	4	Cuculidae	Cuckoos	Cuculidae_137	Cuckoos_137	no	no	-1.111754789	0.585826407
Centropus_grillii	0.196439	0.1158171	0.09699097	0.01887153	73.80772	122.88	-0.115813251	0.117402692	-0.086326862	0.022333027	1	Diet.Inv	generalist	4	Cuculidae	Cuckoos	Cuculidae_137	Cuckoos_137	no	no	-1.111754789	0.585826407	3
Centropus_leucogaster	0.04104214	-0.006098856	0.09819429	0.000186479	104.6703	307.81	0.044031001	-0.001774598	-0.094048027	0.026811578	1	Diet.Inv	generalist	4	Cuculidae	Cuckoos	Cuculidae_137	Cuckoos_137	no	no	-1.111754789	0.585826407	3
Centropus_melanops	0.03609167	-0.06922916	0.1028609	-0.02150883	99.73261	221.2	0.105568308	0.006367158	-0.105072031	0.052257276	1	Diet.Inv	generalist	4	Cuculidae	Cuckoos	Cuculidae_137	Cuckoos_137	no	no	-1.111754789	0.585826407	4
Centropus_menbeki	0.07646248	-0.01960226	0.1421426	-0.003952188	128.8368	519	0.039779742	0.027749704	-0.13768698	0.050880824	1	Diet.Vert	ForStrat.ground	1	Cuculidae	Cuckoos	Cuculidae_137	Cuckoos_137	no	no	3.733105886	1.039792258	1
Centropus_milo	0.02858588	-0.04074393	0.1433002	-0.008811898	164.4831	769	0.073208715	-0.012575469	-0.138407184	0.046978603	1	Diet.Inv	ForStrat.ground	2	Cuculidae	Cuckoos	Cuculidae_137	Cuckoos_137	no	no	0.633692945	-0.465724587	1
Centropus_monachus	0.09841185	0.001817798	0.07311617	-0.03133038	95.56207	201.31	0.028121475	0.052450126	-0.062128335	0.052746772	1	Diet.Vert	generalist	1	Cuculidae	Cuckoos	Cuculidae_137	Cuckoos_137	no	no	1.987658152	2.091343251	3
Centropus_nigrorufus	0.02095284	-0.0241287	0.09501814	-0.02221547	120.0983	244.36	0.069391208	-0.017495815	-0.083684312	0.045778581	1	Diet.Inv	generalist	4	Cuculidae	Cuckoos	Cuculidae_137	Cuckoos_137	no	no	-1.111754789	0.585826407	2
Centropus_phasianinus	0.1094694	-0.1365941	0.05179431	-0.000492168	96.99684	381.98	0.156642298	0.10272517	-0.087517755	0.020449273	1	Diet.Inv	ForStrat.ground	2	Cuculidae	Cuckoos	Cuculidae_137	Cuckoos_137	no	no	0.633692945	-0.465724587	1
Centropus_rectunguis	0.02322326	-0.1040364	0.08675572	-0.02000746	98.98771	238	0.145480097	0.00629639	-0.097679066	0.038299904	1	Diet.Inv	ForStrat.midhigh	2	Cuculidae	Cuckoos	Cuculidae_137	Cuckoos_137	no	no	0.500170151	-0.636156415	2
Centropus_senegalensis	0.1120478	-0.06333852	0.07830333	-0.009876053	73.54793	169	0.083368404	0.082679318	-0.091905022	0.035982583	1	Diet.Vert	ForStrat.ground	1	Cuculidae	Cuckoos	Cuculidae_137	Cuckoos_137	no	no	3.733105886	1.039792258	3
Centropus_sinensis	0.03566998	0.05749748	0.1306408	-0.005296639	106.2486	280.7	-0.020604606	-0.02851895	-0.106974842	0.033957221	1	omnivore	ForStrat.ground	1	Cuculidae	Cuckoos	Cuculidae_137	Cuckoos_137	no	no	3.523987623	1.493471435	2
Centropus_spilopterus	0.1006709	0.01891033	0.09747272	0.01387262	112.875	244.36	0.003303595	0.049270957	-0.09521544	0.019161782	0	Diet.Inv	generalist	4	Cuculidae	Cuckoos	Cuculidae_137	Cuckoos_137	no	no	-1.111754789	0.585826407
Centropus_steerii	0.04298819	-0.04755551	0.0796902	-0.02096666	98.0325	198.43	0.087252151	0.011158438	-0.079662529	0.048316725	1	Diet.Inv	generalist	4	Cuculidae	Cuckoos	Cuculidae_137	Cuckoos_137	no	no	-1.111754789	0.585826407	4
Centropus_superciliosus	0.1451359	0.1337763	0.08377436	-0.01605868	83.43191	148.45	-0.113948634	0.063922313	-0.05555932	0.042853932	1	omnivore	generalist	1	Cuculidae	Cuckoos	Cuculidae_137	Cuckoos_137	no	no	1.778539888	2.545022429	3
Centropus_toulou	0.08604431	-0.1042558	0.08955869	0.005458232	78.46483	166.35	0.125609797	0.066304667	-0.112357252	0.025336451	1	omnivore	generalist	1	Cuculidae	Cuckoos	Cuculidae_137	Cuckoos_137	no	no	1.778539888	2.545022429	7
Centropus_violaceus	-0.08515667	-0.01580564	0.1054352	-0.01619464	172.3656	499.99	0.086690391	-0.121374313	-0.090280659	0.025198301	1	Diet.Inv	ForStrat.ground	2	Cuculidae	Cuckoos	Cuculidae_137	Cuckoos_137	no	no	0.633692945	-0.465724587	1
Centropus_viridis	0.1067692	0.0421265	0.06498892	0.008674542	80.37803	142	-0.014534707	0.053473773	-0.058965989	0.022908082	1	Diet.Inv	generalist	4	Cuculidae	Cuckoos	Cuculidae_137	Cuckoos_137	no	no	-1.111754789	0.585826407	4
Cephalopterus_glabricollis	0.1322103	0.2849203	0.03052059	0.03020253	129.7712	379.47	-0.246773382	0.027667976	0.013384382	-0.021137865	0	Diet.Fruit	generalist	1	Cotingidae	Cotingas	-999	-999	no	yes	0.147386706	0.7737257	4
Cephalopterus_ornatus	0.0929225	0.01360293	-0.02416547	0.02150561	154.6121	380	0.031965546	0.063708565	0.012741545	-0.02160647	1	omnivore	generalist	3	Cotingidae	Cotingas	-999	-999	no	yes	-2.315085166	-1.855508713	1
Cephalopterus_penduliger	0.08295887	0.1446765	0.02053391	0.01102744	141.5425	338	-0.096575386	0.014687051	0.004344516	-0.006429609	0	Diet.Fruit	generalist	1	Cotingidae	Cotingas	-999	-999	no	yes	0.147386706	0.7737257	1
Cephalopyrus_flammiceps	-0.02636757	-0.003976086	-0.03492807	0.0208093	21.00099	7	0.080580119	-0.04574059	0.02645436	-0.039345285	0	Diet.Inv	generalist	4	S2	Tits, Chickadees, Penduline-Tits, Allies	-999	-999	yes	yes	NA	NA
Cepphus_columba	-0.1471626	0.03666298	0.01500336	0.02803043	102.6711	530	0.066485519	-0.175618127	-0.004785485	-0.053324719	1	Diet.Vfish	ForStrat.watbelowsurfP	2	Lari	Gulls, Terns, Auks, Crab Plover	-999	-999	no	yes	2.083779968	-0.165835608	4
Cepphus_grylle	-0.101018	0.09738268	0.04750303	0.05041317	95.17411	378	-0.010502432	-0.150329535	-0.030788074	-0.056584814	1	Diet.Vfish	ForStrat.watbelowsurfP	2	Lari	Gulls, Terns, Auks, Crab Plover	-999	-999	no	yes	2.083779968	-0.165835608	4
Ceratogymna_atrata	0.03290923	-0.351475	0.1605127	-0.004927687	484.5695	1194.79	0.359961708	0.068469141	-0.23274202	0.037365694	1	Diet.Fruit	ForStrat.canopy	3	Bucerotidae	Hornbills	-999	-999	no	yes	-1.62517983	-0.885718566	4
Ceratogymna_elata	-0.03113307	-0.4286344	0.08786503	-0.009683715	616.7482	1917.02	0.458592476	0.034888056	-0.187100709	0.012450343	0	Diet.Fruit	ForStrat.canopy	3	Bucerotidae	Hornbills	-999	-999	no	yes	-1.62517983	-0.885718566	4
Cercibis_oxycerca	-0.3260036	-0.1274499	0.006952339	-0.04280381	423.6277	1819	0.272692816	-0.31057068	-0.00147121	-0.009507364	0	Diet.Inv	ForStrat.wataroundsurfNP	2	Threskiornithidae	Ibises	-999	-999	yes	yes	NA	NA
Cercococcyx_mechowi	0.02932659	0.008418199	0.03066987	-0.0315419	54.38922	55.6	0.048038411	-0.007452946	-0.019333035	0.035149862	1	Diet.Inv	generalist	4	Cuculidae	Cuckoos	Cuculidae_187	Cuckoos_187	no	no	-1.111754789	0.585826407	3
Cercococcyx_montanus	0.03292099	0.05937022	-0.005448583	-0.04783503	62.6663	58.2	0.006372715	-0.012283731	0.030745822	0.037628837	1	Diet.Inv	ForStrat.midhigh	2	Cuculidae	Cuckoos	Cuculidae_187	Cuckoos_187	no	no	0.500170151	-0.636156415	3
Cercococcyx_olivinus	0.02597019	-0.04995578	-0.003524319	-0.04565122	56.35122	65.9	0.111388103	0.007362111	0.006067185	0.043579081	1	Diet.Inv	ForStrat.midhigh	2	Cuculidae	Cuckoos	Cuculidae_187	Cuckoos_187	no	no	0.500170151	-0.636156415	3
Cercomacra_brasiliana	-0.0216102	0.09491749	-0.03511079	-0.005382487	44.37731	16.93	-0.010501562	-0.065142553	0.056697135	-0.013646001	1	Diet.Inv	ForStrat.understory	2	Thamnophilidae	Antbirds	-999	-999	no	yes	0.326028293	-0.990785958	1
Cercomacra_carbonaria	-0.05737231	-0.1059347	-0.07850603	-0.005791588	42.84448	14.5	0.196366685	-0.043902428	0.055911209	-0.025104421	1	Diet.Inv	generalist	4	Thamnophilidae	Antbirds	-999	-999	no	yes	-1.385429073	0.403933606	2
Cercomacra_cinerascens	-0.05079504	-0.04716474	-0.06423767	-0.01302377	48.09234	14.3	0.137366224	-0.054690882	0.058285805	-0.015255205	1	Diet.Inv	ForStrat.midhigh	1	Thamnophilidae	Antbirds	-999	-999	no	yes	1.499924151	0.834320133	2
Cercomacra_laeta	-0.02094055	0.1286273	-0.007944416	0.01075666	44.75294	15.96	-0.049234691	-0.076086188	0.032159953	-0.016210652	1	Diet.Inv	generalist	4	Thamnophilidae	Antbirds	-999	-999	no	yes	-1.385429073	0.403933606	2
Cercomacra_melanaria	-0.05156765	0.02964791	-0.05181087	0.007133528	46.53069	19	0.060999621	-0.074602135	0.055765116	-0.032567162	1	Diet.Inv	generalist	4	Thamnophilidae	Antbirds	-999	-999	no	yes	-1.385429073	0.403933606	2
Cercomacra_nigrescens	-0.04048497	0.09508862	-0.007072363	0.001111311	59.70649	16.5	-0.011640211	-0.087469855	0.029008907	-0.009547939	1	Diet.Inv	generalist	4	Thamnophilidae	Antbirds	-999	-999	no	yes	-1.385429073	0.403933606	2
Cercomacra_nigricans	-0.04554814	0.03721934	-0.03898252	-0.005339888	52.72517	16.56	0.050630405	-0.074046885	0.049580412	-0.014417361	1	Diet.Inv	ForStrat.midhigh	1	Thamnophilidae	Antbirds	-999	-999	no	yes	1.499924151	0.834320133	2
Cercomacra_serva	-0.0466997	-0.001181374	-0.01940194	-0.009291064	46.034	17	0.085348472	-0.067671129	0.024403334	-0.009335435	1	Diet.Inv	generalist	4	Thamnophilidae	Antbirds	-999	-999	no	yes	-1.385429073	0.403933606	2
Cercomacra_tyrannina	-0.01891743	0.0416967	-0.0566236	0.001909258	50.39033	16.3	0.0420185	-0.046179783	0.061841937	-0.02203552	1	Diet.Inv	generalist	4	Thamnophilidae	Antbirds	-999	-999	no	yes	-1.385429073	0.403933606	2
Cercomela_dubia	0.007168968	0.09548364	-0.03442022	0.002459925	46.76346	17.19	-0.019337097	-0.035944457	0.047809299	-0.030460599	1	Diet.Inv	ForStrat.ground	3	M6	Chats, Old World Flycatchers	M6_530	Chats, Old World Flycatchers_530	yes	no	NA	NA
Cercomela_familiaris	-0.03361037	0.1831281	-6.64E-05	-0.005807872	48.42477	19.45	-0.096932554	-0.101777018	0.04056444	-0.023398327	1	Diet.Inv	generalist	4	M6	Chats, Old World Flycatchers	M6_530	Chats, Old World Flycatchers_530	yes	no	NA	NA
Cercomela_fusca	-0.04585837	0.1090143	-0.01519996	0.003107167	46.82269	12.7	-0.021101359	-0.092919234	0.037986794	-0.030087824	1	Diet.Inv	ForStrat.ground	3	M6	Chats, Old World Flycatchers	M6_530	Chats, Old World Flycatchers_530	yes	no	NA	NA
Cercomela_melanura	-0.07958386	0.04504693	-0.01755192	-0.01823112	41.55856	15.2	0.050360696	-0.110964874	0.036458028	-0.014802649	1	Diet.Inv	ForStrat.ground	3	M6	Chats, Old World Flycatchers	M6_530	Chats, Old World Flycatchers_530	yes	no	NA	NA
Cercomela_schlegelii	-0.08513858	0.06689762	0.0042704	-0.007606274	47.84787	23.3	0.026149691	-0.124220644	0.016595136	-0.016448545	1	Diet.Inv	ForStrat.ground	3	M6	Chats, Old World Flycatchers	-999	-999	yes	yes	NA	NA
Cercomela_scotocerca	-0.01209675	0.07619029	-0.02317078	-0.02201001	42.79016	16	0.003557699	-0.054252793	0.044410166	-0.001009863	1	Diet.Inv	generalist	4	M6	Chats, Old World Flycatchers	M6_530	Chats, Old World Flycatchers_530	yes	no	NA	NA
Cercomela_sinuata	-0.1172933	-0.002011619	0.000829126	-0.01797822	35.77623	18.1	0.100597441	-0.139060602	0.010437726	-0.00595909	1	Diet.Inv	ForStrat.ground	3	M6	Chats, Old World Flycatchers	-999	-999	yes	yes	NA	NA
Cercomela_sordida	-0.04489841	0.09620464	0.004470013	0.001126218	40.01135	21	-0.013269446	-0.092800786	0.017212576	-0.021192625	1	Diet.Inv	ForStrat.ground	3	M6	Chats, Old World Flycatchers	-999	-999	yes	yes	NA	NA
Cercomela_tractrac	-0.08439176	0.03393757	-0.01665715	-0.01012935	42.76987	20.8	0.060800891	-0.113500533	0.031960603	-0.017841028	1	Diet.Inv	ForStrat.ground	3	M6	Chats, Old World Flycatchers	-999	-999	yes	yes	NA	NA
Cercotrichas_podobe	-0.1288983	-0.02954345	-0.000273559	-0.01427528	45.78571	23.91	0.129658429	-0.143455098	0.007190736	-0.01297171	1	Diet.Inv	ForStrat.ground	3	M6	Chats, Old World Flycatchers	-999	-999	yes	yes	NA	NA
Cereopsis_novaehollandiae	0.2990919	-0.2939212	0.02023211	0.1058991	129.3602	3559.99	0.247992823	0.330227397	-0.139180487	-0.043144817	1	Diet.PlantO	ForStrat.ground	3	Anserinae	Anserinae	-999	-999	no	yes	-0.881863891	-0.330377723
Cerorhinca_monocerata	0.07265634	-0.03927821	0.1263989	0.1121273	133.9545	482.24	0.05057548	0.040296417	-0.177524619	-0.082990578	1	Diet.Vfish	ForStrat.watbelowsurfP	2	Lari	Gulls, Terns, Auks, Crab Plover	-999	-999	no	yes	2.083779968	-0.165835608	4
Certhia_americana	-0.2152548	-0.07533668	0.02283214	-0.03078544	34.09689	8.1	0.191254259	-0.219589319	-0.016311922	0.002973679	1	Diet.Inv	generalist	4	M1	Wrens, Gnatcatchers, Nuthatches, Wallcreeper, Treecreepers	-999	-999	no	yes	-0.294168131	1.22921489	2
Certhia_brachydactyla	-0.301949	-0.1333596	0.02051164	-0.07789018	42.76495	8.2	0.27257792	-0.290643418	-0.005278552	0.037257045	1	Diet.Inv	generalist	4	M1	Wrens, Gnatcatchers, Nuthatches, Wallcreeper, Treecreepers	-999	-999	no	yes	-0.294168131	1.22921489	1
Certhia_discolor	-0.198217	0.008407745	0.006233969	-0.03191759	41.72121	10.4	0.111557868	-0.220602445	0.017386989	-0.003217994	1	Diet.Inv	ForStrat.understory	3	M1	Wrens, Gnatcatchers, Nuthatches, Wallcreeper, Treecreepers	-999	-999	no	yes	-0.803231067	-1.520936712	4
Certhia_familiaris	-0.2738206	-0.1352504	0.0387831	-0.07059736	40.97591	9	0.263277178	-0.26614011	-0.026054068	0.04136828	1	Diet.Inv	generalist	4	M1	Wrens, Gnatcatchers, Nuthatches, Wallcreeper, Treecreepers	-999	-999	no	yes	-0.294168131	1.22921489	1
Certhia_himalayana	-0.2465179	0.04703636	0.0820237	-0.05875458	53.7741	8.8	0.074457541	-0.290869536	-0.033866567	0.040443044	1	Diet.Inv	generalist	4	M1	Wrens, Gnatcatchers, Nuthatches, Wallcreeper, Treecreepers	-999	-999	no	yes	-0.294168131	1.22921489	4
Certhia_hodgsoni	-0.2557907	0.002592142	0.0734371	-0.04896717	53.67902	9	0.120175578	-0.286578269	-0.037692808	0.031840815	1	Diet.Inv	generalist	4	M1	Wrens, Gnatcatchers, Nuthatches, Wallcreeper, Treecreepers	-999	-999	no	yes	-0.294168131	1.22921489	4
Certhia_manipurensis	-0.2540114	-0.08981689	0.01125543	-0.06528966	47.16406	10.4	0.219704409	-0.253374368	0.004532545	0.026630204	1	Diet.Inv	ForStrat.understory	3	M1	Wrens, Gnatcatchers, Nuthatches, Wallcreeper, Treecreepers	-999	-999	no	yes	-0.803231067	-1.520936712	4
Certhia_nipalensis	-0.1878762	-0.01065446	0.01136273	-0.02316436	34.78729	11.1	0.124946534	-0.207005754	0.005570234	-0.005256081	1	Diet.Inv	generalist	4	M1	Wrens, Gnatcatchers, Nuthatches, Wallcreeper, Treecreepers	-999	-999	no	yes	-0.294168131	1.22921489	4
Certhiaxis_cinnamomeus	-0.144065	-0.04440235	-0.009227518	-0.01034853	37.27656	15.2	0.148315669	-0.152431924	0.009633165	-0.021512472	1	Diet.Inv	generalist	4	Furnaridae	Ovenbirds, Woodcreepers	Furnaridae_318	Ovenbirds, Woodcreepers_318	yes	no	NA	NA
Certhiaxis_mustelinus	-0.165252	0.02766878	-0.02053161	-0.003893243	41.07977	14.96	0.087922612	-0.187496241	0.036230175	-0.037604001	0	Diet.Inv	ForStrat.understory	3	Furnaridae	Ovenbirds, Woodcreepers	Furnaridae_318	Ovenbirds, Woodcreepers_318	yes	no	NA	NA
Certhidea_olivacea	-0.09223115	-0.06880725	-0.01086924	-0.01890349	27.89556	9.5	0.157759701	-0.098430727	0.004701252	-0.001664898	1	omnivore	ForStrat.ground	3	P17P18	Tanagers I, Allies	P17P18_206	Tanagers I, Allies_206	no	no	-2.051732817	-1.052301036	2
Certhilauda_albescens	-0.06051214	0.02415085	0.03082932	-0.00209433	45.1492	30.4	0.054285153	-0.095780689	-0.018228717	0.000558991	1	Diet.Inv	ForStrat.ground	4	S3	Larks	-999	-999	no	yes	-0.698062054	1.269603021	1
Certhilauda_barlowi	-0.062049	-0.05105729	-0.009001227	0.003819501	48.94238	28.06	0.132575048	-0.072393758	0.001127643	-0.007379787	1	Diet.Inv	ForStrat.ground	4	S3	Larks	-999	-999	no	yes	-0.698062054	1.269603021	1
Certhilauda_burra	0.08247867	0.02001361	0.00949712	0.05309891	37.861	37.37	0.020301783	0.049269178	-0.027415027	-0.042689188	1	Diet.Inv	ForStrat.ground	4	S3	Larks	-999	-999	no	yes	-0.698062054	1.269603021	1
Certhilauda_chuana	-0.1019743	0.08581218	0.0182413	-0.002081209	48.32609	44.1	0.008902784	-0.148290656	0.009340256	-0.011270396	1	Diet.Inv	ForStrat.ground	4	S3	Larks	-999	-999	no	yes	-0.698062054	1.269603021	1
Certhilauda_curvirostris	-0.1571369	-0.03313336	0.01159039	-0.0205118	66.61333	40.41	0.138538245	-0.172769181	0.001044641	0.004460273	1	Diet.Inv	ForStrat.ground	4	S3	Larks	-999	-999	no	yes	-0.698062054	1.269603021	1
Certhilauda_erythrochlamys	-0.02804328	-0.1076667	-0.01885056	-0.003866764	44.68643	28.06	0.178722885	-0.025540961	-0.002455789	-0.004734231	0	Diet.Inv	ForStrat.ground	4	S3	Larks	-999	-999	no	yes	-0.698062054	1.269603021	1
Certhilauda_semitorquata	-0.1562948	-0.09591018	-0.01151243	-0.01050878	60.76094	40.41	0.201039691	-0.151754425	0.004215081	-0.015790407	1	Diet.Inv	ForStrat.ground	4	S3	Larks	-999	-999	no	yes	-0.698062054	1.269603021	1
Certhilauda_subcoronata	-0.1250146	0.01511765	0.005661812	-0.008461967	62.71412	40.41	0.084595672	-0.152075262	0.010448808	-0.005863768	1	Diet.Inv	ForStrat.ground	4	S3	Larks	-999	-999	no	yes	-0.698062054	1.269603021	1
Certhionyx_niger	-0.1907323	-0.06503358	0.01430716	-0.07934296	44.41201	9.9	0.181233224	-0.200368015	0.010144631	0.046846732	1	omnivore	generalist	4	BC7	Honeyeaters	-999	-999	yes	yes	NA	NA
Certhionyx_pectoralis	-0.118991	-0.09682453	-0.01627888	-0.03401399	34.96024	10.1	0.194631645	-0.116395252	0.012052941	0.005957849	1	Diet.Nect	generalist	1	BC7	Honeyeaters	BC7_233	Honeyeaters_233	yes	no	NA	NA
Certhionyx_variegatus	-0.09289337	0.07575512	0.01648062	-0.05457083	58.81564	26.27	0.01974513	-0.140319567	0.023301942	0.032520745	1	Diet.Nect	generalist	1	BC7	Honeyeaters	-999	-999	yes	yes	NA	NA
Ceryle_rudis	-0.23558	-0.01719689	0.01043209	0.00867371	159.5396	84.37	0.140957467	-0.24791244	-0.003536556	-0.047694375	1	Diet.Vfish	ForStrat.watbelowsurfNP	3	Alcedinidae	Kingfishers, Motmots, Todies	-999	-999	no	yes	-2.745334842	-1.690048299	1
Cettia_acanthizoides	-0.02851302	0.2307696	0.04453109	0.02131244	30.05014	5.32	-0.154308991	-0.115366074	0.002941285	-0.022257111	1	Diet.Inv	ForStrat.understory	1	S7S8	Leaf-Warblers, Bush-Warblers, Long-tailed Tits	-999	-999	no	yes	0.970397595	0.769968717	2
Cettia_annae	-0.1295244	0.0359918	-0.006180268	0.003835548	53.41767	18.47	0.067068091	-0.158006022	0.020245312	-0.027093227	1	Diet.Inv	generalist	3	S7S8	Leaf-Warblers, Bush-Warblers, Long-tailed Tits	-999	-999	no	yes	-0.478451472	-1.128181158
Cettia_brunnescens	-0.1023791	0.06162258	-0.000381475	-0.006154029	27.58716	5.32	0.03509865	-0.140858681	0.023523291	-0.009554883	1	Diet.Inv	ForStrat.understory	1	S7S8	Leaf-Warblers, Bush-Warblers, Long-tailed Tits	-999	-999	no	yes	0.970397595	0.769968717	2
Cettia_brunnifrons	-0.01851728	0.2089158	0.01454543	-0.007023441	29.39726	7.34	-0.128615342	-0.09762759	0.034439838	-0.007098954	0	Diet.Inv	generalist	3	S7S8	Leaf-Warblers, Bush-Warblers, Long-tailed Tits	-999	-999	no	yes	-0.478451472	-1.128181158	2
Cettia_canturians	-0.02732442	0.1275016	0.006959284	0.01511032	41.62745	16.2	-0.049018088	-0.083614253	0.017787963	-0.028378153	0	Diet.Inv	generalist	3	S7S8	Leaf-Warblers, Bush-Warblers, Long-tailed Tits	-999	-999	no	yes	-0.478451472	-1.128181158	4
Cettia_cetti	-0.1191369	-0.005650964	-0.006191269	-0.009137163	36.33249	13.22	0.104979431	-0.138103237	0.013317346	-0.017786013	1	Diet.Inv	ForStrat.ground	4	S7S8	Leaf-Warblers, Bush-Warblers, Long-tailed Tits	-999	-999	no	yes	-0.0463146	1.087292941	5
Cettia_diphone	-0.03116041	0.1296048	0.01581588	0.002926818	36.69363	13.31	-0.051142061	-0.090824941	0.0146624	-0.006599083	1	Diet.Inv	generalist	3	S7S8	Leaf-Warblers, Bush-Warblers, Long-tailed Tits	-999	-999	no	yes	-0.478451472	-1.128181158	4
Cettia_flavolivacea	-0.0635879	0.1328343	-0.0147464	0.009892793	33.57758	8	-0.040164484	-0.116548929	0.043848601	-0.027988828	1	Diet.Inv	ForStrat.understory	1	S7S8	Leaf-Warblers, Bush-Warblers, Long-tailed Tits	-999	-999	no	yes	0.970397595	0.769968717	2
Cettia_fortipes	-0.06892778	0.05241695	-0.004139441	-0.00391598	32.26561	9.59	0.036354275	-0.104751948	0.020575536	-0.013039754	1	Diet.Inv	generalist	3	S7S8	Leaf-Warblers, Bush-Warblers, Long-tailed Tits	-999	-999	no	yes	-0.478451472	-1.128181158	2
Cettia_major	-0.07176292	0.1124407	-0.004945325	-0.00708535	36.14332	13	-0.019754743	-0.121876634	0.034493511	-0.01607377	0	Diet.Inv	generalist	3	S7S8	Leaf-Warblers, Bush-Warblers, Long-tailed Tits	-999	-999	no	yes	-0.478451472	-1.128181158	2
Cettia_pallidipes	-0.07961435	0.09044343	-0.005801466	-0.01771634	34.42901	10	0.003965342	-0.124885512	0.034173458	-0.005811806	0	Diet.Inv	generalist	3	S7S8	Leaf-Warblers, Bush-Warblers, Long-tailed Tits	-999	-999	no	yes	-0.478451472	-1.128181158	2
Cettia_parens	-0.07764299	0.07951023	-0.01026062	-0.000378082	42.84204	14	0.01372809	-0.118255519	0.030982368	-0.023616586	1	Diet.Inv	generalist	3	S7S8	Leaf-Warblers, Bush-Warblers, Long-tailed Tits	-999	-999	no	yes	-0.478451472	-1.128181158
Cettia_ruficapilla	-0.1280801	0.1014756	-0.008658651	0.00328959	45.56187	12.7	0.006148981	-0.171117674	0.037502982	-0.035972245	1	Diet.Inv	generalist	3	S7S8	Leaf-Warblers, Bush-Warblers, Long-tailed Tits	-999	-999	no	yes	-0.478451472	-1.128181158
Cettia_seebohmi	-0.05108834	0.08325462	-0.03035614	-0.01171305	39.5102	12.2	0.007823717	-0.091725939	0.053367631	-0.011587009	1	Diet.Inv	generalist	3	S7S8	Leaf-Warblers, Bush-Warblers, Long-tailed Tits	-999	-999	no	yes	-0.478451472	-1.128181158
Ceuthmochares_aereus	0.1078507	0.0765418	0.08290394	-0.00339444	84.27555	65.8	-0.048344803	0.044408786	-0.064391865	0.022307795	1	Diet.Inv	ForStrat.midhigh	2	Cuculidae	Cuckoos	-999	-999	no	yes	0.500170151	-0.636156415	3
Ceyx_erithaca	-0.1672435	0.04174088	-0.01438782	0.02736434	96.47407	17.79	0.070764846	-0.191836718	0.022268092	-0.062665457	1	Diet.Inv	generalist	1	Alcedinidae	Kingfishers, Motmots, Todies	Alcedinidae_94	Kingfishers, Motmots, Todies_94	no	no	0.43952092	1.41591215	4
Ceyx_fallax	-0.1620574	0.09269536	-0.02364741	0.02127605	92.69113	18	0.023385986	-0.198508571	0.044374649	-0.060099025	1	Diet.Inv	ForStrat.ground	2	Alcedinidae	Kingfishers, Motmots, Todies	Alcedinidae_94	Kingfishers, Motmots, Todies_94	no	no	1.538750011	-0.540734483	4
Ceyx_lecontei	-0.1493803	0.001110358	-0.03137751	0.03515162	73.35258	9.5	0.107135125	-0.162144454	0.026544488	-0.06857808	1	Diet.Inv	ForStrat.ground	2	Alcedinidae	Kingfishers, Motmots, Todies	-999	-999	no	yes	1.538750011	-0.540734483	1
Ceyx_lepidus	-0.2108852	0.04792392	-0.009490723	0.01873055	107.3938	21.32	0.075927931	-0.236124583	0.024003961	-0.06265415	1	Diet.Inv	ForStrat.ground	2	Alcedinidae	Kingfishers, Motmots, Todies	Alcedinidae_94	Kingfishers, Motmots, Todies_94	no	no	1.538750011	-0.540734483	4
Ceyx_madagascariensis	-0.1551498	0.04485807	-0.03697185	0.03621549	84.59727	17.7	0.068489367	-0.176774647	0.041103667	-0.077201743	1	Diet.Vert	ForStrat.ground	2	Alcedinidae	Kingfishers, Motmots, Todies	-999	-999	no	yes	0.733423664	-0.783602797
Ceyx_melanurus	-0.1504574	0.0646056	-0.02510773	0.02397446	89.86158	22.8	0.047154964	-0.179974712	0.037811266	-0.060546669	1	Diet.Inv	ForStrat.ground	2	Alcedinidae	Kingfishers, Motmots, Todies	Alcedinidae_94	Kingfishers, Motmots, Todies_94	no	no	1.538750011	-0.540734483	2
Ceyx_pictus	-0.1304793	0.08922548	-0.0222271	0.03050046	74.74721	12.72	0.018023675	-0.166490436	0.037047661	-0.065486825	1	Diet.Inv	ForStrat.understory	2	Alcedinidae	Kingfishers, Motmots, Todies	-999	-999	no	yes	0.928955135	-0.221842502	1
Ceyx_rufidorsa	-0.2105043	-0.02132466	-0.015701	0.03832684	94.10685	17.79	0.141052902	-0.216823002	0.009894754	-0.078124298	1	Diet.Inv	generalist	1	Alcedinidae	Kingfishers, Motmots, Todies	Alcedinidae_94	Kingfishers, Motmots, Todies_94	no	no	0.43952092	1.41591215
Chaetocercus_astreans	-0.3077568	-0.02869359	0.004102779	0.008698595	40.01709	3.21	0.171355021	-0.313736817	0.006577466	-0.05170393	0	Diet.Nect	generalist	1	Trochilidae	Hummingbirds	Trochilidae_315	Hummingbirds_315	yes	no	NA	NA
Chaetocercus_bombus	-0.3126569	-0.01906466	-0.008015036	0.01836007	33.14255	6.5	0.16529509	-0.31771181	0.016893021	-0.068594556	1	Diet.Nect	ForStrat.midhigh	4	Trochilidae	Hummingbirds	Trochilidae_315	Hummingbirds_315	yes	no	NA	NA
Chaetocercus_heliodor	-0.3206758	-0.06086069	-0.0205165	-0.000418168	36.56193	3.01	0.209742846	-0.31513307	0.025365312	-0.051448375	0	Diet.Nect	ForStrat.midhigh	4	Trochilidae	Hummingbirds	Trochilidae_315	Hummingbirds_315	yes	no	NA	NA
Chaetocercus_jourdanii	-0.2956013	-0.0317191	-0.03041257	0.01626215	31.64197	3.26	0.176872966	-0.295424281	0.035100256	-0.068021193	0	Diet.Nect	generalist	1	Trochilidae	Hummingbirds	Trochilidae_315	Hummingbirds_315	yes	no	NA	NA
Chaetocercus_mulsant	-0.3296152	-0.04721683	0.00242023	0.004497472	46.30539	3.9	0.19511889	-0.329562714	0.005494053	-0.052646322	1	Diet.Nect	generalist	1	Trochilidae	Hummingbirds	Trochilidae_315	Hummingbirds_315	yes	no	NA	NA
Chaetops_aurantius	-0.1006744	0.0326269	0.0106969	0.00707417	56.70238	54.1	0.059034069	-0.132596244	0.000647928	-0.017937346	0	Diet.Inv	ForStrat.ground	1	ChaetopsPicathartes	-999	-999	-999	no	yes	NA	NA
Chaetops_frenatus	-0.08831475	-0.03557634	-0.02891952	-0.000557969	61.50451	54.99	0.129294417	-0.096738083	0.024133939	-0.031490465	1	Diet.Inv	ForStrat.ground	1	ChaetopsPicathartes	-999	-999	-999	no	yes	NA	NA
Chaetorhynchus_papuensis	0.1606594	0.03012208	0.06880769	0.04217017	38.17987	37.22	-0.01840499	0.113458688	-0.081724028	-0.020475489	1	Diet.Inv	ForStrat.midhigh	2	CC8	Shrikes, Monarchs, Drongos, Fantails, Birds Of Paradise, Crows, Jays, Allies	-999	-999	yes	yes	NA	NA
Chaetornis_striata	0.08492315	0.1344409	0.009950357	-0.01123234	47.01358	32	-0.084233921	0.019849865	0.015317455	0.005891565	0	Diet.Inv	ForStrat.understory	1	S11	Old World Warblers I	-999	-999	no	yes	1.531954744	1.097346882	6
Chaetura_brachyura	0.3764986	0.3364411	-0.1092188	-0.1171179	37.25513	18.3	-0.328999981	0.260564185	0.173948873	0.086584183	0	Diet.Inv	ForStrat.aerial	3	Apodidae	Swifts, Treeswifts	-999	-999	no	yes	-0.751342884	0	3
Chaetura_cinereiventris	0.4000618	0.3464534	-0.1026698	-0.11415	35.21546	13.9	-0.345811516	0.280979039	0.166194707	0.077888204	1	Diet.Inv	ForStrat.aerial	3	Apodidae	Swifts, Treeswifts	-999	-999	no	yes	-0.751342884	0	3
Chaetura_fumosa	0.3903522	0.3281237	-0.07388897	-0.09403794	29.08447	15.69	-0.332496242	0.272351521	0.13001893	0.071540156	0	Diet.Inv	generalist	2	Apodidae	Swifts, Treeswifts	-999	-999	no	yes	2.576032744	0	3
Chaetura_pelagica	0.3118089	0.1245286	-0.1119031	-0.1197518	22.96352	23.6	-0.106060796	0.254350231	0.134257767	0.075157262	1	Diet.Inv	ForStrat.aerial	3	Apodidae	Swifts, Treeswifts	-999	-999	no	yes	-0.751342884	0
Chaetura_spinicaudus	0.3576481	0.4046274	-0.06155066	-0.06827759	39.19732	15.69	-0.401060904	0.221221809	0.132965716	0.052580356	0	Diet.Inv	generalist	2	Apodidae	Swifts, Treeswifts	-999	-999	no	yes	2.576032744	0	3
Chaimarrornis_leucocephalus	0.00734868	0.1682257	-0.01076449	0.01379765	45.41661	30.04	-0.093034657	-0.056935064	0.040522902	-0.033780487	1	Diet.Inv	ForStrat.ground	3	M6	Chats, Old World Flycatchers	-999	-999	yes	yes	NA	NA
Chalcophaps_indica	-0.1552926	0.08108181	0.02112177	0.01725807	49.31346	136.54	0.02780463	-0.196090971	0.008639713	-0.032549506	1	omnivore	ForStrat.ground	2	Columbidae	Pigeons, Doves	-999	-999	yes	yes	NA	NA
Chalcophaps_stephani	-0.1799549	-0.02002845	0.006638532	-0.01202201	55.76694	128.98	0.134383508	-0.195062906	0.010914655	-0.011903323	1	omnivore	ForStrat.ground	2	Columbidae	Pigeons, Doves	-999	-999	yes	yes	NA	NA
Chalcopsitta_atra	0.2399992	-0.1630594	0.09569465	-0.02155962	71.53099	195	0.140855284	0.224334523	-0.128839852	0.064103787	1	Diet.Nect	generalist	1	Psittacidae1	Parrots1	Psittacidae1_215	Parrots1_215	no	no	0.469003517	0.082937554	3
Chalcopsitta_cardinalis	0.2345511	-0.1185493	0.09744437	-0.01936333	68.626	183	0.099586741	0.207980004	-0.122107109	0.05783705	1	omnivore	ForStrat.midhigh	2	Psittacidae1	Parrots1	Psittacidae1_215	Parrots1_215	no	no	1.037545421	-1.174544273	4
Chalcopsitta_duivenbodei	0.2471262	-0.148186	0.1135187	-0.03252334	70.40951	218	0.122398193	0.224335136	-0.140550157	0.0725761	1	Diet.Nect	ForStrat.midhigh	2	Psittacidae1	Parrots1	Psittacidae1_215	Parrots1_215	no	no	2.792094725	-0.190481237	3
Chalcopsitta_sintillata	0.2257545	-0.1467434	0.1050334	-0.05347891	69.99694	190	0.12985792	0.202539313	-0.12170486	0.09416939	1	Diet.Nect	ForStrat.midhigh	2	Psittacidae1	Parrots1	Psittacidae1_215	Parrots1_215	no	no	2.792094725	-0.190481237	3
Chalcostigma_herrani	-0.2422944	0.05245707	-0.002509004	0.05598037	32.02548	5.8	0.075888213	-0.26659962	0.012034381	-0.088567923	1	Diet.Nect	generalist	1	Trochilidae	Hummingbirds	Trochilidae_444	Hummingbirds_444	yes	no	NA	NA
Chalcostigma_heteropogon	-0.283931	-0.02312953	-0.009368098	0.03444001	37.27365	6.1	0.161222975	-0.28767108	0.010567413	-0.079563604	0	Diet.Nect	ForStrat.understory	3	Trochilidae	Hummingbirds	Trochilidae_444	Hummingbirds_444	yes	no	NA	NA
Chalcostigma_olivaceum	-0.2475249	-0.05387322	-0.02957958	0.02761828	35.76631	8.5	0.184446266	-0.243449308	0.022379169	-0.071120945	1	Diet.Nect	ForStrat.understory	3	Trochilidae	Hummingbirds	Trochilidae_444	Hummingbirds_444	yes	no	NA	NA
Chalcostigma_ruficeps	-0.2728217	-0.05395916	-0.0307705	0.02361676	27.80864	3.4	0.191723168	-0.267367883	0.026626404	-0.07227125	1	Diet.Nect	generalist	1	Trochilidae	Hummingbirds	Trochilidae_444	Hummingbirds_444	yes	no	NA	NA
Chalcostigma_stanleyi	-0.2077745	0.06054873	-0.01172051	0.02860863	34.218	5.8	0.063762685	-0.23550081	0.029057425	-0.069130547	1	Diet.Nect	ForStrat.understory	3	Trochilidae	Hummingbirds	Trochilidae_444	Hummingbirds_444	yes	no	NA	NA
Chalybura_buffonii	-0.3043009	-0.04941176	0.008457501	-0.011122	67.52401	6.79	0.191148736	-0.307066917	0.004208546	-0.03278875	1	Diet.Nect	generalist	1	Trochilidae	Hummingbirds	Trochilidae_427	Hummingbirds_427	yes	no	NA	NA
Chalybura_urochrysia	-0.2901166	-0.02206001	0.01799332	0.003479069	63.78831	6.38	0.159111434	-0.300303088	-0.004803875	-0.044935274	1	Diet.Nect	generalist	1	Trochilidae	Hummingbirds	Trochilidae_427	Hummingbirds_427	yes	no	NA	NA
Chamaea_fasciata	0.002502992	0.05861687	0.01032078	0.02909283	32.23758	14.73	0.007076177	-0.037964486	-0.006117898	-0.030848989	1	omnivore	ForStrat.understory	1	S12	Babblers II, Old World Warblers II, Allies	-999	-999	no	yes	2.554023799	0.824607156
Chamaepetes_goudotii	0.07948988	0.08750779	0.05739708	0.005176261	119.8762	727.67	-0.048971638	0.016271933	-0.036348754	0.027530818	1	Diet.Fruit	generalist	4	Cracidae	Curassows, Chacalacas, Guans	-999	-999	no	yes	-1.06677512	0.627406938	4
Chamaepetes_unicolor	0.1071289	0.146316	0.07869509	-0.01192624	126.4593	1135	-0.116124055	0.023001566	-0.042312962	0.053667054	1	Diet.Fruit	generalist	4	Cracidae	Curassows, Chacalacas, Guans	-999	-999	no	yes	-1.06677512	0.627406938	1
Chamaeza_campanisona	-0.0117168	0.09631892	-0.01017684	0.007512628	62.87722	90.58	-0.020067073	-0.059417725	0.029092281	-0.018122092	1	Diet.Inv	ForStrat.ground	1	Antthrushes	Antthrushes	-999	-999	no	yes	NA	NA
Chamaeza_mollissima	0.005098117	-0.07259773	-0.0590993	0.01807893	41.22658	72	0.142838455	0.005903449	0.032608758	-0.037581189	1	Diet.Inv	ForStrat.ground	1	Antthrushes	Antthrushes	-999	-999	no	yes	NA	NA
Chamaeza_nobilis	0.06083311	0.1822484	-0.001591445	0.01070716	72.56097	123	-0.122310601	-0.011706218	0.033590224	-0.016866825	1	Diet.Inv	ForStrat.ground	1	Antthrushes	Antthrushes	-999	-999	no	yes	NA	NA
Chamaeza_ruficauda	0.09690361	0.2431802	0.02979152	0.06034287	51.94899	71.2	-0.199743567	0.005915178	-0.001085596	-0.049459798	0	Diet.Inv	ForStrat.ground	1	Antthrushes	Antthrushes	-999	-999	no	yes	NA	NA
Chamaeza_turdina	0.006892355	0.05708111	-0.04336858	0.01025303	57.27369	98.83	0.017690563	-0.026903081	0.049108564	-0.02839114	0	Diet.Inv	ForStrat.ground	1	Antthrushes	Antthrushes	-999	-999	no	yes	NA	NA
Charadrius_alexandrinus	-0.1922098	-0.08018503	-0.09419334	0.01735722	39.17934	42.3	0.208667438	-0.173588007	0.076828507	-0.07670947	1	Diet.Inv	ForStrat.ground	1	Charadrii	Waders, Allies	-999	-999	no	yes	0.117136588	0.710550199	5
Charadrius_alticola	-0.1654018	-0.03152068	-0.02141746	0.006357622	40.66635	44.9	0.142485943	-0.173188211	0.02063413	-0.034697709	1	Diet.Inv	ForStrat.ground	1	Charadrii	Waders, Allies	-999	-999	no	yes	0.117136588	0.710550199	2
Charadrius_asiaticus	-0.2110558	0.0198416	-0.0176368	0.03757644	60.87594	77.09	0.102945738	-0.227928617	0.022929436	-0.072531705	0	Diet.Inv	ForStrat.ground	1	Charadrii	Waders, Allies	-999	-999	no	yes	0.117136588	0.710550199	1
Charadrius_australis	-0.08064453	0.04800369	-0.02513642	0.01123514	53.62519	83.5	0.04624433	-0.110835128	0.036646815	-0.031366477	1	Diet.Inv	ForStrat.ground	1	Charadrii	Waders, Allies	-999	-999	no	yes	0.117136588	0.710550199	4
Charadrius_bicinctus	-0.2065056	0.01685886	-0.05573823	0.01039378	48.07381	59.4	0.115228222	-0.216767111	0.066181478	-0.061464435	1	Diet.Inv	ForStrat.ground	1	Charadrii	Waders, Allies	-999	-999	no	yes	0.117136588	0.710550199	3
Charadrius_collaris	-0.1683289	-0.03898749	-0.05341448	0.007224722	41.96362	28.3	0.156780447	-0.16821301	0.049583082	-0.053085181	1	Diet.Inv	ForStrat.ground	1	Charadrii	Waders, Allies	-999	-999	no	yes	0.117136588	0.710550199	2
Charadrius_dubius	-0.1602479	-0.0745903	-0.05016935	-0.003886575	33.77032	38.7	0.187588336	-0.154601955	0.041506428	-0.029842646	1	Diet.Inv	ForStrat.ground	1	Charadrii	Waders, Allies	-999	-999	no	yes	0.117136588	0.710550199	1
Charadrius_falklandicus	-0.1919149	-0.08498368	-0.06919569	0.006176148	49.90548	65	0.208752875	-0.177830337	0.056350498	-0.056666189	1	Diet.Inv	ForStrat.ground	1	Charadrii	Waders, Allies	-999	-999	no	yes	0.117136588	0.710550199
Charadrius_forbesi	-0.1564036	-0.1474794	-0.04526697	0.0077705	45.0546	47.5	0.254702374	-0.13203355	0.018158983	-0.045344008	0	Diet.Inv	ForStrat.ground	1	Charadrii	Waders, Allies	-999	-999	no	yes	0.117136588	0.710550199	5
Charadrius_hiaticula	-0.09643345	-0.03957062	-0.05910128	0.01279598	41.96432	64.04	0.138931389	-0.099748609	0.049925083	-0.038580761	1	Diet.Inv	ForStrat.ground	1	Charadrii	Waders, Allies	-999	-999	no	yes	0.117136588	0.710550199	7
Charadrius_leschenaultii	-0.1856376	-0.07181903	-0.04518314	0.0102787	64.68014	74.8	0.190905333	-0.177484237	0.034746273	-0.054058235	1	Diet.Inv	ForStrat.ground	1	Charadrii	Waders, Allies	-999	-999	no	yes	0.117136588	0.710550199	1
Charadrius_marginatus	-0.1858279	0.01038217	-0.03652638	0.01861212	44.88573	48.3	0.111198298	-0.198652037	0.043257497	-0.061177375	1	Diet.Inv	ForStrat.ground	1	Charadrii	Waders, Allies	-999	-999	no	yes	0.117136588	0.710550199	5
Charadrius_melodus	-0.06059795	-0.05287466	-0.07386935	0.01844142	36.91541	54.39	0.144533758	-0.059370695	0.056577648	-0.043761275	1	Diet.Inv	ForStrat.ground	1	Charadrii	Waders, Allies	-999	-999	no	yes	0.117136588	0.710550199
Charadrius_modestus	-0.2120308	-0.070621	-0.03490975	0.008141213	51.71951	78	0.193276742	-0.206815062	0.027863679	-0.04321904	1	Diet.Inv	ForStrat.ground	1	Charadrii	Waders, Allies	-999	-999	no	yes	0.117136588	0.710550199
Charadrius_mongolus	-0.1092913	-0.01715228	-0.04507954	0.0241494	46.07683	64	0.11824732	-0.11748238	0.037144142	-0.051606399	1	Diet.Inv	ForStrat.ground	1	Charadrii	Waders, Allies	-999	-999	no	yes	0.117136588	0.710550199	1
Charadrius_montanus	-0.1828553	0.01718795	-0.0364282	0.002807351	59.08423	95.74	0.104770258	-0.199086141	0.048404356	-0.041408757	1	Diet.Inv	ForStrat.ground	1	Charadrii	Waders, Allies	-999	-999	no	yes	0.117136588	0.710550199
Charadrius_obscurus	-0.2011834	-0.08659813	-0.05252616	0.01448366	74.46006	146	0.209972922	-0.187328216	0.038171891	-0.060587993	0	Diet.Inv	ForStrat.ground	1	Charadrii	Waders, Allies	-999	-999	no	yes	0.117136588	0.710550199	3
Charadrius_pallidus	-0.157225	-0.01145386	-0.07912779	-0.002979517	38.02982	34.8	0.13364418	-0.16080652	0.082439606	-0.04878021	0	Diet.Inv	ForStrat.ground	1	Charadrii	Waders, Allies	-999	-999	no	yes	0.117136588	0.710550199	5
Charadrius_pecuarius	-0.1910036	-0.08154409	-0.07040629	0.003094463	45.63129	34	0.205889564	-0.177353963	0.058361702	-0.055994866	0	Diet.Inv	ForStrat.ground	1	Charadrii	Waders, Allies	-999	-999	no	yes	0.117136588	0.710550199	5
Charadrius_peronii	-0.1425058	-0.05801787	-0.06998378	0.01068446	41.94431	42	0.171361251	-0.13525393	0.057287721	-0.059476115	0	Diet.Inv	ForStrat.ground	1	Charadrii	Waders, Allies	-999	-999	no	yes	0.117136588	0.710550199	6
Charadrius_placidus	-0.2174247	-0.1275223	-0.03750928	-0.005195705	50.43577	62.7	0.251326156	-0.196696188	0.022539641	-0.042304108	0	Diet.Inv	ForStrat.ground	1	Charadrii	Waders, Allies	-999	-999	no	yes	0.117136588	0.710550199	1
Charadrius_ruficapillus	-0.1723906	-0.1173078	-0.079864	0.01714993	34.07082	37.4	0.235134621	-0.149048821	0.053957864	-0.063641416	1	Diet.Inv	ForStrat.ground	1	Charadrii	Waders, Allies	-999	-999	no	yes	0.117136588	0.710550199	4
Charadrius_sanctaehelenae	-0.2153029	-0.06222031	-0.05237824	0.007917341	56.7805	61.9	0.190862645	-0.207749232	0.047613788	-0.05436531	0	Diet.Inv	ForStrat.ground	1	Charadrii	Waders, Allies	-999	-999	no	yes	0.117136588	0.710550199
Charadrius_semipalmatus	-0.05711569	-0.07165538	-0.07041443	0.003856746	33.29295	46.74	0.161465223	-0.052786051	0.051740933	-0.026214385	1	Diet.Inv	ForStrat.ground	1	Charadrii	Waders, Allies	-999	-999	no	yes	0.117136588	0.710550199	7
Charadrius_thoracicus	-0.1835248	-0.06779471	-0.05379528	-0.01310982	44.57889	11.5	0.189217686	-0.17759975	0.051314974	-0.031367265	0	Diet.Inv	ForStrat.ground	1	Charadrii	Waders, Allies	-999	-999	no	yes	0.117136588	0.710550199
Charadrius_tricollaris	-0.230418	-0.07940469	-0.06241265	0.004076911	42.80864	31.2	0.212033662	-0.217927302	0.055278289	-0.050346177	0	Diet.Inv	ForStrat.ground	1	Charadrii	Waders, Allies	-999	-999	no	yes	0.117136588	0.710550199	5
Charadrius_veredus	-0.2180778	0.03807818	-0.02417972	0.01997003	67.59897	95	0.090253817	-0.238879831	0.03898107	-0.060912771	1	Diet.Inv	ForStrat.ground	1	Charadrii	Waders, Allies	-999	-999	no	yes	0.117136588	0.710550199	1
Charadrius_vociferus	-0.1985066	-0.106674	-0.06095658	0.006443908	52.22975	96.44	0.229476325	-0.179921969	0.043622003	-0.054832803	1	Diet.Inv	ForStrat.ground	1	Charadrii	Waders, Allies	-999	-999	no	yes	0.117136588	0.710550199
Charadrius_wilsonia	-0.1324826	0.01075108	-0.03314622	0.000572125	63.11327	55.1	0.097820919	-0.149250629	0.040571743	-0.034187602	1	Diet.Inv	ForStrat.ground	1	Charadrii	Waders, Allies	-999	-999	no	yes	0.117136588	0.710550199	2
[truncated: 7,128 more rows]
