# Supplementary material for: The signature of competition in ecomorphological traits across the avian radiation
Source: Proc Biol Sci. 2020 Nov 11;287(1938):20201585. doi: 10.1098/rspb.2020.1585 (PMC7735287; doi:10.1098/rspb.2020.1585)
Supplement: Appendix S2 for The signature of competition in ecomorphological traits across the avian radiation [file rspb20201585supp4.csv]

Appendix S2. The evolution of various ecomorphological traits across 59 avian clades. Model parameters and support are reported, as well as support for competition (i.e. support for a trait or diversity dependent model at two AICc units difference from any model assuming lineages evolve independently).
	Clade	Trait	Model	sigma2	alphaOU	r	b	S	logLH	AICc	deltaAICc	AICw	cladeSR	CompSupport
1	Alcedinidae	BeakShapePC1	BM	0.000216177	NA	NA	NA	NA	143.2887688	-282.441174	0	0.389482166	91	NoCompSupport
2	Alcedinidae	BeakShapePC1	OU	0.000257658	0.016093888	NA	NA	NA	143.9368881	-281.5979142	0.843259757	0.25549126	91	NoCompSupport
3	Alcedinidae	BeakShapePC1	TDexp	0.000216184	NA	NA	-1.00E-06	NA	143.2887289	-280.3015957	2.139578248	0.133623876	91	NoCompSupport
4	Alcedinidae	BeakShapePC1	TDlin	7.75E-05	NA	NA	0.06046353	NA	143.7935623	-281.3112625	1.129911479	0.221375939	91	NoCompSupport
5	Alcedinidae	BeakShapePC1	DDexp	0.000578788	NA	-0.036512654	NA	NA	134.065011	-261.8541599	20.58701404	1.32E-05	91	NoCompSupport
6	Alcedinidae	BeakShapePC1	DDlin	0.000480289	NA	-8.68E-06	NA	NA	134.0692906	-261.8627192	20.57845475	1.32E-05	91	NoCompSupport
7	Alcedinidae	BeakShapePC1	MC	0.000287015	NA	NA	NA	-3.34E-09	130.3869949	-254.4981278	27.94304616	3.33E-07	91	NoCompSupport
8	Anatinae	BeakShapePC1	BM	0.000685077	NA	NA	NA	NA	186.8470168	-369.5896858	0	0.461708026	118	NoCompSupport
9	Anatinae	BeakShapePC1	OU	0.000733573	0.013527542	NA	NA	NA	186.9845408	-367.7585552	1.831130606	0.184817233	118	NoCompSupport
10	Anatinae	BeakShapePC1	TDexp	0.0006851	NA	NA	-1.00E-06	NA	186.8470065	-367.4834868	2.106199078	0.161069053	118	NoCompSupport
11	Anatinae	BeakShapePC1	TDlin	0.000286289	NA	NA	0.080830198	NA	187.0247795	-367.8390326	1.750653224	0.192405688	118	NoCompSupport
12	Anatinae	BeakShapePC1	DDexp	0.000239888	NA	0.090908663	NA	NA	130.032275	-253.8540238	115.7356621	3.41E-26	118	NoCompSupport
13	Anatinae	BeakShapePC1	DDlin	7.04E-12	NA	9.22E-05	NA	NA	131.1816175	-256.1527087	113.4369771	1.08E-25	118	NoCompSupport
14	Anatinae	BeakShapePC1	MC	0.00203099	NA	NA	NA	-4.46E-09	122.733709	-239.2568918	130.3327941	2.31E-29	118	NoCompSupport
15	Anserinae	BeakShapePC1	BM	0.002679337	NA	NA	NA	NA	20.21595533	-35.88645612	7.46326963	0.013135062	25	CompSupport_NotDifferentiable
16	Anserinae	BeakShapePC1	OU	0.045738664	2.718281828	NA	NA	NA	24.26135961	-41.37986208	1.969863668	0.204790622	25	CompSupport_NotDifferentiable
17	Anserinae	BeakShapePC1	TDexp	0.002679382	NA	NA	-1.00E-06	NA	20.21593233	-33.28900751	10.06071824	0.003584291	25	CompSupport_NotDifferentiable
18	Anserinae	BeakShapePC1	TDlin	1.62E-06	NA	NA	99.99999249	NA	21.76573494	-36.38861273	6.961113017	0.016883949	25	CompSupport_NotDifferentiable
19	Anserinae	BeakShapePC1	DDexp	0.000350266	NA	0.175620543	NA	NA	25.24629145	-43.34972575	0	0.548353381	25	CompSupport_NotDifferentiable
20	Anserinae	BeakShapePC1	DDlin	7.82E-11	NA	0.000272924	NA	NA	24.29948749	-41.45611784	1.893607909	0.21274962	25	CompSupport_NotDifferentiable
21	Anserinae	BeakShapePC1	MC	0.002209821	NA	NA	NA	0	18.25235433	-29.36185152	13.98787423	0.000503074	25	CompSupport_NotDifferentiable
22	Antpittas	BeakShapePC1	BM	6.68E-05	NA	NA	NA	NA	51.1187481	-97.7574962	0.678728007	0.170235339	28	CompSupport_NotDifferentiable
23	Antpittas	BeakShapePC1	OU	0.00010985	0.026271987	NA	NA	NA	51.52832757	-96.05665515	2.379569057	0.072730535	28	CompSupport_NotDifferentiable
24	Antpittas	BeakShapePC1	TDexp	6.68E-05	NA	NA	-1.00E-06	NA	51.11873156	-95.23746312	3.198761084	0.048287141	28	CompSupport_NotDifferentiable
25	Antpittas	BeakShapePC1	TDlin	3.65E-08	NA	NA	99.99982368	NA	51.6909988	-96.38199761	2.054226597	0.085578367	28	CompSupport_NotDifferentiable
26	Antpittas	BeakShapePC1	DDexp	5.92E-05	NA	0.001224724	NA	NA	52.49945129	-97.99890258	0.437321625	0.192074827	28	CompSupport_NotDifferentiable
27	Antpittas	BeakShapePC1	DDlin	5.92E-05	NA	7.45E-08	NA	NA	52.49944763	-97.99889527	0.437328936	0.192074125	28	CompSupport_NotDifferentiable
28	Antpittas	BeakShapePC1	MC	4.11E-05	NA	NA	NA	-0.018775293	52.7181121	-98.4362242	0	0.239019666	28	CompSupport_NotDifferentiable
36	Apodidae	BeakShapePC1	BM	8.30E-05	NA	NA	NA	NA	52.92813527	-101.4276991	0	0.522042126	31	NoCompSupport
37	Apodidae	BeakShapePC1	OU	8.30E-05	3.80E-16	NA	NA	NA	52.92813527	-98.96738165	2.46031746	0.15256482	31	NoCompSupport
38	Apodidae	BeakShapePC1	TDexp	0.000104334	NA	NA	-0.006965245	NA	52.9461354	-99.00338192	2.424317194	0.155335872	31	NoCompSupport
39	Apodidae	BeakShapePC1	TDlin	9.76E-05	NA	NA	-0.004514086	NA	52.94138562	-98.99388234	2.433816769	0.154599809	31	NoCompSupport
40	Apodidae	BeakShapePC1	DDexp	1.05E-05	NA	0.125945387	NA	NA	49.97639025	-93.06389162	8.363807495	0.007971276	31	NoCompSupport
41	Apodidae	BeakShapePC1	DDlin	2.07E-11	NA	6.95E-06	NA	NA	49.78996188	-92.69103488	8.736664233	0.006615505	31	NoCompSupport
42	Apodidae	BeakShapePC1	MC	0.00011587	NA	NA	NA	-2.89E-09	47.76196318	-88.63503746	12.79266165	0.000870591	31	NoCompSupport
43	Ardeidae	BeakShapePC1	BM	0.000103297	NA	NA	NA	NA	100.7148064	-197.226223	6.318467111	0.032676326	62	NoCompSupport
44	Ardeidae	BeakShapePC1	OU	0.000103297	7.19E-216	NA	NA	NA	100.7148064	-195.0158197	8.528870384	0.010820573	62	NoCompSupport
45	Ardeidae	BeakShapePC1	TDexp	0.001676936	NA	NA	-0.066634529	NA	103.5638919	-200.7139907	2.830699379	0.18689271	62	NoCompSupport
46	Ardeidae	BeakShapePC1	TDlin	0.000508084	NA	NA	-0.017635884	NA	104.9792416	-203.5446901	0	0.769610391	62	NoCompSupport
47	Ardeidae	BeakShapePC1	DDexp	7.19E-05	NA	0.075724489	NA	NA	68.65841847	-130.9030438	72.64164626	1.30E-16	62	NoCompSupport
48	Ardeidae	BeakShapePC1	DDlin	8.99E-14	NA	1.79E-05	NA	NA	70.85115044	-135.2885078	68.25618233	1.16E-15	62	NoCompSupport
49	Ardeidae	BeakShapePC1	MC	0.000332485	NA	NA	NA	-1.53E-11	64.4751572	-122.5365213	81.0081688	1.98E-18	62	NoCompSupport
57	BC6	BeakShapePC1	BM	0.000193497	NA	NA	NA	NA	80.28402124	-156.3280425	0	0.517399613	53	NoCompSupport
58	BC6	BeakShapePC1	OU	0.000199885	0.002263141	NA	NA	NA	80.28686991	-154.0839439	2.244098565	0.16847144	53	NoCompSupport
59	BC6	BeakShapePC1	TDexp	0.000193502	NA	NA	-1.00E-06	NA	80.28401996	-154.078244	2.249798465	0.167991988	53	NoCompSupport
60	BC6	BeakShapePC1	TDlin	4.66E-07	NA	NA	18.67123772	NA	80.14464779	-153.7994997	2.528542814	0.146136938	53	NoCompSupport
61	BC6	BeakShapePC1	DDexp	3.43E-05	NA	0.130918293	NA	NA	64.27817847	-122.066561	34.26148145	1.88E-08	53	NoCompSupport
62	BC6	BeakShapePC1	DDlin	4.09E-06	NA	2.52E-05	NA	NA	62.23389138	-117.9779868	38.35005563	2.43E-09	53	NoCompSupport
63	BC6	BeakShapePC1	MC	0.000271965	NA	NA	NA	0	51.03883024	-95.58786457	60.74017791	3.34E-14	53	NoCompSupport
64	Bucconidae	BeakShapePC1	BM	0.000102812	NA	NA	NA	NA	40.22542295	-75.92910676	0.292022052	0.176608578	26	CompSupport_NotDifferentiable
65	Bucconidae	BeakShapePC1	OU	0.000193	0.030559141	NA	NA	NA	40.82180139	-74.55269369	1.668435125	0.088741648	26	CompSupport_NotDifferentiable
66	Bucconidae	BeakShapePC1	TDexp	0.000102815	NA	NA	-1.00E-06	NA	40.22540137	-73.35989365	2.861235161	0.048878093	26	CompSupport_NotDifferentiable
67	Bucconidae	BeakShapePC1	TDlin	3.60E-08	NA	NA	99.99988292	NA	41.08413459	-75.07736009	1.143768727	0.115360559	26	CompSupport_NotDifferentiable
68	Bucconidae	BeakShapePC1	DDexp	0.000167604	NA	-0.051515014	NA	NA	41.63363502	-76.17636095	0.04476786	0.199849175	26	CompSupport_NotDifferentiable
69	Bucconidae	BeakShapePC1	DDlin	0.000159638	NA	-5.15E-06	NA	NA	41.65601895	-76.22112881	0	0.204373026	26	CompSupport_NotDifferentiable
70	Bucconidae	BeakShapePC1	MC	9.19E-05	NA	NA	NA	-0.000921195	41.44919728	-75.80748547	0.413643339	0.16618892	26	CompSupport_NotDifferentiable
71	Bucerotidae	BeakShapePC1	BM	0.000145694	NA	NA	NA	NA	87.38375577	-170.5452893	0.68007202	0.248899279	57	NoCompSupport
72	Bucerotidae	BeakShapePC1	OU	0.000234917	0.031134715	NA	NA	NA	88.83909577	-171.2253613	0	0.349703035	57	NoCompSupport
73	Bucerotidae	BeakShapePC1	TDexp	0.000145699	NA	NA	-1.00E-06	NA	87.38370689	-168.3145836	2.910777759	0.081589081	57	NoCompSupport
74	Bucerotidae	BeakShapePC1	TDlin	5.31E-08	NA	NA	99.99969988	NA	88.7445282	-171.0362262	0.189135134	0.318148023	57	NoCompSupport
75	Bucerotidae	BeakShapePC1	DDexp	0.00013076	NA	0.022861322	NA	NA	82.31790056	-158.1829709	13.04239042	0.000514731	57	NoCompSupport
76	Bucerotidae	BeakShapePC1	DDlin	9.54E-10	NA	1.53E-05	NA	NA	82.62812269	-158.8034152	12.42194615	0.000701953	57	NoCompSupport
77	Bucerotidae	BeakShapePC1	MC	0.000175006	NA	NA	NA	-6.46E-09	82.16985166	-157.8868731	13.33848822	0.000443898	57	NoCompSupport
78	Cacatuidae	BeakShapePC1	BM	0.000454219	NA	NA	NA	NA	22.54060491	-40.41454315	0	0.416810429	21	NoCompSupport
79	Cacatuidae	BeakShapePC1	OU	0.000695612	0.028066629	NA	NA	NA	22.6621713	-37.91257789	2.501965264	0.119300901	21	NoCompSupport
80	Cacatuidae	BeakShapePC1	TDexp	0.00045423	NA	NA	-1.00E-06	NA	22.54059988	-37.66943505	2.745108103	0.105644265	21	NoCompSupport
81	Cacatuidae	BeakShapePC1	TDlin	1.92E-07	NA	NA	99.99967096	NA	22.88404715	-38.35632959	2.058213568	0.148937198	21	NoCompSupport
82	Cacatuidae	BeakShapePC1	DDexp	0.000741828	NA	-0.066188023	NA	NA	22.12816327	-36.84456183	3.569981326	0.069940218	21	NoCompSupport
83	Cacatuidae	BeakShapePC1	DDlin	0.000777691	NA	-4.21E-05	NA	NA	22.25522267	-37.09868064	3.315862517	0.079416031	21	NoCompSupport
84	Cacatuidae	BeakShapePC1	MC	0.000479323	NA	NA	NA	-6.91E-09	21.97404928	-36.53633386	3.87820929	0.059950958	21	NoCompSupport
92	CC3	BeakShapePC1	BM	0.000141727	NA	NA	NA	NA	92.70499533	-181.1746965	1.347645302	0.207316344	54	NoCompSupport
93	CC3	BeakShapePC1	OU	0.000141727	3.34E-217	NA	NA	NA	92.70499533	-178.9299907	3.592351184	0.067484161	54	NoCompSupport
94	CC3	BeakShapePC1	TDexp	0.001002216	NA	NA	-0.106082992	NA	94.50117092	-182.5223418	0	0.40669703	54	NoCompSupport
95	CC3	BeakShapePC1	TDlin	0.000381389	NA	NA	-0.032348962	NA	94.25669653	-182.0333931	0.488948778	0.318490969	54	NoCompSupport
96	CC3	BeakShapePC1	DDexp	0.000163895	NA	0.011427952	NA	NA	82.95570208	-159.4314042	23.09093769	3.94E-06	54	NoCompSupport
97	CC3	BeakShapePC1	DDlin	0.000165101	NA	2.07E-06	NA	NA	82.94849541	-159.4169908	23.10535102	3.91E-06	54	NoCompSupport
98	CC3	BeakShapePC1	MC	0.000189762	NA	NA	NA	-0.006191809	82.88020561	-159.2804112	23.24193061	3.65E-06	54	NoCompSupport
99	CC4	BeakShapePC1	BM	0.000163096	NA	NA	NA	NA	131.9323134	-259.6931982	1.626544759	0.178483414	73	NoCompSupport
100	CC4	BeakShapePC1	OU	0.000238402	0.041328619	NA	NA	NA	133.8337845	-261.3197429	0	0.402529368	73	NoCompSupport
101	CC4	BeakShapePC1	TDexp	0.0001631	NA	NA	-1.00E-06	NA	131.9322649	-257.5167036	3.803039309	0.060114339	73	NoCompSupport
102	CC4	BeakShapePC1	TDlin	6.63E-08	NA	NA	99.99991065	NA	133.7189847	-261.0901433	0.229599659	0.358872879	73	NoCompSupport
103	CC4	BeakShapePC1	DDexp	7.42E-05	NA	0.084794265	NA	NA	98.27941637	-190.2110067	71.10873627	1.46E-16	73	NoCompSupport
104	CC4	BeakShapePC1	DDlin	7.18E-11	NA	2.74E-05	NA	NA	96.34432409	-186.3408221	74.97892084	2.11E-17	73	NoCompSupport
105	CC4	BeakShapePC1	MC	0.000634297	NA	NA	NA	-2.89E-10	82.70579523	-159.0637644	102.2559786	2.51E-23	73	NoCompSupport
106	CC5CC6b	BeakShapePC1	BM	0.000137352	NA	NA	NA	NA	63.18305709	-122.013173	5.860594605	0.027044675	37	NoCompSupport
107	CC5CC6b	BeakShapePC1	OU	0.001453704	0.466078707	NA	NA	NA	67.30052017	-127.8737676	0	0.506633281	37	NoCompSupport
108	CC5CC6b	BeakShapePC1	TDexp	0.000137356	NA	NA	-1.00E-06	NA	63.18300247	-119.6387322	8.2350354	0.008250466	37	NoCompSupport
109	CC5CC6b	BeakShapePC1	TDlin	5.66E-08	NA	NA	99.9997913	NA	65.32791971	-123.9285667	3.945200919	0.070469992	37	NoCompSupport
110	CC5CC6b	BeakShapePC1	DDexp	4.44E-05	NA	0.104639674	NA	NA	66.29422126	-125.8611698	2.012597814	0.185209668	37	NoCompSupport
111	CC5CC6b	BeakShapePC1	DDlin	4.29E-05	NA	8.86E-06	NA	NA	66.03995416	-125.3526356	2.521132017	0.143627253	37	NoCompSupport
112	CC5CC6b	BeakShapePC1	MC	0.000142195	NA	NA	NA	0	65.14627347	-123.5652742	4.308493387	0.058764665	37	NoCompSupport
113	CC5CC6c	BeakShapePC1	BM	0.000268017	NA	NA	NA	NA	52.2834855	-100.1798742	0	0.358459132	34	NoCompSupport
114	CC5CC6c	BeakShapePC1	OU	0.00040861	0.044940716	NA	NA	NA	53.25982117	-99.71964233	0.46023189	0.284774805	34	NoCompSupport
115	CC5CC6c	BeakShapePC1	TDexp	0.000268021	NA	NA	-1.00E-06	NA	52.28346137	-97.76692275	2.412951477	0.107268916	34	NoCompSupport
116	CC5CC6c	BeakShapePC1	TDlin	1.32E-07	NA	NA	99.99992879	NA	53.12755664	-99.45511329	0.724760936	0.249493831	34	NoCompSupport
117	CC5CC6c	BeakShapePC1	DDexp	1.61E-05	NA	0.341387791	NA	NA	41.76207144	-76.72414288	23.45573134	2.89E-06	34	NoCompSupport
118	CC5CC6c	BeakShapePC1	DDlin	4.91E-12	NA	7.34E-05	NA	NA	39.84317884	-72.88635767	27.29351655	4.24E-07	34	NoCompSupport
119	CC5CC6c	BeakShapePC1	MC	0.000359638	NA	NA	NA	0	30.32748967	-53.85497934	46.32489488	3.13E-11	34	NoCompSupport
127	CC7	BeakShapePC1	BM	0.000311346	NA	NA	NA	NA	159.4982927	-314.9013473	53.92510799	1.28E-12	129	CompSupport
128	CC7	BeakShapePC1	OU	0.000703481	0.081417178	NA	NA	NA	175.7545267	-345.3170533	23.50940198	5.14E-06	129	CompSupport
129	CC7	BeakShapePC1	TDexp	0.000311354	NA	NA	-1.00E-06	NA	159.4980405	-312.8040811	56.02237424	4.48E-13	129	CompSupport
130	CC7	BeakShapePC1	TDlin	1.23E-07	NA	NA	99.9999822	NA	168.0857986	-329.9795973	38.84685802	2.40E-09	129	CompSupport
131	CC7	BeakShapePC1	DDexp	0.000398735	NA	-0.019266338	NA	NA	187.5092277	-368.8264553	0	0.654796142	129	CompSupport
132	CC7	BeakShapePC1	DDlin	0.000327606	NA	-3.25E-06	NA	NA	186.8290956	-367.4661911	1.360264199	0.331687033	129	CompSupport
133	CC7	BeakShapePC1	MC	0.000214157	NA	NA	NA	-1.01E-08	183.6284582	-361.0649165	7.761538834	0.013511681	129	CompSupport
134	Charadrii	BeakShapePC1	BM	0.000191334	NA	NA	NA	NA	130.3535193	-256.5807229	1.911103587	0.19278857	98	NoCompSupport
135	Charadrii	BeakShapePC1	OU	0.000252231	0.013353537	NA	NA	NA	132.3735728	-258.4918265	0	0.501270508	98	NoCompSupport
136	Charadrii	BeakShapePC1	TDexp	0.000191344	NA	NA	-1.00E-06	NA	130.353364	-254.4514089	4.040417568	0.06648239	98	NoCompSupport
137	Charadrii	BeakShapePC1	TDlin	6.03E-05	NA	NA	0.045094811	NA	131.6347233	-257.0141275	1.477698949	0.239438456	98	NoCompSupport
138	Charadrii	BeakShapePC1	DDexp	0.000112796	NA	0.015355779	NA	NA	121.899766	-237.5442129	20.94761362	1.42E-05	98	NoCompSupport
139	Charadrii	BeakShapePC1	DDlin	0.000121997	NA	2.65E-06	NA	NA	120.9899723	-235.7246255	22.76720097	5.70E-06	98	NoCompSupport
140	Charadrii	BeakShapePC1	MC	0.000247981	NA	NA	NA	-8.42E-11	117.6458651	-229.036411	29.4554155	2.01E-07	98	NoCompSupport
162	Cotingidae	BeakShapePC1	BM	0.000185371	NA	NA	NA	NA	95.80255235	-187.3869229	2.105936967	0.14771342	58	NoCompSupport
163	Cotingidae	BeakShapePC1	OU	0.000333479	0.059800335	NA	NA	NA	97.96865214	-189.4928598	0	0.423368319	58	NoCompSupport
164	Cotingidae	BeakShapePC1	TDexp	0.000185375	NA	NA	-1.00E-06	NA	95.80251176	-185.1605791	4.332280776	0.048526117	58	NoCompSupport
165	Cotingidae	BeakShapePC1	TDlin	1.01E-07	NA	NA	99.99983826	NA	97.86155279	-189.2786611	0.214198713	0.38036951	58	NoCompSupport
166	Cotingidae	BeakShapePC1	DDexp	0.00010155	NA	0.030970417	NA	NA	87.53915805	-168.6338717	20.85898819	1.25E-05	58	NoCompSupport
167	Cotingidae	BeakShapePC1	DDlin	8.62E-05	NA	6.43E-06	NA	NA	87.21559726	-167.9867501	21.50610976	9.05E-06	58	NoCompSupport
168	Cotingidae	BeakShapePC1	MC	0.000262685	NA	NA	NA	0	85.08258624	-163.720728	25.77213181	1.07E-06	58	NoCompSupport
169	Cracidae	BeakShapePC1	BM	0.000584249	NA	NA	NA	NA	71.19740853	-138.1157473	3.4351105	0.116885511	46	NoCompSupport
170	Cracidae	BeakShapePC1	OU	0.000921274	0.137985442	NA	NA	NA	74.06114318	-141.5508578	0	0.651156602	46	NoCompSupport
171	Cracidae	BeakShapePC1	TDexp	0.000584256	NA	NA	-1.00E-06	NA	71.19738727	-135.823346	5.727511823	0.037151133	46	NoCompSupport
172	Cracidae	BeakShapePC1	TDlin	5.29E-07	NA	NA	99.99990533	NA	72.84699798	-139.1225674	2.428290404	0.193369906	46	NoCompSupport
173	Cracidae	BeakShapePC1	DDexp	0.000383612	NA	0.048026203	NA	NA	67.1394461	-127.7074636	13.84339417	0.000642141	46	NoCompSupport
174	Cracidae	BeakShapePC1	DDlin	0.000305907	NA	3.50E-05	NA	NA	67.07212217	-127.5728158	13.97804203	0.000600333	46	NoCompSupport
175	Cracidae	BeakShapePC1	MC	0.000648763	NA	NA	NA	0	65.94441929	-125.31741	16.23344779	0.000194373	46	NoCompSupport
176	Cuculidae	BeakShapePC1	BM	0.000190738	NA	NA	NA	NA	185.2059531	-366.3203032	15.18524886	0.000491558	134	NoCompSupport
177	Cuculidae	BeakShapePC1	OU	0.000321269	0.033715239	NA	NA	NA	193.8450837	-381.5055521	0	0.975011301	134	NoCompSupport
178	Cuculidae	BeakShapePC1	TDexp	0.00019075	NA	NA	-1.00E-06	NA	185.2056776	-364.2267398	17.27881229	0.000172569	134	NoCompSupport
179	Cuculidae	BeakShapePC1	TDlin	3.21E-08	NA	NA	99.99990971	NA	190.1541215	-374.1236276	7.381924488	0.024324567	134	NoCompSupport
180	Cuculidae	BeakShapePC1	DDexp	8.04E-05	NA	0.031652766	NA	NA	173.6817543	-341.1788932	40.32665886	1.71E-09	134	NoCompSupport
181	Cuculidae	BeakShapePC1	DDlin	6.69E-06	NA	8.42E-06	NA	NA	174.4205549	-342.6564944	38.84905764	3.57E-09	134	NoCompSupport
182	Cuculidae	BeakShapePC1	MC	0.000196692	NA	NA	NA	0	160.5248511	-314.8650868	66.64046529	3.30E-15	134	NoCompSupport
183	EurylaimidaePittidae	BeakShapePC1	BM	0.000347768	NA	NA	NA	NA	62.56956834	-120.8891367	1.389040642	0.189107574	51	NoCompSupport
184	EurylaimidaePittidae	BeakShapePC1	OU	0.000347768	1.48E-18	NA	NA	NA	62.56956834	-118.6284984	3.649678939	0.061068542	51	NoCompSupport
185	EurylaimidaePittidae	BeakShapePC1	TDexp	0.001788381	NA	NA	-0.050477288	NA	64.39440781	-122.2781773	0	0.378734847	51	NoCompSupport
186	EurylaimidaePittidae	BeakShapePC1	TDlin	0.001043306	NA	NA	-0.019458379	NA	64.37401217	-122.237386	0.040791296	0.371088545	51	NoCompSupport
187	EurylaimidaePittidae	BeakShapePC1	DDexp	0.000971812	NA	-0.031059621	NA	NA	49.97868492	-93.44673154	28.83144579	2.08E-07	51	NoCompSupport
188	EurylaimidaePittidae	BeakShapePC1	DDlin	0.000867846	NA	-1.56E-05	NA	NA	49.85301979	-93.19540127	29.08277606	1.83E-07	51	NoCompSupport
189	EurylaimidaePittidae	BeakShapePC1	MC	0.00047136	NA	NA	NA	-0.016763798	49.24807185	-91.9855054	30.29267193	1.00E-07	51	NoCompSupport
190	Falconidae	BeakShapePC1	BM	0.000558834	NA	NA	NA	NA	76.22420534	-148.2484107	25.62994654	2.72E-06	63	NoCompSupport
191	Falconidae	BeakShapePC1	OU	0.001014517	0.114542323	NA	NA	NA	90.14256844	-173.8783572	0	0.999415979	63	NoCompSupport
192	Falconidae	BeakShapePC1	TDexp	0.000558857	NA	NA	-1.00E-06	NA	76.22405603	-146.0413324	27.83702482	9.02E-07	63	NoCompSupport
193	Falconidae	BeakShapePC1	TDlin	1.38E-07	NA	NA	100	NA	80.37314061	-154.3395016	19.53885565	5.71E-05	63	NoCompSupport
194	Falconidae	BeakShapePC1	DDexp	8.31E-05	NA	0.128573061	NA	NA	81.84081555	-157.2748514	16.60350579	0.000247937	63	NoCompSupport
195	Falconidae	BeakShapePC1	DDlin	4.74E-10	NA	4.22E-05	NA	NA	81.94550411	-157.4842286	16.39412865	0.0002753	63	NoCompSupport
196	Falconidae	BeakShapePC1	MC	0.000626021	NA	NA	NA	-7.29E-10	72.64504349	-138.8833073	34.99504989	2.52E-08	63	NoCompSupport
218	Lari	BeakShapePC1	BM	0.000709086	NA	NA	NA	NA	202.3312329	-400.5773595	0	0.403518071	144	NoCompSupport
219	Lari	BeakShapePC1	OU	0.000774416	0.013318654	NA	NA	NA	202.8640185	-399.5566085	1.020750952	0.242219853	144	NoCompSupport
220	Lari	BeakShapePC1	TDexp	0.000709101	NA	NA	-1.00E-06	NA	202.3311933	-398.4909579	2.086401526	0.142169571	144	NoCompSupport
221	Lari	BeakShapePC1	TDlin	0.000431605	NA	NA	0.029932656	NA	202.7311953	-399.290962	1.286397498	0.212092505	144	NoCompSupport
222	Lari	BeakShapePC1	DDexp	0.000448105	NA	0.034237108	NA	NA	161.7690006	-317.3665727	83.2107868	3.44E-19	144	NoCompSupport
223	Lari	BeakShapePC1	DDlin	0.000460195	NA	2.98E-05	NA	NA	160.3221557	-314.4728829	86.10447662	8.10E-20	144	NoCompSupport
224	Lari	BeakShapePC1	MC	0.001263121	NA	NA	NA	0	154.4975111	-302.8235936	97.75376592	2.39E-22	144	NoCompSupport
225	M1	BeakShapePC1	BM	0.000183921	NA	NA	NA	NA	183.2091169	-362.308142	3.1330694	0.1193739	112	NoCompSupport
226	M1	BeakShapePC1	OU	0.00025565	0.032269911	NA	NA	NA	185.8317168	-365.4412114	0	0.571803433	112	NoCompSupport
227	M1	BeakShapePC1	TDexp	0.000183926	NA	NA	-1.00E-06	NA	183.2090339	-360.1958455	5.245365904	0.041517388	112	NoCompSupport
228	M1	BeakShapePC1	TDlin	4.22E-07	NA	NA	16.17724688	NA	185.0711131	-363.9200041	1.521207393	0.267251881	112	NoCompSupport
229	M1	BeakShapePC1	DDexp	0.000233413	NA	-0.00299956	NA	NA	175.4838855	-344.7455488	20.69566265	1.83E-05	112	NoCompSupport
230	M1	BeakShapePC1	DDlin	0.000230996	NA	-5.85E-07	NA	NA	175.4762635	-344.7303047	20.71090673	1.82E-05	112	NoCompSupport
231	M1	BeakShapePC1	MC	0.000211452	NA	NA	NA	-8.63E-09	175.4007289	-344.5792356	20.86197584	1.69E-05	112	NoCompSupport
232	M4	BeakShapePC1	BM	0.000362191	NA	NA	NA	NA	228.1027845	-452.121062	0.681728787	0.26846878	145	NoCompSupport
233	M4	BeakShapePC1	OU	0.000436467	0.027411926	NA	NA	NA	229.4865018	-452.8027908	0	0.377510742	145	NoCompSupport
234	M4	BeakShapePC1	TDexp	0.000362198	NA	NA	-1.00E-06	NA	228.1027346	-450.0352564	2.767534384	0.094616495	145	NoCompSupport
235	M4	BeakShapePC1	TDlin	0.00011484	NA	NA	0.10523485	NA	229.1112894	-452.052366	0.750424826	0.259403979	145	NoCompSupport
236	M4	BeakShapePC1	DDexp	0.00024958	NA	0.020852922	NA	NA	210.1438449	-414.1174771	38.68531373	1.50E-09	145	NoCompSupport
237	M4	BeakShapePC1	DDlin	0.000187724	NA	9.90E-06	NA	NA	210.4877477	-414.8052826	37.99750822	2.12E-09	145	NoCompSupport
238	M4	BeakShapePC1	MC	0.000474924	NA	NA	NA	-5.45E-09	208.4421335	-410.7140543	42.08873653	2.74E-10	145	NoCompSupport
239	M5	BeakShapePC1	BM	0.000208973	NA	NA	NA	NA	239.0801782	-474.0740255	6.274458365	0.031926628	142	NoCompSupport
240	M5	BeakShapePC1	OU	0.000297293	0.042978212	NA	NA	NA	243.2611985	-480.3484839	0	0.735587552	142	NoCompSupport
241	M5	BeakShapePC1	TDexp	0.000208977	NA	NA	-1.00E-06	NA	239.0800779	-471.9862428	8.362241121	0.011240789	142	NoCompSupport
242	M5	BeakShapePC1	TDlin	3.91E-05	NA	NA	0.257053861	NA	242.0597982	-477.9456835	2.40280046	0.221244703	142	NoCompSupport
243	M5	BeakShapePC1	DDexp	3.80E-05	NA	0.063728318	NA	NA	228.5248354	-450.8757578	29.47272609	2.93E-07	142	NoCompSupport
244	M5	BeakShapePC1	DDlin	1.95E-05	NA	8.96E-06	NA	NA	226.410721	-446.6475289	33.700955	3.54E-08	142	NoCompSupport
245	M5	BeakShapePC1	MC	0.000270883	NA	NA	NA	-1.15E-08	220.6545659	-435.1352188	45.21326512	1.12E-10	142	NoCompSupport
253	Meropidae	BeakShapePC1	BM	5.24E-05	NA	NA	NA	NA	60.9687695	-117.4157999	0.388718508	0.17954108	26	CompSupport_NotDifferentiable
254	Meropidae	BeakShapePC1	OU	8.96E-05	0.062922355	NA	NA	NA	62.233275	-117.3756409	0.428877462	0.175971942	26	CompSupport_NotDifferentiable
255	Meropidae	BeakShapePC1	TDexp	5.24E-05	NA	NA	-1.00E-06	NA	60.96874435	-114.8465796	2.957938755	0.049689513	26	CompSupport_NotDifferentiable
256	Meropidae	BeakShapePC1	TDlin	1.29E-08	NA	NA	99.99998245	NA	61.67155335	-116.2521976	1.552320762	0.100343862	26	CompSupport_NotDifferentiable
257	Meropidae	BeakShapePC1	DDexp	1.03E-05	NA	0.186781449	NA	NA	62.32828345	-117.5656578	0.23886056	0.193510739	26	CompSupport_NotDifferentiable
258	Meropidae	BeakShapePC1	DDlin	8.21E-11	NA	6.45E-06	NA	NA	62.44771373	-117.8045184	0	0.218058482	26	CompSupport_NotDifferentiable
259	Meropidae	BeakShapePC1	MC	4.11E-05	NA	NA	NA	0	61.48039708	-115.8698851	1.934633294	0.082884382	26	CompSupport_NotDifferentiable
260	Musophagidae	BeakShapePC1	BM	3.01E-05	NA	NA	NA	NA	44.61853955	-84.60550016	0	0.543254258	22	NoCompSupport
261	Musophagidae	BeakShapePC1	OU	3.28E-05	0.002720793	NA	NA	NA	44.633365	-81.93339668	2.672103484	0.14281152	22	NoCompSupport
262	Musophagidae	BeakShapePC1	TDexp	3.01E-05	NA	NA	-1.00E-06	NA	44.61853406	-81.90373479	2.701765369	0.140709119	22	NoCompSupport
263	Musophagidae	BeakShapePC1	TDlin	1.99E-05	NA	NA	0.010827588	NA	44.63960726	-81.9458812	2.659618963	0.143705774	22	NoCompSupport
264	Musophagidae	BeakShapePC1	DDexp	2.71E-05	NA	0.030834747	NA	NA	41.87644827	-76.41956322	8.185936943	0.009066706	22	NoCompSupport
265	Musophagidae	BeakShapePC1	DDlin	8.81E-13	NA	3.77E-06	NA	NA	42.11763933	-76.90194533	7.703554828	0.011539778	22	NoCompSupport
266	Musophagidae	BeakShapePC1	MC	3.41E-05	NA	NA	NA	-0.004667606	41.85933273	-76.38533214	8.220168024	0.008912845	22	NoCompSupport
267	Odontophoridae	BeakShapePC1	BM	0.000102833	NA	NA	NA	NA	57.85436743	-111.2642904	0.126101857	0.209843569	30	NoCompSupport_NotDifferentiable
268	Odontophoridae	BeakShapePC1	OU	0.000204578	0.071779576	NA	NA	NA	59.1567346	-111.3903923	0	0.223500416	30	NoCompSupport_NotDifferentiable
269	Odontophoridae	BeakShapePC1	TDexp	0.000102835	NA	NA	-1.00E-06	NA	57.85434009	-108.7856033	2.604789023	0.060765292	30	NoCompSupport_NotDifferentiable
270	Odontophoridae	BeakShapePC1	TDlin	1.03E-05	NA	NA	0.40097144	NA	58.46202287	-110.0009688	1.389423452	0.111575506	30	NoCompSupport_NotDifferentiable
271	Odontophoridae	BeakShapePC1	DDexp	6.68E-05	NA	0.026349257	NA	NA	58.71482832	-110.5065797	0.883812565	0.143668274	30	NoCompSupport_NotDifferentiable
272	Odontophoridae	BeakShapePC1	DDlin	6.77E-05	NA	2.20E-06	NA	NA	58.68419912	-110.4453213	0.94507096	0.139334539	30	NoCompSupport_NotDifferentiable
273	Odontophoridae	BeakShapePC1	MC	9.88E-05	NA	NA	NA	-8.15E-10	58.45966202	-109.9962471	1.394145157	0.111312404	30	NoCompSupport_NotDifferentiable
274	Otididae	BeakShapePC1	BM	0.00074309	NA	NA	NA	NA	20.77819629	-37.01093803	24.33316029	2.62E-06	25	NoCompSupport_NotDifferentiable
275	Otididae	BeakShapePC1	OU	0.01161418	1.53081111	NA	NA	NA	34.24347773	-61.34409832	0	0.502876574	25	NoCompSupport_NotDifferentiable
276	Otididae	BeakShapePC1	TDexp	0.000743114	NA	NA	-1.00E-06	NA	20.77809971	-34.41334227	26.93075605	7.14E-07	25	NoCompSupport_NotDifferentiable
277	Otididae	BeakShapePC1	TDlin	2.29E-07	NA	NA	99.99981899	NA	24.4965136	-41.85017005	19.49392826	2.94E-05	25	NoCompSupport_NotDifferentiable
278	Otididae	BeakShapePC1	DDexp	1.61E-109	NA	9.861066704	NA	NA	34.23190517	-61.3209532	0.023145114	0.497090551	25	NoCompSupport_NotDifferentiable
279	Otididae	BeakShapePC1	DDlin	0.000281907	NA	4.56E-05	NA	NA	19.1230765	-31.10329586	30.24080246	1.36E-07	25	NoCompSupport_NotDifferentiable
280	Otididae	BeakShapePC1	MC	0.001100252	NA	NA	NA	-6.85E-10	15.86745927	-24.5920614	36.75203692	5.26E-09	25	NoCompSupport_NotDifferentiable
281	P10	BeakShapePC1	BM	0.000802917	NA	NA	NA	NA	195.9663966	-387.8664949	5.515893732	0.031230099	184	NoCompSupport
282	P10	BeakShapePC1	OU	0.001123022	0.041076663	NA	NA	NA	199.757861	-393.3823887	0	0.492418612	184	NoCompSupport
283	P10	BeakShapePC1	TDexp	0.000802935	NA	NA	-1.00E-06	NA	195.9663037	-385.7992741	7.583114542	0.011109181	184	NoCompSupport
284	P10	BeakShapePC1	TDlin	3.72E-07	NA	NA	99.99962403	NA	199.7010897	-393.2688461	0.113542516	0.465242108	184	NoCompSupport
285	P10	BeakShapePC1	DDexp	0.000140391	NA	0.068650469	NA	NA	120.9205332	-235.7077331	157.6746556	2.84E-35	184	NoCompSupport
286	P10	BeakShapePC1	DDlin	9.07E-05	NA	6.00E-05	NA	NA	109.2368418	-212.3403503	181.0420384	2.40E-40	184	NoCompSupport
287	P10	BeakShapePC1	MC	0.002445941	NA	NA	NA	-6.88E-12	93.48384992	-180.8343665	212.5480221	3.45E-47	184	NoCompSupport
288	P12	BeakShapePC1	BM	0.000283579	NA	NA	NA	NA	71.23476378	-138.2028609	0	0.465185233	48	NoCompSupport
289	P12	BeakShapePC1	OU	0.000283579	1.21E-16	NA	NA	NA	71.23476378	-135.924073	2.278787879	0.14886528	48	NoCompSupport
290	P12	BeakShapePC1	TDexp	0.000495557	NA	NA	-0.047053495	NA	71.50005612	-136.4546577	1.748203191	0.194092351	48	NoCompSupport
291	P12	BeakShapePC1	TDlin	0.000449339	NA	NA	-0.03015541	NA	71.48845087	-136.4314472	1.771413689	0.191852881	48	NoCompSupport
292	P12	BeakShapePC1	DDexp	5.05E-05	NA	0.211256321	NA	NA	60.31911301	-114.0927715	24.11008941	2.71E-06	48	NoCompSupport
293	P12	BeakShapePC1	DDlin	2.80E-10	NA	5.12E-05	NA	NA	59.72923768	-112.9130208	25.28984008	1.50E-06	48	NoCompSupport
294	P12	BeakShapePC1	MC	0.000527394	NA	NA	NA	-9.62E-09	56.34251959	-106.1395846	32.06327625	5.07E-08	48	NoCompSupport
295	P13P14P16	BeakShapePC1	BM	0.000584479	NA	NA	NA	NA	275.8380136	-547.6135272	1.460345885	0.212017196	195	NoCompSupport
296	P13P14P16	BeakShapePC1	OU	0.000584479	1.45E-16	NA	NA	NA	275.8380136	-545.5503728	3.523500336	0.075572326	195	NoCompSupport
297	P13P14P16	BeakShapePC1	TDexp	0.001039981	NA	NA	-0.062410716	NA	277.5997638	-549.0738731	0	0.440028865	195	NoCompSupport
298	P13P14P16	BeakShapePC1	TDlin	0.000849926	NA	NA	-0.032926662	NA	277.1201275	-548.1146006	0.959272516	0.272381612	195	NoCompSupport
299	P13P14P16	BeakShapePC1	DDexp	0.00021567	NA	0.051075898	NA	NA	182.292211	-358.4587676	190.6151056	1.79E-42	195	NoCompSupport
300	P13P14P16	BeakShapePC1	DDlin	0.000148012	NA	4.44E-05	NA	NA	172.7732633	-339.4208721	209.653001	1.31E-46	195	NoCompSupport
301	P13P14P16	BeakShapePC1	MC	0.001968532	NA	NA	NA	-3.50E-10	157.4247512	-308.7238479	240.3500253	2.83E-53	195	NoCompSupport
302	P17P18	BeakShapePC1	BM	0.001520493	NA	NA	NA	NA	125.386078	-246.6832672	58.17526709	2.33E-13	138	NoCompSupport
303	P17P18	BeakShapePC1	OU	0.033489296	2.718281828	NA	NA	NA	155.5188194	-304.8585343	0	0.999999994	138	NoCompSupport
304	P17P18	BeakShapePC1	TDexp	0.001520512	NA	NA	-1.00E-06	NA	125.3859344	-244.5927643	60.26576997	8.19E-14	138	NoCompSupport
305	P17P18	BeakShapePC1	TDlin	1.27E-06	NA	NA	99.99991137	NA	136.5643671	-266.9496297	37.9089046	5.86E-09	138	NoCompSupport
306	P17P18	BeakShapePC1	DDexp	0.000180844	NA	0.066648768	NA	NA	121.6506237	-237.1221429	67.73639137	1.96E-15	138	NoCompSupport
307	P17P18	BeakShapePC1	DDlin	4.46E-10	NA	6.50E-05	NA	NA	113.6932757	-221.2074469	83.65108735	6.85E-19	138	NoCompSupport
308	P17P18	BeakShapePC1	MC	0.002195587	NA	NA	NA	-1.24E-09	100.0366505	-193.8941966	110.9643377	8.02E-25	138	NoCompSupport
316	P2	BeakShapePC1	BM	0.000242281	NA	NA	NA	NA	208.2982947	-412.5229699	0	0.441486382	166	NoCompSupport
317	P2	BeakShapePC1	OU	0.000242281	1.88E-16	NA	NA	NA	208.2982947	-410.4484413	2.074528516	0.156472913	166	NoCompSupport
318	P2	BeakShapePC1	TDexp	0.000305923	NA	NA	-0.010603086	NA	208.6078674	-411.0675866	1.455383295	0.21324794	166	NoCompSupport
319	P2	BeakShapePC1	TDlin	0.000277305	NA	NA	-0.005693635	NA	208.4860618	-410.8239754	1.698994478	0.188792765	166	NoCompSupport
320	P2	BeakShapePC1	DDexp	0.000552758	NA	-0.003731059	NA	NA	183.8742081	-361.600268	50.92270185	3.87E-12	166	NoCompSupport
321	P2	BeakShapePC1	DDlin	0.000467462	NA	-9.73E-07	NA	NA	183.4767806	-360.805413	51.71755689	2.60E-12	166	NoCompSupport
322	P2	BeakShapePC1	MC	0.000330533	NA	NA	NA	-5.59E-09	182.5077017	-358.8672553	53.6557146	9.86E-13	166	NoCompSupport
323	P20a	BeakShapePC1	BM	0.000362106	NA	NA	NA	NA	178.9767504	-353.834689	0	0.490109534	104	NoCompSupport
324	P20a	BeakShapePC1	OU	0.000362106	3.46E-15	NA	NA	NA	178.9767504	-351.7135009	2.121188119	0.169700454	104	NoCompSupport
325	P20a	BeakShapePC1	TDexp	0.00037951	NA	NA	-0.003209319	NA	178.979487	-351.7189739	2.115715064	0.17016548	104	NoCompSupport
326	P20a	BeakShapePC1	TDlin	0.000374027	NA	NA	-0.002177259	NA	178.9786583	-351.7173166	2.117372347	0.170024532	104	NoCompSupport
327	P20a	BeakShapePC1	DDexp	0.000394328	NA	0.015260328	NA	NA	152.1484424	-298.0568848	55.77780421	3.79E-13	104	NoCompSupport
328	P20a	BeakShapePC1	DDlin	0.000444753	NA	6.07E-06	NA	NA	151.8587309	-297.4774618	56.35722719	2.83E-13	104	NoCompSupport
329	P20a	BeakShapePC1	MC	0.000617129	NA	NA	NA	-1.86E-09	151.2451752	-296.2503504	57.58433853	1.53E-13	104	NoCompSupport
330	P20b	BeakShapePC1	BM	0.00023337	NA	NA	NA	NA	251.9536902	-499.8251886	22.28114344	1.42E-05	149	NoCompSupport
331	P20b	BeakShapePC1	OU	0.000523471	0.133469685	NA	NA	NA	264.1359247	-522.1063321	0	0.978781681	149	NoCompSupport
332	P20b	BeakShapePC1	TDexp	0.000233373	NA	NA	-1.00E-06	NA	251.9535803	-497.7416433	24.36468873	5.01E-06	149	NoCompSupport
333	P20b	BeakShapePC1	TDlin	2.03E-07	NA	NA	99.99999697	NA	260.303575	-514.4416327	7.664699392	0.021199104	149	NoCompSupport
334	P20b	BeakShapePC1	DDexp	0.000164987	NA	0.017506316	NA	NA	231.8179941	-457.4704709	64.63586119	9.02E-15	149	NoCompSupport
335	P20b	BeakShapePC1	DDlin	7.25E-05	NA	7.16E-06	NA	NA	232.8723922	-459.5792672	62.52706486	2.59E-14	149	NoCompSupport
336	P20b	BeakShapePC1	MC	0.00031876	NA	NA	NA	0	229.3036429	-452.4417686	69.66456348	7.30E-16	149	NoCompSupport
337	P21	BeakShapePC1	BM	0.000448342	NA	NA	NA	NA	151.578645	-299.0282578	0.545524249	0.280150383	96	NoCompSupport
338	P21	BeakShapePC1	OU	0.000635896	0.069048785	NA	NA	NA	152.9173258	-299.5737821	0	0.368002108	96	NoCompSupport
339	P21	BeakShapePC1	TDexp	0.000448347	NA	NA	-1.00E-06	NA	151.5786233	-296.896377	2.677405029	0.096484865	96	NoCompSupport
340	P21	BeakShapePC1	TDlin	6.11E-05	NA	NA	0.557701985	NA	152.5519217	-298.8429739	0.730808149	0.255362625	96	NoCompSupport
341	P21	BeakShapePC1	DDexp	7.63E-05	NA	0.106813339	NA	NA	135.5167443	-264.772619	34.80116309	1.02E-08	96	NoCompSupport
342	P21	BeakShapePC1	DDlin	2.26E-11	NA	3.64E-05	NA	NA	135.4426119	-264.6243541	34.94942793	9.48E-09	96	NoCompSupport
343	P21	BeakShapePC1	MC	0.000521765	NA	NA	NA	0	127.6329006	-249.0049316	50.56885051	3.85E-12	96	NoCompSupport
358	P7	BeakShapePC1	BM	0.000342843	NA	NA	NA	NA	242.5332732	-480.9854654	5.231353374	0.047031679	151	NoCompSupport
359	P7	BeakShapePC1	OU	0.000506081	0.06298484	NA	NA	NA	246.190042	-486.2168188	0	0.643227252	151	NoCompSupport
360	P7	BeakShapePC1	TDexp	0.000342848	NA	NA	-1.00E-06	NA	242.5332129	-478.9031606	7.31365822	0.016604421	151	NoCompSupport
361	P7	BeakShapePC1	TDlin	2.10E-07	NA	NA	99.99986589	NA	245.4041828	-484.6451004	1.571718419	0.293136648	151	NoCompSupport
362	P7	BeakShapePC1	DDexp	0.000165583	NA	0.035198536	NA	NA	178.8834606	-351.6036558	134.6131629	3.78E-30	151	NoCompSupport
363	P7	BeakShapePC1	DDlin	8.58E-05	NA	1.93E-05	NA	NA	177.2797174	-348.3961696	137.8206492	7.60E-31	151	NoCompSupport
364	P7	BeakShapePC1	MC	0.000926223	NA	NA	NA	-2.19E-10	167.5007511	-328.8382369	157.3785818	4.31E-35	151	NoCompSupport
365	P8	BeakShapePC1	BM	0.000127789	NA	NA	NA	NA	68.21134464	-132.089356	4.072996635	0.092105115	39	NoCompSupport
366	P8	BeakShapePC1	OU	0.000465595	0.14876619	NA	NA	NA	71.42403344	-136.1623526	0	0.705868385	39	NoCompSupport
367	P8	BeakShapePC1	TDexp	0.000127792	NA	NA	-1.00E-06	NA	68.21130709	-129.7368999	6.425452705	0.028408899	39	NoCompSupport
368	P8	BeakShapePC1	TDlin	5.83E-08	NA	NA	99.99999449	NA	70.0213993	-133.3570843	2.805268278	0.173607093	39	NoCompSupport
369	P8	BeakShapePC1	DDexp	5.92E-06	NA	0.237567747	NA	NA	60.2837507	-113.8817871	22.28056548	1.02E-05	39	NoCompSupport
370	P8	BeakShapePC1	DDlin	1.09E-11	NA	1.88E-05	NA	NA	56.6114732	-106.5372321	29.62512049	2.60E-07	39	NoCompSupport
371	P8	BeakShapePC1	MC	0.000305361	NA	NA	NA	-9.76E-13	51.22834514	-95.77097599	40.3913766	1.20E-09	39	NoCompSupport
372	P9	BeakShapePC1	BM	0.000109869	NA	NA	NA	NA	105.479982	-206.7417822	1.663086384	0.180606389	58	NoCompSupport
373	P9	BeakShapePC1	OU	0.000191055	0.048346417	NA	NA	NA	107.4246565	-208.4048686	0	0.414827683	58	NoCompSupport
374	P9	BeakShapePC1	TDexp	0.000109871	NA	NA	-1.00E-06	NA	105.4799386	-204.5154327	3.889435874	0.059331791	58	NoCompSupport
375	P9	BeakShapePC1	TDlin	6.82E-08	NA	NA	99.9999488	NA	107.2409915	-208.0375385	0.367330113	0.345225613	58	NoCompSupport
376	P9	BeakShapePC1	DDexp	7.36E-07	NA	0.114157995	NA	NA	96.44638161	-186.4483188	21.95654982	7.08E-06	58	NoCompSupport
377	P9	BeakShapePC1	DDlin	2.18E-11	NA	4.26E-06	NA	NA	94.82875799	-183.2130715	25.19179706	1.40E-06	58	NoCompSupport
378	P9	BeakShapePC1	MC	0.000179698	NA	NA	NA	-4.39E-09	91.22079709	-175.9971497	32.40771886	3.81E-08	58	NoCompSupport
379	Paleognathae	BeakShapePC1	BM	9.65E-05	NA	NA	NA	NA	71.29960175	-138.3543056	0	0.388331637	52	NoCompSupport
380	Paleognathae	BeakShapePC1	OU	0.000130323	0.007927316	NA	NA	NA	71.5616627	-136.6233254	1.730980154	0.163427527	52	NoCompSupport
381	Paleognathae	BeakShapePC1	TDexp	9.65E-05	NA	NA	-1.00E-06	NA	71.29956716	-136.0991343	2.25517124	0.125747269	52	NoCompSupport
382	Paleognathae	BeakShapePC1	TDlin	1.54E-08	NA	NA	99.99998051	NA	72.24137626	-137.9827525	0.371553039	0.322493567	52	NoCompSupport
383	Paleognathae	BeakShapePC1	DDexp	0.002612238	NA	-0.092259486	NA	NA	34.83325062	-63.16650125	75.1878043	1.83E-17	52	NoCompSupport
384	Paleognathae	BeakShapePC1	DDlin	0.001215687	NA	-3.36E-05	NA	NA	35.99026417	-65.48052835	72.8737772	5.82E-17	52	NoCompSupport
385	Paleognathae	BeakShapePC1	MC	0.00054061	NA	NA	NA	-1.03E-08	26.50723223	-46.51446445	91.8398411	4.43E-21	52	NoCompSupport
386	Petroicidae	BeakShapePC1	BM	0.000135976	NA	NA	NA	NA	52.52956355	-100.6841271	1.696490883	0.134970564	35	NoCompSupport_NotDifferentiable
387	Petroicidae	BeakShapePC1	OU	0.000269607	0.042062641	NA	NA	NA	54.57740577	-102.380618	0	0.31522988	35	NoCompSupport_NotDifferentiable
388	Petroicidae	BeakShapePC1	TDexp	0.00013598	NA	NA	-1.00E-06	NA	52.52950379	-98.28481404	4.095803947	0.040666318	35	NoCompSupport_NotDifferentiable
389	Petroicidae	BeakShapePC1	TDlin	4.58E-08	NA	NA	99.99973813	NA	54.16897494	-101.5637563	0.816861653	0.209530921	35	NoCompSupport_NotDifferentiable
390	Petroicidae	BeakShapePC1	DDexp	2.94E-05	NA	0.122435686	NA	NA	53.92732093	-101.0804483	1.300169682	0.164550466	35	NoCompSupport_NotDifferentiable
391	Petroicidae	BeakShapePC1	DDlin	1.15E-11	NA	1.30E-05	NA	NA	53.68833503	-100.6024765	1.778141471	0.129571314	35	NoCompSupport_NotDifferentiable
392	Petroicidae	BeakShapePC1	MC	0.000152489	NA	NA	NA	-1.51E-09	50.52530685	-94.27642016	8.104197827	0.005480538	35	NoCompSupport_NotDifferentiable
393	Phalacrocoracidae	BeakShapePC1	BM	0.000117426	NA	NA	NA	NA	55.23294659	-106.0658932	7.133153637	0.023806782	33	NoCompSupport
394	Phalacrocoracidae	BeakShapePC1	OU	0.000803405	0.25795396	NA	NA	NA	60.01331652	-113.1990468	0	0.84264632	33	NoCompSupport
395	Phalacrocoracidae	BeakShapePC1	TDexp	0.000117428	NA	NA	-1.00E-06	NA	55.23288976	-103.6381933	9.560853505	0.007071839	33	NoCompSupport
396	Phalacrocoracidae	BeakShapePC1	TDlin	6.98E-08	NA	NA	99.99998291	NA	58.10917033	-109.3907545	3.808292366	0.125511971	33	NoCompSupport
397	Phalacrocoracidae	BeakShapePC1	DDexp	2.53E-07	NA	0.491289648	NA	NA	53.2366897	-99.64579319	13.55325364	0.000960713	33	NoCompSupport
398	Phalacrocoracidae	BeakShapePC1	DDlin	3.13E-11	NA	1.99E-05	NA	NA	47.22183232	-87.61607843	25.58296839	2.35E-06	33	NoCompSupport
399	Phalacrocoracidae	BeakShapePC1	MC	0.000175133	NA	NA	NA	0	42.82113631	-78.8146864	34.38436042	2.88E-08	33	NoCompSupport
400	Phasianidae	BeakShapePC1	BM	0.000209186	NA	NA	NA	NA	290.3655674	-576.6570608	14.36231916	0.000726832	165	NoCompSupport
401	Phasianidae	BeakShapePC1	OU	0.000325862	0.064732647	NA	NA	NA	298.5842241	-591.01938	0	0.955370362	165	NoCompSupport
402	Phasianidae	BeakShapePC1	TDexp	0.000209191	NA	NA	-1.00E-06	NA	290.365434	-574.5817996	16.43758033	0.000257511	165	NoCompSupport
403	Phasianidae	BeakShapePC1	TDlin	8.96E-08	NA	NA	99.99994652	NA	295.4982206	-584.8473728	6.172007187	0.043645295	165	NoCompSupport
404	Phasianidae	BeakShapePC1	DDexp	9.00E-05	NA	0.027889858	NA	NA	218.7573346	-431.3656008	159.6537792	2.05E-35	165	NoCompSupport
405	Phasianidae	BeakShapePC1	DDlin	4.59E-11	NA	9.33E-06	NA	NA	223.7777612	-441.4064541	149.6129259	3.11E-33	165	NoCompSupport
406	Phasianidae	BeakShapePC1	MC	0.000577658	NA	NA	NA	-1.92E-09	206.567563	-406.9860576	184.0333223	1.04E-40	165	NoCompSupport
407	Pipridae	BeakShapePC1	BM	0.00025347	NA	NA	NA	NA	87.68111692	-171.0955672	2.834413624	0.13988675	48	NoCompSupport
408	Pipridae	BeakShapePC1	OU	0.000372151	0.081624047	NA	NA	NA	90.23771767	-173.9299808	0	0.577114091	48	NoCompSupport
409	Pipridae	BeakShapePC1	TDexp	0.000253474	NA	NA	-1.00E-06	NA	87.68108491	-168.8167153	5.113265525	0.044764133	48	NoCompSupport
410	Pipridae	BeakShapePC1	TDlin	3.74E-06	NA	NA	4.858367566	NA	89.25843799	-171.9714214	1.958559366	0.216753399	48	NoCompSupport
411	Pipridae	BeakShapePC1	DDexp	4.97E-05	NA	0.087076117	NA	NA	86.87936478	-167.213275	6.716705792	0.020079253	48	NoCompSupport
412	Pipridae	BeakShapePC1	DDlin	2.58E-05	NA	1.72E-05	NA	NA	84.21510393	-161.8847533	12.04522749	0.001398536	48	NoCompSupport
413	Pipridae	BeakShapePC1	MC	0.000313571	NA	NA	NA	0	78.31685216	-150.0882498	23.84173102	3.84E-06	48	NoCompSupport
428	Procellariidae	BeakShapePC1	BM	0.000188712	NA	NA	NA	NA	170.6563891	-337.2026864	12.40552632	0.001925189	112	NoCompSupport
429	Procellariidae	BeakShapePC1	OU	0.000280264	0.031894226	NA	NA	NA	177.9152175	-349.6082128	0	0.951259979	112	NoCompSupport
430	Procellariidae	BeakShapePC1	TDexp	0.000188723	NA	NA	-1.00E-06	NA	170.6561591	-335.090096	14.51811676	0.000669469	112	NoCompSupport
431	Procellariidae	BeakShapePC1	TDlin	3.50E-08	NA	NA	99.99988167	NA	174.8871262	-343.5520301	6.056182622	0.046048541	112	NoCompSupport
432	Procellariidae	BeakShapePC1	DDexp	8.47E-05	NA	0.023660618	NA	NA	168.3320756	-330.441929	19.16628374	6.55E-05	112	NoCompSupport
433	Procellariidae	BeakShapePC1	DDlin	8.33E-05	NA	3.54E-06	NA	NA	167.5549637	-328.8877053	20.72050749	3.01E-05	112	NoCompSupport
434	Procellariidae	BeakShapePC1	MC	0.000210574	NA	NA	NA	0	164.3112979	-322.4003736	27.20783913	1.18E-06	112	NoCompSupport
435	Psittacidae1	BeakShapePC1	BM	0.000250409	NA	NA	NA	NA	262.7539974	-521.4325231	8.285814458	0.013234713	162	NoCompSupport
436	Psittacidae1	BeakShapePC1	OU	0.000364331	0.045310569	NA	NA	NA	267.9351181	-529.7183375	0	0.833597272	162	NoCompSupport
437	Psittacidae1	BeakShapePC1	TDexp	0.000250416	NA	NA	-1.00E-06	NA	262.7538717	-519.3558446	10.36249295	0.004685647	162	NoCompSupport
438	Psittacidae1	BeakShapePC1	TDlin	8.75E-08	NA	NA	99.99974178	NA	266.209834	-526.2677692	3.450568363	0.148482368	162	NoCompSupport
439	Psittacidae1	BeakShapePC1	DDexp	2.85E-05	NA	0.072945482	NA	NA	243.7093874	-481.2668761	48.45146147	2.51E-11	162	NoCompSupport
440	Psittacidae1	BeakShapePC1	DDlin	1.26E-10	NA	1.19E-05	NA	NA	240.5122937	-474.8726887	54.84564884	1.03E-12	162	NoCompSupport
441	Psittacidae1	BeakShapePC1	MC	0.000258611	NA	NA	NA	0	220.8547025	-435.5575063	94.16083124	2.98E-21	162	NoCompSupport
442	Psittacidae2	BeakShapePC1	BM	0.000278404	NA	NA	NA	NA	240.0553965	-476.0318456	19.78911898	5.03E-05	155	NoCompSupport
443	Psittacidae2	BeakShapePC1	OU	0.00051565	0.084898334	NA	NA	NA	250.9899525	-495.8209646	0	0.996451588	155	NoCompSupport
444	Psittacidae2	BeakShapePC1	TDexp	0.000278413	NA	NA	-1.00E-06	NA	240.0552488	-473.9515572	21.86940741	1.78E-05	155	NoCompSupport
445	Psittacidae2	BeakShapePC1	TDlin	8.91E-08	NA	NA	99.99984352	NA	245.3328927	-484.506845	11.31411958	0.003480378	155	NoCompSupport
446	Psittacidae2	BeakShapePC1	DDexp	0.000294868	NA	0.00830403	NA	NA	212.5119601	-418.8649799	76.95598472	1.94E-17	155	NoCompSupport
447	Psittacidae2	BeakShapePC1	DDlin	7.82E-12	NA	1.24E-05	NA	NA	213.8262983	-421.4936562	74.32730835	7.22E-17	155	NoCompSupport
448	Psittacidae2	BeakShapePC1	MC	0.000398574	NA	NA	NA	-1.95E-10	212.2499989	-418.3410573	77.47990726	1.49E-17	155	NoCompSupport
456	Ramphastidae	BeakShapePC1	BM	0.000214242	NA	NA	NA	NA	188.0036644	-371.9020655	0	0.477976413	117	NoCompSupport
457	Ramphastidae	BeakShapePC1	OU	0.000214242	1.84E-15	NA	NA	NA	188.0036644	-369.7949393	2.107126223	0.166667078	117	NoCompSupport
458	Ramphastidae	BeakShapePC1	TDexp	0.00026751	NA	NA	-0.008861601	NA	188.0735556	-369.9347218	1.967343768	0.178732362	117	NoCompSupport
459	Ramphastidae	BeakShapePC1	TDlin	0.000254596	NA	NA	-0.006293933	NA	188.0616901	-369.9109908	1.991074747	0.176624147	117	NoCompSupport
460	Ramphastidae	BeakShapePC1	DDexp	0.00012688	NA	0.033748389	NA	NA	161.745537	-317.2786846	54.62338094	6.58E-13	117	NoCompSupport
461	Ramphastidae	BeakShapePC1	DDlin	0.000127447	NA	8.22E-06	NA	NA	160.3363369	-314.4602844	57.4417811	1.61E-13	117	NoCompSupport
462	Ramphastidae	BeakShapePC1	MC	0.0003724	NA	NA	NA	-2.65E-08	155.7589042	-305.305419	66.59664656	1.65E-15	117	NoCompSupport
463	Rhinocryptidae	BeakShapePC1	BM	0.00015368	NA	NA	NA	NA	47.61166114	-90.76178381	0	0.455172098	29	NoCompSupport
464	Rhinocryptidae	BeakShapePC1	OU	0.000320441	0.058926348	NA	NA	NA	47.8914263	-88.8228526	1.938931216	0.172640255	29	NoCompSupport
465	Rhinocryptidae	BeakShapePC1	TDexp	0.000153683	NA	NA	-1.00E-06	NA	47.61165533	-88.26331067	2.498473143	0.130508585	29	NoCompSupport
466	Rhinocryptidae	BeakShapePC1	TDlin	8.68E-08	NA	NA	99.9999509	NA	48.20548232	-89.45096464	1.310819168	0.236338713	29	NoCompSupport
467	Rhinocryptidae	BeakShapePC1	DDexp	0.000128975	NA	0.037360477	NA	NA	43.404277	-79.84855399	10.91322982	0.001942665	29	NoCompSupport
468	Rhinocryptidae	BeakShapePC1	DDlin	8.06E-05	NA	1.07E-05	NA	NA	43.47965521	-79.99931041	10.7624734	0.00209476	29	NoCompSupport
469	Rhinocryptidae	BeakShapePC1	MC	0.000211175	NA	NA	NA	-4.60E-09	43.00482712	-79.04965424	11.71212958	0.001302924	29	NoCompSupport
470	S10	BeakShapePC1	BM	7.74E-05	NA	NA	NA	NA	278.1872992	-552.2876419	0	0.384639188	141	NoCompSupport
471	S10	BeakShapePC1	OU	9.86E-05	0.018566781	NA	NA	NA	278.8235763	-551.4719702	0.815671766	0.255818917	141	NoCompSupport
472	S10	BeakShapePC1	TDexp	7.74E-05	NA	NA	-1.00E-06	NA	278.1872645	-550.1993465	2.088295465	0.135389795	141	NoCompSupport
473	S10	BeakShapePC1	TDlin	4.46E-05	NA	NA	0.048047231	NA	278.6913531	-551.2075237	1.080118225	0.224134565	141	NoCompSupport
474	S10	BeakShapePC1	DDexp	4.40E-05	NA	0.01602356	NA	NA	268.4082699	-530.6413574	21.64628458	7.67E-06	141	NoCompSupport
475	S10	BeakShapePC1	DDlin	4.15E-05	NA	1.15E-06	NA	NA	268.3333552	-530.4915279	21.79611404	7.11E-06	141	NoCompSupport
476	S10	BeakShapePC1	MC	9.02E-05	NA	NA	NA	-1.24E-07	267.384774	-528.5943655	23.69327642	2.76E-06	141	NoCompSupport
477	S11	BeakShapePC1	BM	0.000225028	NA	NA	NA	NA	162.5210235	-320.9255422	28.76920659	5.66E-07	106	NoCompSupport
478	S11	BeakShapePC1	OU	0.000651509	0.134619402	NA	NA	NA	177.9650215	-349.6947488	0	0.999200458	106	NoCompSupport
479	S11	BeakShapePC1	TDexp	0.000225034	NA	NA	-1.00E-06	NA	162.5208347	-318.8063752	30.88837356	1.96E-07	106	NoCompSupport
480	S11	BeakShapePC1	TDlin	9.76E-08	NA	NA	99.99999671	NA	170.8333966	-335.4314991	14.26324972	0.00079878	106	NoCompSupport
481	S11	BeakShapePC1	DDexp	3.44E-06	NA	0.132994739	NA	NA	144.0652001	-281.8951062	67.79964263	1.89E-15	106	NoCompSupport
482	S11	BeakShapePC1	DDlin	0.000219584	NA	2.61E-05	NA	NA	92.6199058	-179.0045175	170.6902313	8.60E-38	106	NoCompSupport
483	S11	BeakShapePC1	MC	0.001265147	NA	NA	NA	-9.66E-10	70.97002858	-135.704763	213.9899858	3.41E-47	106	NoCompSupport
484	S12	BeakShapePC1	BM	0.000374985	NA	NA	NA	NA	89.18496658	-174.1824332	7.795512979	0.016073615	67	NoCompSupport
485	S12	BeakShapePC1	OU	0.000374985	7.44E-218	NA	NA	NA	89.18496658	-171.9889808	9.98896536	0.005367987	67	NoCompSupport
486	S12	BeakShapePC1	TDexp	0.001644437	NA	NA	-0.113001926	NA	92.73166786	-179.0823833	2.895562806	0.186261981	67	NoCompSupport
487	S12	BeakShapePC1	TDlin	0.001243358	NA	NA	-0.047765142	NA	94.17944926	-181.9779461	0	0.792296417	67	NoCompSupport
488	S12	BeakShapePC1	DDexp	0.000231421	NA	0.06978358	NA	NA	64.49970162	-122.6184509	59.35949528	1.02E-13	67	NoCompSupport
489	S12	BeakShapePC1	DDlin	1.19E-05	NA	5.11E-05	NA	NA	63.63827745	-120.8956025	61.08234363	4.32E-14	67	NoCompSupport
490	S12	BeakShapePC1	MC	0.00093246	NA	NA	NA	-1.44E-08	58.67113208	-110.9613118	71.01663436	3.00E-16	67	NoCompSupport
491	S3	BeakShapePC1	BM	0.000340518	NA	NA	NA	NA	108.5498282	-212.9567992	0	0.458641543	87	NoCompSupport
492	S3	BeakShapePC1	OU	0.000397595	0.011398228	NA	NA	NA	108.7875948	-211.2860329	1.670766237	0.198916638	87	NoCompSupport
493	S3	BeakShapePC1	TDexp	0.000340524	NA	NA	-1.00E-06	NA	108.5498066	-210.8104567	2.146342505	0.156819851	87	NoCompSupport
494	S3	BeakShapePC1	TDlin	0.000251104	NA	NA	0.021151689	NA	108.7184194	-211.1476821	1.80911706	0.185621643	87	NoCompSupport
495	S3	BeakShapePC1	DDexp	0.000201779	NA	0.031624466	NA	NA	93.91984848	-181.5505403	31.40625884	6.95E-08	87	NoCompSupport
496	S3	BeakShapePC1	DDlin	6.32E-06	NA	1.93E-05	NA	NA	95.19145511	-184.0937536	28.86304558	2.48E-07	87	NoCompSupport
497	S3	BeakShapePC1	MC	0.00050085	NA	NA	NA	-8.23E-08	91.76550859	-177.2418606	35.71493862	8.06E-09	87	NoCompSupport
498	S6	BeakShapePC1	BM	0.000166644	NA	NA	NA	NA	140.5605165	-276.9588708	8.767259638	0.01101373	77	NoCompSupport
499	S6	BeakShapePC1	OU	0.000305583	0.088786326	NA	NA	NA	146.0274488	-285.7261304	0	0.88251212	77	NoCompSupport
500	S6	BeakShapePC1	TDexp	0.000166647	NA	NA	-1.00E-06	NA	140.5604464	-274.7921256	10.93400481	0.003727621	77	NoCompSupport
501	S6	BeakShapePC1	TDlin	8.27E-08	NA	NA	100	NA	143.8524966	-281.3762262	4.349904259	0.100265372	77	NoCompSupport
502	S6	BeakShapePC1	DDexp	8.92E-06	NA	0.138277384	NA	NA	140.0673483	-273.8059294	11.92020105	0.002276575	77	NoCompSupport
503	S6	BeakShapePC1	DDlin	7.91E-12	NA	1.01E-05	NA	NA	137.6575377	-268.9863082	16.73982225	0.00020451	77	NoCompSupport
504	S6	BeakShapePC1	MC	0.000177025	NA	NA	NA	0	129.7022353	-253.0757036	32.65042688	7.17E-08	77	NoCompSupport
505	S7S8	BeakShapePC1	BM	0.000349274	NA	NA	NA	NA	153.1517286	-302.1858102	7.633458385	0.018896082	105	NoCompSupport
506	S7S8	BeakShapePC1	OU	0.000498029	0.046738748	NA	NA	NA	158.0284462	-309.8192686	0	0.858926898	105	NoCompSupport
507	S7S8	BeakShapePC1	TDexp	0.000349282	NA	NA	-1.00E-06	NA	153.1516204	-300.065617	9.753651623	0.006546025	105	NoCompSupport
508	S7S8	BeakShapePC1	TDlin	5.16E-05	NA	NA	0.281791365	NA	156.0231664	-305.808709	4.010559552	0.115630995	105	NoCompSupport
509	S7S8	BeakShapePC1	DDexp	0.005257991	NA	-0.064930553	NA	NA	106.6909922	-207.1443605	102.674908	4.35E-23	105	NoCompSupport
510	S7S8	BeakShapePC1	DDlin	0.000396241	NA	0.000200746	NA	NA	-14.26240453	34.76243283	344.5817014	1.29E-75	105	NoCompSupport
511	S7S8	BeakShapePC1	MC	0.001880414	NA	NA	NA	-4.17E-10	64.76630964	-123.2949955	186.5242731	2.70E-41	105	NoCompSupport
512	S9	BeakShapePC1	BM	0.000180407	NA	NA	NA	NA	194.4244012	-384.7488023	0	0.412190263	123	NoCompSupport
513	S9	BeakShapePC1	OU	0.000211861	0.011811855	NA	NA	NA	194.9287587	-383.6558367	1.092965597	0.238651003	123	NoCompSupport
514	S9	BeakShapePC1	TDexp	0.000180411	NA	NA	-1.00E-06	NA	194.4243578	-382.6470349	2.101767398	0.144113524	123	NoCompSupport
515	S9	BeakShapePC1	TDlin	0.00011684	NA	NA	0.024007921	NA	194.776987	-383.3522932	1.396509105	0.20504521	123	NoCompSupport
516	S9	BeakShapePC1	DDexp	7.75E-05	NA	0.053998762	NA	NA	156.6219382	-307.0421957	77.70660667	5.51E-18	123	NoCompSupport
517	S9	BeakShapePC1	DDlin	2.16E-05	NA	1.40E-05	NA	NA	152.9916642	-299.7816477	84.96715463	1.46E-19	123	NoCompSupport
518	S9	BeakShapePC1	MC	0.000370308	NA	NA	NA	0	141.6555922	-277.1095038	107.6392985	1.74E-24	123	NoCompSupport
533	Strigidae	BeakShapePC1	BM	9.83E-05	NA	NA	NA	NA	115.6527215	-227.1263385	0	0.428818822	70	NoCompSupport
534	Strigidae	BeakShapePC1	OU	0.000121292	0.010224549	NA	NA	NA	116.0387742	-225.7139119	1.41242658	0.211626137	70	NoCompSupport
535	Strigidae	BeakShapePC1	TDexp	9.83E-05	NA	NA	-1.00E-06	NA	115.6526835	-224.9417307	2.184607824	0.143844174	70	NoCompSupport
536	Strigidae	BeakShapePC1	TDlin	3.36E-05	NA	NA	0.056063214	NA	116.0578158	-225.7519951	1.374343373	0.215694449	70	NoCompSupport
537	Strigidae	BeakShapePC1	DDexp	2.82E-05	NA	0.061448536	NA	NA	105.5784039	-204.7931714	22.3331671	6.06E-06	70	NoCompSupport
538	Strigidae	BeakShapePC1	DDlin	1.15E-10	NA	6.06E-06	NA	NA	106.0898692	-205.8161021	21.31023644	1.01E-05	70	NoCompSupport
539	Strigidae	BeakShapePC1	MC	0.000143738	NA	NA	NA	-1.49E-08	102.3628188	-198.3620013	28.76433727	2.43E-07	70	NoCompSupport
540	Thamnophilidae	BeakShapePC1	BM	0.000101058	NA	NA	NA	NA	322.8768214	-641.6776934	0	0.484959179	161	NoCompSupport
541	Thamnophilidae	BeakShapePC1	OU	0.000101216	0.00014227	NA	NA	NA	322.8768665	-639.6008668	2.076826628	0.171683284	161	NoCompSupport
542	Thamnophilidae	BeakShapePC1	TDexp	0.00010106	NA	NA	-1.00E-06	NA	322.8768211	-639.6007759	2.076917511	0.171675483	161	NoCompSupport
543	Thamnophilidae	BeakShapePC1	TDlin	0.000100633	NA	NA	0.000243305	NA	322.8768594	-639.6008525	2.076840948	0.171682055	161	NoCompSupport
544	Thamnophilidae	BeakShapePC1	DDexp	2.98E-05	NA	0.036366387	NA	NA	291.5110542	-576.8692421	64.80845136	4.10E-15	161	NoCompSupport
545	Thamnophilidae	BeakShapePC1	DDlin	3.83E-11	NA	3.73E-06	NA	NA	292.0132384	-577.8736106	63.80408285	6.77E-15	161	NoCompSupport
546	Thamnophilidae	BeakShapePC1	MC	0.000165792	NA	NA	NA	-1.02E-09	283.0036394	-559.8544126	81.82328083	8.28E-19	161	NoCompSupport
561	Alcedinidae	BeakShapePC2	BM	0.000179464	NA	NA	NA	NA	151.7574929	-299.3786221	17.54159175	0.000154706	91	NoCompSupport
562	Alcedinidae	BeakShapePC2	OU	0.000372932	0.095399263	NA	NA	NA	161.598038	-316.9202138	0	0.996813932	91	NoCompSupport
563	Alcedinidae	BeakShapePC2	TDexp	0.000179469	NA	NA	-1.00E-06	NA	151.7573758	-297.2388895	19.68132431	5.31E-05	91	NoCompSupport
564	Alcedinidae	BeakShapePC2	TDlin	5.70E-08	NA	NA	99.99998043	NA	155.7803428	-305.2848235	11.63539031	0.002964976	91	NoCompSupport
565	Alcedinidae	BeakShapePC2	DDexp	0.000494515	NA	-0.04521856	NA	NA	149.1154899	-291.9551178	24.96509608	3.78E-06	91	NoCompSupport
566	Alcedinidae	BeakShapePC2	DDlin	0.000405112	NA	-8.50E-06	NA	NA	150.0404481	-293.8050342	23.11517964	9.53E-06	91	NoCompSupport
567	Alcedinidae	BeakShapePC2	MC	0.000152293	NA	NA	NA	0	141.1280659	-275.9802697	40.93994415	1.28E-09	91	NoCompSupport
568	Anatinae	BeakShapePC2	BM	0.00191031	NA	NA	NA	NA	126.3431526	-248.5819574	28.71375412	5.82E-07	118	NoCompSupport
569	Anatinae	BeakShapePC2	OU	0.004046893	0.267658479	NA	NA	NA	141.7531189	-277.2957115	0	0.99996673	118	NoCompSupport
570	Anatinae	BeakShapePC2	TDexp	0.001910345	NA	NA	-1.00E-06	NA	126.3430686	-246.4756109	30.82010055	2.03E-07	118	NoCompSupport
571	Anatinae	BeakShapePC2	TDlin	1.03E-06	NA	NA	99.99990431	NA	131.4184103	-256.6262943	20.66941716	3.25E-05	118	NoCompSupport
572	Anatinae	BeakShapePC2	DDexp	0.000142017	NA	0.125604347	NA	NA	111.4245387	-216.6385511	60.6571604	6.74E-14	118	NoCompSupport
573	Anatinae	BeakShapePC2	DDlin	0.000682137	NA	0.000123037	NA	NA	101.0747992	-195.9390721	81.35663938	2.16E-18	118	NoCompSupport
574	Anatinae	BeakShapePC2	MC	0.001533638	NA	NA	NA	0	58.38192258	-110.5533188	166.7423926	6.20E-37	118	NoCompSupport
575	Anserinae	BeakShapePC2	BM	0.001961264	NA	NA	NA	NA	24.11570863	-43.68596272	9.5513818	0.00789647	25	NoCompSupport
576	Anserinae	BeakShapePC2	OU	0.028464128	2.718281828	NA	NA	NA	30.19010083	-53.23734452	0	0.93645988	25	NoCompSupport
577	Anserinae	BeakShapePC2	TDexp	0.001961297	NA	NA	-1.00E-06	NA	24.11568377	-41.08851039	12.14883413	0.002154782	25	NoCompSupport
578	Anserinae	BeakShapePC2	TDlin	1.16E-06	NA	NA	99.99998882	NA	25.99282928	-44.84280142	8.394543096	0.014081123	25	NoCompSupport
579	Anserinae	BeakShapePC2	DDexp	0.000703641	NA	0.097047303	NA	NA	26.01192732	-44.88099749	8.356347028	0.01435263	25	NoCompSupport
580	Anserinae	BeakShapePC2	DDlin	7.47E-09	NA	0.00022876	NA	NA	26.50054164	-45.85822613	7.379118385	0.023395589	25	NoCompSupport
581	Anserinae	BeakShapePC2	MC	0.001513582	NA	NA	NA	0	23.85452666	-40.56619617	12.67114834	0.001659527	25	NoCompSupport
582	Antpittas	BeakShapePC2	BM	0.000316558	NA	NA	NA	NA	29.33072262	-54.18144525	5.451359306	0.046811416	28	NoCompSupport
583	Antpittas	BeakShapePC2	OU	0.029467341	2.718281828	NA	NA	NA	33.31640228	-59.63280455	0	0.714659892	28	NoCompSupport
584	Antpittas	BeakShapePC2	TDexp	0.000316565	NA	NA	-1.00E-06	NA	29.33068475	-51.66136949	7.97143506	0.013277744	28	NoCompSupport
585	Antpittas	BeakShapePC2	TDlin	1.55E-07	NA	NA	100	NA	31.44577433	-55.89154867	3.741255885	0.110076856	28	NoCompSupport
586	Antpittas	BeakShapePC2	DDexp	8.92E-05	NA	0.065360132	NA	NA	30.7072986	-54.41459721	5.218207348	0.052599314	28	NoCompSupport
587	Antpittas	BeakShapePC2	DDlin	8.20E-05	NA	1.32E-05	NA	NA	30.5510192	-54.1020384	5.530766153	0.044989255	28	NoCompSupport
588	Antpittas	BeakShapePC2	MC	0.00031026	NA	NA	NA	-1.74E-09	29.61167161	-52.22334323	7.409461327	0.017585524	28	NoCompSupport
596	Apodidae	BeakShapePC2	BM	0.000427208	NA	NA	NA	NA	27.53556415	-50.64255688	2.347629053	0.148690609	31	NoCompSupport_NotDifferentiable
597	Apodidae	BeakShapePC2	OU	0.00585869	0.343687532	NA	NA	NA	29.93953741	-52.99018593	0	0.480911002	31	NoCompSupport_NotDifferentiable
598	Apodidae	BeakShapePC2	TDexp	0.000427223	NA	NA	-1.00E-06	NA	27.53552078	-48.18215267	4.808033258	0.043452379	31	NoCompSupport_NotDifferentiable
599	Apodidae	BeakShapePC2	TDlin	9.41E-05	NA	NA	0.104470533	NA	28.07977601	-49.27066313	3.719522803	0.074882545	31	NoCompSupport_NotDifferentiable
600	Apodidae	BeakShapePC2	DDexp	8.99E-16	NA	1.178442955	NA	NA	29.29352963	-51.69817037	1.29201556	0.252061838	31	NoCompSupport_NotDifferentiable
601	Apodidae	BeakShapePC2	DDlin	2.54E-11	NA	5.63E-05	NA	NA	17.3398736	-27.79085832	25.19932761	1.62E-06	31	NoCompSupport_NotDifferentiable
602	Apodidae	BeakShapePC2	MC	0.001206374	NA	NA	NA	-3.21E-10	11.44121885	-15.99354882	36.99663711	4.45E-09	31	NoCompSupport_NotDifferentiable
603	Ardeidae	BeakShapePC2	BM	0.000101507	NA	NA	NA	NA	101.2567104	-198.3100309	0.841022461	0.232411812	62	NoCompSupport
604	Ardeidae	BeakShapePC2	OU	0.000169077	0.027189067	NA	NA	NA	102.7824232	-199.1510534	0	0.353902723	62	NoCompSupport
605	Ardeidae	BeakShapePC2	TDexp	0.000101512	NA	NA	-1.00E-06	NA	101.2566497	-196.0995063	3.051547014	0.076957135	62	NoCompSupport
606	Ardeidae	BeakShapePC2	TDlin	2.24E-08	NA	NA	99.99981117	NA	102.7326776	-199.0515621	0.099491239	0.33672833	62	NoCompSupport
607	Ardeidae	BeakShapePC2	DDexp	3.77E-05	NA	0.085458041	NA	NA	82.74625271	-159.0787123	40.07234104	7.04E-10	62	NoCompSupport
608	Ardeidae	BeakShapePC2	DDlin	3.01E-12	NA	1.27E-05	NA	NA	81.47140797	-156.5290228	42.62203053	1.97E-10	62	NoCompSupport
609	Ardeidae	BeakShapePC2	MC	0.000244989	NA	NA	NA	-3.35E-11	73.94191057	-141.470028	57.68102532	1.06E-13	62	NoCompSupport
617	BC6	BeakShapePC2	BM	0.000319854	NA	NA	NA	NA	66.96507569	-129.6901514	2.757802529	0.13937161	53	NoCompSupport
618	BC6	BeakShapePC2	OU	0.000674283	0.067753239	NA	NA	NA	69.46887492	-132.4479539	0	0.553380086	53	NoCompSupport
619	BC6	BeakShapePC2	TDexp	0.000319862	NA	NA	-1.00E-06	NA	66.96503016	-127.4402644	5.007689519	0.045249894	53	NoCompSupport
620	BC6	BeakShapePC2	TDlin	1.34E-07	NA	NA	99.99984639	NA	68.71341015	-130.9370244	1.510929533	0.259973659	53	NoCompSupport
621	BC6	BeakShapePC2	DDexp	0.000137337	NA	0.057383044	NA	NA	63.00196429	-119.5141327	12.93382125	0.000859963	53	NoCompSupport
622	BC6	BeakShapePC2	DDlin	9.76E-05	NA	1.73E-05	NA	NA	63.08134337	-119.6728908	12.7750631	0.000931009	53	NoCompSupport
623	BC6	BeakShapePC2	MC	0.00039018	NA	NA	NA	-3.73E-09	61.69945274	-116.9091096	15.53884435	0.000233779	53	NoCompSupport
624	Bucconidae	BeakShapePC2	BM	0.000269814	NA	NA	NA	NA	27.68260048	-50.84346182	9.521787378	0.005982458	26	CompSupport
625	Bucconidae	BeakShapePC2	OU	0.001328335	0.134359874	NA	NA	NA	32.14654501	-57.20218092	3.163068277	0.143766594	26	CompSupport
626	Bucconidae	BeakShapePC2	TDexp	0.000269823	NA	NA	-1.00E-06	NA	27.68254023	-48.27417138	12.09107782	0.001655638	26	CompSupport
627	Bucconidae	BeakShapePC2	TDlin	8.48E-08	NA	NA	99.99982604	NA	29.9360767	-52.7812443	7.584004901	0.015763904	26	CompSupport
628	Bucconidae	BeakShapePC2	DDexp	1.16E-06	NA	0.302041945	NA	NA	33.72807915	-60.3652492	0	0.699052084	26	CompSupport
629	Bucconidae	BeakShapePC2	DDlin	1.72E-11	NA	1.73E-05	NA	NA	32.03507049	-56.97923188	3.386017321	0.128601258	26	CompSupport
630	Bucconidae	BeakShapePC2	MC	0.000247111	NA	NA	NA	-7.47E-09	28.82278504	-50.55466098	9.810588218	0.005178063	26	CompSupport
631	Bucerotidae	BeakShapePC2	BM	0.000476472	NA	NA	NA	NA	53.61417816	-103.0061341	0	0.497026827	57	NoCompSupport
632	Bucerotidae	BeakShapePC2	OU	0.000476472	2.46E-166	NA	NA	NA	53.61417816	-100.7755261	2.230607966	0.162933154	57	NoCompSupport
633	Bucerotidae	BeakShapePC2	TDexp	0.00060699	NA	NA	-0.009000463	NA	53.65073502	-100.8486399	2.157494237	0.168999691	57	NoCompSupport
634	Bucerotidae	BeakShapePC2	TDlin	0.000636792	NA	NA	-0.009248169	NA	53.66273214	-100.8726341	2.133499997	0.171039411	57	NoCompSupport
635	Bucerotidae	BeakShapePC2	DDexp	0.000278678	NA	0.077451319	NA	NA	40.79340555	-75.13398092	27.87215317	4.41E-07	57	NoCompSupport
636	Bucerotidae	BeakShapePC2	DDlin	0.00015378	NA	5.14E-05	NA	NA	40.75730227	-75.06177435	27.94435974	4.25E-07	57	NoCompSupport
637	Bucerotidae	BeakShapePC2	MC	0.000805788	NA	NA	NA	-1.06E-09	38.63961531	-70.82640043	32.17973366	5.11E-08	57	NoCompSupport
638	Cacatuidae	BeakShapePC2	BM	0.000452888	NA	NA	NA	NA	22.57142434	-40.47618201	20.38542893	3.68E-05	21	NoCompSupport
639	Cacatuidae	BeakShapePC2	OU	0.012329253	2.718281828	NA	NA	NA	34.13668782	-60.86161094	0	0.983180348	21	NoCompSupport
640	Cacatuidae	BeakShapePC2	TDexp	0.000452902	NA	NA	-1.00E-06	NA	22.57135569	-37.73094667	23.13066427	9.33E-06	21	NoCompSupport
641	Cacatuidae	BeakShapePC2	TDlin	1.53E-07	NA	NA	100	NA	25.27463241	-43.13750011	17.72411083	0.000139281	21	NoCompSupport
642	Cacatuidae	BeakShapePC2	DDexp	1.17E-05	NA	0.357184971	NA	NA	29.9875851	-52.5634055	8.298205442	0.015513178	21	NoCompSupport
643	Cacatuidae	BeakShapePC2	DDlin	2.44E-11	NA	4.45E-05	NA	NA	27.34269478	-47.27362485	13.58798609	0.00110164	21	NoCompSupport
644	Cacatuidae	BeakShapePC2	MC	0.000422274	NA	NA	NA	-1.38E-11	23.30402012	-39.19627554	21.6653354	1.94E-05	21	NoCompSupport
652	CC3	BeakShapePC2	BM	0.000419173	NA	NA	NA	NA	63.42675601	-122.6182179	2.323008354	0.147640156	54	NoCompSupport
653	CC3	BeakShapePC2	OU	0.000765817	0.0592466	NA	NA	NA	65.71061313	-124.9412263	0	0.471671189	54	NoCompSupport
654	CC3	BeakShapePC2	TDexp	0.000419182	NA	NA	-1.00E-06	NA	63.42671318	-120.3734264	4.567799903	0.048056729	54	NoCompSupport
655	CC3	BeakShapePC2	TDlin	2.04E-07	NA	NA	99.99998423	NA	65.19943646	-123.9188729	1.022353348	0.282903382	54	NoCompSupport
656	CC3	BeakShapePC2	DDexp	0.000148305	NA	0.055568174	NA	NA	62.41951721	-118.3590344	6.582191839	0.017552321	54	NoCompSupport
657	CC3	BeakShapePC2	DDlin	2.23E-10	NA	2.52E-05	NA	NA	62.80894199	-119.137884	5.803342273	0.025909533	54	NoCompSupport
658	CC3	BeakShapePC2	MC	0.000452388	NA	NA	NA	-8.21E-11	61.38957945	-116.2991589	8.642067369	0.006266691	54	NoCompSupport
659	CC4	BeakShapePC2	BM	0.000697746	NA	NA	NA	NA	78.87895123	-153.5864739	13.75375297	0.001009345	73	NoCompSupport
660	CC4	BeakShapePC2	OU	0.001158624	0.075125886	NA	NA	NA	86.84402648	-167.3402269	0	0.978653501	73	NoCompSupport
661	CC4	BeakShapePC2	TDexp	0.000697765	NA	NA	-1.00E-06	NA	78.8788411	-151.4098561	15.93037075	0.000339933	73	NoCompSupport
662	CC4	BeakShapePC2	TDlin	2.67E-07	NA	NA	99.99996052	NA	82.94738779	-159.5469495	7.793277377	0.019876516	73	NoCompSupport
663	CC4	BeakShapePC2	DDexp	7.20E-05	NA	0.110321772	NA	NA	77.8393888	-149.3309515	18.00927535	0.000120217	73	NoCompSupport
664	CC4	BeakShapePC2	DDlin	4.39E-12	NA	5.28E-05	NA	NA	72.33364212	-138.3194582	29.02076871	4.88E-07	73	NoCompSupport
665	CC4	BeakShapePC2	MC	0.001001567	NA	NA	NA	-9.20E-10	65.68684966	-125.0258732	42.31435363	6.34E-10	73	NoCompSupport
666	CC5CC6b	BeakShapePC2	BM	0.000650853	NA	NA	NA	NA	34.40193715	-64.45093313	16.63510697	0.000243609	37	NoCompSupport
667	CC5CC6b	BeakShapePC2	OU	0.029657089	2.718281828	NA	NA	NA	43.90665642	-81.0860401	0	0.997610016	37	NoCompSupport
668	CC5CC6b	BeakShapePC2	TDexp	0.00065087	NA	NA	-1.00E-06	NA	34.40186651	-62.0764603	19.0095798	7.43E-05	37	NoCompSupport
669	CC5CC6b	BeakShapePC2	TDlin	2.55E-07	NA	NA	99.99991641	NA	37.46845009	-68.20962746	12.87641265	0.00159545	37	NoCompSupport
670	CC5CC6b	BeakShapePC2	DDexp	6.55E-05	NA	0.224393057	NA	NA	36.00997956	-65.29268638	15.79335372	0.000371089	37	NoCompSupport
671	CC5CC6b	BeakShapePC2	DDlin	3.93E-13	NA	7.73E-05	NA	NA	34.75052662	-62.77378051	18.31225959	0.000105318	37	NoCompSupport
672	CC5CC6b	BeakShapePC2	MC	0.000440986	NA	NA	NA	0	28.48958753	-50.25190233	30.83413778	2.01E-07	37	NoCompSupport
673	CC5CC6c	BeakShapePC2	BM	0.000275295	NA	NA	NA	NA	51.82800288	-99.26890899	0	0.344659558	34	NoCompSupport
674	CC5CC6c	BeakShapePC2	OU	0.00040785	0.04250194	NA	NA	NA	52.89157477	-98.98314954	0.285759446	0.298771008	34	NoCompSupport
675	CC5CC6c	BeakShapePC2	TDexp	0.0002753	NA	NA	-1.00E-06	NA	51.82797646	-96.85595292	2.412956062	0.103139157	34	NoCompSupport
676	CC5CC6c	BeakShapePC2	TDlin	1.35E-07	NA	NA	99.99996175	NA	52.72677218	-98.65354436	0.615364625	0.253376071	34	NoCompSupport
677	CC5CC6c	BeakShapePC2	DDexp	3.45E-05	NA	0.265869862	NA	NA	43.72396115	-80.6479223	18.62098668	3.12E-05	34	NoCompSupport
678	CC5CC6c	BeakShapePC2	DDlin	7.24E-11	NA	5.96E-05	NA	NA	43.377344	-79.954688	19.31422099	2.20E-05	34	NoCompSupport
679	CC5CC6c	BeakShapePC2	MC	0.000395588	NA	NA	NA	0	40.26197692	-73.72395384	25.54495514	9.78E-07	34	NoCompSupport
687	CC7	BeakShapePC2	BM	0.000912975	NA	NA	NA	NA	90.10891808	-176.1225981	72.35981593	1.19E-16	129	NoCompSupport_NotDifferentiable
688	CC7	BeakShapePC2	OU	0.04436368	2.718281828	NA	NA	NA	127.337207	-248.482414	0	0.615173849	129	NoCompSupport_NotDifferentiable
689	CC7	BeakShapePC2	TDexp	0.000913	NA	NA	-1.00E-06	NA	90.10856912	-174.0251382	74.45727576	4.18E-17	129	NoCompSupport_NotDifferentiable
690	CC7	BeakShapePC2	TDlin	3.35E-07	NA	NA	99.99995775	NA	103.1845957	-200.1771913	48.30522267	1.99E-11	129	NoCompSupport_NotDifferentiable
691	CC7	BeakShapePC2	DDexp	0.000133894	NA	0.03539239	NA	NA	126.834226	-247.4764519	1.005962076	0.372011167	129	NoCompSupport_NotDifferentiable
692	CC7	BeakShapePC2	DDlin	0.000102015	NA	1.34E-05	NA	NA	123.4658593	-240.7397186	7.742695345	0.012814242	129	NoCompSupport_NotDifferentiable
693	CC7	BeakShapePC2	MC	0.000600812	NA	NA	NA	0	113.7092184	-221.2264368	27.25597722	7.42E-07	129	NoCompSupport_NotDifferentiable
694	Charadrii	BeakShapePC2	BM	0.000202874	NA	NA	NA	NA	127.4840124	-250.841709	32.60590371	8.31E-08	98	NoCompSupport
695	Charadrii	BeakShapePC2	OU	0.000523768	0.073352734	NA	NA	NA	144.8514659	-283.4476127	0	0.999977151	98	NoCompSupport
696	Charadrii	BeakShapePC2	TDexp	0.000202884	NA	NA	-1.00E-06	NA	127.4836594	-248.7119997	34.73561303	2.87E-08	98	NoCompSupport
697	Charadrii	BeakShapePC2	TDlin	3.86E-08	NA	NA	100	NA	134.1599849	-262.0646506	21.38296214	2.27E-05	98	NoCompSupport
698	Charadrii	BeakShapePC2	DDexp	8.42E-05	NA	0.025515517	NA	NA	112.4914451	-218.7275711	64.72004165	8.84E-15	98	NoCompSupport
699	Charadrii	BeakShapePC2	DDlin	0.000144942	NA	4.30E-06	NA	NA	108.2173866	-210.179454	73.26815875	1.23E-16	98	NoCompSupport
700	Charadrii	BeakShapePC2	MC	0.000354668	NA	NA	NA	-3.20E-10	100.1096389	-193.9639586	89.48365412	3.71E-20	98	NoCompSupport
722	Cotingidae	BeakShapePC2	BM	0.001326424	NA	NA	NA	NA	38.7340042	-73.24982658	15.75664929	0.000374223	58	NoCompSupport
723	Cotingidae	BeakShapePC2	OU	0.016447861	0.719155032	NA	NA	NA	47.72546015	-89.00647586	0	0.987740789	58	NoCompSupport
724	Cotingidae	BeakShapePC2	TDexp	0.001326452	NA	NA	-1.00E-06	NA	38.73391615	-71.02338786	17.983088	0.000122932	58	NoCompSupport
725	Cotingidae	BeakShapePC2	TDlin	6.61E-07	NA	NA	99.99983973	NA	43.28304497	-80.1216455	8.884830364	0.011623223	58	NoCompSupport
726	Cotingidae	BeakShapePC2	DDexp	0.000565975	NA	0.030255382	NA	NA	38.339455	-70.23446556	18.7720103	8.29E-05	58	NoCompSupport
727	Cotingidae	BeakShapePC2	DDlin	0.000483357	NA	3.46E-05	NA	NA	37.94097925	-69.43751406	19.5689618	5.56E-05	58	NoCompSupport
728	Cotingidae	BeakShapePC2	MC	0.001029264	NA	NA	NA	0	32.85331252	-59.2621806	29.74429526	3.43E-07	58	NoCompSupport
729	Cracidae	BeakShapePC2	BM	0.006686539	NA	NA	NA	NA	15.13435912	-25.98964847	0.254039404	0.281588173	46	NoCompSupport
730	Cracidae	BeakShapePC2	OU	0.010389847	0.115795339	NA	NA	NA	16.40755822	-26.24368787	0	0.319726302	46	NoCompSupport
731	Cracidae	BeakShapePC2	TDexp	0.006686613	NA	NA	-1.00E-06	NA	15.13434788	-23.6972672	2.546420676	0.089501464	46	NoCompSupport
732	Cracidae	BeakShapePC2	TDlin	6.17E-06	NA	NA	99.99993503	NA	16.37385789	-26.17628721	0.067400668	0.309130955	46	NoCompSupport
733	Cracidae	BeakShapePC2	DDexp	0.005460414	NA	0.046503489	NA	NA	6.521020211	-6.47061185	19.77307602	1.63E-05	46	NoCompSupport
734	Cracidae	BeakShapePC2	DDlin	5.66E-10	NA	0.000881351	NA	NA	7.122313201	-7.67319783	18.57049004	2.97E-05	46	NoCompSupport
735	Cracidae	BeakShapePC2	MC	0.010075395	NA	NA	NA	-5.30E-09	5.703694419	-4.835960266	21.40772761	7.18E-06	46	NoCompSupport
736	Cuculidae	BeakShapePC2	BM	0.000326621	NA	NA	NA	NA	149.1667827	-294.2419623	22.06367104	1.62E-05	134	NoCompSupport
737	Cuculidae	BeakShapePC2	OU	0.000617084	0.044450486	NA	NA	NA	161.2451244	-316.3056334	0	0.998453836	134	NoCompSupport
738	Cuculidae	BeakShapePC2	TDexp	0.000326641	NA	NA	-1.00E-06	NA	149.1664588	-292.1483022	24.15733121	5.67E-06	134	NoCompSupport
739	Cuculidae	BeakShapePC2	TDlin	5.45E-08	NA	NA	99.9999941	NA	154.7604778	-303.3363402	12.96929314	0.00152434	134	NoCompSupport
740	Cuculidae	BeakShapePC2	DDexp	0.00013283	NA	0.039075277	NA	NA	122.084473	-237.9843305	78.32130284	9.82E-18	134	NoCompSupport
741	Cuculidae	BeakShapePC2	DDlin	2.29E-08	NA	1.92E-05	NA	NA	121.7558719	-237.3271283	78.97850505	7.07E-18	134	NoCompSupport
742	Cuculidae	BeakShapePC2	MC	0.000649784	NA	NA	NA	-9.94E-10	103.0682926	-199.9519698	116.3536636	5.41E-26	134	NoCompSupport
743	EurylaimidaePittidae	BeakShapePC2	BM	0.000566093	NA	NA	NA	NA	50.14534979	-96.04069957	19.41128935	2.91E-05	51	CompSupport_NotDifferentiable
744	EurylaimidaePittidae	BeakShapePC2	OU	0.027046685	2.474481597	NA	NA	NA	60.47304366	-114.435449	1.016539908	0.287262289	51	CompSupport_NotDifferentiable
745	EurylaimidaePittidae	BeakShapePC2	TDexp	0.000566115	NA	NA	-1.00E-06	NA	50.14524291	-93.77984751	21.67214141	9.40E-06	51	CompSupport_NotDifferentiable
746	EurylaimidaePittidae	BeakShapePC2	TDlin	1.50E-07	NA	NA	99.99997203	NA	53.36542987	-100.2202214	15.23176749	0.000235224	51	CompSupport_NotDifferentiable
747	EurylaimidaePittidae	BeakShapePC2	DDexp	0.000122872	NA	0.059747187	NA	NA	60.98131361	-115.4519889	0	0.477548465	51	CompSupport_NotDifferentiable
748	EurylaimidaePittidae	BeakShapePC2	DDlin	8.77E-05	NA	1.93E-05	NA	NA	60.25828785	-114.0059374	1.446051512	0.231745526	51	CompSupport_NotDifferentiable
749	EurylaimidaePittidae	BeakShapePC2	MC	0.000450618	NA	NA	NA	-4.52E-10	55.96637895	-105.4221196	10.02986932	0.003169998	51	CompSupport_NotDifferentiable
750	Falconidae	BeakShapePC2	BM	0.002059509	NA	NA	NA	NA	35.13654333	-66.07308666	81.16563783	2.37E-18	63	NoCompSupport
751	Falconidae	BeakShapePC2	OU	0.027832687	2.70781325	NA	NA	NA	76.82275208	-147.2387245	0	0.999999955	63	NoCompSupport
752	Falconidae	BeakShapePC2	TDexp	0.002059605	NA	NA	-1.00E-06	NA	35.13638093	-63.8659822	83.3727423	7.87E-19	63	NoCompSupport
753	Falconidae	BeakShapePC2	TDlin	4.98E-07	NA	NA	99.99999888	NA	39.90037265	-73.39396563	73.84475887	9.22E-17	63	NoCompSupport
754	Falconidae	BeakShapePC2	DDexp	7.28E-05	NA	0.182530926	NA	NA	59.89053482	-113.37429	33.86443452	4.43E-08	63	NoCompSupport
755	Falconidae	BeakShapePC2	DDlin	0.000304304	NA	7.58E-05	NA	NA	55.49591353	-104.5850474	42.65367711	5.47E-10	63	NoCompSupport
756	Falconidae	BeakShapePC2	MC	0.001368424	NA	NA	NA	-1.26E-09	48.0113352	-89.61589074	57.62283376	3.07E-13	63	NoCompSupport
778	Lari	BeakShapePC2	BM	0.000986454	NA	NA	NA	NA	178.5611172	-353.037128	7.843329199	0.014044036	144	NoCompSupport
779	Lari	BeakShapePC2	OU	0.001335914	0.055802032	NA	NA	NA	183.5259429	-360.8804572	0	0.709004886	144	NoCompSupport
780	Lari	BeakShapePC2	TDexp	0.000986477	NA	NA	-1.00E-06	NA	178.5610248	-350.950621	9.929836214	0.004947806	144	NoCompSupport
781	Lari	BeakShapePC2	TDlin	4.48E-07	NA	NA	99.99999151	NA	182.5678946	-358.9643605	1.916096647	0.272003272	144	NoCompSupport
782	Lari	BeakShapePC2	DDexp	0.000723547	NA	0.0355876	NA	NA	124.2851198	-242.3988111	118.4816461	1.33E-26	144	NoCompSupport
783	Lari	BeakShapePC2	DDlin	0.000629194	NA	5.53E-05	NA	NA	123.5158743	-240.8603201	120.0201371	6.15E-27	144	NoCompSupport
784	Lari	BeakShapePC2	MC	0.002292119	NA	NA	NA	-3.91E-11	117.8531348	-229.534841	131.3456162	2.13E-29	144	NoCompSupport
785	M1	BeakShapePC2	BM	0.000442527	NA	NA	NA	NA	134.0412928	-263.9724938	22.61189931	1.23E-05	112	NoCompSupport
786	M1	BeakShapePC2	OU	0.001193293	0.129278323	NA	NA	NA	146.4033077	-286.5843931	0	0.99942742	112	NoCompSupport
787	M1	BeakShapePC2	TDexp	0.00044254	NA	NA	-1.00E-06	NA	134.04117	-261.8601178	24.72427533	4.28E-06	112	NoCompSupport
788	M1	BeakShapePC2	TDlin	1.56E-07	NA	NA	100	NA	138.9091602	-271.5960982	14.98829498	0.000556012	112	NoCompSupport
789	M1	BeakShapePC2	DDexp	0.000901384	NA	-0.009279574	NA	NA	111.4438974	-216.6655726	69.91882051	6.56E-16	112	NoCompSupport
790	M1	BeakShapePC2	DDlin	0.0008707	NA	-6.01E-06	NA	NA	111.4048648	-216.5875075	69.99688566	6.31E-16	112	NoCompSupport
791	M1	BeakShapePC2	MC	0.000670156	NA	NA	NA	-4.70E-12	110.8009157	-215.3796092	71.2047839	3.45E-16	112	NoCompSupport
792	M4	BeakShapePC2	BM	0.001488999	NA	NA	NA	NA	125.6103856	-247.1362641	44.81119636	1.86E-10	145	NoCompSupport
793	M4	BeakShapePC2	OU	0.003317504	0.192646221	NA	NA	NA	149.0588366	-291.9474605	0	0.999607037	145	NoCompSupport
794	M4	BeakShapePC2	TDexp	0.001489032	NA	NA	-1.00E-06	NA	125.6102358	-245.0502589	46.89720161	6.55E-11	145	NoCompSupport
795	M4	BeakShapePC2	TDlin	6.73E-07	NA	NA	99.99992556	NA	133.3530314	-260.5358501	31.41161037	1.51E-07	145	NoCompSupport
796	M4	BeakShapePC2	DDexp	0.000169362	NA	0.063395877	NA	NA	139.660919	-273.1516253	18.79583519	8.29E-05	145	NoCompSupport
797	M4	BeakShapePC2	DDlin	3.13E-12	NA	4.58E-05	NA	NA	140.9801223	-275.7900319	16.15742864	0.000309948	145	NoCompSupport
798	M4	BeakShapePC2	MC	0.001446436	NA	NA	NA	-2.08E-10	127.7103955	-249.2505782	42.69688231	5.35E-10	145	NoCompSupport
799	M5	BeakShapePC2	BM	0.000843258	NA	NA	NA	NA	140.0302943	-275.9742577	52.1466117	2.50E-12	142	CompSupport_NotDifferentiable
800	M5	BeakShapePC2	OU	0.030277504	2.718281828	NA	NA	NA	167.0364575	-327.899002	0.221867366	0.472059522	142	CompSupport_NotDifferentiable
801	M5	BeakShapePC2	TDexp	0.000843275	NA	NA	-1.00E-06	NA	140.0301036	-273.8862941	54.23457531	8.82E-13	142	CompSupport_NotDifferentiable
802	M5	BeakShapePC2	TDlin	4.52E-07	NA	NA	99.99988606	NA	151.3615689	-296.5492248	31.57164453	7.35E-08	142	CompSupport_NotDifferentiable
803	M5	BeakShapePC2	DDexp	1.43E-05	NA	0.119479234	NA	NA	167.1473912	-328.1208694	0	0.527441926	142	CompSupport_NotDifferentiable
804	M5	BeakShapePC2	DDlin	5.43E-11	NA	2.49E-05	NA	NA	160.1831561	-314.1923991	13.92847027	0.000498478	142	CompSupport_NotDifferentiable
805	M5	BeakShapePC2	MC	0.000592974	NA	NA	NA	0	143.7731944	-281.3724757	46.74839364	3.72E-11	142	CompSupport_NotDifferentiable
813	Meropidae	BeakShapePC2	BM	0.000483683	NA	NA	NA	NA	32.0826559	-59.64357268	5.012745136	0.069039738	26	NoCompSupport
814	Meropidae	BeakShapePC2	OU	0.008485871	1.144272339	NA	NA	NA	35.87361345	-64.65631781	0	0.84645312	26	NoCompSupport
815	Meropidae	BeakShapePC2	TDexp	0.000483704	NA	NA	-1.00E-06	NA	32.08262032	-57.07433154	7.581986273	0.019107132	26	NoCompSupport
816	Meropidae	BeakShapePC2	TDlin	1.15E-07	NA	NA	99.99998422	NA	33.16805384	-59.24519859	5.411119221	0.056570928	26	NoCompSupport
817	Meropidae	BeakShapePC2	DDexp	0.000333598	NA	0.066726576	NA	NA	30.06409771	-53.03728633	11.61903148	0.002538413	26	NoCompSupport
818	Meropidae	BeakShapePC2	DDlin	4.36E-09	NA	7.52E-05	NA	NA	30.52947502	-53.96804094	10.68827687	0.004042715	26	NoCompSupport
819	Meropidae	BeakShapePC2	MC	0.000570703	NA	NA	NA	-8.15E-10	29.94257945	-52.79424982	11.862068	0.002247955	26	NoCompSupport
820	Musophagidae	BeakShapePC2	BM	0.001027556	NA	NA	NA	NA	5.775285501	-6.918992054	0	0.348022226	22	NoCompSupport
821	Musophagidae	BeakShapePC2	OU	0.002016695	0.025809523	NA	NA	NA	6.628359381	-5.923385428	0.995606625	0.211550351	22	NoCompSupport
822	Musophagidae	BeakShapePC2	TDexp	0.001027609	NA	NA	-1.00E-06	NA	5.775248842	-4.217164351	2.701827703	0.090138961	22	NoCompSupport
823	Musophagidae	BeakShapePC2	TDlin	2.08E-07	NA	NA	99.99991048	NA	6.647588942	-5.961844552	0.957147502	0.215657736	22	NoCompSupport
824	Musophagidae	BeakShapePC2	DDexp	0.002185773	NA	-0.065399644	NA	NA	5.198608877	-3.063884421	3.855107632	0.050638519	22	NoCompSupport
825	Musophagidae	BeakShapePC2	DDlin	0.001993882	NA	-7.68E-05	NA	NA	5.238512817	-3.143692301	3.775299752	0.052700053	22	NoCompSupport
826	Musophagidae	BeakShapePC2	MC	0.00128211	NA	NA	NA	0	4.717263714	-2.101194096	4.817797958	0.031292153	22	NoCompSupport
827	Odontophoridae	BeakShapePC2	BM	0.000371817	NA	NA	NA	NA	38.57487981	-72.70531518	2.390547119	0.16945648	30	NoCompSupport
828	Odontophoridae	BeakShapePC2	OU	0.000816625	0.092218586	NA	NA	NA	41.00946961	-75.0958623	0	0.559962432	30	NoCompSupport
829	Odontophoridae	BeakShapePC2	TDexp	0.000371826	NA	NA	-1.00E-06	NA	38.57484865	-70.22662038	4.869241914	0.049070044	30	NoCompSupport
830	Odontophoridae	BeakShapePC2	TDlin	1.57E-07	NA	NA	99.99999243	NA	40.07245054	-73.22182416	1.874038141	0.219389925	30	NoCompSupport
831	Odontophoridae	BeakShapePC2	DDexp	0.000321985	NA	0.029384255	NA	NA	34.45439754	-61.98571815	13.11014415	0.00079676	30	NoCompSupport
832	Odontophoridae	BeakShapePC2	DDlin	0.000305964	NA	1.37E-05	NA	NA	34.45011328	-61.97714963	13.11871267	0.000793353	30	NoCompSupport
833	Odontophoridae	BeakShapePC2	MC	0.000502758	NA	NA	NA	-2.50E-09	34.04861923	-61.17416154	13.92170075	0.000531007	30	NoCompSupport
834	Otididae	BeakShapePC2	BM	0.000936159	NA	NA	NA	NA	17.89108768	-31.23672081	26.58319	1.02E-06	25	CompSupport_NotDifferentiable
835	Otididae	BeakShapePC2	OU	0.024770313	2.718281828	NA	NA	NA	31.92130299	-56.69974884	1.120161973	0.344028596	25	CompSupport_NotDifferentiable
836	Otididae	BeakShapePC2	TDexp	0.00093619	NA	NA	-1.00E-06	NA	17.89099489	-28.63913264	29.18077817	2.78E-07	25	CompSupport_NotDifferentiable
837	Otididae	BeakShapePC2	TDlin	2.92E-07	NA	NA	100	NA	21.45034085	-35.75782456	22.06208625	9.75E-06	25	CompSupport_NotDifferentiable
838	Otididae	BeakShapePC2	DDexp	8.61E-07	NA	0.320375053	NA	NA	32.48138398	-57.81991082	0	0.60233018	25	CompSupport_NotDifferentiable
839	Otididae	BeakShapePC2	DDlin	6.76E-11	NA	2.52E-05	NA	NA	30.01848147	-52.89410579	4.925805026	0.051310903	25	CompSupport_NotDifferentiable
840	Otididae	BeakShapePC2	MC	0.000332413	NA	NA	NA	0	26.92183254	-46.70080794	11.11910288	0.002319274	25	CompSupport_NotDifferentiable
841	P10	BeakShapePC2	BM	0.001114601	NA	NA	NA	NA	165.7904039	-327.5145094	59.31592579	1.32E-13	184	NoCompSupport
842	P10	BeakShapePC2	OU	0.002031117	0.117708956	NA	NA	NA	196.4818843	-386.8304352	0	0.999999993	184	NoCompSupport
843	P10	BeakShapePC2	TDexp	0.001114628	NA	NA	-1.00E-06	NA	165.7901373	-325.4469413	61.38349391	4.69E-14	184	NoCompSupport
844	P10	BeakShapePC2	TDlin	4.72E-07	NA	NA	99.99999699	NA	177.7510216	-349.3687099	37.46172532	7.33E-09	184	NoCompSupport
845	P10	BeakShapePC2	DDexp	8.15E-05	NA	0.069391428	NA	NA	168.2353022	-330.337271	56.49316417	5.40E-13	184	NoCompSupport
846	P10	BeakShapePC2	DDlin	4.94E-05	NA	3.46E-05	NA	NA	160.1735033	-314.2136732	72.61676198	1.70E-16	184	NoCompSupport
847	P10	BeakShapePC2	MC	0.000681651	NA	NA	NA	0	110.7989193	-215.4645052	171.36593	6.14E-38	184	NoCompSupport
848	P12	BeakShapePC2	BM	0.000332766	NA	NA	NA	NA	67.39601589	-130.5253651	1.302593027	0.198735431	48	NoCompSupport
849	P12	BeakShapePC2	OU	0.000709589	0.094058189	NA	NA	NA	69.18670635	-131.8279581	0	0.381179716	48	NoCompSupport
850	P12	BeakShapePC2	TDexp	0.00033277	NA	NA	-1.00E-06	NA	67.39599423	-128.2465339	3.581424228	0.063596526	48	NoCompSupport
851	P12	BeakShapePC2	TDlin	2.64E-07	NA	NA	100	NA	69.0854657	-131.6254768	0.202481304	0.344478028	48	NoCompSupport
852	P12	BeakShapePC2	DDexp	4.18E-05	NA	0.209220574	NA	NA	65.38581981	-124.2261851	7.60177308	0.008519728	48	NoCompSupport
853	P12	BeakShapePC2	DDlin	5.66E-11	NA	4.20E-05	NA	NA	64.48036694	-122.4152793	9.412678807	0.003445026	48	NoCompSupport
854	P12	BeakShapePC2	MC	0.000481372	NA	NA	NA	0	60.15437682	-113.7632991	18.06465904	4.55E-05	48	NoCompSupport
855	P13P14P16	BeakShapePC2	BM	0.002189287	NA	NA	NA	NA	147.0785189	-290.0945378	117.4844705	2.60E-26	195	CompSupport
856	P13P14P16	BeakShapePC2	OU	0.016332149	1.112429828	NA	NA	NA	205.1496783	-404.1737022	3.405306092	0.154088661	195	CompSupport
857	P13P14P16	BeakShapePC2	TDexp	0.002189313	NA	NA	-1.00E-06	NA	147.0782856	-288.0309168	119.5480915	9.28E-27	195	CompSupport
858	P13P14P16	BeakShapePC2	TDlin	1.91E-06	NA	NA	99.99992192	NA	167.9106507	-329.6956469	77.88336141	1.04E-17	195	CompSupport
859	P13P14P16	BeakShapePC2	DDexp	0.00010397	NA	0.062811452	NA	NA	206.8523314	-407.5790083	0	0.84571397	195	CompSupport
860	P13P14P16	BeakShapePC2	DDlin	4.82E-11	NA	3.77E-05	NA	NA	198.4894661	-390.8532778	16.72573045	0.000197368	195	CompSupport
861	P13P14P16	BeakShapePC2	MC	0.001190586	NA	NA	NA	0	175.9731169	-345.8205794	61.75842891	3.29E-14	195	CompSupport
862	P17P18	BeakShapePC2	BM	0.001023342	NA	NA	NA	NA	152.7073854	-301.325882	23.79407463	6.74E-06	138	NoCompSupport
863	P17P18	BeakShapePC2	OU	0.001773027	0.119615897	NA	NA	NA	165.6495305	-325.1199566	0	0.989194142	138	NoCompSupport
864	P17P18	BeakShapePC2	TDexp	0.001023354	NA	NA	-1.00E-06	NA	152.7072674	-299.2354303	25.88452631	2.37E-06	138	NoCompSupport
865	P17P18	BeakShapePC2	TDlin	8.91E-07	NA	NA	100	NA	161.1318853	-316.0846662	9.035290403	0.010796753	138	NoCompSupport
866	P17P18	BeakShapePC2	DDexp	0.000678079	NA	0.030361375	NA	NA	115.4256163	-224.672128	100.4478286	1.53E-22	138	NoCompSupport
867	P17P18	BeakShapePC2	DDlin	0.000480955	NA	4.60E-05	NA	NA	114.1067961	-222.0344876	103.085469	4.08E-23	138	NoCompSupport
868	P17P18	BeakShapePC2	MC	0.001913356	NA	NA	NA	-1.25E-09	109.524868	-212.8706315	112.2493251	4.17E-25	138	NoCompSupport
876	P2	BeakShapePC2	BM	0.000118223	NA	NA	NA	NA	267.8528918	-531.6321639	0	0.376501886	166	NoCompSupport
877	P2	BeakShapePC2	OU	0.000150702	0.013488592	NA	NA	NA	268.5610899	-530.9740316	0.65813233	0.270929026	166	NoCompSupport
878	P2	BeakShapePC2	TDexp	0.000118226	NA	NA	-1.00E-06	NA	267.8528385	-529.5575288	2.074635102	0.133433804	166	NoCompSupport
879	P2	BeakShapePC2	TDlin	7.09E-05	NA	NA	0.029346118	NA	268.3489222	-530.5496963	1.082467568	0.219135284	166	NoCompSupport
880	P2	BeakShapePC2	DDexp	2.26E-05	NA	0.017065054	NA	NA	193.1949227	-380.2416973	151.3904666	5.03E-34	166	NoCompSupport
881	P2	BeakShapePC2	DDlin	5.39E-05	NA	1.78E-06	NA	NA	189.3793401	-372.6105321	159.0216318	1.11E-35	166	NoCompSupport
882	P2	BeakShapePC2	MC	0.000285375	NA	NA	NA	0	183.7763529	-361.4045577	170.2276062	4.09E-38	166	NoCompSupport
883	P20a	BeakShapePC2	BM	0.001023313	NA	NA	NA	NA	124.955769	-245.7927261	34.94193702	2.58E-08	104	NoCompSupport
884	P20a	BeakShapePC2	OU	0.004250929	0.544681068	NA	NA	NA	143.4873316	-280.7346631	0	0.999961025	104	NoCompSupport
885	P20a	BeakShapePC2	TDexp	0.00102333	NA	NA	-1.00E-06	NA	124.9556921	-243.6713843	37.06327885	8.95E-09	104	NoCompSupport
886	P20a	BeakShapePC2	TDlin	6.41E-07	NA	NA	99.99998433	NA	130.3506641	-254.4613282	26.27333494	1.97E-06	104	NoCompSupport
887	P20a	BeakShapePC2	DDexp	0.000109552	NA	0.069749246	NA	NA	132.9937455	-259.7474911	20.98717204	2.77E-05	104	NoCompSupport
888	P20a	BeakShapePC2	DDlin	3.38E-11	NA	3.56E-05	NA	NA	131.8971284	-257.5542568	23.18040629	9.26E-06	104	NoCompSupport
889	P20a	BeakShapePC2	MC	0.001118513	NA	NA	NA	-1.12E-09	120.3284437	-234.4168874	46.31777576	8.75E-11	104	NoCompSupport
890	P20b	BeakShapePC2	BM	0.00070182	NA	NA	NA	NA	169.9252458	-335.7682998	29.61391801	3.70E-07	149	NoCompSupport
891	P20b	BeakShapePC2	OU	0.001814593	0.169932471	NA	NA	NA	185.7738675	-365.3822178	0	0.996725717	149	NoCompSupport
892	P20b	BeakShapePC2	TDexp	0.000701829	NA	NA	-1.00E-06	NA	169.9251213	-333.6847253	31.69749256	1.30E-07	149	NoCompSupport
893	P20b	BeakShapePC2	TDlin	5.95E-07	NA	NA	99.99997069	NA	180.0553346	-353.945152	11.43706584	0.003273772	149	NoCompSupport
894	P20b	BeakShapePC2	DDexp	0.000167757	NA	0.040515179	NA	NA	167.0160493	-327.8665814	37.51563649	7.11E-09	149	NoCompSupport
895	P20b	BeakShapePC2	DDlin	1.84E-11	NA	2.37E-05	NA	NA	166.4057716	-326.6460259	38.7361919	3.86E-09	149	NoCompSupport
896	P20b	BeakShapePC2	MC	0.00078437	NA	NA	NA	0	156.1079204	-306.0503236	59.3318942	1.30E-13	149	NoCompSupport
897	P21	BeakShapePC2	BM	0.001790557	NA	NA	NA	NA	85.11181344	-166.0945946	57.00352239	3.21E-13	96	CompSupport
898	P21	BeakShapePC2	OU	0.003339657	0.215758347	NA	NA	NA	103.6503228	-201.039776	22.05834104	1.24E-05	96	CompSupport
899	P21	BeakShapePC2	TDexp	0.001790589	NA	NA	-1.00E-06	NA	85.1117202	-163.9625708	59.13554618	1.10E-13	96	CompSupport
900	P21	BeakShapePC2	TDlin	1.38E-06	NA	NA	100	NA	92.62157529	-178.982281	44.11583601	2.02E-10	96	CompSupport
901	P21	BeakShapePC2	DDexp	0.000125867	NA	0.103649503	NA	NA	114.6794933	-223.098117	0	0.765919814	96	CompSupport
902	P21	BeakShapePC2	DDlin	2.65E-05	NA	5.59E-05	NA	NA	113.4796755	-220.6984815	2.399635493	0.230732663	96	CompSupport
903	P21	BeakShapePC2	MC	0.001083294	NA	NA	NA	-6.39E-09	109.2429182	-212.2249668	10.87315018	0.003335099	96	CompSupport
918	P7	BeakShapePC2	BM	0.000788402	NA	NA	NA	NA	179.6617055	-355.24233	37.96024676	5.72E-09	151	NoCompSupport
919	P7	BeakShapePC2	OU	0.001512106	0.147950974	NA	NA	NA	199.682921	-393.2025768	0	0.999989204	151	NoCompSupport
920	P7	BeakShapePC2	TDexp	0.000788416	NA	NA	-1.00E-06	NA	179.6615586	-353.159852	40.0427248	2.02E-09	151	NoCompSupport
921	P7	BeakShapePC2	TDlin	4.49E-07	NA	NA	99.99991099	NA	188.1270338	-370.0908024	23.1117744	9.58E-06	151	NoCompSupport
922	P7	BeakShapePC2	DDexp	0.000321652	NA	0.019065558	NA	NA	185.4922709	-364.8212765	28.38130028	6.87E-07	151	NoCompSupport
923	P7	BeakShapePC2	DDlin	0.000286576	NA	1.14E-05	NA	NA	185.2141456	-364.265026	28.93755077	5.20E-07	151	NoCompSupport
924	P7	BeakShapePC2	MC	0.000581247	NA	NA	NA	0	178.930549	-351.6978328	41.50474399	9.71E-10	151	NoCompSupport
925	P8	BeakShapePC2	BM	0.000401383	NA	NA	NA	NA	45.89290985	-87.45248636	25.38165361	3.06E-06	39	NoCompSupport
926	P8	BeakShapePC2	OU	0.014856155	2.718281828	NA	NA	NA	59.75992713	-112.83414	0	0.992246963	39	NoCompSupport
927	P8	BeakShapePC2	TDexp	0.000401393	NA	NA	-1.00E-06	NA	45.89282636	-85.09993843	27.73420153	9.42E-07	39	NoCompSupport
928	P8	BeakShapePC2	TDlin	1.66E-07	NA	NA	100	NA	49.67271252	-92.65971075	20.17442922	4.13E-05	39	NoCompSupport
929	P8	BeakShapePC2	DDexp	2.39E-05	NA	0.166373303	NA	NA	54.54691457	-102.4081149	10.42602511	0.005403028	39	NoCompSupport
930	P8	BeakShapePC2	DDlin	2.67E-11	NA	2.19E-05	NA	NA	53.67771382	-100.6697134	12.1644266	0.002265417	39	NoCompSupport
931	P8	BeakShapePC2	MC	0.000331525	NA	NA	NA	-2.55E-09	49.62365651	-92.56159873	20.27254123	3.93E-05	39	NoCompSupport
932	P9	BeakShapePC2	BM	0.000335688	NA	NA	NA	NA	73.09000199	-141.9618222	9.537421239	0.006689331	58	NoCompSupport
933	P9	BeakShapePC2	OU	0.001026562	0.126344445	NA	NA	NA	78.97184392	-151.4992434	0	0.787784401	58	NoCompSupport
934	P9	BeakShapePC2	TDexp	0.000335695	NA	NA	-1.00E-06	NA	73.08994135	-139.7354382	11.76380515	0.002197503	58	NoCompSupport
935	P9	BeakShapePC2	TDlin	1.94E-07	NA	NA	100	NA	76.90429742	-147.3641504	4.135093005	0.099651385	58	NoCompSupport
936	P9	BeakShapePC2	DDexp	1.22E-06	NA	0.117423473	NA	NA	76.87683142	-147.3092184	4.190025006	0.096951606	58	NoCompSupport
937	P9	BeakShapePC2	DDlin	9.60E-12	NA	8.68E-06	NA	NA	74.19737727	-141.9503101	9.548933299	0.006650937	58	NoCompSupport
938	P9	BeakShapePC2	MC	0.000377205	NA	NA	NA	-5.60E-10	69.71016093	-132.9758774	18.52336598	7.48E-05	58	NoCompSupport
939	Paleognathae	BeakShapePC2	BM	0.000185025	NA	NA	NA	NA	54.38349211	-104.5220863	4.422058407	0.071393895	52	NoCompSupport
940	Paleognathae	BeakShapePC2	OU	0.000357422	0.022232376	NA	NA	NA	57.72207233	-108.9441447	0	0.651476656	52	NoCompSupport
941	Paleognathae	BeakShapePC2	TDexp	0.000185038	NA	NA	-1.00E-06	NA	54.38332448	-102.266649	6.677495699	0.023115276	52	NoCompSupport
942	Paleognathae	BeakShapePC2	TDlin	2.80E-08	NA	NA	99.99993132	NA	56.78017346	-107.0603469	1.883797736	0.254002141	52	NoCompSupport
943	Paleognathae	BeakShapePC2	DDexp	0.001044382	NA	-0.067300497	NA	NA	45.91379237	-85.32758473	23.61655993	4.85E-06	52	NoCompSupport
944	Paleognathae	BeakShapePC2	DDlin	0.000687356	NA	-1.78E-05	NA	NA	46.30294467	-86.10588934	22.83825532	7.16E-06	52	NoCompSupport
945	Paleognathae	BeakShapePC2	MC	0.000267541	NA	NA	NA	0	40.71447809	-74.92895618	34.01518848	2.68E-08	52	NoCompSupport
946	Petroicidae	BeakShapePC2	BM	0.000134075	NA	NA	NA	NA	52.77589134	-101.1767827	0	0.460034834	35	NoCompSupport
947	Petroicidae	BeakShapePC2	OU	0.000172231	0.012205608	NA	NA	NA	52.99250234	-99.21081113	1.965971551	0.172141435	35	NoCompSupport
948	Petroicidae	BeakShapePC2	TDexp	0.000134079	NA	NA	-1.00E-06	NA	52.77587281	-98.77755208	2.399230597	0.138613144	35	NoCompSupport
949	Petroicidae	BeakShapePC2	TDlin	4.85E-08	NA	NA	99.9963493	NA	53.16472666	-99.55525978	1.621522902	0.204494435	35	NoCompSupport
950	Petroicidae	BeakShapePC2	DDexp	8.83E-05	NA	0.050627856	NA	NA	50.10288527	-93.43157699	7.745205693	0.009570633	35	NoCompSupport
951	Petroicidae	BeakShapePC2	DDlin	6.16E-05	NA	9.19E-06	NA	NA	50.16293633	-93.55167911	7.625103566	0.010162967	35	NoCompSupport
952	Petroicidae	BeakShapePC2	MC	0.000163035	NA	NA	NA	-3.47E-10	49.45012791	-92.12606227	9.050720409	0.004982551	35	NoCompSupport
953	Phalacrocoracidae	BeakShapePC2	BM	0.000171464	NA	NA	NA	NA	48.98668949	-93.57337897	4.08114179	0.083580754	33	NoCompSupport
954	Phalacrocoracidae	BeakShapePC2	OU	0.000855767	0.169149092	NA	NA	NA	52.24105349	-97.65452076	0	0.643153986	33	NoCompSupport
955	Phalacrocoracidae	BeakShapePC2	TDexp	0.000171467	NA	NA	-1.00E-06	NA	48.98664696	-91.14570772	6.508813043	0.024828139	33	NoCompSupport
956	Phalacrocoracidae	BeakShapePC2	TDlin	1.06E-07	NA	NA	99.99997415	NA	51.22454999	-95.62151377	2.033006996	0.232730394	33	NoCompSupport
957	Phalacrocoracidae	BeakShapePC2	DDexp	3.92E-08	NA	0.631977782	NA	NA	48.52873399	-90.22988176	7.424639001	0.015706343	33	NoCompSupport
958	Phalacrocoracidae	BeakShapePC2	DDlin	5.76E-12	NA	3.50E-05	NA	NA	37.89400826	-68.9604303	28.69409046	3.78E-07	33	NoCompSupport
959	Phalacrocoracidae	BeakShapePC2	MC	0.000434941	NA	NA	NA	-1.25E-09	33.62605503	-60.42452385	37.22999692	5.30E-09	33	NoCompSupport
960	Phasianidae	BeakShapePC2	BM	0.003589005	NA	NA	NA	NA	55.86718853	-107.660303	128.5255406	1.23E-28	165	NoCompSupport
961	Phasianidae	BeakShapePC2	OU	0.073640722	2.718281828	NA	NA	NA	121.1674559	-236.1858435	0	0.999931191	165	NoCompSupport
962	Phasianidae	BeakShapePC2	TDexp	0.003589108	NA	NA	-1.00E-06	NA	55.86689518	-105.584722	130.6011215	4.37E-29	165	NoCompSupport
963	Phasianidae	BeakShapePC2	TDlin	1.39E-06	NA	NA	99.99992627	NA	69.12379614	-132.098524	104.0873196	2.50E-23	165	NoCompSupport
964	Phasianidae	BeakShapePC2	DDexp	0.000323032	NA	0.028239334	NA	NA	111.42071	-216.6923517	19.49349186	5.85E-05	165	NoCompSupport
965	Phasianidae	BeakShapePC2	DDlin	0.000102051	NA	3.47E-05	NA	NA	109.6869168	-213.2247653	22.96107827	1.03E-05	165	NoCompSupport
966	Phasianidae	BeakShapePC2	MC	0.002309215	NA	NA	NA	-1.91E-09	92.24684259	-178.3446169	57.84122668	2.75E-13	165	NoCompSupport
967	Pipridae	BeakShapePC2	BM	0.002053542	NA	NA	NA	NA	37.47129631	-70.67592596	19.93887082	2.78E-05	48	CompSupport
968	Pipridae	BeakShapePC2	OU	0.004796686	0.253091421	NA	NA	NA	46.49987999	-86.45430544	4.160491331	0.074285332	48	CompSupport
969	Pipridae	BeakShapePC2	TDexp	0.002053574	NA	NA	-1.00E-06	NA	37.47124839	-68.39704223	22.21775454	8.91E-06	48	CompSupport
970	Pipridae	BeakShapePC2	TDlin	1.38E-06	NA	NA	99.99995467	NA	40.97114419	-75.39683383	15.21796294	0.000294988	48	CompSupport
971	Pipridae	BeakShapePC2	DDexp	0.000300115	NA	0.077309224	NA	NA	48.58012566	-90.61479677	0	0.594760728	48	CompSupport
972	Pipridae	BeakShapePC2	DDlin	1.93E-08	NA	8.66E-05	NA	NA	47.99128266	-89.43711077	1.177685996	0.330073774	48	CompSupport
973	Pipridae	BeakShapePC2	MC	0.001117104	NA	NA	NA	0	41.59126948	-76.63708441	13.97771236	0.000548429	48	CompSupport
988	Procellariidae	BeakShapePC2	BM	0.000137008	NA	NA	NA	NA	188.586871	-373.0636503	4.36778834	0.074474445	112	NoCompSupport
989	Procellariidae	BeakShapePC2	OU	0.000179047	0.018812181	NA	NA	NA	191.8268304	-377.4314387	0	0.661394326	112	NoCompSupport
990	Procellariidae	BeakShapePC2	TDexp	0.000137015	NA	NA	-1.00E-06	NA	188.5866997	-370.9511772	6.480261488	0.025899392	112	NoCompSupport
991	Procellariidae	BeakShapePC2	TDlin	2.63E-08	NA	NA	99.99960122	NA	190.8057245	-375.3892268	2.042211865	0.238231833	112	NoCompSupport
992	Procellariidae	BeakShapePC2	DDexp	1.91E-05	NA	0.060427735	NA	NA	172.6760898	-339.1299573	38.30148134	3.19E-09	112	NoCompSupport
993	Procellariidae	BeakShapePC2	DDlin	1.20E-11	NA	6.46E-06	NA	NA	167.9280514	-329.6338806	47.79755806	2.76E-11	112	NoCompSupport
994	Procellariidae	BeakShapePC2	MC	0.000240772	NA	NA	NA	0	154.4584532	-302.6946843	74.73675441	3.90E-17	112	NoCompSupport
995	Psittacidae1	BeakShapePC2	BM	0.000390721	NA	NA	NA	NA	226.7171953	-449.358919	37.84445139	3.15E-09	162	NoCompSupport_NotDifferentiable
996	Psittacidae1	BeakShapePC2	OU	0.00072546	0.101149681	NA	NA	NA	246.6776346	-487.2033704	0	0.520376953	162	NoCompSupport_NotDifferentiable
997	Psittacidae1	BeakShapePC2	TDexp	0.000390733	NA	NA	-1.00E-06	NA	226.7169677	-447.2820367	39.92133366	1.12E-09	162	NoCompSupport_NotDifferentiable
998	Psittacidae1	BeakShapePC2	TDlin	1.29E-07	NA	NA	99.99992699	NA	234.9816798	-463.8114609	23.39190949	4.33E-06	162	NoCompSupport_NotDifferentiable
999	Psittacidae1	BeakShapePC2	DDexp	2.96E-05	NA	0.07096289	NA	NA	246.4760814	-486.8002641	0.403106258	0.42538742	162	NoCompSupport_NotDifferentiable
1000	Psittacidae1	BeakShapePC2	DDlin	1.48E-11	NA	1.14E-05	NA	NA	244.4163391	-482.6807796	4.522590829	0.05423129	162	NoCompSupport_NotDifferentiable
1001	Psittacidae1	BeakShapePC2	MC	0.000247698	NA	NA	NA	0	220.4171203	-434.6823419	52.52102846	2.05E-12	162	NoCompSupport_NotDifferentiable
1002	Psittacidae2	BeakShapePC2	BM	0.000242964	NA	NA	NA	NA	250.6079182	-497.1368891	24.13710105	5.73E-06	155	NoCompSupport
1003	Psittacidae2	BeakShapePC2	OU	0.00046209	0.092522325	NA	NA	NA	263.7164653	-521.2739902	0	0.99936564	155	NoCompSupport
1004	Psittacidae2	BeakShapePC2	TDexp	0.000242971	NA	NA	-1.00E-06	NA	250.6077563	-495.0565721	26.21741807	2.03E-06	155	NoCompSupport
1005	Psittacidae2	BeakShapePC2	TDlin	7.73E-08	NA	NA	99.9999734	NA	256.341898	-506.5248556	14.74913456	0.0006266	155	NoCompSupport
1006	Psittacidae2	BeakShapePC2	DDexp	4.42E-05	NA	0.051000675	NA	NA	231.2546181	-456.3502958	64.92369434	7.97E-15	155	NoCompSupport
1007	Psittacidae2	BeakShapePC2	DDlin	1.20E-12	NA	9.63E-06	NA	NA	233.5410578	-460.9231752	60.35081497	7.85E-14	155	NoCompSupport
1008	Psittacidae2	BeakShapePC2	MC	0.00039358	NA	NA	NA	-6.69E-12	214.0102598	-421.8615791	99.41241108	2.59E-22	155	NoCompSupport
1016	Ramphastidae	BeakShapePC2	BM	0.000279352	NA	NA	NA	NA	172.4799671	-340.8546711	2.171526297	0.136255006	117	NoCompSupport
1017	Ramphastidae	BeakShapePC2	OU	0.000364236	0.026621812	NA	NA	NA	174.6192934	-343.0261974	0	0.40354634	117	NoCompSupport
1018	Ramphastidae	BeakShapePC2	TDexp	0.000279359	NA	NA	-1.00E-06	NA	172.479888	-338.7473867	4.278810685	0.047507424	117	NoCompSupport
1019	Ramphastidae	BeakShapePC2	TDlin	4.29E-05	NA	NA	0.215406981	NA	174.1577185	-342.1030477	0.923149733	0.25435132	117	NoCompSupport
1020	Ramphastidae	BeakShapePC2	DDexp	0.000311726	NA	-0.004053865	NA	NA	172.5970272	-338.9816649	4.044532467	0.053411447	117	NoCompSupport
1021	Ramphastidae	BeakShapePC2	DDlin	0.000302116	NA	-8.38E-07	NA	NA	172.5896169	-338.9668445	4.059352939	0.053017119	117	NoCompSupport
1022	Ramphastidae	BeakShapePC2	MC	0.000278879	NA	NA	NA	-3.59E-09	172.5685394	-338.9246894	4.10150796	0.051911344	117	NoCompSupport
1023	Rhinocryptidae	BeakShapePC2	BM	0.000857249	NA	NA	NA	NA	22.68823939	-40.91494032	0	0.508491433	29	NoCompSupport
1024	Rhinocryptidae	BeakShapePC2	OU	0.001135734	0.02028262	NA	NA	NA	22.75139784	-38.54279568	2.37214464	0.155302689	29	NoCompSupport
1025	Rhinocryptidae	BeakShapePC2	TDexp	0.000857265	NA	NA	-1.00E-06	NA	22.68823606	-38.41647211	2.498468203	0.145796857	29	NoCompSupport
1026	Rhinocryptidae	BeakShapePC2	TDlin	4.95E-07	NA	NA	99.99990839	NA	22.95417767	-38.94835533	1.966584984	0.190215164	29	NoCompSupport
1027	Rhinocryptidae	BeakShapePC2	DDexp	0.000410368	NA	0.095818083	NA	NA	15.27994901	-23.59989803	17.31504229	8.84E-05	29	NoCompSupport
1028	Rhinocryptidae	BeakShapePC2	DDlin	1.71E-10	NA	0.000127802	NA	NA	15.45119612	-23.94239224	16.97254808	0.000104892	29	NoCompSupport
1029	Rhinocryptidae	BeakShapePC2	MC	0.001163635	NA	NA	NA	0	10.25493093	-13.54986187	27.36507845	5.81E-07	29	NoCompSupport
1030	S10	BeakShapePC2	BM	0.000226251	NA	NA	NA	NA	202.5236777	-400.9603989	32.84708438	5.97E-08	141	NoCompSupport
1031	S10	BeakShapePC2	OU	0.003969738	0.768014852	NA	NA	NA	219.9913329	-433.8074832	0	0.809854929	141	NoCompSupport
1032	S10	BeakShapePC2	TDexp	0.000226255	NA	NA	-1.00E-06	NA	202.5235469	-398.8719113	34.93557192	2.10E-08	141	NoCompSupport
1033	S10	BeakShapePC2	TDlin	1.38E-07	NA	NA	100	NA	209.9595537	-413.743925	20.06355828	3.56E-05	141	NoCompSupport
1034	S10	BeakShapePC2	DDexp	4.87E-06	NA	0.072171419	NA	NA	218.494766	-430.8143495	2.993133719	0.181324505	141	NoCompSupport
1035	S10	BeakShapePC2	DDlin	2.36E-11	NA	4.67E-06	NA	NA	215.4667163	-424.7582501	9.049233122	0.008777912	141	NoCompSupport
1036	S10	BeakShapePC2	MC	0.000208738	NA	NA	NA	-2.71E-09	208.3262863	-410.4773901	23.33009311	6.96E-06	141	NoCompSupport
1037	S11	BeakShapePC2	BM	0.000675816	NA	NA	NA	NA	104.2371765	-204.3578482	78.04687632	1.13E-17	106	NoCompSupport
1038	S11	BeakShapePC2	OU	0.010193229	1.316073184	NA	NA	NA	144.3200093	-282.4047246	0	0.99993715	106	NoCompSupport
1039	S11	BeakShapePC2	TDexp	0.000675834	NA	NA	-1.00E-06	NA	104.2369023	-202.2385106	80.166214	3.91E-18	106	NoCompSupport
1040	S11	BeakShapePC2	TDlin	2.70E-07	NA	NA	100	NA	116.9491825	-227.6630708	54.74165373	1.30E-12	106	NoCompSupport
1041	S11	BeakShapePC2	DDexp	2.00E-05	NA	0.091208581	NA	NA	134.6453026	-263.0553111	19.34941346	6.28E-05	106	NoCompSupport
1042	S11	BeakShapePC2	DDlin	8.16E-12	NA	1.76E-05	NA	NA	123.4618012	-240.6883082	41.71641633	8.74E-10	106	NoCompSupport
1043	S11	BeakShapePC2	MC	0.000641274	NA	NA	NA	-9.05E-12	105.8907887	-205.5462834	76.85844121	2.04E-17	106	NoCompSupport
1044	S12	BeakShapePC2	BM	0.001089097	NA	NA	NA	NA	53.46670602	-102.745912	3.123584188	0.118089276	67	NoCompSupport
1045	S12	BeakShapePC2	OU	0.001692771	0.050651805	NA	NA	NA	56.12522431	-105.8694962	0	0.562973753	67	NoCompSupport
1046	S12	BeakShapePC2	TDexp	0.001089115	NA	NA	-1.00E-06	NA	53.46665182	-100.5523513	5.317144969	0.039435267	67	NoCompSupport
1047	S12	BeakShapePC2	TDlin	0.000146172	NA	NA	0.427588398	NA	55.4246354	-104.4683184	1.401177818	0.279399903	67	NoCompSupport
1048	S12	BeakShapePC2	DDexp	0.00038022	NA	0.070855261	NA	NA	47.20380639	-88.02666039	17.84283584	7.52E-05	67	NoCompSupport
1049	S12	BeakShapePC2	DDlin	6.72E-05	NA	8.28E-05	NA	NA	46.15511191	-85.92927143	19.9402248	2.63E-05	67	NoCompSupport
1050	S12	BeakShapePC2	MC	0.001546688	NA	NA	NA	-3.87E-09	41.71492068	-77.04888899	28.82060724	3.11E-07	67	NoCompSupport
1051	S3	BeakShapePC2	BM	0.000374415	NA	NA	NA	NA	104.4217761	-204.700695	14.5800753	0.000658625	87	NoCompSupport
1052	S3	BeakShapePC2	OU	0.00131764	0.145620535	NA	NA	NA	112.7849634	-219.2807703	0	0.965297254	87	NoCompSupport
1053	S3	BeakShapePC2	TDexp	0.000374422	NA	NA	-1.00E-06	NA	104.4216759	-202.5541952	16.72657511	0.000225181	87	NoCompSupport
1054	S3	BeakShapePC2	TDlin	2.07E-07	NA	NA	100	NA	109.4297091	-212.5702615	6.710508762	0.033689348	87	NoCompSupport
1055	S3	BeakShapePC2	DDexp	0.000229865	NA	0.019268363	NA	NA	103.1456504	-200.0021443	19.27862601	6.29E-05	87	NoCompSupport
1056	S3	BeakShapePC2	DDlin	0.00023762	NA	5.88E-06	NA	NA	102.8973301	-199.5055035	19.77526677	4.90E-05	87	NoCompSupport
1057	S3	BeakShapePC2	MC	0.000397652	NA	NA	NA	-2.11E-10	101.8782589	-197.4673613	21.81340899	1.77E-05	87	NoCompSupport
1058	S6	BeakShapePC2	BM	0.000641821	NA	NA	NA	NA	88.6451924	-173.1282226	49.46893947	1.78E-11	77	NoCompSupport
1059	S6	BeakShapePC2	OU	0.01628043	2.718281828	NA	NA	NA	114.4629646	-222.5971621	0	0.984779966	77	NoCompSupport
1060	S6	BeakShapePC2	TDexp	0.000641835	NA	NA	-1.00E-06	NA	88.6450763	-170.9613855	51.63577662	6.04E-12	77	NoCompSupport
1061	S6	BeakShapePC2	TDlin	2.96E-07	NA	NA	99.99995742	NA	94.77214534	-183.2155236	39.38163856	2.77E-09	77	NoCompSupport
1062	S6	BeakShapePC2	DDexp	4.90E-09	NA	0.434363667	NA	NA	110.293157	-214.257547	8.339615148	0.015220005	77	NoCompSupport
1063	S6	BeakShapePC2	DDlin	1.64E-12	NA	2.90E-05	NA	NA	97.05247761	-187.7761881	34.82097401	2.70E-08	77	NoCompSupport
1064	S6	BeakShapePC2	MC	0.000311064	NA	NA	NA	0	73.37767321	-140.4265793	82.17058281	1.41E-18	77	NoCompSupport
1065	S7S8	BeakShapePC2	BM	0.001391444	NA	NA	NA	NA	80.58410448	-157.0505619	109.8579663	1.40E-24	105	NoCompSupport
1066	S7S8	BeakShapePC2	OU	0.023658916	2.718281828	NA	NA	NA	136.573076	-266.9085282	0	1	105	NoCompSupport
1067	S7S8	BeakShapePC2	TDexp	0.001391477	NA	NA	-1.00E-06	NA	80.58389429	-154.9301648	111.9783634	4.83E-25	105	NoCompSupport
1068	S7S8	BeakShapePC2	TDlin	5.96E-07	NA	NA	99.99957909	NA	91.16486146	-176.0920992	90.816429	1.90E-20	105	NoCompSupport
1069	S7S8	BeakShapePC2	DDexp	0.00093154	NA	0.000535135	NA	NA	100.7967862	-195.3559486	71.55257958	2.90E-16	105	NoCompSupport
1070	S7S8	BeakShapePC2	DDlin	0.000935775	NA	3.65E-07	NA	NA	100.796075	-195.3545262	71.55400195	2.90E-16	105	NoCompSupport
1071	S7S8	BeakShapePC2	MC	0.000418122	NA	NA	NA	0	77.31802332	-148.3984229	118.5101053	1.84E-26	105	NoCompSupport
1072	S9	BeakShapePC2	BM	0.000298094	NA	NA	NA	NA	163.5393322	-322.9786644	36.56245447	1.15E-08	123	NoCompSupport
1073	S9	BeakShapePC2	OU	0.000863745	0.131844654	NA	NA	NA	182.8713997	-359.5411188	0	0.99998022	123	NoCompSupport
1074	S9	BeakShapePC2	TDexp	0.000298102	NA	NA	-1.00E-06	NA	163.5391333	-320.876586	38.66453287	4.02E-09	123	NoCompSupport
1075	S9	BeakShapePC2	TDlin	1.19E-07	NA	NA	99.99958252	NA	172.039796	-337.8779113	21.66320748	1.98E-05	123	NoCompSupport
1076	S9	BeakShapePC2	DDexp	4.75E-05	NA	0.070438634	NA	NA	157.3849711	-308.5682616	50.97285721	8.54E-12	123	NoCompSupport
1077	S9	BeakShapePC2	DDlin	2.67E-13	NA	1.46E-05	NA	NA	154.8304187	-303.4591567	56.08196212	6.64E-13	123	NoCompSupport
1078	S9	BeakShapePC2	MC	0.000271858	NA	NA	NA	0	132.418274	-258.6348674	100.9062514	1.23E-22	123	NoCompSupport
1093	Strigidae	BeakShapePC2	BM	0.000800511	NA	NA	NA	NA	42.25836768	-80.33763088	8.968910919	0.009643713	70	NoCompSupport
1094	Strigidae	BeakShapePC2	OU	0.001911754	0.056892337	NA	NA	NA	47.83508908	-89.3065418	0	0.854709487	70	NoCompSupport
1095	Strigidae	BeakShapePC2	TDexp	0.000800541	NA	NA	-1.00E-06	NA	42.25824851	-78.15286066	11.15368114	0.003234651	70	NoCompSupport
1096	Strigidae	BeakShapePC2	TDlin	2.18E-07	NA	NA	99.99972446	NA	45.69353244	-85.02342851	4.283113291	0.100404295	70	NoCompSupport
1097	Strigidae	BeakShapePC2	DDexp	0.000207361	NA	0.052396173	NA	NA	44.05021596	-81.73679556	7.569746239	0.019411943	70	NoCompSupport
1098	Strigidae	BeakShapePC2	DDlin	0.000149079	NA	2.82E-05	NA	NA	43.57985165	-80.79606693	8.510474876	0.012128089	70	NoCompSupport
1099	Strigidae	BeakShapePC2	MC	0.000845941	NA	NA	NA	-3.26E-10	40.32466013	-74.2856839	15.02085791	0.000467822	70	NoCompSupport
1100	Thamnophilidae	BeakShapePC2	BM	0.000636369	NA	NA	NA	NA	174.749897	-345.4238446	82.49235926	1.22E-18	161	NoCompSupport
1101	Thamnophilidae	BeakShapePC2	OU	0.007843039	0.982286901	NA	NA	NA	217.0345351	-427.9162039	0	1	161	NoCompSupport
1102	Thamnophilidae	BeakShapePC2	TDexp	0.000636382	NA	NA	-1.00E-06	NA	174.7496644	-343.3464626	84.5697413	4.32E-19	161	NoCompSupport
1103	Thamnophilidae	BeakShapePC2	TDlin	3.21E-07	NA	NA	99.99950097	NA	187.5210143	-368.8891623	59.02704152	1.52E-13	161	NoCompSupport
1104	Thamnophilidae	BeakShapePC2	DDexp	0.000162855	NA	0.038386295	NA	NA	147.2790519	-288.4052376	139.5109662	5.08E-31	161	NoCompSupport
1105	Thamnophilidae	BeakShapePC2	DDlin	1.30E-10	NA	2.19E-05	NA	NA	149.5840173	-293.0151683	134.9010356	5.09E-30	161	NoCompSupport
1106	Thamnophilidae	BeakShapePC2	MC	0.0010135	NA	NA	NA	-2.54E-09	137.2955275	-268.4381888	159.4780151	2.34E-35	161	NoCompSupport
1121	Alcedinidae	BeakShapePC3	BM	6.10E-05	NA	NA	NA	NA	200.8278224	-397.5192812	16.45540946	0.00025806	91	NoCompSupport
1122	Alcedinidae	BeakShapePC3	OU	0.000102458	0.06837557	NA	NA	NA	210.1252764	-413.9746907	0	0.965979604	91	NoCompSupport
1123	Alcedinidae	BeakShapePC3	TDexp	6.10E-05	NA	NA	-1.00E-06	NA	200.8276854	-395.3795087	18.59518196	8.85E-05	91	NoCompSupport
1124	Alcedinidae	BeakShapePC3	TDlin	1.93E-08	NA	NA	99.9999842	NA	205.1925934	-404.1093247	9.86536603	0.006961951	91	NoCompSupport
1125	Alcedinidae	BeakShapePC3	DDexp	2.49E-05	NA	0.03360704	NA	NA	204.8543331	-403.4328041	10.54188655	0.004963938	91	NoCompSupport
1126	Alcedinidae	BeakShapePC3	DDlin	1.75E-11	NA	2.77E-06	NA	NA	206.3247986	-406.3737352	7.60095547	0.021599388	91	NoCompSupport
1127	Alcedinidae	BeakShapePC3	MC	6.32E-05	NA	NA	NA	0	201.3451798	-396.4144975	17.5601932	0.000148532	91	NoCompSupport
1128	Anatinae	BeakShapePC3	BM	0.00037836	NA	NA	NA	NA	221.8744507	-439.6445536	28.74808563	5.72E-07	118	NoCompSupport
1129	Anatinae	BeakShapePC3	OU	0.000633641	0.18589641	NA	NA	NA	237.3015828	-468.3926393	0	0.999944347	118	NoCompSupport
1130	Anatinae	BeakShapePC3	TDexp	0.000378367	NA	NA	-1.00E-06	NA	221.8743542	-437.538182	30.85445725	2.00E-07	118	NoCompSupport
1131	Anatinae	BeakShapePC3	TDlin	2.02E-07	NA	NA	99.9999946	NA	227.490894	-448.7712618	19.62137748	5.49E-05	118	NoCompSupport
1132	Anatinae	BeakShapePC3	DDexp	3.08E-05	NA	0.11306801	NA	NA	219.700951	-433.1913757	35.20126358	2.27E-08	118	NoCompSupport
1133	Anatinae	BeakShapePC3	DDlin	1.65E-11	NA	2.26E-05	NA	NA	214.1627371	-422.1149479	46.27769136	8.93E-11	118	NoCompSupport
1134	Anatinae	BeakShapePC3	MC	0.000548646	NA	NA	NA	-5.93E-10	199.9507924	-393.6910586	74.7015807	6.01E-17	118	NoCompSupport
1135	Anserinae	BeakShapePC3	BM	0.00023883	NA	NA	NA	NA	50.4356289	-96.32580326	8.148354339	0.01211142	25	NoCompSupport
1136	Anserinae	BeakShapePC3	OU	0.000709185	0.471694087	NA	NA	NA	55.80850737	-104.4741576	0	0.71217665	25	NoCompSupport
1137	Anserinae	BeakShapePC3	TDexp	0.000238834	NA	NA	-1.00E-06	NA	50.43560462	-93.72835209	10.74580551	0.003304956	25	NoCompSupport
1138	Anserinae	BeakShapePC3	TDlin	1.42E-07	NA	NA	99.99999368	NA	52.20499622	-97.26713529	7.207022307	0.019391112	25	NoCompSupport
1139	Anserinae	BeakShapePC3	DDexp	4.92E-05	NA	0.142176562	NA	NA	53.90182655	-100.6607959	3.813361647	0.105810013	25	NoCompSupport
1140	Anserinae	BeakShapePC3	DDlin	2.74E-11	NA	2.49E-05	NA	NA	54.20284012	-101.2628231	3.211334497	0.14297342	25	NoCompSupport
1141	Anserinae	BeakShapePC3	MC	0.000234137	NA	NA	NA	-2.66E-10	50.6829574	-94.22305766	10.25109993	0.004232429	25	NoCompSupport
1142	Antpittas	BeakShapePC3	BM	3.67E-05	NA	NA	NA	NA	59.48325351	-114.486507	0	0.270552831	28	NoCompSupport_NotDifferentiable
1143	Antpittas	BeakShapePC3	OU	4.10E-05	0.00523716	NA	NA	NA	59.50968994	-112.0193799	2.467127129	0.078799277	28	NoCompSupport_NotDifferentiable
1144	Antpittas	BeakShapePC3	TDexp	3.67E-05	NA	NA	-1.00E-06	NA	59.48324844	-111.9664969	2.52001013	0.076743011	28	NoCompSupport_NotDifferentiable
1145	Antpittas	BeakShapePC3	TDlin	3.06E-05	NA	NA	0.010901234	NA	59.50701739	-112.0140348	2.472472234	0.078588963	28	NoCompSupport_NotDifferentiable
1146	Antpittas	BeakShapePC3	DDexp	2.36E-05	NA	0.022731205	NA	NA	60.14461962	-113.2892392	1.19726778	0.148685524	28	NoCompSupport_NotDifferentiable
1147	Antpittas	BeakShapePC3	DDlin	2.51E-05	NA	6.00E-07	NA	NA	60.1303347	-113.2606694	1.225837607	0.146576663	28	NoCompSupport_NotDifferentiable
1148	Antpittas	BeakShapePC3	MC	2.23E-05	NA	NA	NA	-0.021626724	60.4413721	-113.8827442	0.603762816	0.20005373	28	NoCompSupport_NotDifferentiable
1156	Apodidae	BeakShapePC3	BM	2.52E-05	NA	NA	NA	NA	71.38028471	-138.331998	2.368264186	0.170905208	31	NoCompSupport
1157	Apodidae	BeakShapePC3	OU	7.77E-05	0.07254883	NA	NA	NA	73.79457554	-140.7002622	0	0.558492482	31	NoCompSupport
1158	Apodidae	BeakShapePC3	TDexp	2.52E-05	NA	NA	-1.00E-06	NA	71.38024258	-135.8715963	4.82866592	0.049944291	31	NoCompSupport
1159	Apodidae	BeakShapePC3	TDlin	7.16E-09	NA	NA	99.99995091	NA	72.86594491	-138.8430009	1.85726126	0.220657236	31	NoCompSupport
1160	Apodidae	BeakShapePC3	DDexp	6.58E-06	NA	0.117754204	NA	NA	59.77905331	-112.6692177	28.03104445	4.57E-07	31	NoCompSupport
1161	Apodidae	BeakShapePC3	DDlin	1.14E-11	NA	3.73E-06	NA	NA	59.41784596	-111.946803	28.75345915	3.19E-07	31	NoCompSupport
1162	Apodidae	BeakShapePC3	MC	4.18E-05	NA	NA	NA	0	55.61895821	-104.3490275	36.35123465	7.14E-09	31	NoCompSupport
1163	Ardeidae	BeakShapePC3	BM	2.20E-05	NA	NA	NA	NA	148.6889155	-293.1744412	0	0.487091328	62	NoCompSupport
1164	Ardeidae	BeakShapePC3	OU	2.20E-05	1.57E-197	NA	NA	NA	148.6889155	-290.964038	2.210403273	0.161297422	62	NoCompSupport
1165	Ardeidae	BeakShapePC3	TDexp	3.31E-05	NA	NA	-0.009318649	NA	148.7663306	-291.1188681	2.055573109	0.174280328	62	NoCompSupport
1166	Ardeidae	BeakShapePC3	TDlin	3.42E-05	NA	NA	-0.008041539	NA	148.7836831	-291.1535732	2.020868058	0.177330923	62	NoCompSupport
1167	Ardeidae	BeakShapePC3	DDexp	2.15E-05	NA	0.045510471	NA	NA	123.9968347	-241.5798764	51.59456487	3.05E-12	62	NoCompSupport
1168	Ardeidae	BeakShapePC3	DDlin	6.62E-14	NA	2.98E-06	NA	NA	126.4309502	-246.4481073	46.72633392	3.48E-11	62	NoCompSupport
1169	Ardeidae	BeakShapePC3	MC	4.07E-05	NA	NA	NA	0	121.1920266	-235.9702601	57.2041811	1.84E-13	62	NoCompSupport
1177	BC6	BeakShapePC3	BM	5.35E-05	NA	NA	NA	NA	114.3657673	-224.4915347	27.1798939	1.06E-06	53	NoCompSupport
1178	BC6	BeakShapePC3	OU	0.002440149	2.718281828	NA	NA	NA	129.0806122	-251.6714286	0	0.847083646	53	NoCompSupport
1179	BC6	BeakShapePC3	TDexp	5.35E-05	NA	NA	-1.00E-06	NA	114.365674	-222.2415522	29.42987639	3.45E-07	53	NoCompSupport
1180	BC6	BeakShapePC3	TDlin	2.06E-08	NA	NA	99.99987182	NA	118.3857694	-230.2817429	21.38968569	1.92E-05	53	NoCompSupport
1181	BC6	BeakShapePC3	DDexp	1.89E-05	NA	0.034181731	NA	NA	126.3853875	-246.2809791	5.390449428	0.057201192	53	NoCompSupport
1182	BC6	BeakShapePC3	DDlin	1.62E-05	NA	1.09E-06	NA	NA	126.4245831	-246.3593702	5.312058367	0.059487741	53	NoCompSupport
1183	BC6	BeakShapePC3	MC	3.46E-05	NA	NA	NA	-1.65E-08	125.9280603	-245.3663246	6.305103972	0.036206819	53	NoCompSupport
1184	Bucconidae	BeakShapePC3	BM	2.82E-05	NA	NA	NA	NA	57.02281896	-109.5238988	0	0.321096695	26	NoCompSupport
1185	Bucconidae	BeakShapePC3	OU	6.59E-05	0.044789787	NA	NA	NA	58.15096955	-109.21103	0.312868786	0.274597919	26	NoCompSupport
1186	Bucconidae	BeakShapePC3	TDexp	2.82E-05	NA	NA	-1.00E-06	NA	57.02279131	-106.9546735	2.569225261	0.088866005	26	NoCompSupport
1187	Bucconidae	BeakShapePC3	TDlin	9.68E-09	NA	NA	100	NA	58.13894228	-109.1869755	0.336923326	0.271315037	26	NoCompSupport
1188	Bucconidae	BeakShapePC3	DDexp	4.92E-06	NA	0.128540345	NA	NA	55.55782449	-104.0247399	5.499158899	0.020535659	26	NoCompSupport
1189	Bucconidae	BeakShapePC3	DDlin	4.55E-11	NA	2.88E-06	NA	NA	55.35596155	-103.621014	5.902884789	0.016781883	26	NoCompSupport
1190	Bucconidae	BeakShapePC3	MC	3.44E-05	NA	NA	NA	-7.85E-09	54.45358392	-101.8162588	7.707640033	0.006806801	26	NoCompSupport
1191	Bucerotidae	BeakShapePC3	BM	0.000105692	NA	NA	NA	NA	96.53174843	-188.8412746	8.819612114	0.010717916	57	NoCompSupport
1192	Bucerotidae	BeakShapePC3	OU	0.00024392	0.068308148	NA	NA	NA	102.0568585	-197.6608868	0	0.881586207	57	NoCompSupport
1193	Bucerotidae	BeakShapePC3	TDexp	0.000105695	NA	NA	-1.00E-06	NA	96.5316569	-186.6104836	11.05040314	0.003513179	57	NoCompSupport
1194	Bucerotidae	BeakShapePC3	TDlin	3.59E-08	NA	NA	99.99998282	NA	99.91018031	-193.3675304	4.293356319	0.103032517	57	NoCompSupport
1195	Bucerotidae	BeakShapePC3	DDexp	0.000100423	NA	0.011274771	NA	NA	93.98686588	-181.5209016	16.13998519	0.000275747	57	NoCompSupport
1196	Bucerotidae	BeakShapePC3	DDlin	3.86E-11	NA	1.00E-05	NA	NA	94.77512578	-183.0974214	14.56346539	0.000606525	57	NoCompSupport
1197	Bucerotidae	BeakShapePC3	MC	0.000115696	NA	NA	NA	-1.25E-08	93.95803019	-181.4632302	16.19765657	0.00026791	57	NoCompSupport
1198	Cacatuidae	BeakShapePC3	BM	6.89E-05	NA	NA	NA	NA	42.3497339	-80.03280113	0	0.390207546	21	NoCompSupport
1199	Cacatuidae	BeakShapePC3	OU	0.000140772	0.057359953	NA	NA	NA	43.38964955	-79.36753439	0.665266745	0.279791699	21	NoCompSupport
1200	Cacatuidae	BeakShapePC3	TDexp	6.89E-05	NA	NA	-1.00E-06	NA	42.34971174	-77.28765877	2.745142365	0.098899836	21	NoCompSupport
1201	Cacatuidae	BeakShapePC3	TDlin	2.78E-08	NA	NA	99.99996535	NA	43.19689782	-78.98203093	1.050770198	0.230740492	21	NoCompSupport
1202	Cacatuidae	BeakShapePC3	DDexp	3.72E-06	NA	0.409692931	NA	NA	36.72499604	-66.03822738	13.99457376	0.00035679	21	NoCompSupport
1203	Cacatuidae	BeakShapePC3	DDlin	7.30E-12	NA	2.82E-05	NA	NA	32.13449046	-56.85721621	23.17558492	3.62E-06	21	NoCompSupport
1204	Cacatuidae	BeakShapePC3	MC	0.000306152	NA	NA	NA	-3.76E-10	26.68191455	-45.9520644	34.08073673	1.55E-08	21	NoCompSupport
1212	CC3	BeakShapePC3	BM	4.12E-05	NA	NA	NA	NA	126.0791106	-247.9229272	2.991763301	0.137680341	54	NoCompSupport
1213	CC3	BeakShapePC3	OU	0.000142231	0.137424911	NA	NA	NA	128.6973452	-250.9146905	0	0.614504518	54	NoCompSupport
1214	CC3	BeakShapePC3	TDexp	4.12E-05	NA	NA	-1.00E-06	NA	126.0790826	-245.6781651	5.236525344	0.04481548	54	NoCompSupport
1215	CC3	BeakShapePC3	TDlin	2.02E-08	NA	NA	99.99990004	NA	127.5881908	-248.6963815	2.218308959	0.202686774	54	NoCompSupport
1216	CC3	BeakShapePC3	DDexp	9.04E-06	NA	0.08774794	NA	NA	120.318711	-234.157422	16.75726849	0.000141166	54	NoCompSupport
1217	CC3	BeakShapePC3	DDlin	1.73E-11	NA	2.98E-06	NA	NA	120.4789551	-234.4779102	16.43678031	0.0001657	54	NoCompSupport
1218	CC3	BeakShapePC3	MC	5.73E-05	NA	NA	NA	-1.37E-08	117.1638742	-227.8477485	23.06694201	6.02E-06	54	NoCompSupport
1219	CC4	BeakShapePC3	BM	5.67E-05	NA	NA	NA	NA	170.471671	-336.7719135	23.36035011	8.46E-06	73	NoCompSupport
1220	CC4	BeakShapePC3	OU	0.002101761	2.718281828	NA	NA	NA	183.2400448	-360.1322636	0	0.999477961	73	NoCompSupport
1221	CC4	BeakShapePC3	TDexp	5.67E-05	NA	NA	-1.00E-06	NA	170.4715663	-334.5953066	25.536957	2.85E-06	73	NoCompSupport
1222	CC4	BeakShapePC3	TDlin	2.14E-08	NA	NA	99.99993621	NA	175.0256902	-343.7035544	16.42870919	0.000270598	73	NoCompSupport
1223	CC4	BeakShapePC3	DDexp	8.67E-06	NA	0.087155275	NA	NA	174.7058285	-343.0638309	17.06843272	0.000196522	73	NoCompSupport
1224	CC4	BeakShapePC3	DDlin	1.76E-12	NA	3.33E-06	NA	NA	173.2004911	-340.0531562	20.07910743	4.36E-05	73	NoCompSupport
1225	CC4	BeakShapePC3	MC	4.05E-05	NA	NA	NA	0	155.8866794	-305.4255328	54.70673083	1.32E-12	73	NoCompSupport
1226	CC5CC6b	BeakShapePC3	BM	5.67E-05	NA	NA	NA	NA	79.54918187	-154.7454226	2.889071332	0.055419103	37	NoCompSupport_NotDifferentiable
1227	CC5CC6b	BeakShapePC3	OU	0.000121636	0.071822671	NA	NA	NA	82.18088331	-157.6344939	0	0.234970509	37	NoCompSupport_NotDifferentiable
1228	CC5CC6b	BeakShapePC3	TDexp	5.67E-05	NA	NA	-1.00E-06	NA	79.5491343	-152.3709959	5.263498014	0.016906717	37	NoCompSupport_NotDifferentiable
1229	CC5CC6b	BeakShapePC3	TDlin	2.39E-08	NA	NA	99.99988622	NA	81.26794498	-155.8086172	1.825876647	0.094303819	37	NoCompSupport_NotDifferentiable
1230	CC5CC6b	BeakShapePC3	DDexp	2.19E-05	NA	0.089061965	NA	NA	82.14939846	-157.5715242	0.06296969	0.227687749	37	NoCompSupport_NotDifferentiable
1231	CC5CC6b	BeakShapePC3	DDlin	1.55E-05	NA	4.02E-06	NA	NA	82.13392462	-157.5405765	0.093917371	0.224191664	37	NoCompSupport_NotDifferentiable
1232	CC5CC6b	BeakShapePC3	MC	5.38E-05	NA	NA	NA	-0.000567485	81.70858823	-156.6899037	0.944590151	0.146520439	37	NoCompSupport_NotDifferentiable
1233	CC5CC6c	BeakShapePC3	BM	4.04E-05	NA	NA	NA	NA	84.44777719	-164.5084576	10.96697756	0.004051547	34	CompSupport
1234	CC5CC6c	BeakShapePC3	OU	9.05E-05	0.100065274	NA	NA	NA	86.69305492	-166.5861098	8.889325336	0.011449257	34	CompSupport
1235	CC5CC6c	BeakShapePC3	TDexp	4.04E-05	NA	NA	-1.00E-06	NA	84.44774494	-162.0954899	13.37994529	0.001212416	34	CompSupport
1236	CC5CC6c	BeakShapePC3	TDlin	1.92E-08	NA	NA	99.99999277	NA	85.88544558	-164.9708912	10.50454401	0.005105485	34	CompSupport
1237	CC5CC6c	BeakShapePC3	DDexp	1.45E-08	NA	0.64998491	NA	NA	91.13771759	-175.4754352	0	0.975146294	34	CompSupport
1238	CC5CC6c	BeakShapePC3	DDlin	7.96E-12	NA	5.07E-06	NA	NA	85.28761559	-163.7752312	11.70020399	0.002808037	34	CompSupport
1239	CC5CC6c	BeakShapePC3	MC	4.46E-05	NA	NA	NA	-1.16E-08	82.77216941	-158.7443388	16.73109636	0.000226965	34	CompSupport
1247	CC7	BeakShapePC3	BM	7.96E-05	NA	NA	NA	NA	247.4680236	-490.8408092	3.642349226	0.104630562	129	NoCompSupport
1248	CC7	BeakShapePC3	OU	0.000107891	0.022540532	NA	NA	NA	250.3375792	-494.4831584	0	0.646523991	129	NoCompSupport
1249	CC7	BeakShapePC3	TDexp	7.96E-05	NA	NA	-1.00E-06	NA	247.4678921	-488.7437843	5.739374082	0.03666869	129	NoCompSupport
1250	CC7	BeakShapePC3	TDlin	3.34E-05	NA	NA	0.058450195	NA	249.2233886	-492.2547771	2.228381244	0.212176756	129	NoCompSupport
1251	CC7	BeakShapePC3	DDexp	6.53E-05	NA	0.013547115	NA	NA	227.9031511	-449.6143022	44.86885621	1.17E-10	129	NoCompSupport
1252	CC7	BeakShapePC3	DDlin	6.28E-05	NA	1.30E-06	NA	NA	227.7253264	-449.2586528	45.22450556	9.78E-11	129	NoCompSupport
1253	CC7	BeakShapePC3	MC	0.000111014	NA	NA	NA	-4.34E-09	226.0218861	-445.8517722	48.63138613	1.78E-11	129	NoCompSupport
1254	Charadrii	BeakShapePC3	BM	4.99E-05	NA	NA	NA	NA	196.2067105	-388.2871053	26.04630304	2.21E-06	98	NoCompSupport
1255	Charadrii	BeakShapePC3	OU	0.000128483	0.067489404	NA	NA	NA	210.2943637	-414.3334083	0	0.999720121	98	NoCompSupport
1256	Charadrii	BeakShapePC3	TDexp	4.99E-05	NA	NA	-1.00E-06	NA	196.2064111	-386.157503	28.17590529	7.61E-07	98	NoCompSupport
1257	Charadrii	BeakShapePC3	TDlin	9.64E-09	NA	NA	99.99993042	NA	202.1028232	-397.9503272	16.38308116	0.000276909	98	NoCompSupport
1258	Charadrii	BeakShapePC3	DDexp	2.72E-05	NA	0.021444376	NA	NA	177.467762	-348.6802049	65.65320339	5.54E-15	98	NoCompSupport
1259	Charadrii	BeakShapePC3	DDlin	2.81E-05	NA	1.21E-06	NA	NA	175.201336	-344.1473528	70.18605549	5.74E-16	98	NoCompSupport
1260	Charadrii	BeakShapePC3	MC	8.92E-05	NA	NA	NA	-2.27E-11	167.7207155	-329.1861119	85.14729644	3.24E-19	98	NoCompSupport
1282	Cotingidae	BeakShapePC3	BM	0.000123996	NA	NA	NA	NA	107.4638775	-210.7095732	12.08139468	0.002280051	58	NoCompSupport
1283	Cotingidae	BeakShapePC3	OU	0.000271557	0.103045966	NA	NA	NA	114.6177062	-222.7909679	0	0.958045449	58	NoCompSupport
1284	Cotingidae	BeakShapePC3	TDexp	0.000123998	NA	NA	-1.00E-06	NA	107.4637909	-208.4831373	14.30783059	0.000748997	58	NoCompSupport
1285	Cotingidae	BeakShapePC3	TDlin	6.31E-08	NA	NA	99.99999187	NA	111.4130294	-216.3816143	6.409353607	0.038869832	58	NoCompSupport
1286	Cotingidae	BeakShapePC3	DDexp	3.05E-05	NA	0.050872356	NA	NA	104.6665652	-202.8886859	19.90228207	4.57E-05	58	NoCompSupport
1287	Cotingidae	BeakShapePC3	DDlin	5.99E-06	NA	5.73E-06	NA	NA	103.1464194	-199.8483944	22.9425735	9.99E-06	58	NoCompSupport
1288	Cotingidae	BeakShapePC3	MC	0.000182388	NA	NA	NA	-8.67E-09	96.26370886	-186.0829733	36.70799466	1.02E-08	58	NoCompSupport
1289	Cracidae	BeakShapePC3	BM	0.000562485	NA	NA	NA	NA	72.07057702	-139.8620843	3.603156707	0.107721086	46	NoCompSupport
1290	Cracidae	BeakShapePC3	OU	0.000927192	0.15113199	NA	NA	NA	75.01833477	-143.465241	0	0.652703982	46	NoCompSupport
1291	Cracidae	BeakShapePC3	TDexp	0.000562491	NA	NA	-1.00E-06	NA	72.07055734	-137.5696861	5.895554856	0.034238347	46	NoCompSupport
1292	Cracidae	BeakShapePC3	TDlin	5.07E-07	NA	NA	99.99997987	NA	73.85708333	-141.1427381	2.322502873	0.204357778	46	NoCompSupport
1293	Cracidae	BeakShapePC3	DDexp	0.000517124	NA	0.023197595	NA	NA	67.55350283	-128.5355771	14.92966388	0.000373922	46	NoCompSupport
1294	Cracidae	BeakShapePC3	DDlin	0.000469012	NA	1.87E-05	NA	NA	67.57131795	-128.5712073	14.89403364	0.000380643	46	NoCompSupport
1295	Cracidae	BeakShapePC3	MC	0.000590493	NA	NA	NA	0	67.0421805	-127.5129324	15.95230854	0.000224242	46	NoCompSupport
1296	Cuculidae	BeakShapePC3	BM	3.83E-05	NA	NA	NA	NA	292.7730421	-581.4544811	0	0.347239206	134	NoCompSupport
1297	Cuculidae	BeakShapePC3	OU	4.45E-05	0.007580848	NA	NA	NA	293.6224888	-581.0603623	0.394118852	0.285132639	134	NoCompSupport
1298	Cuculidae	BeakShapePC3	TDexp	3.83E-05	NA	NA	-1.00E-06	NA	292.7729308	-579.3612463	2.093234871	0.121923825	134	NoCompSupport
1299	Cuculidae	BeakShapePC3	TDlin	1.44E-05	NA	NA	0.029256281	NA	293.4736633	-580.7627111	0.691769992	0.24570433	134	NoCompSupport
1300	Cuculidae	BeakShapePC3	DDexp	1.94E-05	NA	0.033669474	NA	NA	264.0563696	-521.9281237	59.5263574	4.12E-14	134	NoCompSupport
1301	Cuculidae	BeakShapePC3	DDlin	1.30E-05	NA	1.84E-06	NA	NA	260.1761068	-514.1675982	67.28688298	8.50E-16	134	NoCompSupport
1302	Cuculidae	BeakShapePC3	MC	7.87E-05	NA	NA	NA	-3.73E-10	244.5652553	-482.9458951	98.50858599	1.41E-22	134	NoCompSupport
1303	EurylaimidaePittidae	BeakShapePC3	BM	7.31E-05	NA	NA	NA	NA	102.3505043	-200.4510086	0	0.506656731	51	NoCompSupport
1304	EurylaimidaePittidae	BeakShapePC3	OU	7.31E-05	9.31E-212	NA	NA	NA	102.3505043	-198.1903703	2.260638298	0.163614748	51	NoCompSupport
1305	EurylaimidaePittidae	BeakShapePC3	TDexp	8.24E-05	NA	NA	-0.003499923	NA	102.3583872	-198.2061362	2.244872452	0.164909607	51	NoCompSupport
1306	EurylaimidaePittidae	BeakShapePC3	TDlin	8.14E-05	NA	NA	-0.002972742	NA	102.357837	-198.2050357	2.245972902	0.164818895	51	NoCompSupport
1307	EurylaimidaePittidae	BeakShapePC3	DDexp	8.57E-05	NA	0.02770826	NA	NA	85.56887098	-164.6271037	35.82390498	8.43E-09	51	NoCompSupport
1308	EurylaimidaePittidae	BeakShapePC3	DDlin	8.76E-05	NA	3.29E-06	NA	NA	85.43685535	-164.3630724	36.08793624	7.38E-09	51	NoCompSupport
1309	EurylaimidaePittidae	BeakShapePC3	MC	0.000146212	NA	NA	NA	-1.39E-08	84.66974983	-162.8288614	37.62214727	3.43E-09	51	NoCompSupport
1310	Falconidae	BeakShapePC3	BM	0.000128959	NA	NA	NA	NA	122.4143705	-240.6287409	15.34943032	0.000462084	63	NoCompSupport
1311	Falconidae	BeakShapePC3	OU	0.000202977	0.071792209	NA	NA	NA	131.1924754	-255.9781712	0	0.994964018	63	NoCompSupport
1312	Falconidae	BeakShapePC3	TDexp	0.000128966	NA	NA	-1.00E-06	NA	122.4142398	-238.4217	17.55647123	0.000153274	63	NoCompSupport
1313	Falconidae	BeakShapePC3	TDlin	3.26E-08	NA	NA	99.99999368	NA	125.7760482	-245.1453168	10.83285438	0.004420617	63	NoCompSupport
1314	Falconidae	BeakShapePC3	DDexp	9.56E-05	NA	0.051946147	NA	NA	111.1276498	-215.8485199	40.1296513	1.92E-09	63	NoCompSupport
1315	Falconidae	BeakShapePC3	DDlin	7.76E-05	NA	9.48E-06	NA	NA	112.0072083	-217.607637	38.3705342	4.63E-09	63	NoCompSupport
1316	Falconidae	BeakShapePC3	MC	0.000196442	NA	NA	NA	-3.24E-12	110.014617	-213.6224543	42.35571689	6.32E-10	63	NoCompSupport
1338	Lari	BeakShapePC3	BM	0.000168404	NA	NA	NA	NA	305.8389996	-607.5928929	11.55684848	0.002873837	144	NoCompSupport
1339	Lari	BeakShapePC3	OU	0.000228363	0.060358303	NA	NA	NA	312.660585	-619.1497414	0	0.928966108	144	NoCompSupport
1340	Lari	BeakShapePC3	TDexp	0.000168408	NA	NA	-1.00E-06	NA	305.8388841	-605.5063397	13.64340167	0.001012448	144	NoCompSupport
1341	Lari	BeakShapePC3	TDlin	7.63E-08	NA	NA	99.99991995	NA	310.033406	-613.8953834	5.254357943	0.067147607	144	NoCompSupport
1342	Lari	BeakShapePC3	DDexp	7.48E-05	NA	0.046891764	NA	NA	262.2360847	-518.3007408	100.8490005	1.17E-22	144	NoCompSupport
1343	Lari	BeakShapePC3	DDlin	3.03E-05	NA	1.08E-05	NA	NA	261.4557029	-516.7399773	102.4097641	5.37E-23	144	NoCompSupport
1344	Lari	BeakShapePC3	MC	0.00035989	NA	NA	NA	-3.50E-12	251.1597161	-496.1480036	123.0017378	1.81E-27	144	NoCompSupport
1345	M1	BeakShapePC3	BM	5.77E-05	NA	NA	NA	NA	248.0994802	-492.0888687	2.833595916	0.13880422	112	NoCompSupport
1346	M1	BeakShapePC3	OU	7.73E-05	0.028676533	NA	NA	NA	250.5723434	-494.9224647	0	0.572413943	112	NoCompSupport
1347	M1	BeakShapePC3	TDexp	5.77E-05	NA	NA	-1.00E-06	NA	248.0993969	-489.9765716	4.945893011	0.0482751	112	NoCompSupport
1348	M1	BeakShapePC3	TDlin	1.26E-05	NA	NA	0.132195406	NA	249.7052291	-493.188236	1.73422861	0.240506737	112	NoCompSupport
1349	M1	BeakShapePC3	DDexp	0.000142573	NA	-0.012352276	NA	NA	220.3236947	-434.4251672	60.49729743	4.18E-14	112	NoCompSupport
1350	M1	BeakShapePC3	DDlin	0.000138644	NA	-1.25E-06	NA	NA	220.3325934	-434.4429646	60.47950006	4.21E-14	112	NoCompSupport
1351	M1	BeakShapePC3	MC	9.68E-05	NA	NA	NA	-2.49E-10	219.3076702	-432.3931181	62.52934658	1.51E-14	112	NoCompSupport
1352	M4	BeakShapePC3	BM	0.000234987	NA	NA	NA	NA	259.4692285	-514.8539499	38.56472751	4.22E-09	145	NoCompSupport
1353	M4	BeakShapePC3	OU	0.000517636	0.179687497	NA	NA	NA	279.7944451	-553.4186774	0	0.99999819	145	NoCompSupport
1354	M4	BeakShapePC3	TDexp	0.000234992	NA	NA	-1.00E-06	NA	259.4690904	-512.7679681	40.65070931	1.49E-09	145	NoCompSupport
1355	M4	BeakShapePC3	TDlin	1.07E-07	NA	NA	99.99999275	NA	266.5604313	-526.9506497	26.46802767	1.79E-06	145	NoCompSupport
1356	M4	BeakShapePC3	DDexp	2.48E-05	NA	0.070857474	NA	NA	260.6018925	-515.0335722	38.38510522	4.62E-09	145	NoCompSupport
1357	M4	BeakShapePC3	DDlin	4.38E-11	NA	8.69E-06	NA	NA	261.4917913	-516.8133699	36.60530748	1.13E-08	145	NoCompSupport
1358	M4	BeakShapePC3	MC	0.000160109	NA	NA	NA	0	233.4702272	-460.7702417	92.64843569	7.61E-21	145	NoCompSupport
1359	M5	BeakShapePC3	BM	8.48E-05	NA	NA	NA	NA	303.1283952	-602.1704595	4.302721137	0.07664074	142	NoCompSupport
1360	M5	BeakShapePC3	OU	0.000116162	0.037180493	NA	NA	NA	306.3235468	-606.4731807	0	0.658845695	142	NoCompSupport
1361	M5	BeakShapePC3	TDexp	8.48E-05	NA	NA	-1.00E-06	NA	303.1283071	-600.0827011	6.390479581	0.026984148	142	NoCompSupport
1362	M5	BeakShapePC3	TDlin	2.66E-05	NA	NA	0.129799781	NA	305.3033485	-604.4327839	2.040396793	0.237529294	142	NoCompSupport
1363	M5	BeakShapePC3	DDexp	1.49E-05	NA	0.065622514	NA	NA	290.7748558	-575.3757986	31.0973821	1.16E-07	142	NoCompSupport
1364	M5	BeakShapePC3	DDlin	8.01E-06	NA	3.78E-06	NA	NA	287.8735074	-569.5731018	36.90007881	6.40E-09	142	NoCompSupport
1365	M5	BeakShapePC3	MC	0.000115723	NA	NA	NA	-1.03E-08	281.0447332	-555.9155533	50.55762736	6.92E-12	142	NoCompSupport
1373	Meropidae	BeakShapePC3	BM	2.57E-05	NA	NA	NA	NA	70.2515286	-135.9813181	2.083158197	0.203268885	26	NoCompSupport
1374	Meropidae	BeakShapePC3	OU	6.99E-05	0.14267711	NA	NA	NA	72.57769267	-138.0644763	0	0.576000633	26	NoCompSupport
1375	Meropidae	BeakShapePC3	TDexp	2.57E-05	NA	NA	-1.00E-06	NA	70.25150079	-133.4120925	4.652383764	0.056256235	26	NoCompSupport
1376	Meropidae	BeakShapePC3	TDlin	6.23E-09	NA	NA	99.99896307	NA	71.12645308	-135.1619971	2.902479184	0.134945254	26	NoCompSupport
1377	Meropidae	BeakShapePC3	DDexp	3.96E-06	NA	0.23695235	NA	NA	69.12190823	-131.1529074	6.911568895	0.01818004	26	NoCompSupport
1378	Meropidae	BeakShapePC3	DDlin	1.74E-05	NA	1.94E-06	NA	NA	68.27794559	-129.4649821	8.599494169	0.007817475	26	NoCompSupport
1379	Meropidae	BeakShapePC3	MC	3.18E-05	NA	NA	NA	-6.39E-09	67.4833	-127.8756909	10.18878534	0.003531477	26	NoCompSupport
1380	Musophagidae	BeakShapePC3	BM	2.74E-05	NA	NA	NA	NA	45.63013145	-86.62868395	625.158962	1.77E-136	22	CompSupport
1381	Musophagidae	BeakShapePC3	OU	4.87E-05	0.021878519	NA	NA	NA	46.47650209	-85.61967085	626.1679751	1.07E-136	22	CompSupport
1382	Musophagidae	BeakShapePC3	TDexp	2.74E-05	NA	NA	-1.00E-06	NA	45.63009125	-83.92684916	627.8607968	4.59E-137	22	CompSupport
1383	Musophagidae	BeakShapePC3	TDlin	5.54E-09	NA	NA	99.99989967	NA	46.51575364	-85.69817394	626.089472	1.11E-136	22	CompSupport
1384	Musophagidae	BeakShapePC3	DDexp	0	NA	78.86474572	NA	NA	359.5604896	-711.787646	0	1	22	CompSupport
1385	Musophagidae	BeakShapePC3	DDlin	3.57E-12	NA	2.99E-06	NA	NA	44.67546457	-82.0175958	629.7700502	1.77E-137	22	CompSupport
1386	Musophagidae	BeakShapePC3	MC	3.73E-05	NA	NA	NA	-9.74E-09	42.24570739	-77.15808146	634.6295645	1.56E-138	22	CompSupport
1387	Odontophoridae	BeakShapePC3	BM	7.23E-05	NA	NA	NA	NA	63.13293828	-121.8214321	0	0.46722378	30	NoCompSupport
1388	Odontophoridae	BeakShapePC3	OU	9.12E-05	0.021114507	NA	NA	NA	63.46922441	-120.0153719	1.806060219	0.189384288	30	NoCompSupport
1389	Odontophoridae	BeakShapePC3	TDexp	7.23E-05	NA	NA	-1.00E-06	NA	63.132922	-119.3427671	2.478665026	0.135297467	30	NoCompSupport
1390	Odontophoridae	BeakShapePC3	TDlin	3.29E-08	NA	NA	99.99997943	NA	63.54476246	-120.166448	1.654984111	0.204244187	30	NoCompSupport
1391	Odontophoridae	BeakShapePC3	DDexp	0.000190726	NA	-0.050308238	NA	NA	58.66983352	-110.4165901	11.404842	0.001559534	30	NoCompSupport
1392	Odontophoridae	BeakShapePC3	DDlin	0.000181108	NA	-5.67E-06	NA	NA	58.76774294	-110.612409	11.20902314	0.001719953	30	NoCompSupport
1393	Odontophoridae	BeakShapePC3	MC	0.000104116	NA	NA	NA	-4.38E-09	57.66471278	-108.4063486	13.41508348	0.00057079	30	NoCompSupport
1394	Otididae	BeakShapePC3	BM	0.00014873	NA	NA	NA	NA	40.8867571	-77.22805966	26.14273889	1.46E-06	25	CompSupport
1395	Otididae	BeakShapePC3	OU	0.004214871	2.718281828	NA	NA	NA	54.05913732	-100.9754175	2.395381061	0.209499085	25	CompSupport
1396	Otididae	BeakShapePC3	TDexp	0.000148735	NA	NA	-1.00E-06	NA	40.88666779	-74.63047843	28.74032013	3.99E-07	25	CompSupport
1397	Otididae	BeakShapePC3	TDlin	4.70E-08	NA	NA	99.99998489	NA	44.2847491	-81.42664105	21.9441575	1.19E-05	25	CompSupport
1398	Otididae	BeakShapePC3	DDexp	3.77E-07	NA	0.271356803	NA	NA	55.25682785	-103.3707986	0	0.693956933	25	CompSupport
1399	Otididae	BeakShapePC3	DDlin	3.69E-11	NA	3.95E-06	NA	NA	53.19191823	-99.24097931	4.129819251	0.088014386	25	CompSupport
1400	Otididae	BeakShapePC3	MC	6.70E-05	NA	NA	NA	-1.37E-09	50.85634343	-94.56982972	8.800968836	0.008515819	25	CompSupport
1401	P10	BeakShapePC3	BM	0.00039028	NA	NA	NA	NA	262.334086	-520.6018737	27.17182939	1.26E-06	184	NoCompSupport
1402	P10	BeakShapePC3	OU	0.000705571	0.089651916	NA	NA	NA	276.9535182	-547.7737031	0	0.998494195	184	NoCompSupport
1403	P10	BeakShapePC3	TDexp	0.000390289	NA	NA	-1.00E-06	NA	262.3339194	-518.5345054	29.2391977	4.47E-07	184	NoCompSupport
1404	P10	BeakShapePC3	TDlin	1.72E-07	NA	NA	99.99994853	NA	270.4554658	-534.7775982	12.99610484	0.001504102	184	NoCompSupport
1405	P10	BeakShapePC3	DDexp	6.96E-05	NA	0.068552446	NA	NA	185.874742	-365.6161507	182.1575523	2.78E-40	184	NoCompSupport
1406	P10	BeakShapePC3	DDlin	1.47E-08	NA	2.93E-05	NA	NA	179.9933765	-353.8534197	193.9202834	7.76E-43	184	NoCompSupport
1407	P10	BeakShapePC3	MC	0.001142917	NA	NA	NA	-1.86E-10	163.6676985	-321.2020637	226.5716393	6.31E-50	184	NoCompSupport
1408	P12	BeakShapePC3	BM	8.56E-05	NA	NA	NA	NA	99.98335244	-195.7000382	11.25527553	0.003240695	48	NoCompSupport
1409	P12	BeakShapePC3	OU	0.000933236	0.680969223	NA	NA	NA	106.7503841	-206.9553138	0	0.900928241	48	NoCompSupport
1410	P12	BeakShapePC3	TDexp	8.56E-05	NA	NA	-1.00E-06	NA	99.98331275	-193.421171	13.5341428	0.001037023	48	NoCompSupport
1411	P12	BeakShapePC3	TDlin	6.33E-08	NA	NA	99.99999516	NA	103.3637313	-200.182008	6.773305725	0.030470919	48	NoCompSupport
1412	P12	BeakShapePC3	DDexp	3.72E-05	NA	0.074738293	NA	NA	102.497052	-198.4486495	8.506664269	0.012808301	48	NoCompSupport
1413	P12	BeakShapePC3	DDlin	1.74E-12	NA	8.19E-06	NA	NA	103.7024419	-200.8594293	6.095884468	0.042754882	48	NoCompSupport
1414	P12	BeakShapePC3	MC	7.83E-05	NA	NA	NA	-4.92E-08	102.1171476	-197.6888406	9.266473116	0.00875994	48	NoCompSupport
1415	P13P14P16	BeakShapePC3	BM	0.000286116	NA	NA	NA	NA	345.4847034	-686.9069068	61.8718841	3.34E-14	195	NoCompSupport
1416	P13P14P16	BeakShapePC3	OU	0.000558482	0.185631802	NA	NA	NA	377.4522227	-748.7787909	0	0.911120221	195	NoCompSupport
1417	P13P14P16	BeakShapePC3	TDexp	0.000286119	NA	NA	-1.00E-06	NA	345.4844965	-684.8433385	63.93545234	1.19E-14	195	NoCompSupport
1418	P13P14P16	BeakShapePC3	TDlin	2.60E-07	NA	NA	99.999983	NA	361.9277539	-717.7298534	31.04893748	1.65E-07	195	NoCompSupport
1419	P13P14P16	BeakShapePC3	DDexp	3.75E-05	NA	0.045377589	NA	NA	375.1124673	-744.0992802	4.679510698	0.087787534	195	NoCompSupport
1420	P13P14P16	BeakShapePC3	DDlin	9.02E-10	NA	6.44E-06	NA	NA	370.7256307	-735.3256069	13.45318397	0.001092079	195	NoCompSupport
1421	P13P14P16	BeakShapePC3	MC	0.000291186	NA	NA	NA	0	357.3950367	-708.6644189	40.11437192	1.77E-09	195	NoCompSupport
1422	P17P18	BeakShapePC3	BM	0.000225718	NA	NA	NA	NA	257.0037138	-509.9185386	49.72701846	1.59E-11	138	NoCompSupport
1423	P17P18	BeakShapePC3	OU	0.000579794	0.262124363	NA	NA	NA	282.9123308	-559.6455571	0	0.999998796	138	NoCompSupport
1424	P17P18	BeakShapePC3	TDexp	0.000225721	NA	NA	-1.00E-06	NA	257.0035693	-507.8280342	51.81752294	5.60E-12	138	NoCompSupport
1425	P17P18	BeakShapePC3	TDlin	1.86E-07	NA	NA	99.99994971	NA	269.2822995	-532.3854945	27.26006265	1.20E-06	138	NoCompSupport
1426	P17P18	BeakShapePC3	DDexp	0.000117974	NA	0.029128022	NA	NA	238.8596424	-471.5401803	88.10537682	7.38E-20	138	NoCompSupport
1427	P17P18	BeakShapePC3	DDlin	3.88E-05	NA	9.14E-06	NA	NA	238.3674951	-470.5558857	89.08967136	4.51E-20	138	NoCompSupport
1428	P17P18	BeakShapePC3	MC	0.000191025	NA	NA	NA	0	223.6983686	-441.2176328	118.4279243	1.92E-26	138	NoCompSupport
1436	P2	BeakShapePC3	BM	3.34E-05	NA	NA	NA	NA	372.653397	-741.2331744	11.51829147	0.002951833	166	NoCompSupport
1437	P2	BeakShapePC3	OU	5.41E-05	0.03197077	NA	NA	NA	379.449807	-752.7514659	0	0.93595944	166	NoCompSupport
1438	P2	BeakShapePC3	TDexp	3.34E-05	NA	NA	-1.00E-06	NA	372.6531776	-739.158207	13.59325888	0.001045968	166	NoCompSupport
1439	P2	BeakShapePC3	TDlin	8.20E-06	NA	NA	0.129624222	NA	376.7032918	-747.2584355	5.493030356	0.060042759	166	NoCompSupport
1440	P2	BeakShapePC3	DDexp	1.30E-05	NA	0.009323755	NA	NA	336.9323794	-667.7166107	85.03485517	3.21E-19	166	NoCompSupport
1441	P2	BeakShapePC3	DDlin	1.96E-05	NA	2.31E-07	NA	NA	335.4920689	-664.8359896	87.91547633	7.60E-20	166	NoCompSupport
1442	P2	BeakShapePC3	MC	5.40E-05	NA	NA	NA	-8.06E-09	332.9574246	-659.7667011	92.98476484	6.02E-21	166	NoCompSupport
1443	P20a	BeakShapePC3	BM	0.000110048	NA	NA	NA	NA	240.9099292	-477.7010466	4.982093168	0.056713878	104	NoCompSupport
1444	P20a	BeakShapePC3	OU	0.000165183	0.088425119	NA	NA	NA	244.4615699	-482.6831398	0	0.684758022	104	NoCompSupport
1445	P20a	BeakShapePC3	TDexp	0.000110049	NA	NA	-1.00E-06	NA	240.9098858	-475.5797715	7.103368233	0.01963633	104	NoCompSupport
1446	P20a	BeakShapePC3	TDlin	7.29E-08	NA	NA	99.99991935	NA	243.408512	-480.5770241	2.106115687	0.238891071	104	NoCompSupport
1447	P20a	BeakShapePC3	DDexp	1.72E-05	NA	0.068987786	NA	NA	230.6032396	-454.9664791	27.71666066	6.56E-07	104	NoCompSupport
1448	P20a	BeakShapePC3	DDlin	6.33E-12	NA	5.62E-06	NA	NA	227.8894645	-449.5389289	33.14421086	4.35E-08	104	NoCompSupport
1449	P20a	BeakShapePC3	MC	0.000116265	NA	NA	NA	0	211.3297439	-416.4194879	66.26365188	2.80E-15	104	NoCompSupport
1450	P20b	BeakShapePC3	BM	7.61E-05	NA	NA	NA	NA	335.4415106	-666.8008294	8.144638795	0.014099116	149	NoCompSupport
1451	P20b	BeakShapePC3	OU	0.000115021	0.058413745	NA	NA	NA	340.5554927	-674.9454682	0	0.827518543	149	NoCompSupport
1452	P20b	BeakShapePC3	TDexp	7.61E-05	NA	NA	-1.00E-06	NA	335.4414208	-664.7173244	10.22814387	0.004974673	149	NoCompSupport
1453	P20b	BeakShapePC3	TDlin	2.49E-05	NA	NA	0.18286836	NA	338.8701601	-671.5748029	3.370665316	0.153407665	149	NoCompSupport
1454	P20b	BeakShapePC3	DDexp	2.93E-05	NA	0.032158728	NA	NA	320.6471981	-635.1288789	39.81658928	1.87E-09	149	NoCompSupport
1455	P20b	BeakShapePC3	DDlin	2.55E-05	NA	2.18E-06	NA	NA	318.5707655	-630.9760139	43.96945437	2.34E-10	149	NoCompSupport
1456	P20b	BeakShapePC3	MC	0.000105351	NA	NA	NA	-9.36E-09	311.2034931	-616.2414689	58.70399927	1.48E-13	149	NoCompSupport
1457	P21	BeakShapePC3	BM	0.000182924	NA	NA	NA	NA	194.6100346	-385.091037	64.01361637	1.19E-14	96	CompSupport
1458	P21	BeakShapePC3	OU	0.002953806	2.718281828	NA	NA	NA	224.7339692	-443.2070688	5.89758458	0.049512775	96	CompSupport
1459	P21	BeakShapePC3	TDexp	0.000182926	NA	NA	-1.00E-06	NA	194.6099388	-382.959008	66.14564534	4.09E-15	96	CompSupport
1460	P21	BeakShapePC3	TDlin	1.39E-07	NA	NA	99.99995814	NA	202.8720888	-399.4833081	49.62134526	1.59E-11	96	CompSupport
1461	P21	BeakShapePC3	DDexp	3.17E-06	NA	0.165017695	NA	NA	227.6827615	-449.1046534	0	0.944847004	96	CompSupport
1462	P21	BeakShapePC3	DDlin	3.38E-11	NA	5.93E-06	NA	NA	222.5615019	-438.8621343	10.24251908	0.00563932	96	CompSupport
1463	P21	BeakShapePC3	MC	0.000104253	NA	NA	NA	0	213.8190341	-421.3771986	27.72745473	9.00E-07	96	CompSupport
1485	P7	BeakShapePC3	BM	0.000162041	NA	NA	NA	NA	299.1144454	-594.1478097	60.00826728	5.14E-14	151	CompSupport
1486	P7	BeakShapePC3	OU	0.000333952	0.169595468	NA	NA	NA	321.4307962	-636.6983271	17.45774985	8.92E-05	151	CompSupport
1487	P7	BeakShapePC3	TDexp	0.000162044	NA	NA	-1.00E-06	NA	299.1142953	-592.0653254	62.09075161	1.81E-14	151	CompSupport
1488	P7	BeakShapePC3	TDlin	9.19E-08	NA	NA	99.99996334	NA	307.8713566	-609.5794479	44.57662908	1.15E-10	151	CompSupport
1489	P7	BeakShapePC3	DDexp	5.01E-05	NA	0.017821442	NA	NA	330.1596712	-654.156077	0	0.551217904	151	CompSupport
1490	P7	BeakShapePC3	DDlin	4.48E-05	NA	1.61E-06	NA	NA	329.9167893	-653.6703133	0.485763656	0.432355589	151	CompSupport
1491	P7	BeakShapePC3	MC	0.000112153	NA	NA	NA	-6.11E-07	326.6409914	-647.1187176	7.037359405	0.016337294	151	CompSupport
1492	P8	BeakShapePC3	BM	5.75E-05	NA	NA	NA	NA	83.78577069	-163.238208	4.618459017	0.046017478	39	NoCompSupport_NotDifferentiable
1493	P8	BeakShapePC3	OU	0.00011198	0.070633101	NA	NA	NA	87.27119067	-167.8566671	0	0.463242549	39	NoCompSupport_NotDifferentiable
1494	P8	BeakShapePC3	TDexp	5.75E-05	NA	NA	-1.00E-06	NA	83.78571638	-160.8857185	6.970948579	0.014193392	39	NoCompSupport_NotDifferentiable
1495	P8	BeakShapePC3	TDlin	2.58E-08	NA	NA	99.99998104	NA	85.93014521	-165.1745761	2.682090928	0.121171309	39	NoCompSupport_NotDifferentiable
1496	P8	BeakShapePC3	DDexp	1.43E-06	NA	0.240739319	NA	NA	86.94303264	-167.200351	0.656316061	0.333650071	39	NoCompSupport_NotDifferentiable
1497	P8	BeakShapePC3	DDlin	1.10E-11	NA	4.58E-06	NA	NA	84.17437944	-161.6630446	6.193622455	0.020935359	39	NoCompSupport_NotDifferentiable
1498	P8	BeakShapePC3	MC	8.18E-05	NA	NA	NA	0	80.89701842	-155.1083226	12.74834451	0.000789843	39	NoCompSupport_NotDifferentiable
1499	P9	BeakShapePC3	BM	2.96E-05	NA	NA	NA	NA	143.5163304	-282.8144789	7.492323159	0.00975327	58	CompSupport_NotDifferentiable
1500	P9	BeakShapePC3	OU	6.59E-05	0.082370743	NA	NA	NA	148.3555488	-290.2666532	0.040148872	0.404920078	58	CompSupport_NotDifferentiable
1501	P9	BeakShapePC3	TDexp	2.96E-05	NA	NA	-1.00E-06	NA	143.5162616	-280.5880787	9.718723338	0.003204008	58	CompSupport_NotDifferentiable
1502	P9	BeakShapePC3	TDlin	1.73E-08	NA	NA	99.99999399	NA	147.0542142	-287.6639839	2.642818161	0.11020641	58	CompSupport_NotDifferentiable
1503	P9	BeakShapePC3	DDexp	5.35E-08	NA	0.130367147	NA	NA	148.3756233	-290.3068021	0	0.413130757	58	CompSupport_NotDifferentiable
1504	P9	BeakShapePC3	DDlin	2.42E-11	NA	7.19E-07	NA	NA	146.3981663	-286.3518882	3.954913898	0.05718589	58	CompSupport_NotDifferentiable
1505	P9	BeakShapePC3	MC	3.03E-05	NA	NA	NA	-1.27E-09	142.8216041	-279.1987638	11.1080383	0.001599586	58	CompSupport_NotDifferentiable
1506	Paleognathae	BeakShapePC3	BM	6.34E-05	NA	NA	NA	NA	82.22837145	-160.2118449	1.32367313	0.216174154	52	NoCompSupport
1507	Paleognathae	BeakShapePC3	OU	0.00011287	0.017636215	NA	NA	NA	84.01775904	-161.5355181	0	0.419020949	52	NoCompSupport
1508	Paleognathae	BeakShapePC3	TDexp	6.34E-05	NA	NA	-1.00E-06	NA	82.22825494	-157.9565099	3.579008193	0.069994511	52	NoCompSupport
1509	Paleognathae	BeakShapePC3	TDlin	9.95E-09	NA	NA	99.99999128	NA	83.66616774	-160.8323355	0.703182593	0.294809569	52	NoCompSupport
1510	Paleognathae	BeakShapePC3	DDexp	0.00116824	NA	-0.117889656	NA	NA	68.49071341	-130.4814268	31.05409125	7.57E-08	52	NoCompSupport
1511	Paleognathae	BeakShapePC3	DDlin	0.000361146	NA	-1.03E-05	NA	NA	70.77431964	-135.0486393	26.48687879	7.42E-07	52	NoCompSupport
1512	Paleognathae	BeakShapePC3	MC	0.000168502	NA	NA	NA	-8.92E-12	56.82349244	-107.1469849	54.38853319	6.49E-13	52	NoCompSupport
1513	Petroicidae	BeakShapePC3	BM	4.77E-05	NA	NA	NA	NA	70.85562295	-137.3362459	1.833342377	0.159810691	35	NoCompSupport
1514	Petroicidae	BeakShapePC3	OU	0.000109959	0.05246295	NA	NA	NA	72.97189091	-139.1695883	0	0.39967876	35	NoCompSupport
1515	Petroicidae	BeakShapePC3	TDexp	4.77E-05	NA	NA	-1.00E-06	NA	70.85556787	-134.9369422	4.232646079	0.048150816	35	NoCompSupport
1516	Petroicidae	BeakShapePC3	TDlin	1.61E-08	NA	NA	99.99983619	NA	72.45869478	-138.143196	1.026392259	0.239239465	35	NoCompSupport
1517	Petroicidae	BeakShapePC3	DDexp	4.50E-06	NA	0.18567634	NA	NA	71.88076158	-136.9873296	2.182258651	0.13422692	35	NoCompSupport
1518	Petroicidae	BeakShapePC3	DDlin	1.63E-13	NA	5.15E-06	NA	NA	69.91549432	-133.0567951	6.112793184	0.018807666	35	NoCompSupport
1519	Petroicidae	BeakShapePC3	MC	6.85E-05	NA	NA	NA	-9.27E-10	64.5241322	-122.2740708	16.89551742	8.57E-05	35	NoCompSupport
1520	Phalacrocoracidae	BeakShapePC3	BM	4.22E-05	NA	NA	NA	NA	72.12786708	-139.8557342	1.600203699	0.188998434	33	NoCompSupport
1521	Phalacrocoracidae	BeakShapePC3	OU	0.000105057	0.071286931	NA	NA	NA	74.14176203	-141.4559379	0	0.420666592	33	NoCompSupport
1522	Phalacrocoracidae	BeakShapePC3	TDexp	4.22E-05	NA	NA	-1.00E-06	NA	72.1278302	-137.4280742	4.027863655	0.056143379	33	NoCompSupport
1523	Phalacrocoracidae	BeakShapePC3	TDlin	2.68E-08	NA	NA	99.99999967	NA	73.91132166	-140.9950571	0.460880741	0.334086589	33	NoCompSupport
1524	Phalacrocoracidae	BeakShapePC3	DDexp	6.15E-08	NA	0.534532888	NA	NA	65.84451858	-124.861451	16.59448689	0.000104831	33	NoCompSupport
1525	Phalacrocoracidae	BeakShapePC3	DDlin	7.48E-11	NA	9.50E-06	NA	NA	59.42138686	-112.0151875	29.44075034	1.70E-07	33	NoCompSupport
1526	Phalacrocoracidae	BeakShapePC3	MC	8.78E-05	NA	NA	NA	0	55.94065103	-105.0537159	36.402222	5.24E-09	33	NoCompSupport
1527	Phasianidae	BeakShapePC3	BM	0.000337071	NA	NA	NA	NA	251.0075071	-497.9409401	110.5787148	9.73E-25	165	NoCompSupport
1528	Phasianidae	BeakShapePC3	OU	0.007710859	2.718281828	NA	NA	NA	307.3343616	-608.5196549	0	0.999990472	165	NoCompSupport
1529	Phasianidae	BeakShapePC3	TDexp	0.00033708	NA	NA	-1.00E-06	NA	251.0072251	-495.8653819	112.6542729	3.45E-25	165	NoCompSupport
1530	Phasianidae	BeakShapePC3	TDlin	1.32E-07	NA	NA	100	NA	263.6025362	-521.0560041	87.46365079	1.02E-19	165	NoCompSupport
1531	Phasianidae	BeakShapePC3	DDexp	3.59E-05	NA	0.027880497	NA	NA	294.6858126	-583.2225569	25.29709794	3.21E-06	165	NoCompSupport
1532	Phasianidae	BeakShapePC3	DDlin	1.62E-06	NA	3.88E-06	NA	NA	295.361841	-584.5746137	23.9450412	6.32E-06	165	NoCompSupport
1533	Phasianidae	BeakShapePC3	MC	0.000245284	NA	NA	NA	-4.50E-08	277.2357725	-548.3224766	60.19717829	8.48E-14	165	NoCompSupport
1534	Pipridae	BeakShapePC3	BM	0.000133536	NA	NA	NA	NA	103.0620747	-201.8574827	4.262350665	0.082240299	48	NoCompSupport
1535	Pipridae	BeakShapePC3	OU	0.000249473	0.135189374	NA	NA	NA	106.3326439	-206.1198333	0	0.692855018	48	NoCompSupport
1536	Pipridae	BeakShapePC3	TDexp	0.000133538	NA	NA	-1.00E-06	NA	103.0620479	-199.5786414	6.541191979	0.026317254	48	NoCompSupport
1537	Pipridae	BeakShapePC3	TDlin	9.55E-08	NA	NA	99.99997347	NA	105.0830506	-203.6206467	2.499186676	0.198587028	48	NoCompSupport
1538	Pipridae	BeakShapePC3	DDexp	1.88E-05	NA	0.12215983	NA	NA	91.96983966	-177.3942248	28.72560855	4.01E-07	48	NoCompSupport
1539	Pipridae	BeakShapePC3	DDlin	0.000139287	NA	1.27E-05	NA	NA	83.51453933	-160.4836241	45.63620921	8.53E-11	48	NoCompSupport
1540	Pipridae	BeakShapePC3	MC	0.000383572	NA	NA	NA	-5.45E-09	77.73841795	-148.9313814	57.18845197	2.64E-13	48	NoCompSupport
1555	Procellariidae	BeakShapePC3	BM	6.60E-05	NA	NA	NA	NA	229.4605134	-454.8109351	13.19997323	0.00131573	112	NoCompSupport
1556	Procellariidae	BeakShapePC3	OU	0.000101076	0.034514567	NA	NA	NA	237.1165653	-468.0109084	0	0.967174043	112	NoCompSupport
1557	Procellariidae	BeakShapePC3	TDexp	6.60E-05	NA	NA	-1.00E-06	NA	229.4602827	-452.6983431	15.31256522	0.000457534	112	NoCompSupport
1558	Procellariidae	BeakShapePC3	TDlin	1.22E-08	NA	NA	99.99995515	NA	233.6778723	-461.1335225	6.877385886	0.031052692	112	NoCompSupport
1559	Procellariidae	BeakShapePC3	DDexp	4.58E-05	NA	0.028003709	NA	NA	193.8200849	-381.4179475	86.59296087	1.52E-19	112	NoCompSupport
1560	Procellariidae	BeakShapePC3	DDlin	4.56E-05	NA	2.53E-06	NA	NA	192.4614397	-378.7006572	89.3102512	3.91E-20	112	NoCompSupport
1561	Procellariidae	BeakShapePC3	MC	0.000139765	NA	NA	NA	-1.80E-10	187.4823054	-368.7423885	99.26851981	2.69E-22	112	NoCompSupport
1562	Psittacidae1	BeakShapePC3	BM	0.000129372	NA	NA	NA	NA	316.2463792	-628.4172867	17.42590799	0.000160388	162	NoCompSupport
1563	Psittacidae1	BeakShapePC3	OU	0.000185819	0.05035236	NA	NA	NA	325.9975467	-645.8431947	0	0.975350889	162	NoCompSupport
1564	Psittacidae1	BeakShapePC3	TDexp	0.000129376	NA	NA	-1.00E-06	NA	316.2461898	-626.3404808	19.50271391	5.68E-05	162	NoCompSupport
1565	Psittacidae1	BeakShapePC3	TDlin	4.38E-08	NA	NA	99.99993529	NA	322.3106408	-638.4693828	7.373811868	0.024431942	162	NoCompSupport
1566	Psittacidae1	BeakShapePC3	DDexp	3.89E-05	NA	0.051966871	NA	NA	278.1983208	-550.2447429	95.59845181	1.70E-21	162	NoCompSupport
1567	Psittacidae1	BeakShapePC3	DDlin	2.95E-12	NA	7.72E-06	NA	NA	275.729069	-545.3062393	100.5369554	1.44E-22	162	NoCompSupport
1568	Psittacidae1	BeakShapePC3	MC	0.000255666	NA	NA	NA	-4.31E-09	261.0692316	-515.9865644	129.8566303	6.18E-29	162	NoCompSupport
1569	Psittacidae2	BeakShapePC3	BM	0.000101333	NA	NA	NA	NA	318.381864	-632.6847807	2.439005853	0.136834678	155	NoCompSupport
1570	Psittacidae2	BeakShapePC3	OU	0.000127511	0.025651719	NA	NA	NA	320.6413635	-635.1237866	0	0.463254415	155	NoCompSupport
1571	Psittacidae2	BeakShapePC3	TDexp	0.000101336	NA	NA	-1.00E-06	NA	318.3817754	-630.6046103	4.519176237	0.048360738	155	NoCompSupport
1572	Psittacidae2	BeakShapePC3	TDlin	3.38E-08	NA	NA	99.99981507	NA	320.3654395	-634.5719386	0.551847926	0.35155017	155	NoCompSupport
1573	Psittacidae2	BeakShapePC3	DDexp	2.35E-05	NA	0.050382026	NA	NA	282.2815899	-558.4042393	76.71954727	1.01E-17	155	NoCompSupport
1574	Psittacidae2	BeakShapePC3	DDlin	5.24E-12	NA	5.21E-06	NA	NA	281.1285423	-556.0981443	79.02564228	3.20E-18	155	NoCompSupport
1575	Psittacidae2	BeakShapePC3	MC	0.000142253	NA	NA	NA	0	259.3671318	-512.5753233	122.5484633	1.13E-27	155	NoCompSupport
1590	Ramphastidae	BeakShapePC3	BM	5.30E-05	NA	NA	NA	NA	269.7492527	-535.3932423	0	0.45195336	117	NoCompSupport
1591	Ramphastidae	BeakShapePC3	OU	5.87E-05	0.009134401	NA	NA	NA	269.987794	-533.7631987	1.63004365	0.200047965	117	NoCompSupport
1592	Ramphastidae	BeakShapePC3	TDexp	5.30E-05	NA	NA	-1.00E-06	NA	269.7492266	-533.2860639	2.107178454	0.157588903	117	NoCompSupport
1593	Ramphastidae	BeakShapePC3	TDlin	3.47E-05	NA	NA	0.020825982	NA	269.9384152	-533.6644411	1.728801245	0.190409757	117	NoCompSupport
1594	Ramphastidae	BeakShapePC3	DDexp	2.19E-05	NA	0.040041341	NA	NA	253.2816354	-500.3508814	35.0423609	1.11E-08	117	NoCompSupport
1595	Ramphastidae	BeakShapePC3	DDlin	1.82E-05	NA	2.05E-06	NA	NA	252.2136182	-498.2148469	37.1783954	3.82E-09	117	NoCompSupport
1596	Ramphastidae	BeakShapePC3	MC	7.85E-05	NA	NA	NA	-3.62E-10	246.7226627	-487.2329361	48.16030626	1.57E-11	117	NoCompSupport
1597	Rhinocryptidae	BeakShapePC3	BM	6.60E-05	NA	NA	NA	NA	59.87374059	-115.2859427	0	0.425760144	29	NoCompSupport
1598	Rhinocryptidae	BeakShapePC3	OU	0.00010773	0.038968111	NA	NA	NA	60.3716166	-113.7832332	1.502709534	0.200842572	29	NoCompSupport
1599	Rhinocryptidae	BeakShapePC3	TDexp	6.60E-05	NA	NA	-1.00E-06	NA	59.87372669	-112.7874534	2.498489341	0.122074495	29	NoCompSupport
1600	Rhinocryptidae	BeakShapePC3	TDlin	3.70E-08	NA	NA	99.99996202	NA	60.55134966	-114.1426993	1.143243405	0.240388038	29	NoCompSupport
1601	Rhinocryptidae	BeakShapePC3	DDexp	9.98E-06	NA	0.152883878	NA	NA	57.16691371	-107.3738274	7.912115303	0.008148375	29	NoCompSupport
1602	Rhinocryptidae	BeakShapePC3	DDlin	1.20E-12	NA	7.75E-06	NA	NA	56.08215013	-105.2043003	10.08164247	0.002754001	29	NoCompSupport
1603	Rhinocryptidae	BeakShapePC3	MC	0.000116408	NA	NA	NA	-2.49E-09	51.63867045	-96.31734089	18.96860183	3.24E-05	29	NoCompSupport
1604	S10	BeakShapePC3	BM	2.98E-05	NA	NA	NA	NA	345.3396972	-686.592438	2.47763578	0.141555671	141	NoCompSupport
1605	S10	BeakShapePC3	OU	5.02E-05	0.042871686	NA	NA	NA	347.6226281	-689.0700737	0	0.48858378	141	NoCompSupport
1606	S10	BeakShapePC3	TDexp	2.98E-05	NA	NA	-1.00E-06	NA	345.339642	-684.5041015	4.565972211	0.049825398	141	NoCompSupport
1607	S10	BeakShapePC3	TDlin	3.83E-06	NA	NA	0.443223833	NA	347.1993647	-688.2235469	0.846526863	0.319976492	141	NoCompSupport
1608	S10	BeakShapePC3	DDexp	1.05E-05	NA	0.025574358	NA	NA	338.0933601	-670.0115378	19.05853597	3.55E-05	141	NoCompSupport
1609	S10	BeakShapePC3	DDlin	1.11E-05	NA	5.40E-07	NA	NA	337.5279586	-668.8807348	20.18933893	2.02E-05	141	NoCompSupport
1610	S10	BeakShapePC3	MC	3.43E-05	NA	NA	NA	-8.01E-08	335.6101656	-665.0451488	24.02492493	2.96E-06	141	NoCompSupport
1611	S11	BeakShapePC3	BM	0.000206519	NA	NA	NA	NA	167.0701713	-330.0238377	133.3787493	9.21E-30	106	CompSupport
1612	S11	BeakShapePC3	OU	0.003918799	2.718281828	NA	NA	NA	233.1192521	-460.0032101	3.399376992	0.1544974	106	CompSupport
1613	S11	BeakShapePC3	TDexp	0.000206525	NA	NA	-1.00E-06	NA	167.0698358	-327.9043775	135.4982096	3.19E-30	106	CompSupport
1614	S11	BeakShapePC3	TDlin	7.83E-08	NA	NA	99.99995899	NA	182.5042539	-358.7732137	104.6293733	1.61E-23	106	CompSupport
1615	S11	BeakShapePC3	DDexp	4.04E-06	NA	0.083117599	NA	NA	234.8189406	-463.4025871	0	0.845447241	106	CompSupport
1616	S11	BeakShapePC3	DDlin	4.52E-12	NA	2.58E-06	NA	NA	225.1851603	-444.1350264	19.26756062	5.54E-05	106	CompSupport
1617	S11	BeakShapePC3	MC	7.35E-05	NA	NA	NA	0	206.7209025	-407.2065109	56.19607616	5.30E-13	106	CompSupport
1618	S12	BeakShapePC3	BM	0.000186245	NA	NA	NA	NA	112.629114	-221.070728	14.96286741	0.000382503	67	NoCompSupport_NotDifferentiable
1619	S12	BeakShapePC3	OU	0.008541708	2.718281828	NA	NA	NA	121.2072739	-236.0335954	0	0.678860325	67	NoCompSupport_NotDifferentiable
1620	S12	BeakShapePC3	TDexp	0.000186248	NA	NA	-1.00E-06	NA	112.6290369	-218.8771214	17.15647395	0.000127732	67	NoCompSupport_NotDifferentiable
1621	S12	BeakShapePC3	TDlin	1.15E-07	NA	NA	99.99989674	NA	117.6450492	-228.9091459	7.124449458	0.019263087	67	NoCompSupport_NotDifferentiable
1622	S12	BeakShapePC3	DDexp	2.24E-05	NA	0.105509835	NA	NA	120.2997494	-234.2185464	1.815048992	0.273935014	67	NoCompSupport_NotDifferentiable
1623	S12	BeakShapePC3	DDlin	2.55E-10	NA	1.03E-05	NA	NA	117.9983829	-229.6158135	6.417781883	0.027426905	67	NoCompSupport_NotDifferentiable
1624	S12	BeakShapePC3	MC	0.000202648	NA	NA	NA	0	109.2683991	-212.1558458	23.87774954	4.43E-06	67	NoCompSupport_NotDifferentiable
1632	S3	BeakShapePC3	BM	5.12E-05	NA	NA	NA	NA	190.955649	-377.7684409	22.50696697	1.29E-05	87	NoCompSupport
1633	S3	BeakShapePC3	OU	0.002973886	2.718281828	NA	NA	NA	203.2822822	-400.2754079	0	0.997828696	87	NoCompSupport
1634	S3	BeakShapePC3	TDexp	5.12E-05	NA	NA	-1.00E-06	NA	190.9555375	-375.6219184	24.6534895	4.42E-06	87	NoCompSupport
1635	S3	BeakShapePC3	TDlin	2.76E-08	NA	NA	99.99996832	NA	197.0853757	-387.8815948	12.39381304	0.002031298	87	NoCompSupport
1636	S3	BeakShapePC3	DDexp	3.10E-05	NA	0.016693327	NA	NA	193.403486	-380.5178153	19.75759259	5.11E-05	87	NoCompSupport
1637	S3	BeakShapePC3	DDlin	2.91E-05	NA	7.59E-07	NA	NA	193.3554748	-380.421793	19.85361489	4.87E-05	87	NoCompSupport
1638	S3	BeakShapePC3	MC	4.93E-05	NA	NA	NA	-1.58E-08	192.594383	-378.8996094	21.37579844	2.28E-05	87	NoCompSupport
1646	S6	BeakShapePC3	BM	0.000126687	NA	NA	NA	NA	151.1148066	-298.0674511	17.69598932	0.000141969	77	NoCompSupport
1647	S6	BeakShapePC3	OU	0.00029307	0.144662954	NA	NA	NA	161.0461038	-315.7634404	0	0.98816097	77	NoCompSupport
1648	S6	BeakShapePC3	TDexp	0.00012669	NA	NA	-1.00E-06	NA	151.1147186	-295.90067	19.86277044	4.80E-05	77	NoCompSupport
1649	S6	BeakShapePC3	TDlin	6.11E-08	NA	NA	99.99995944	NA	155.48167	-304.6345729	11.12886758	0.003786385	77	NoCompSupport
1650	S6	BeakShapePC3	DDexp	5.48E-07	NA	0.232008257	NA	NA	156.2110946	-306.0934221	9.670018299	0.007852535	77	NoCompSupport
1651	S6	BeakShapePC3	DDlin	2.31E-12	NA	7.42E-06	NA	NA	149.5542411	-292.7797151	22.98372533	1.01E-05	77	NoCompSupport
1652	S6	BeakShapePC3	MC	0.000117105	NA	NA	NA	0	139.2144651	-272.1001631	43.66327731	3.26E-10	77	NoCompSupport
1653	S7S8	BeakShapePC3	BM	0.000141978	NA	NA	NA	NA	200.4113099	-396.7049728	56.2426227	6.12E-13	105	NoCompSupport
1654	S7S8	BeakShapePC3	OU	0.004022644	2.718281828	NA	NA	NA	229.5926096	-452.9475955	0	0.999999999	105	NoCompSupport
1655	S7S8	BeakShapePC3	TDexp	0.000141982	NA	NA	-1.00E-06	NA	200.411132	-394.5846403	58.36295518	2.12E-13	105	NoCompSupport
1656	S7S8	BeakShapePC3	TDlin	6.34E-08	NA	NA	99.99987265	NA	208.7865739	-411.3355241	41.6120714	9.21E-10	105	NoCompSupport
1657	S7S8	BeakShapePC3	DDexp	0.000187111	NA	-0.004836919	NA	NA	193.5577735	-380.8779233	72.06967225	2.24E-16	105	NoCompSupport
1658	S7S8	BeakShapePC3	DDlin	0.000179499	NA	-5.73E-07	NA	NA	193.4952362	-380.7528487	72.19474684	2.10E-16	105	NoCompSupport
1659	S7S8	BeakShapePC3	MC	0.000162482	NA	NA	NA	-4.50E-10	193.3344325	-380.4312413	72.5163542	1.79E-16	105	NoCompSupport
1660	S9	BeakShapePC3	BM	4.60E-05	NA	NA	NA	NA	278.5240455	-552.948091	47.35233693	5.13E-11	123	NoCompSupport
1661	S9	BeakShapePC3	OU	0.000524645	0.608852306	NA	NA	NA	303.2510543	-600.300428	0	0.983146398	123	NoCompSupport
1662	S9	BeakShapePC3	TDexp	4.60E-05	NA	NA	-1.00E-06	NA	278.523824	-550.8459673	49.45446069	1.79E-11	123	NoCompSupport
1663	S9	BeakShapePC3	TDlin	1.82E-08	NA	NA	99.99990889	NA	287.3674089	-568.5331371	31.76729087	1.24E-07	123	NoCompSupport
1664	S9	BeakShapePC3	DDexp	9.59E-06	NA	0.04674194	NA	NA	297.8423431	-589.4830055	10.81742251	0.004401946	123	NoCompSupport
1665	S9	BeakShapePC3	DDlin	1.89E-11	NA	1.40E-06	NA	NA	298.8797765	-591.5578722	8.742555722	0.012422138	123	NoCompSupport
1666	S9	BeakShapePC3	MC	4.38E-05	NA	NA	NA	0	292.8333253	-579.4649699	20.83545806	2.94E-05	123	NoCompSupport
1688	Strigidae	BeakShapePC3	BM	0.000131554	NA	NA	NA	NA	105.4624818	-206.7458592	31.54726131	1.38E-07	70	NoCompSupport
1689	Strigidae	BeakShapePC3	OU	0.000827241	0.22971583	NA	NA	NA	122.3283784	-238.2931205	0	0.978791778	70	NoCompSupport
1690	Strigidae	BeakShapePC3	TDexp	0.000131559	NA	NA	-1.00E-06	NA	105.4622889	-204.5609414	33.7321791	4.63E-08	70	NoCompSupport
1691	Strigidae	BeakShapePC3	TDlin	3.36E-08	NA	NA	100	NA	111.0865557	-215.8094751	22.48364545	1.28E-05	70	NoCompSupport
1692	Strigidae	BeakShapePC3	DDexp	6.25E-05	NA	0.016466819	NA	NA	117.6456431	-228.9276499	9.365470597	0.009057414	70	NoCompSupport
1693	Strigidae	BeakShapePC3	DDlin	6.40E-05	NA	1.25E-06	NA	NA	117.5872663	-228.8108963	9.482224238	0.008543808	70	NoCompSupport
1694	Strigidae	BeakShapePC3	MC	0.000110674	NA	NA	NA	0	116.7213197	-227.079003	11.21411753	0.00359398	70	NoCompSupport
1695	Thamnophilidae	BeakShapePC3	BM	6.50E-05	NA	NA	NA	NA	358.3977591	-712.7195689	40.65909929	1.48E-09	161	NoCompSupport
1696	Thamnophilidae	BeakShapePC3	OU	0.000168872	0.146922123	NA	NA	NA	379.7657672	-753.3786682	0	0.999987291	161	NoCompSupport
1697	Thamnophilidae	BeakShapePC3	TDexp	6.50E-05	NA	NA	-1.00E-06	NA	358.3975625	-710.6422587	42.73640947	5.25E-10	161	NoCompSupport
1698	Thamnophilidae	BeakShapePC3	TDlin	3.39E-08	NA	NA	100	NA	368.4923973	-730.8319284	22.54673979	1.27E-05	161	NoCompSupport
1699	Thamnophilidae	BeakShapePC3	DDexp	1.93E-05	NA	0.029811792	NA	NA	350.5888863	-695.0249063	58.35376194	2.13E-13	161	NoCompSupport
1700	Thamnophilidae	BeakShapePC3	DDlin	5.64E-11	NA	1.74E-06	NA	NA	353.4116765	-700.6704867	52.70818152	3.59E-12	161	NoCompSupport
1701	Thamnophilidae	BeakShapePC3	MC	6.96E-05	NA	NA	NA	0	344.7622409	-683.3716155	70.00705274	6.28E-16	161	NoCompSupport
1744	Alcedinidae	BeakShapePC4	BM	1.41E-05	NA	NA	NA	NA	267.3395905	-530.5428173	4.725306604	0.064158336	91	NoCompSupport
1745	Alcedinidae	BeakShapePC4	OU	2.02E-05	0.038485653	NA	NA	NA	270.771993	-535.2681239	0	0.681303129	91	NoCompSupport
1746	Alcedinidae	BeakShapePC4	TDexp	1.42E-05	NA	NA	-1.00E-06	NA	267.3395027	-528.4031433	6.864980568	0.022010444	91	NoCompSupport
1747	Alcedinidae	BeakShapePC4	TDlin	4.67E-09	NA	NA	99.9999961	NA	269.6968554	-533.1178487	2.150275189	0.232495236	91	NoCompSupport
1748	Alcedinidae	BeakShapePC4	DDexp	2.91E-05	NA	-0.025684277	NA	NA	259.9985696	-513.7212771	21.54684678	1.43E-05	91	NoCompSupport
1749	Alcedinidae	BeakShapePC4	DDlin	2.66E-05	NA	-4.13E-07	NA	NA	260.120198	-513.9645339	21.30358997	1.61E-05	91	NoCompSupport
1750	Alcedinidae	BeakShapePC4	MC	1.73E-05	NA	NA	NA	-4.56E-08	258.2423031	-510.2087442	25.05937974	2.46E-06	91	NoCompSupport
1751	Anatinae	BeakShapePC4	BM	0.000323815	NA	NA	NA	NA	231.0592769	-458.014206	29.96619239	3.11E-07	118	NoCompSupport
1752	Anatinae	BeakShapePC4	OU	0.000552155	0.194880567	NA	NA	NA	247.0954624	-487.9803984	0	0.99996568	118	NoCompSupport
1753	Anatinae	BeakShapePC4	TDexp	0.000323823	NA	NA	-1.00E-06	NA	231.0591806	-455.9078349	32.0725635	1.09E-07	118	NoCompSupport
1754	Anatinae	BeakShapePC4	TDlin	1.73E-07	NA	NA	99.99998936	NA	236.801793	-467.3930597	20.58733868	3.38E-05	118	NoCompSupport
1755	Anatinae	BeakShapePC4	DDexp	1.68E-05	NA	0.130501357	NA	NA	230.349295	-454.4880637	33.49233467	5.34E-08	118	NoCompSupport
1756	Anatinae	BeakShapePC4	DDlin	1.17E-12	NA	1.82E-05	NA	NA	227.0542166	-447.8979068	40.08249158	1.98E-09	118	NoCompSupport
1757	Anatinae	BeakShapePC4	MC	0.000426199	NA	NA	NA	-2.83E-10	214.8490101	-423.4874938	64.49290462	9.90E-15	118	NoCompSupport
1758	Anserinae	BeakShapePC4	BM	0.000140592	NA	NA	NA	NA	57.0592532	-109.5730519	2.247603517	0.114948268	25	CompSupport
1759	Anserinae	BeakShapePC4	OU	0.000195858	0.077768582	NA	NA	NA	58.22965044	-109.3164437	2.504211633	0.101106875	25	CompSupport
1760	Anserinae	BeakShapePC4	TDexp	0.000140594	NA	NA	-1.00E-06	NA	57.05923738	-106.9756176	4.84503776	0.031367272	25	CompSupport
1761	Anserinae	BeakShapePC4	TDlin	8.91E-08	NA	NA	99.99998657	NA	58.03856232	-108.9342675	2.886387873	0.083520324	25	CompSupport
1762	Anserinae	BeakShapePC4	DDexp	4.00E-05	NA	0.117204581	NA	NA	59.48175626	-111.8206554	0	0.35364159	25	CompSupport
1763	Anserinae	BeakShapePC4	DDlin	2.54E-05	NA	1.24E-05	NA	NA	59.25070244	-111.3585477	0.462107629	0.280684181	25	CompSupport
1764	Anserinae	BeakShapePC4	MC	0.000139459	NA	NA	NA	-1.28E-08	57.16111908	-107.179381	4.641274366	0.03473149	25	CompSupport
1765	Antpittas	BeakShapePC4	BM	8.81E-06	NA	NA	NA	NA	79.47181071	-154.4636214	1.109998764	0.171132785	28	NoCompSupport
1766	Antpittas	BeakShapePC4	OU	2.48E-05	0.067610894	NA	NA	NA	81.28681009	-155.5736202	0	0.298103027	28	NoCompSupport
1767	Antpittas	BeakShapePC4	TDexp	8.81E-06	NA	NA	-1.00E-06	NA	79.4717784	-151.9435568	3.63006337	0.048540935	28	NoCompSupport
1768	Antpittas	BeakShapePC4	TDlin	4.53E-09	NA	NA	99.99989748	NA	80.89747081	-154.7949416	0.778678548	0.201966104	28	NoCompSupport
1769	Antpittas	BeakShapePC4	DDexp	5.75E-06	NA	0.021662062	NA	NA	80.20607852	-153.412157	2.161463136	0.101160421	28	NoCompSupport
1770	Antpittas	BeakShapePC4	DDlin	5.84E-06	NA	1.53E-07	NA	NA	80.18387732	-153.3677546	2.205865542	0.098939285	28	NoCompSupport
1771	Antpittas	BeakShapePC4	MC	8.33E-06	NA	NA	NA	-1.03E-08	79.97336366	-152.9467273	2.626892853	0.080157442	28	NoCompSupport
1779	Apodidae	BeakShapePC4	BM	3.88E-05	NA	NA	NA	NA	64.70277034	-124.9769692	15.78722695	0.000372139	31	NoCompSupport
1780	Apodidae	BeakShapePC4	OU	0.000246778	0.244600534	NA	NA	NA	73.82654254	-140.7641962	0	0.997374193	31	NoCompSupport
1781	Apodidae	BeakShapePC4	TDexp	3.88E-05	NA	NA	-1.00E-06	NA	64.70267052	-122.5164522	18.24774403	0.000108745	31	NoCompSupport
1782	Apodidae	BeakShapePC4	TDlin	1.00E-08	NA	NA	99.99994125	NA	67.67975489	-128.4706209	12.2935753	0.002134726	31	NoCompSupport
1783	Apodidae	BeakShapePC4	DDexp	3.56E-06	NA	0.141621944	NA	NA	61.96349832	-117.0381078	23.72608844	7.03E-06	31	NoCompSupport
1784	Apodidae	BeakShapePC4	DDlin	3.83E-13	NA	3.33E-06	NA	NA	61.16188575	-115.4348826	25.32931359	3.15E-06	31	NoCompSupport
1785	Apodidae	BeakShapePC4	MC	3.77E-05	NA	NA	NA	0	55.88550652	-104.8821242	35.88207204	1.61E-08	31	NoCompSupport
1786	Ardeidae	BeakShapePC4	BM	5.20E-06	NA	NA	NA	NA	193.3994201	-382.5954504	0	0.455690879	62	NoCompSupport
1787	Ardeidae	BeakShapePC4	OU	6.31E-06	0.00911532	NA	NA	NA	193.6214687	-380.8291443	1.766306112	0.18841776	62	NoCompSupport
1788	Ardeidae	BeakShapePC4	TDexp	5.20E-06	NA	NA	-1.00E-06	NA	193.3993951	-380.3849971	2.210453264	0.150895576	62	NoCompSupport
1789	Ardeidae	BeakShapePC4	TDlin	3.97E-07	NA	NA	0.275766177	NA	193.7057926	-380.9977922	1.597658207	0.204994998	62	NoCompSupport
1790	Ardeidae	BeakShapePC4	DDexp	4.91E-06	NA	0.028055321	NA	NA	179.7219823	-353.0301716	29.56527881	1.73E-07	62	NoCompSupport
1791	Ardeidae	BeakShapePC4	DDlin	6.35E-07	NA	4.66E-07	NA	NA	180.8131993	-355.2126054	27.38284499	5.16E-07	62	NoCompSupport
1792	Ardeidae	BeakShapePC4	MC	8.23E-06	NA	NA	NA	-5.33E-10	179.1413108	-351.8688285	30.72662193	9.69E-08	62	NoCompSupport
1800	BC6	BeakShapePC4	BM	1.91E-05	NA	NA	NA	NA	141.6345962	-279.0291924	16.19886779	0.000302917	53	NoCompSupport
1801	BC6	BeakShapePC4	OU	0.001072761	2.718281828	NA	NA	NA	150.858928	-295.2280601	0	0.997384159	53	NoCompSupport
1802	BC6	BeakShapePC4	TDexp	1.91E-05	NA	NA	-1.00E-06	NA	141.6345247	-276.7792536	18.44880657	9.83E-05	53	NoCompSupport
1803	BC6	BeakShapePC4	TDlin	7.65E-09	NA	NA	99.99982684	NA	144.6674525	-282.8451091	12.38295105	0.00204145	53	NoCompSupport
1804	BC6	BeakShapePC4	DDexp	2.63E-06	NA	0.111314896	NA	NA	141.9528443	-277.4158926	17.81216754	0.000135207	53	NoCompSupport
1805	BC6	BeakShapePC4	DDlin	7.28E-07	NA	1.26E-06	NA	NA	140.6754598	-274.8611236	20.36693652	3.77E-05	53	NoCompSupport
1806	BC6	BeakShapePC4	MC	2.20E-05	NA	NA	NA	0	135.5761452	-264.6624944	30.56556573	2.30E-07	53	NoCompSupport
1807	Bucconidae	BeakShapePC4	BM	1.70E-05	NA	NA	NA	NA	63.63069856	-122.739658	2.207364794	0.105312486	26	CompSupport
1808	Bucconidae	BeakShapePC4	OU	3.06E-05	0.027570706	NA	NA	NA	63.99377306	-120.896637	4.050385746	0.041905685	26	CompSupport
1809	Bucconidae	BeakShapePC4	TDexp	1.70E-05	NA	NA	-1.00E-06	NA	63.63068466	-120.1704602	4.776562561	0.029146449	26	CompSupport
1810	Bucconidae	BeakShapePC4	TDlin	6.01E-09	NA	NA	99.99983823	NA	64.3303956	-121.5698821	3.377140671	0.058676778	26	CompSupport
1811	Bucconidae	BeakShapePC4	DDexp	1.37E-05	NA	0.004595262	NA	NA	65.66824202	-124.245575	0.701447828	0.223607094	26	CompSupport
1812	Bucconidae	BeakShapePC4	DDlin	1.33E-05	NA	9.63E-08	NA	NA	65.66914075	-124.2473724	0.699650368	0.223808147	26	CompSupport
1813	Bucconidae	BeakShapePC4	MC	9.16E-06	NA	NA	NA	-0.020307625	66.01896594	-124.9470228	0	0.317543361	26	CompSupport
1814	Bucerotidae	BeakShapePC4	BM	7.04E-05	NA	NA	NA	NA	108.1276282	-212.0330341	12.19754428	0.002176564	57	NoCompSupport
1815	Bucerotidae	BeakShapePC4	OU	0.000216211	0.102228387	NA	NA	NA	115.3417043	-224.2305784	0	0.9692471	57	NoCompSupport
1816	Bucerotidae	BeakShapePC4	TDexp	7.04E-05	NA	NA	-1.00E-06	NA	108.1275402	-209.8022501	14.42832827	0.000713449	57	NoCompSupport
1817	Bucerotidae	BeakShapePC4	TDlin	2.36E-08	NA	NA	100	NA	111.7924114	-217.1319927	7.098585725	0.027860968	57	NoCompSupport
1818	Bucerotidae	BeakShapePC4	DDexp	0.000154065	NA	-0.043899339	NA	NA	101.0967624	-195.7406946	28.48988385	6.31E-07	57	NoCompSupport
1819	Bucerotidae	BeakShapePC4	DDlin	0.000164774	NA	-5.81E-06	NA	NA	101.4996156	-196.546401	27.68417746	9.44E-07	57	NoCompSupport
1820	Bucerotidae	BeakShapePC4	MC	8.43E-05	NA	NA	NA	0	100.4917806	-194.530731	29.6998474	3.45E-07	57	NoCompSupport
1821	Cacatuidae	BeakShapePC4	BM	0.000325378	NA	NA	NA	NA	26.04332454	-47.41998242	13.84808712	0.000799018	21	NoCompSupport
1822	Cacatuidae	BeakShapePC4	OU	0.012092913	2.718281828	NA	NA	NA	34.33991712	-61.26806953	0	0.81213909	21	NoCompSupport
1823	Cacatuidae	BeakShapePC4	TDexp	0.000325387	NA	NA	-1.00E-06	NA	26.04326978	-44.67477485	16.59329469	0.000202508	21	NoCompSupport
1824	Cacatuidae	BeakShapePC4	TDlin	1.14E-07	NA	NA	99.99977422	NA	28.35596344	-49.30016216	11.96790737	0.002045655	21	NoCompSupport
1825	Cacatuidae	BeakShapePC4	DDexp	0.00011591	NA	0.066311593	NA	NA	31.83381134	-56.25585796	5.01221157	0.066258637	21	NoCompSupport
1826	Cacatuidae	BeakShapePC4	DDlin	0.000102945	NA	1.25E-05	NA	NA	31.82815415	-56.2445436	5.023525934	0.065884859	21	NoCompSupport
1827	Cacatuidae	BeakShapePC4	MC	0.000187332	NA	NA	NA	0	31.60429596	-55.79682722	5.471242317	0.052670233	21	NoCompSupport
1835	CC3	BeakShapePC4	BM	1.06E-05	NA	NA	NA	NA	162.7164306	-321.1975672	3.456627835	0.117038927	54	NoCompSupport
1836	CC3	BeakShapePC4	OU	4.15E-05	0.1586029	NA	NA	NA	165.5670975	-324.654195	0	0.659063905	54	NoCompSupport
1837	CC3	BeakShapePC4	TDexp	1.06E-05	NA	NA	-1.00E-06	NA	162.716403	-318.9528061	5.70138895	0.038096638	54	NoCompSupport
1838	CC3	BeakShapePC4	TDlin	5.19E-09	NA	NA	99.99999022	NA	164.2955659	-322.1111317	2.543063281	0.184802717	54	NoCompSupport
1839	CC3	BeakShapePC4	DDexp	8.15E-06	NA	0.022850751	NA	NA	158.0774945	-309.674989	14.97920599	0.000368328	54	NoCompSupport
1840	CC3	BeakShapePC4	DDlin	7.71E-06	NA	2.67E-07	NA	NA	158.0857231	-309.6914463	14.96274873	0.000371371	54	NoCompSupport
1841	CC3	BeakShapePC4	MC	1.28E-05	NA	NA	NA	-2.30E-08	157.7219272	-308.9638544	15.69034062	0.000258115	54	NoCompSupport
1842	CC4	BeakShapePC4	BM	2.65E-05	NA	NA	NA	NA	198.2836891	-392.3959496	20.60810223	3.34E-05	73	NoCompSupport
1843	CC4	BeakShapePC4	OU	5.32E-05	0.115314385	NA	NA	NA	209.6759389	-413.0040518	0	0.998342315	73	NoCompSupport
1844	CC4	BeakShapePC4	TDexp	2.65E-05	NA	NA	-1.00E-06	NA	198.2835745	-390.219323	22.78472883	1.13E-05	73	NoCompSupport
1845	CC4	BeakShapePC4	TDlin	9.91E-09	NA	NA	100	NA	203.1313423	-399.9148585	13.08919325	0.00143548	73	NoCompSupport
1846	CC4	BeakShapePC4	DDexp	9.29E-06	NA	0.052799884	NA	NA	199.2791956	-392.2105651	20.79348671	3.05E-05	73	NoCompSupport
1847	CC4	BeakShapePC4	DDlin	5.25E-12	NA	1.56E-06	NA	NA	200.8494157	-395.3510053	17.65304653	0.000146544	73	NoCompSupport
1848	CC4	BeakShapePC4	MC	2.31E-05	NA	NA	NA	0	195.1168315	-383.8858369	29.11821488	4.75E-07	73	NoCompSupport
1849	CC5CC6b	BeakShapePC4	BM	2.24E-05	NA	NA	NA	NA	96.75114028	-189.1493394	23.2881599	8.77E-06	37	NoCompSupport
1850	CC5CC6b	BeakShapePC4	OU	0.000159394	0.503244096	NA	NA	NA	109.582386	-212.4374993	0	0.99974205	37	NoCompSupport
1851	CC5CC6b	BeakShapePC4	TDexp	2.24E-05	NA	NA	-1.00E-06	NA	96.7510529	-186.7748331	25.66266621	2.67E-06	37	NoCompSupport
1852	CC5CC6b	BeakShapePC4	TDlin	8.41E-09	NA	NA	99.99994627	NA	100.5970723	-194.4668718	17.97062747	0.000125203	37	NoCompSupport
1853	CC5CC6b	BeakShapePC4	DDexp	3.84E-07	NA	0.363049995	NA	NA	100.5542333	-194.3811938	18.05630548	0.000119953	37	NoCompSupport
1854	CC5CC6b	BeakShapePC4	DDlin	2.46E-13	NA	2.81E-06	NA	NA	96.06705099	-185.4068293	27.03067003	1.35E-06	37	NoCompSupport
1855	CC5CC6b	BeakShapePC4	MC	1.81E-05	NA	NA	NA	0	87.53023214	-168.3331915	44.10430773	2.65E-10	37	NoCompSupport
1856	CC5CC6c	BeakShapePC4	BM	1.32E-05	NA	NA	NA	NA	103.4234608	-202.4598248	0.254800495	0.292730701	34	NoCompSupport
1857	CC5CC6c	BeakShapePC4	OU	2.92E-05	0.090794886	NA	NA	NA	104.7573126	-202.7146253	0	0.332504477	34	NoCompSupport
1858	CC5CC6c	BeakShapePC4	TDexp	1.32E-05	NA	NA	-1.00E-06	NA	103.4234425	-200.046885	2.667740239	0.087600193	34	NoCompSupport
1859	CC5CC6c	BeakShapePC4	TDlin	6.40E-09	NA	NA	100	NA	104.6107141	-202.4214281	0.293197153	0.287164364	34	NoCompSupport
1860	CC5CC6c	BeakShapePC4	DDexp	8.16E-07	NA	0.350020963	NA	NA	90.70780337	-174.6156067	28.09901853	2.63E-07	34	NoCompSupport
1861	CC5CC6c	BeakShapePC4	DDlin	1.86E-05	NA	3.35E-06	NA	NA	84.88015892	-162.9603178	39.75430744	7.75E-10	34	NoCompSupport
1862	CC5CC6c	BeakShapePC4	MC	4.84E-05	NA	NA	NA	-8.30E-10	81.36797156	-155.9359431	46.77868216	2.31E-11	34	NoCompSupport
1870	CC7	BeakShapePC4	BM	4.70E-05	NA	NA	NA	NA	281.4670095	-558.838781	77.47199435	9.47E-18	129	CompSupport
1871	CC7	BeakShapePC4	OU	0.002469227	2.718281828	NA	NA	NA	313.6464911	-621.1009822	15.20979319	0.000313787	129	CompSupport
1872	CC7	BeakShapePC4	TDexp	4.70E-05	NA	NA	-1.00E-06	NA	281.4667189	-556.7414377	79.56933764	3.32E-18	129	CompSupport
1873	CC7	BeakShapePC4	TDlin	1.78E-08	NA	NA	99.99973553	NA	292.5282606	-578.8645211	57.44625422	2.11E-13	129	CompSupport
1874	CC7	BeakShapePC4	DDexp	5.65E-05	NA	-0.022508214	NA	NA	320.7118659	-635.2317318	1.079043532	0.367356987	129	CompSupport
1875	CC7	BeakShapePC4	DDlin	5.25E-05	NA	-6.92E-07	NA	NA	321.2513877	-636.3107753	0	0.630085711	129	CompSupport
1876	CC7	BeakShapePC4	MC	2.77E-05	NA	NA	NA	-1.47E-08	315.6135756	-625.0351512	11.27562417	0.002243515	129	CompSupport
1877	Charadrii	BeakShapePC4	BM	3.39E-05	NA	NA	NA	NA	215.0866638	-426.0470119	64.16980893	1.16E-14	98	NoCompSupport
1878	Charadrii	BeakShapePC4	OU	0.00022441	0.293101596	NA	NA	NA	248.23607	-490.2168208	0	1	98	NoCompSupport
1879	Charadrii	BeakShapePC4	TDexp	3.39E-05	NA	NA	-1.00E-06	NA	215.0862438	-423.9171684	66.29965238	4.01E-15	98	NoCompSupport
1880	Charadrii	BeakShapePC4	TDlin	6.26E-09	NA	NA	99.99985218	NA	223.2738693	-440.2924195	49.92440126	1.44E-11	98	NoCompSupport
1881	Charadrii	BeakShapePC4	DDexp	2.64E-05	NA	0.002213011	NA	NA	222.5402873	-438.8252555	51.39156529	6.93E-12	98	NoCompSupport
1882	Charadrii	BeakShapePC4	DDlin	2.69E-05	NA	5.21E-08	NA	NA	222.5186808	-438.7820425	51.43477827	6.78E-12	98	NoCompSupport
1883	Charadrii	BeakShapePC4	MC	2.08E-05	NA	NA	NA	0	219.2812548	-432.3071905	57.90963027	2.66E-13	98	NoCompSupport
1905	Cotingidae	BeakShapePC4	BM	0.000101724	NA	NA	NA	NA	113.2053627	-222.1925437	33.80252564	2.08E-08	58	CompSupport_NotDifferentiable
1906	Cotingidae	BeakShapePC4	OU	0.003460729	2.718281828	NA	NA	NA	131.1640996	-255.8837547	0.111314611	0.430769916	58	CompSupport_NotDifferentiable
1907	Cotingidae	BeakShapePC4	TDexp	0.000101726	NA	NA	-1.00E-06	NA	113.205231	-219.9660175	36.02905177	6.84E-09	58	CompSupport_NotDifferentiable
1908	Cotingidae	BeakShapePC4	TDlin	4.75E-08	NA	NA	100	NA	119.6437193	-232.8429941	23.15207521	4.28E-06	58	CompSupport_NotDifferentiable
1909	Cotingidae	BeakShapePC4	DDexp	1.32E-05	NA	0.048495062	NA	NA	131.2197569	-255.9950693	0	0.455425166	58	CompSupport_NotDifferentiable
1910	Cotingidae	BeakShapePC4	DDlin	7.40E-06	NA	2.04E-06	NA	NA	129.8288128	-253.2131812	2.781888158	0.113328121	58	CompSupport_NotDifferentiable
1911	Cotingidae	BeakShapePC4	MC	6.93E-05	NA	NA	NA	-2.16E-09	124.3487948	-242.2531453	13.74192406	0.000472494	58	CompSupport_NotDifferentiable
1912	Cracidae	BeakShapePC4	BM	0.000126946	NA	NA	NA	NA	106.3083995	-208.3377293	0	0.45638776	46	NoCompSupport
1913	Cracidae	BeakShapePC4	OU	0.000155792	0.048387802	NA	NA	NA	106.6424539	-206.7134792	1.624250004	0.2025968	46	NoCompSupport
1914	Cracidae	BeakShapePC4	TDexp	0.000126948	NA	NA	-1.00E-06	NA	106.3083926	-206.0453566	2.292372671	0.145061307	46	NoCompSupport
1915	Cracidae	BeakShapePC4	TDlin	3.48E-05	NA	NA	0.25086962	NA	106.6089914	-206.6465542	1.691175048	0.195929573	46	NoCompSupport
1916	Cracidae	BeakShapePC4	DDexp	0.000157635	NA	0.017270357	NA	NA	96.55994143	-186.5484543	21.78927497	8.47E-06	46	NoCompSupport
1917	Cracidae	BeakShapePC4	DDlin	0.000153169	NA	3.52E-06	NA	NA	96.55999013	-186.5485517	21.78917756	8.47E-06	46	NoCompSupport
1918	Cracidae	BeakShapePC4	MC	0.0001948	NA	NA	NA	-1.36E-07	96.45434354	-186.3372585	22.00047075	7.62E-06	46	NoCompSupport
1919	Cuculidae	BeakShapePC4	BM	2.67E-05	NA	NA	NA	NA	317.0683933	-630.0451835	11.93405483	0.002402754	134	NoCompSupport
1920	Cuculidae	BeakShapePC4	OU	3.75E-05	0.021985259	NA	NA	NA	324.0819269	-641.9792383	0	0.937899691	134	NoCompSupport
1921	Cuculidae	BeakShapePC4	TDexp	2.67E-05	NA	NA	-1.00E-06	NA	317.068083	-627.9515506	14.02768768	0.000843495	134	NoCompSupport
1922	Cuculidae	BeakShapePC4	TDlin	4.54E-09	NA	NA	99.99998214	NA	321.3133424	-636.4420695	5.537168822	0.058853929	134	NoCompSupport
1923	Cuculidae	BeakShapePC4	DDexp	7.83E-06	NA	0.040484451	NA	NA	308.2915269	-610.3984385	31.58079983	1.30E-07	134	NoCompSupport
1924	Cuculidae	BeakShapePC4	DDlin	3.56E-06	NA	1.11E-06	NA	NA	303.4318251	-600.6790348	41.3002035	1.01E-09	134	NoCompSupport
1925	Cuculidae	BeakShapePC4	MC	3.73E-05	NA	NA	NA	0	284.1053914	-562.0261674	79.95307089	4.08E-18	134	NoCompSupport
1926	EurylaimidaePittidae	BeakShapePC4	BM	2.91E-05	NA	NA	NA	NA	125.8491477	-247.4482954	0	0.494491283	51	NoCompSupport
1927	EurylaimidaePittidae	BeakShapePC4	OU	2.91E-05	9.78E-17	NA	NA	NA	125.8491477	-245.1876571	2.260638298	0.159686158	51	NoCompSupport
1928	EurylaimidaePittidae	BeakShapePC4	TDexp	4.29E-05	NA	NA	-0.011458527	NA	125.9304312	-245.350224	2.098071337	0.173208116	51	NoCompSupport
1929	EurylaimidaePittidae	BeakShapePC4	TDlin	4.06E-05	NA	NA	-0.008290359	NA	125.926994	-245.3433496	2.104945745	0.172613787	51	NoCompSupport
1930	EurylaimidaePittidae	BeakShapePC4	DDexp	6.43E-05	NA	-0.015709222	NA	NA	112.565888	-218.6211377	28.82715766	2.72E-07	51	NoCompSupport
1931	EurylaimidaePittidae	BeakShapePC4	DDlin	5.98E-05	NA	-5.84E-07	NA	NA	112.419424	-218.3282096	29.12008575	2.35E-07	51	NoCompSupport
1932	EurylaimidaePittidae	BeakShapePC4	MC	5.01E-05	NA	NA	NA	-1.40E-09	111.9679932	-217.4253481	30.0229473	1.50E-07	51	NoCompSupport
1933	Falconidae	BeakShapePC4	BM	0.000419551	NA	NA	NA	NA	85.25424601	-166.308492	73.07022082	1.36E-16	63	NoCompSupport
1934	Falconidae	BeakShapePC4	OU	0.006471999	2.718281828	NA	NA	NA	122.8927462	-239.3787128	0	1	63	NoCompSupport
1935	Falconidae	BeakShapePC4	TDexp	0.000419573	NA	NA	-1.00E-06	NA	85.25406942	-164.1013592	75.27735364	4.51E-17	63	NoCompSupport
1936	Falconidae	BeakShapePC4	TDlin	1.00E-07	NA	NA	99.99993638	NA	90.32356531	-174.240351	65.13836187	7.17E-15	63	NoCompSupport
1937	Falconidae	BeakShapePC4	DDexp	5.64E-05	NA	0.13368664	NA	NA	91.67033452	-176.9338894	62.44482344	2.76E-14	63	NoCompSupport
1938	Falconidae	BeakShapePC4	DDlin	7.92E-05	NA	2.65E-05	NA	NA	90.41989379	-174.4330079	64.94570491	7.89E-15	63	NoCompSupport
1939	Falconidae	BeakShapePC4	MC	0.000464267	NA	NA	NA	-5.20E-09	82.06955752	-157.7323354	81.64637746	1.87E-18	63	NoCompSupport
1961	Lari	BeakShapePC4	BM	9.77E-05	NA	NA	NA	NA	345.0699538	-686.0548013	7.303010206	0.021570181	144	NoCompSupport
1962	Lari	BeakShapePC4	OU	0.000120028	0.039542167	NA	NA	NA	349.76462	-693.3578115	0	0.831155532	144	NoCompSupport
1963	Lari	BeakShapePC4	TDexp	9.77E-05	NA	NA	-1.00E-06	NA	345.0698397	-683.9682508	9.389560711	0.007599151	144	NoCompSupport
1964	Lari	BeakShapePC4	TDlin	1.82E-05	NA	NA	0.198426397	NA	347.9811224	-689.7908162	3.566995346	0.139675136	144	NoCompSupport
1965	Lari	BeakShapePC4	DDexp	7.34E-05	NA	0.025739663	NA	NA	310.7220244	-615.2726202	78.08519131	9.20E-18	144	NoCompSupport
1966	Lari	BeakShapePC4	DDlin	6.61E-05	NA	3.35E-06	NA	NA	310.5899656	-615.0085027	78.34930878	8.06E-18	144	NoCompSupport
1967	Lari	BeakShapePC4	MC	0.000133709	NA	NA	NA	0	305.5820408	-604.992653	88.36515847	5.39E-20	144	NoCompSupport
1968	M1	BeakShapePC4	BM	2.34E-05	NA	NA	NA	NA	298.5588559	-593.00762	7.42588834	0.013368468	112	NoCompSupport
1969	M1	BeakShapePC4	OU	3.28E-05	0.036319996	NA	NA	NA	303.3278653	-600.4335083	0	0.547763121	112	NoCompSupport
1970	M1	BeakShapePC4	TDexp	2.34E-05	NA	NA	-1.00E-06	NA	298.5587282	-590.8952342	9.538274096	0.00464925	112	NoCompSupport
1971	M1	BeakShapePC4	TDlin	4.38E-06	NA	NA	0.15723991	NA	301.1117684	-596.0013147	4.432193661	0.059724726	112	NoCompSupport
1972	M1	BeakShapePC4	DDexp	2.01E-05	NA	0.002841692	NA	NA	301.8672186	-597.512215	2.921293306	0.127128232	112	NoCompSupport
1973	M1	BeakShapePC4	DDlin	2.03E-05	NA	5.49E-08	NA	NA	301.8614529	-597.5006837	2.932824649	0.126397362	112	NoCompSupport
1974	M1	BeakShapePC4	MC	2.21E-05	NA	NA	NA	-1.93E-09	301.8175553	-597.4128885	3.020619845	0.120968842	112	NoCompSupport
1975	M4	BeakShapePC4	BM	4.43E-05	NA	NA	NA	NA	380.4541368	-756.8237665	24.68276167	4.36E-06	145	NoCompSupport
1976	M4	BeakShapePC4	OU	7.59E-05	0.108686725	NA	NA	NA	393.8383705	-781.5065282	0	0.999101569	145	NoCompSupport
1977	M4	BeakShapePC4	TDexp	4.43E-05	NA	NA	-1.00E-06	NA	380.4540109	-754.7378091	26.76871904	1.54E-06	145	NoCompSupport
1978	M4	BeakShapePC4	TDlin	2.04E-08	NA	NA	99.99992655	NA	386.8178188	-767.4654248	14.04110332	0.00089253	145	NoCompSupport
1979	M4	BeakShapePC4	DDexp	3.27E-05	NA	0.017167501	NA	NA	365.5999534	-725.0296941	56.4768341	5.44E-13	145	NoCompSupport
1980	M4	BeakShapePC4	DDlin	5.59E-06	NA	1.78E-06	NA	NA	367.209186	-728.2481591	53.25836904	2.72E-12	145	NoCompSupport
1981	M4	BeakShapePC4	MC	5.50E-05	NA	NA	NA	-2.68E-08	364.713279	-723.2563452	58.250183	2.24E-13	145	NoCompSupport
1982	M5	BeakShapePC4	BM	2.25E-05	NA	NA	NA	NA	397.214872	-790.343413	40.63407566	1.21E-09	142	CompSupport
1983	M5	BeakShapePC4	OU	5.76E-05	0.159550886	NA	NA	NA	416.5408034	-826.9076938	4.06979485	0.105097045	142	CompSupport
1984	M5	BeakShapePC4	TDexp	2.25E-05	NA	NA	-1.00E-06	NA	397.2147112	-788.2555093	42.72197939	4.25E-10	142	CompSupport
1985	M5	BeakShapePC4	TDlin	1.24E-08	NA	NA	99.9998124	NA	406.4891448	-806.8043765	24.17311213	4.53E-06	142	CompSupport
1986	M5	BeakShapePC4	DDexp	1.33E-06	NA	0.084882419	NA	NA	418.5757009	-830.9774887	0	0.804146597	142	CompSupport
1987	M5	BeakShapePC4	DDlin	3.53E-12	NA	6.73E-07	NA	NA	416.3940235	-826.6141339	4.363354775	0.090749612	142	CompSupport
1988	M5	BeakShapePC4	MC	2.00E-05	NA	NA	NA	-2.44E-08	405.772681	-805.371449	25.60603966	2.21E-06	142	CompSupport
1996	Meropidae	BeakShapePC4	BM	8.34E-06	NA	NA	NA	NA	84.86361859	-165.2054981	2.826701503	0.163097268	26	NoCompSupport
1997	Meropidae	BeakShapePC4	OU	1.91E-05	0.118490018	NA	NA	NA	87.56155432	-168.0321996	0	0.670281325	26	NoCompSupport
1998	Meropidae	BeakShapePC4	TDexp	8.34E-06	NA	NA	-1.00E-06	NA	84.86358784	-162.6362666	5.395932956	0.045138297	26	NoCompSupport
1999	Meropidae	BeakShapePC4	TDlin	2.01E-09	NA	NA	99.99998283	NA	85.84234715	-164.5937852	3.438414352	0.120119891	26	NoCompSupport
2000	Meropidae	BeakShapePC4	DDexp	6.66E-06	NA	0.073025702	NA	NA	80.28014702	-153.469385	14.5628146	0.000461299	26	NoCompSupport
2001	Meropidae	BeakShapePC4	DDlin	6.50E-06	NA	7.33E-07	NA	NA	80.37057736	-153.6502456	14.38195393	0.000504958	26	NoCompSupport
2002	Meropidae	BeakShapePC4	MC	1.16E-05	NA	NA	NA	-1.86E-09	80.12994268	-153.1689763	14.86322329	0.000396962	26	NoCompSupport
2003	Musophagidae	BeakShapePC4	BM	9.86E-06	NA	NA	NA	NA	56.89118394	-109.1507889	1.671321713	0.118614814	22	CompSupport_NotDifferentiable
2004	Musophagidae	BeakShapePC4	OU	1.96E-05	0.029918658	NA	NA	NA	58.67662946	-110.0199256	0.802185055	0.183176417	22	CompSupport_NotDifferentiable
2005	Musophagidae	BeakShapePC4	TDexp	9.86E-06	NA	NA	-1.00E-06	NA	56.89111968	-106.448906	4.373204615	0.0307208	22	CompSupport_NotDifferentiable
2006	Musophagidae	BeakShapePC4	TDlin	1.92E-09	NA	NA	99.99996253	NA	58.18028707	-109.0272408	1.794869831	0.111509226	22	CompSupport_NotDifferentiable
2007	Musophagidae	BeakShapePC4	DDexp	2.00E-07	NA	0.27912973	NA	NA	58.99761357	-110.6618938	0.160216842	0.2525057	22	CompSupport_NotDifferentiable
2008	Musophagidae	BeakShapePC4	DDlin	1.01E-11	NA	8.06E-07	NA	NA	59.07772199	-110.8221106	0	0.273565818	22	CompSupport_NotDifferentiable
2009	Musophagidae	BeakShapePC4	MC	9.88E-06	NA	NA	NA	-9.00E-09	56.8642798	-106.3952263	4.426884374	0.029907224	22	CompSupport_NotDifferentiable
2010	Odontophoridae	BeakShapePC4	BM	3.29E-05	NA	NA	NA	NA	74.96811925	-145.4917941	7.534819247	0.019627083	30	NoCompSupport
2011	Odontophoridae	BeakShapePC4	OU	8.42E-05	0.137836043	NA	NA	NA	79.97484511	-153.0266133	0	0.84922149	30	NoCompSupport
2012	Odontophoridae	BeakShapePC4	TDexp	3.29E-05	NA	NA	-1.00E-06	NA	74.96807328	-143.0130696	10.01354366	0.005683392	30	NoCompSupport
2013	Odontophoridae	BeakShapePC4	TDlin	1.33E-08	NA	NA	99.99993235	NA	77.12023324	-147.3173896	5.70922375	0.048896614	30	NoCompSupport
2014	Odontophoridae	BeakShapePC4	DDexp	3.96E-05	NA	-0.021294072	NA	NA	76.51720426	-146.1113316	6.915281712	0.026753871	30	NoCompSupport
2015	Odontophoridae	BeakShapePC4	DDlin	3.95E-05	NA	-6.93E-07	NA	NA	76.52861494	-146.134153	6.892460347	0.027060899	30	NoCompSupport
2016	Odontophoridae	BeakShapePC4	MC	3.00E-05	NA	NA	NA	-4.29E-09	76.3553825	-145.7876881	7.238925229	0.02275665	30	NoCompSupport
2017	Otididae	BeakShapePC4	BM	2.34E-05	NA	NA	NA	NA	64.00143859	-123.4574226	20.82917366	2.06E-05	25	CompSupport_NotDifferentiable
2018	Otididae	BeakShapePC4	OU	0.000277647	0.932829581	NA	NA	NA	74.8112405	-142.4796239	1.806972425	0.278361905	25	CompSupport_NotDifferentiable
2019	Otididae	BeakShapePC4	TDexp	2.34E-05	NA	NA	-1.00E-06	NA	64.00135647	-120.8598558	23.42674049	5.62E-06	25	CompSupport_NotDifferentiable
2020	Otididae	BeakShapePC4	TDlin	7.55E-09	NA	NA	99.99999115	NA	67.16017883	-127.1775005	17.10909578	0.000132372	25	CompSupport_NotDifferentiable
2021	Otididae	BeakShapePC4	DDexp	1.01E-08	NA	0.367721715	NA	NA	75.71472672	-144.2865963	0	0.687050842	25	CompSupport_NotDifferentiable
2022	Otididae	BeakShapePC4	DDlin	5.74E-13	NA	8.33E-07	NA	NA	72.65115419	-138.1594512	6.127145048	0.03209935	25	CompSupport_NotDifferentiable
2023	Otididae	BeakShapePC4	MC	1.45E-05	NA	NA	NA	-9.49E-09	70.02788763	-132.9129181	11.37367817	0.002329303	25	CompSupport_NotDifferentiable
2024	P10	BeakShapePC4	BM	0.000120587	NA	NA	NA	NA	370.3870055	-736.7077126	49.41631309	1.86E-11	184	NoCompSupport
2025	P10	BeakShapePC4	OU	0.000244329	0.12644161	NA	NA	NA	396.1286795	-786.1240257	0	0.99999975	184	NoCompSupport
2026	P10	BeakShapePC4	TDexp	0.00012059	NA	NA	-1.00E-06	NA	370.3867829	-734.6402326	51.48379309	6.61E-12	184	NoCompSupport
2027	P10	BeakShapePC4	TDlin	5.19E-08	NA	NA	99.99995551	NA	380.9251257	-755.716918	30.40710763	2.50E-07	184	NoCompSupport
2028	P10	BeakShapePC4	DDexp	3.12E-07	NA	0.156796906	NA	NA	344.1486688	-682.1640043	103.9600213	2.66E-23	184	NoCompSupport
2029	P10	BeakShapePC4	DDlin	0.000157778	NA	8.02E-06	NA	NA	264.9893828	-523.8454322	262.2785935	1.11E-57	184	NoCompSupport
2030	P10	BeakShapePC4	MC	0.000493266	NA	NA	NA	-5.61E-10	240.7955623	-475.4577912	310.6662345	3.46E-68	184	NoCompSupport
2031	P12	BeakShapePC4	BM	6.40E-05	NA	NA	NA	NA	106.9701347	-209.6736027	6.078579197	0.031786705	48	NoCompSupport
2032	P12	BeakShapePC4	OU	0.000182466	0.153708599	NA	NA	NA	111.1488182	-215.7521819	0	0.664036908	48	NoCompSupport
2033	P12	BeakShapePC4	TDexp	6.40E-05	NA	NA	-1.00E-06	NA	106.970098	-207.3947415	8.357440403	0.010171783	48	NoCompSupport
2034	P12	BeakShapePC4	TDlin	4.88E-08	NA	NA	99.99995587	NA	109.6077091	-212.6699637	3.082218236	0.142199161	48	NoCompSupport
2035	P12	BeakShapePC4	DDexp	1.41E-05	NA	0.144481483	NA	NA	108.3785837	-210.2117128	5.54046912	0.041600125	48	NoCompSupport
2036	P12	BeakShapePC4	DDlin	2.23E-11	NA	6.51E-06	NA	NA	109.2279778	-211.910501	3.841680884	0.097270649	48	NoCompSupport
2037	P12	BeakShapePC4	MC	6.34E-05	NA	NA	NA	-4.27E-08	107.2103917	-207.8753288	7.87685306	0.012934669	48	NoCompSupport
2038	P13P14P16	BeakShapePC4	BM	9.70E-05	NA	NA	NA	NA	450.8989678	-897.7354357	31.15821049	1.71E-07	195	NoCompSupport
2039	P13P14P16	BeakShapePC4	OU	0.000171145	0.127191619	NA	NA	NA	467.5096503	-928.8936462	0	0.998639571	195	NoCompSupport
2040	P13P14P16	BeakShapePC4	TDexp	9.71E-05	NA	NA	-1.00E-06	NA	450.8988198	-895.6719851	33.22166108	6.10E-08	195	NoCompSupport
2041	P13P14P16	BeakShapePC4	TDlin	9.44E-08	NA	NA	99.99997845	NA	460.9102405	-915.6948265	13.19881965	0.001359319	195	NoCompSupport
2042	P13P14P16	BeakShapePC4	DDexp	6.86E-06	NA	0.067348755	NA	NA	453.5651356	-901.0046168	27.88902942	8.78E-07	195	NoCompSupport
2043	P13P14P16	BeakShapePC4	DDlin	2.28E-10	NA	3.04E-06	NA	NA	443.9184432	-881.711232	47.18241417	5.67E-11	195	NoCompSupport
2044	P13P14P16	BeakShapePC4	MC	0.000128073	NA	NA	NA	0	423.6268684	-841.1280824	87.76556373	8.74E-20	195	NoCompSupport
2045	P17P18	BeakShapePC4	BM	6.73E-05	NA	NA	NA	NA	340.5464034	-677.0039179	47.28012369	5.41E-11	138	NoCompSupport
2046	P17P18	BeakShapePC4	OU	0.000248735	0.389519259	NA	NA	NA	365.231573	-724.2840416	0	0.999998749	138	NoCompSupport
2047	P17P18	BeakShapePC4	TDexp	6.73E-05	NA	NA	-1.00E-06	NA	340.5462708	-674.9134372	49.37060437	1.90E-11	138	NoCompSupport
2048	P17P18	BeakShapePC4	TDlin	5.63E-08	NA	NA	99.99975334	NA	351.6398189	-697.1005333	27.18350824	1.25E-06	138	NoCompSupport
2049	P17P18	BeakShapePC4	DDexp	4.75E-05	NA	0.032988021	NA	NA	292.9759548	-579.772805	144.5112365	4.17E-32	138	NoCompSupport
2050	P17P18	BeakShapePC4	DDlin	1.92E-10	NA	4.86E-06	NA	NA	292.6702598	-579.1614151	145.1226265	3.07E-32	138	NoCompSupport
2051	P17P18	BeakShapePC4	MC	0.000148856	NA	NA	NA	-8.92E-10	285.7301147	-565.2811249	159.0029167	2.97E-35	138	NoCompSupport
2059	P2	BeakShapePC4	BM	3.50E-05	NA	NA	NA	NA	368.8016567	-733.5296937	45.09777451	8.28E-11	166	CompSupport
2060	P2	BeakShapePC4	OU	5.52E-05	0.028120587	NA	NA	NA	372.5464877	-738.9448273	39.68264094	1.24E-09	166	CompSupport
2061	P2	BeakShapePC4	TDexp	3.50E-05	NA	NA	-1.00E-06	NA	368.8015173	-731.4548865	47.17258179	2.94E-11	166	CompSupport
2062	P2	BeakShapePC4	TDlin	9.39E-06	NA	NA	0.117714127	NA	371.2710284	-736.3939086	42.23355962	3.47E-10	166	CompSupport
2063	P2	BeakShapePC4	DDexp	9.46E-05	NA	-0.009142448	NA	NA	392.3878082	-778.6274683	0	0.514173557	166	CompSupport
2064	P2	BeakShapePC4	DDlin	7.34E-05	NA	-3.21E-07	NA	NA	392.2128114	-778.2774747	0.349993592	0.431627985	166	CompSupport
2065	P2	BeakShapePC4	MC	1.88E-05	NA	NA	NA	-0.018145716	390.1378998	-774.1276514	4.499816875	0.054198456	166	CompSupport
2066	P20a	BeakShapePC4	BM	2.99E-05	NA	NA	NA	NA	308.6674487	-613.2160856	19.0272007	7.38E-05	104	NoCompSupport
2067	P20a	BeakShapePC4	OU	0.00012406	0.459763844	NA	NA	NA	319.2416432	-632.2432863	0	0.998809392	104	NoCompSupport
2068	P20a	BeakShapePC4	TDexp	2.99E-05	NA	NA	-1.00E-06	NA	308.6673856	-611.0947711	21.14851519	2.55E-05	104	NoCompSupport
2069	P20a	BeakShapePC4	TDlin	1.93E-08	NA	NA	99.99993543	NA	312.3988831	-618.5577663	13.68552004	0.001065883	104	NoCompSupport
2070	P20a	BeakShapePC4	DDexp	1.43E-05	NA	0.026328659	NA	NA	307.9266048	-609.6132095	22.63007677	1.22E-05	104	NoCompSupport
2071	P20a	BeakShapePC4	DDlin	9.64E-06	NA	7.88E-07	NA	NA	308.0067297	-609.7734594	22.46982693	1.32E-05	104	NoCompSupport
2072	P20a	BeakShapePC4	MC	2.40E-05	NA	NA	NA	0	302.8210921	-599.4021841	32.8411022	7.38E-08	104	NoCompSupport
2073	P20b	BeakShapePC4	BM	4.23E-05	NA	NA	NA	NA	379.1574313	-754.2326708	7.800359267	0.016246345	149	NoCompSupport
2074	P20b	BeakShapePC4	OU	6.47E-05	0.059677703	NA	NA	NA	384.0992737	-762.0330301	0	0.802753436	149	NoCompSupport
2075	P20b	BeakShapePC4	TDexp	4.23E-05	NA	NA	-1.00E-06	NA	379.1573452	-752.1491731	9.883857033	0.005732313	149	NoCompSupport
2076	P20b	BeakShapePC4	TDlin	1.29E-05	NA	NA	0.203939639	NA	382.5775418	-758.9895663	3.043463835	0.175267906	149	NoCompSupport
2077	P20b	BeakShapePC4	DDexp	2.25E-05	NA	0.028831687	NA	NA	349.3643851	-692.5632529	69.46977726	6.60E-16	149	NoCompSupport
2078	P20b	BeakShapePC4	DDlin	8.57E-06	NA	1.72E-06	NA	NA	349.5756782	-692.9858391	69.04719101	8.15E-16	149	NoCompSupport
2079	P20b	BeakShapePC4	MC	6.75E-05	NA	NA	NA	-1.63E-08	344.397723	-682.6299287	79.40310142	4.60E-18	149	NoCompSupport
2080	P21	BeakShapePC4	BM	5.99E-05	NA	NA	NA	NA	248.2113773	-492.2937224	25.92105064	2.22E-06	96	NoCompSupport
2081	P21	BeakShapePC4	OU	0.000131605	0.235921879	NA	NA	NA	262.2378213	-518.214773	0	0.943789442	96	NoCompSupport
2082	P21	BeakShapePC4	TDexp	5.99E-05	NA	NA	-1.00E-06	NA	248.2113052	-490.1617408	28.05303222	7.64E-07	96	NoCompSupport
2083	P21	BeakShapePC4	TDlin	4.79E-08	NA	NA	99.99983765	NA	254.0988344	-501.9367991	16.27797386	0.000275523	96	NoCompSupport
2084	P21	BeakShapePC4	DDexp	3.56E-06	NA	0.129615225	NA	NA	259.3133185	-512.3657674	5.849005595	0.050673358	96	NoCompSupport
2085	P21	BeakShapePC4	DDlin	1.64E-11	NA	2.89E-06	NA	NA	257.0474441	-507.8340187	10.38075433	0.005256818	96	NoCompSupport
2086	P21	BeakShapePC4	MC	5.88E-05	NA	NA	NA	-9.40E-09	249.1088838	-491.956898	26.25787497	1.88E-06	96	NoCompSupport
2108	P7	BeakShapePC4	BM	5.90E-05	NA	NA	NA	NA	375.3854532	-746.6898254	33.1751329	6.25E-08	151	NoCompSupport
2109	P7	BeakShapePC4	OU	0.000119355	0.15237448	NA	NA	NA	393.0141118	-779.8649583	0	0.99995598	151	NoCompSupport
2110	P7	BeakShapePC4	TDexp	5.90E-05	NA	NA	-1.00E-06	NA	375.385321	-744.6073768	35.25758153	2.21E-08	151	NoCompSupport
2111	P7	BeakShapePC4	TDlin	3.40E-08	NA	NA	99.99992496	NA	382.9676007	-759.771936	20.09302226	4.33E-05	151	NoCompSupport
2112	P7	BeakShapePC4	DDexp	3.45E-05	NA	0.011941931	NA	NA	377.9292095	-749.6951537	30.16980455	2.81E-07	151	NoCompSupport
2113	P7	BeakShapePC4	DDlin	3.69E-05	NA	5.09E-07	NA	NA	377.6884409	-749.2136166	30.65134172	2.21E-07	151	NoCompSupport
2114	P7	BeakShapePC4	MC	5.78E-05	NA	NA	NA	-2.38E-08	376.8886644	-747.6140634	32.25089491	9.93E-08	151	NoCompSupport
2115	P8	BeakShapePC4	BM	1.85E-05	NA	NA	NA	NA	105.9184858	-207.5036383	3.309575317	0.085660468	39	NoCompSupport
2116	P8	BeakShapePC4	OU	4.36E-05	0.087672745	NA	NA	NA	108.749464	-210.8132136	0	0.4481729	39	NoCompSupport
2117	P8	BeakShapePC4	TDexp	1.85E-05	NA	NA	-1.00E-06	NA	105.9184445	-205.1511748	5.662038848	0.026421014	39	NoCompSupport
2118	P8	BeakShapePC4	TDlin	8.47E-09	NA	NA	99.99990784	NA	107.6505891	-208.6154639	2.197749714	0.149351746	39	NoCompSupport
2119	P8	BeakShapePC4	DDexp	7.87E-06	NA	0.057034616	NA	NA	107.3526796	-208.0196449	2.793568755	0.110874033	39	NoCompSupport
2120	P8	BeakShapePC4	DDlin	5.77E-06	NA	8.90E-07	NA	NA	107.4003229	-208.1149316	2.698282078	0.1162843	39	NoCompSupport
2121	P8	BeakShapePC4	MC	1.77E-05	NA	NA	NA	-1.76E-09	106.7911513	-206.8965884	3.916625268	0.063235539	39	NoCompSupport
2122	P9	BeakShapePC4	BM	9.40E-06	NA	NA	NA	NA	176.7654451	-349.3127084	13.06950425	0.000781998	58	CompSupport_NotDifferentiable
2123	P9	BeakShapePC4	OU	3.81E-05	0.181920605	NA	NA	NA	184.2206858	-361.9969271	0.385285562	0.444169277	58	CompSupport_NotDifferentiable
2124	P9	BeakShapePC4	TDexp	9.40E-06	NA	NA	-1.00E-06	NA	176.7653778	-347.0863111	15.29590151	0.000256891	58	CompSupport_NotDifferentiable
2125	P9	BeakShapePC4	TDlin	5.38E-09	NA	NA	100	NA	180.91217	-355.3798955	7.002317164	0.016243453	58	CompSupport_NotDifferentiable
2126	P9	BeakShapePC4	DDexp	5.27E-27	NA	0.919119816	NA	NA	184.4133285	-362.3822126	0	0.538532865	58	CompSupport_NotDifferentiable
2127	P9	BeakShapePC4	DDlin	2.74E-11	NA	2.78E-07	NA	NA	173.9577436	-341.4710428	20.91116987	1.55E-05	58	CompSupport_NotDifferentiable
2128	P9	BeakShapePC4	MC	1.58E-05	NA	NA	NA	0	166.8186374	-327.1928304	35.18938227	1.23E-08	58	CompSupport_NotDifferentiable
2129	Paleognathae	BeakShapePC4	BM	9.73E-06	NA	NA	NA	NA	130.9737378	-257.7025777	5.10779162	0.055350716	52	NoCompSupport
2130	Paleognathae	BeakShapePC4	OU	1.66E-05	0.018511456	NA	NA	NA	134.6551847	-262.8103693	0	0.711649427	52	NoCompSupport
2131	Paleognathae	BeakShapePC4	TDexp	9.73E-06	NA	NA	-1.00E-06	NA	130.973531	-255.447062	7.363307307	0.017920257	52	NoCompSupport
2132	Paleognathae	BeakShapePC4	TDlin	1.47E-09	NA	NA	99.99995725	NA	133.4550725	-260.410145	2.400224279	0.214320653	52	NoCompSupport
2133	Paleognathae	BeakShapePC4	DDexp	5.91E-05	NA	-0.079849115	NA	NA	127.0511288	-247.6022576	15.20811174	0.000354704	52	NoCompSupport
2134	Paleognathae	BeakShapePC4	DDlin	3.42E-05	NA	-9.27E-07	NA	NA	127.1811633	-247.8623266	14.94804277	0.000403961	52	NoCompSupport
2135	Paleognathae	BeakShapePC4	MC	1.49E-05	NA	NA	NA	-1.77E-10	119.9096269	-233.3192537	29.49111558	2.81E-07	52	NoCompSupport
2136	Petroicidae	BeakShapePC4	BM	9.26E-06	NA	NA	NA	NA	99.5567827	-194.7385654	7.06938436	0.014545229	35	CompSupport
2137	Petroicidae	BeakShapePC4	OU	2.67E-05	0.069776974	NA	NA	NA	101.6343874	-196.4945812	5.313368563	0.0349973	35	CompSupport
2138	Petroicidae	BeakShapePC4	TDexp	9.26E-06	NA	NA	-1.00E-06	NA	99.55673488	-192.3392762	9.468673558	0.004382496	35	CompSupport
2139	Petroicidae	BeakShapePC4	TDlin	3.14E-09	NA	NA	99.99973071	NA	101.0521391	-195.3300847	6.47786502	0.019550927	35	CompSupport
2140	Petroicidae	BeakShapePC4	DDexp	2.34E-06	NA	0.09679358	NA	NA	103.8849411	-200.9956887	0.812261037	0.332229062	35	CompSupport
2141	Petroicidae	BeakShapePC4	DDlin	1.66E-12	NA	7.22E-07	NA	NA	104.2910717	-201.8079498	0	0.498675307	35	CompSupport
2142	Petroicidae	BeakShapePC4	MC	7.76E-06	NA	NA	NA	-9.09E-08	102.6394951	-198.5047967	3.303153089	0.09561968	35	CompSupport
2143	Phalacrocoracidae	BeakShapePC4	BM	8.01E-06	NA	NA	NA	NA	99.53313032	-194.6662606	3.766796202	0.097677459	33	NoCompSupport
2144	Phalacrocoracidae	BeakShapePC4	OU	6.39E-05	0.27200056	NA	NA	NA	102.6303215	-198.4330568	0	0.64230863	33	NoCompSupport
2145	Phalacrocoracidae	BeakShapePC4	TDexp	8.01E-06	NA	NA	-1.00E-06	NA	99.53309129	-192.2385964	6.194460481	0.029015747	33	NoCompSupport
2146	Phalacrocoracidae	BeakShapePC4	TDlin	5.02E-09	NA	NA	100	NA	101.560121	-196.2926558	2.140400996	0.220273162	33	NoCompSupport
2147	Phalacrocoracidae	BeakShapePC4	DDexp	1.39E-08	NA	0.501733662	NA	NA	98.52857794	-190.2295697	8.203487177	0.010626229	33	NoCompSupport
2148	Phalacrocoracidae	BeakShapePC4	DDlin	1.98E-11	NA	1.18E-06	NA	NA	93.82966903	-180.8317519	17.60130499	9.68E-05	33	NoCompSupport
2149	Phalacrocoracidae	BeakShapePC4	MC	1.43E-05	NA	NA	NA	-1.97E-09	89.96003029	-173.0924744	25.34058247	2.02E-06	33	NoCompSupport
2150	Phasianidae	BeakShapePC4	BM	8.40E-05	NA	NA	NA	NA	365.677959	-727.281844	82.74946169	1.07E-18	165	NoCompSupport
2151	Phasianidae	BeakShapePC4	OU	0.000305183	0.346355394	NA	NA	NA	408.090187	-810.0313057	0	1	165	NoCompSupport
2152	Phasianidae	BeakShapePC4	TDexp	8.40E-05	NA	NA	-1.00E-06	NA	365.6777023	-725.2063362	84.82496948	3.81E-19	165	NoCompSupport
2153	Phasianidae	BeakShapePC4	TDlin	3.33E-08	NA	NA	99.9999695	NA	377.1141609	-748.0792535	61.95205218	3.53E-14	165	NoCompSupport
2154	Phasianidae	BeakShapePC4	DDexp	4.68E-05	NA	0.018428083	NA	NA	322.987365	-639.8256617	170.205644	1.10E-37	165	NoCompSupport
2155	Phasianidae	BeakShapePC4	DDlin	4.83E-05	NA	1.82E-06	NA	NA	325.6779075	-645.2067467	164.824559	1.62E-36	165	NoCompSupport
2156	Phasianidae	BeakShapePC4	MC	0.00015178	NA	NA	NA	-1.78E-10	316.8312227	-627.5133771	182.5179286	2.33E-40	165	NoCompSupport
2157	Pipridae	BeakShapePC4	BM	5.00E-05	NA	NA	NA	NA	126.6199067	-248.9731467	11.98103776	0.002462678	48	NoCompSupport
2158	Pipridae	BeakShapePC4	OU	0.000151872	0.313506369	NA	NA	NA	133.7498195	-260.9541844	0	0.984140033	48	NoCompSupport
2159	Pipridae	BeakShapePC4	TDexp	5.00E-05	NA	NA	-1.00E-06	NA	126.6198748	-246.6942951	14.25988929	0.000788064	48	NoCompSupport
2160	Pipridae	BeakShapePC4	TDlin	3.47E-08	NA	NA	99.99993403	NA	129.3924579	-252.2394613	8.714723058	0.012608947	48	NoCompSupport
2161	Pipridae	BeakShapePC4	DDexp	8.25E-06	NA	0.1092703	NA	NA	118.546917	-230.5483794	30.40580504	2.46E-07	48	NoCompSupport
2162	Pipridae	BeakShapePC4	DDlin	1.53E-12	NA	4.98E-06	NA	NA	116.5189161	-226.4923776	34.46180683	3.23E-08	48	NoCompSupport
2163	Pipridae	BeakShapePC4	MC	0.000106836	NA	NA	NA	-1.19E-09	108.4172496	-210.2890446	50.66513984	9.80E-12	48	NoCompSupport
2178	Procellariidae	BeakShapePC4	BM	2.58E-05	NA	NA	NA	NA	282.1209924	-560.131893	16.77183453	0.000226083	112	NoCompSupport
2179	Procellariidae	BeakShapePC4	OU	3.93E-05	0.036526121	NA	NA	NA	291.5629749	-576.9037276	0	0.991347393	112	NoCompSupport
2180	Procellariidae	BeakShapePC4	TDexp	2.58E-05	NA	NA	-1.00E-06	NA	282.1207336	-558.019245	18.88448252	7.86E-05	112	NoCompSupport
2181	Procellariidae	BeakShapePC4	TDlin	4.74E-09	NA	NA	99.99993815	NA	286.7859208	-567.3496194	9.554108146	0.008347908	112	NoCompSupport
2182	Procellariidae	BeakShapePC4	DDexp	2.31E-05	NA	0.014575035	NA	NA	259.6263919	-513.0305617	63.87316589	1.34E-14	112	NoCompSupport
2183	Procellariidae	BeakShapePC4	DDlin	2.49E-05	NA	4.15E-07	NA	NA	259.1328991	-512.0435759	64.86015164	8.17E-15	112	NoCompSupport
2184	Procellariidae	BeakShapePC4	MC	3.98E-05	NA	NA	NA	-3.30E-10	257.4266367	-508.6310511	68.27267646	1.48E-15	112	NoCompSupport
2185	Psittacidae1	BeakShapePC4	BM	8.74E-05	NA	NA	NA	NA	347.9853652	-691.8952587	11.95286203	0.002293943	162	NoCompSupport
2186	Psittacidae1	BeakShapePC4	OU	0.000129872	0.050333184	NA	NA	NA	355.0000097	-703.8481207	0	0.903885849	162	NoCompSupport
2187	Psittacidae1	BeakShapePC4	TDexp	8.74E-05	NA	NA	-1.00E-06	NA	347.9852202	-689.8185416	14.0295791	0.000812137	162	NoCompSupport
2188	Psittacidae1	BeakShapePC4	TDlin	3.01E-08	NA	NA	99.99999424	NA	352.7259916	-699.3000845	4.548036203	0.09300795	162	NoCompSupport
2189	Psittacidae1	BeakShapePC4	DDexp	2.02E-05	NA	0.049384314	NA	NA	338.2860046	-670.4201105	33.42801027	4.98E-08	162	NoCompSupport
2190	Psittacidae1	BeakShapePC4	DDlin	3.83E-10	NA	3.55E-06	NA	NA	338.6397692	-671.1276396	32.7204811	7.09E-08	162	NoCompSupport
2191	Psittacidae1	BeakShapePC4	MC	9.48E-05	NA	NA	NA	0	330.0275955	-653.9032922	49.94482851	1.29E-11	162	NoCompSupport
2192	Psittacidae2	BeakShapePC4	BM	0.000127962	NA	NA	NA	NA	300.2991395	-596.5193316	32.09172171	1.07E-07	155	NoCompSupport
2193	Psittacidae2	BeakShapePC4	OU	0.000276652	0.119785915	NA	NA	NA	317.3849969	-628.6110533	0	0.999976444	155	NoCompSupport
2194	Psittacidae2	BeakShapePC4	TDexp	0.000127966	NA	NA	-1.00E-06	NA	300.2989638	-594.4389872	34.17206616	3.80E-08	155	NoCompSupport
2195	Psittacidae2	BeakShapePC4	TDlin	4.03E-08	NA	NA	99.99998908	NA	306.7029027	-607.2468649	21.36418841	2.30E-05	155	NoCompSupport
2196	Psittacidae2	BeakShapePC4	DDexp	1.11E-05	NA	0.061950512	NA	NA	302.7891327	-599.419325	29.19172832	4.58E-07	155	NoCompSupport
2197	Psittacidae2	BeakShapePC4	DDlin	5.72E-13	NA	4.32E-06	NA	NA	295.7143833	-585.2698263	43.34122709	3.88E-10	155	NoCompSupport
2198	Psittacidae2	BeakShapePC4	MC	0.000180426	NA	NA	NA	-8.38E-11	273.5224737	-540.8860071	87.72504627	8.93E-20	155	NoCompSupport
2213	Ramphastidae	BeakShapePC4	BM	2.65E-05	NA	NA	NA	NA	310.2696556	-616.4340481	7.597776277	0.012980398	117	NoCompSupport
2214	Ramphastidae	BeakShapePC4	OU	3.97E-05	0.044537507	NA	NA	NA	315.1221069	-624.0318244	0	0.579594357	117	NoCompSupport
2215	Ramphastidae	BeakShapePC4	TDexp	2.65E-05	NA	NA	-1.00E-06	NA	310.2695481	-614.3267068	9.705117588	0.004525688	117	NoCompSupport
2216	Ramphastidae	BeakShapePC4	TDlin	1.01E-08	NA	NA	99.99988654	NA	313.9248141	-621.6372389	2.394585551	0.175043707	117	NoCompSupport
2217	Ramphastidae	BeakShapePC4	DDexp	9.03E-06	NA	0.035162201	NA	NA	313.8626915	-621.5129936	2.518830865	0.164500406	117	NoCompSupport
2218	Ramphastidae	BeakShapePC4	DDlin	8.83E-06	NA	6.29E-07	NA	NA	312.8732819	-619.5341745	4.497649964	0.061160618	117	NoCompSupport
2219	Ramphastidae	BeakShapePC4	MC	2.68E-05	NA	NA	NA	-5.30E-09	309.5458809	-612.8793724	11.15245205	0.002194825	117	NoCompSupport
2220	Rhinocryptidae	BeakShapePC4	BM	2.18E-05	NA	NA	NA	NA	75.91920232	-147.3768662	8.426618746	0.013321195	29	NoCompSupport
2221	Rhinocryptidae	BeakShapePC4	OU	0.001162411	2.718281828	NA	NA	NA	81.38174246	-155.8034849	0	0.900243948	29	NoCompSupport
2222	Rhinocryptidae	BeakShapePC4	TDexp	2.18E-05	NA	NA	-1.00E-06	NA	75.919163	-144.878326	10.92515892	0.003819373	29	NoCompSupport
2223	Rhinocryptidae	BeakShapePC4	TDlin	1.10E-08	NA	NA	99.99995161	NA	78.16231951	-149.364639	6.438845904	0.035990061	29	NoCompSupport
2224	Rhinocryptidae	BeakShapePC4	DDexp	1.10E-05	NA	0.046949955	NA	NA	77.31391019	-147.6678204	8.135664534	0.015407178	29	NoCompSupport
2225	Rhinocryptidae	BeakShapePC4	DDlin	7.62E-12	NA	1.75E-06	NA	NA	77.66651381	-148.3730276	7.430457301	0.021920826	29	NoCompSupport
2226	Rhinocryptidae	BeakShapePC4	MC	2.04E-05	NA	NA	NA	-5.18E-10	76.80881343	-146.6576269	9.14585806	0.009297418	29	NoCompSupport
2227	S10	BeakShapePC4	BM	9.34E-06	NA	NA	NA	NA	427.2197172	-850.3524779	8.2927955	0.005085371	141	NoCompSupport_NotDifferentiable
2228	S10	BeakShapePC4	OU	2.18E-05	0.077845945	NA	NA	NA	432.4102279	-858.6452734	0	0.321425484	141	NoCompSupport_NotDifferentiable
2229	S10	BeakShapePC4	TDexp	9.34E-06	NA	NA	-1.00E-06	NA	427.2196381	-848.2640938	10.3811796	0.001789929	141	NoCompSupport_NotDifferentiable
2230	S10	BeakShapePC4	TDlin	5.97E-09	NA	NA	99.99998444	NA	431.162864	-856.1505456	2.494727803	0.092333021	141	NoCompSupport_NotDifferentiable
2231	S10	BeakShapePC4	DDexp	2.08E-06	NA	0.031295787	NA	NA	432.3147314	-858.4542804	0.190992988	0.292150548	141	NoCompSupport_NotDifferentiable
2232	S10	BeakShapePC4	DDlin	5.97E-07	NA	2.00E-07	NA	NA	432.2016937	-858.2282049	0.417068462	0.260924608	141	NoCompSupport_NotDifferentiable
2233	S10	BeakShapePC4	MC	8.99E-06	NA	NA	NA	-1.47E-07	429.9066903	-853.6381982	5.007075182	0.026291039	141	NoCompSupport_NotDifferentiable
2234	S11	BeakShapePC4	BM	2.45E-05	NA	NA	NA	NA	280.1553147	-556.1941245	67.90054643	1.80E-15	106	NoCompSupport
2235	S11	BeakShapePC4	OU	0.000833395	2.718281828	NA	NA	NA	315.1649825	-624.0946709	0	0.999999957	106	NoCompSupport
2236	S11	BeakShapePC4	TDexp	2.45E-05	NA	NA	-1.00E-06	NA	280.1550416	-554.0747892	70.01988175	6.24E-16	106	NoCompSupport
2237	S11	BeakShapePC4	TDlin	9.84E-09	NA	NA	99.99986833	NA	292.4366909	-578.6380876	45.45658333	1.35E-10	106	NoCompSupport
2238	S11	BeakShapePC4	DDexp	9.77E-07	NA	0.089405453	NA	NA	298.2059459	-590.1765977	33.91807326	4.31E-08	106	NoCompSupport
2239	S11	BeakShapePC4	DDlin	1.05E-13	NA	7.83E-07	NA	NA	288.4792435	-570.7231929	53.37147806	2.57E-12	106	NoCompSupport
2240	S11	BeakShapePC4	MC	1.84E-05	NA	NA	NA	0	265.8417507	-525.4482073	98.64646358	3.79E-22	106	NoCompSupport
2241	S12	BeakShapePC4	BM	6.16E-05	NA	NA	NA	NA	149.6687588	-295.1500176	0	0.463548552	67	NoCompSupport
2242	S12	BeakShapePC4	OU	6.16E-05	9.51E-216	NA	NA	NA	149.6687588	-292.9565652	2.193452381	0.154807892	67	NoCompSupport
2243	S12	BeakShapePC4	TDexp	8.90E-05	NA	NA	-0.02591099	NA	149.884334	-293.3877156	1.762301997	0.192050841	67	NoCompSupport
2244	S12	BeakShapePC4	TDlin	8.45E-05	NA	NA	-0.018693747	NA	149.8714519	-293.3619514	1.78806617	0.189592692	67	NoCompSupport
2245	S12	BeakShapePC4	DDexp	3.86E-05	NA	0.054995727	NA	NA	133.4866924	-260.5924324	34.5575852	1.45E-08	67	NoCompSupport
2246	S12	BeakShapePC4	DDlin	2.65E-05	NA	4.78E-06	NA	NA	132.8327162	-259.2844801	35.86553749	7.55E-09	67	NoCompSupport
2247	S12	BeakShapePC4	MC	0.000107056	NA	NA	NA	0	129.8356869	-253.2904215	41.85959609	3.77E-10	67	NoCompSupport
2255	S3	BeakShapePC4	BM	2.24E-05	NA	NA	NA	NA	226.8912678	-449.6396785	27.40791388	1.11E-06	87	NoCompSupport
2256	S3	BeakShapePC4	OU	0.000336563	0.743244146	NA	NA	NA	241.6683745	-477.0475923	0	0.990838	87	NoCompSupport
2257	S3	BeakShapePC4	TDexp	2.24E-05	NA	NA	-1.00E-06	NA	226.8911237	-447.4930907	29.55450162	3.79E-07	87	NoCompSupport
2258	S3	BeakShapePC4	TDlin	1.18E-08	NA	NA	99.99983342	NA	234.2000287	-462.1109008	14.93669156	0.000565642	87	NoCompSupport
2259	S3	BeakShapePC4	DDexp	7.53E-06	NA	0.032202436	NA	NA	236.2542831	-466.2194095	10.82818284	0.00441258	87	NoCompSupport
2260	S3	BeakShapePC4	DDlin	5.50E-06	NA	5.10E-07	NA	NA	236.1480752	-466.0069937	11.04059865	0.003967958	87	NoCompSupport
2261	S3	BeakShapePC4	MC	1.94E-05	NA	NA	NA	-7.72E-09	233.229602	-460.1700474	16.87754497	0.000214334	87	NoCompSupport
2269	S6	BeakShapePC4	BM	4.81E-05	NA	NA	NA	NA	188.3786936	-372.595225	27.29837301	1.02E-06	77	NoCompSupport
2270	S6	BeakShapePC4	OU	0.001628098	2.718281828	NA	NA	NA	203.1111825	-399.893598	0	0.863291496	77	NoCompSupport
2271	S6	BeakShapePC4	TDexp	4.81E-05	NA	NA	-1.00E-06	NA	188.3786065	-370.4284459	29.46515208	3.45E-07	77	NoCompSupport
2272	S6	BeakShapePC4	TDlin	2.30E-08	NA	NA	99.99997301	NA	193.0779121	-379.827057	20.06654095	3.79E-05	77	NoCompSupport
2273	S6	BeakShapePC4	DDexp	1.74E-08	NA	0.31366677	NA	NA	201.2678391	-396.206911	3.686686935	0.13664809	77	NoCompSupport
2274	S6	BeakShapePC4	DDlin	2.31E-13	NA	2.43E-06	NA	NA	192.493758	-378.6587489	21.23484903	2.11E-05	77	NoCompSupport
2275	S6	BeakShapePC4	MC	3.92E-05	NA	NA	NA	0	182.0347615	-357.7407558	42.15284216	6.06E-10	77	NoCompSupport
2276	S7S8	BeakShapePC4	BM	3.59E-05	NA	NA	NA	NA	272.532501	-540.947355	34.20607509	3.73E-08	105	NoCompSupport
2277	S7S8	BeakShapePC4	OU	0.001129691	2.442953978	NA	NA	NA	290.6955269	-575.1534301	0	0.999980995	105	NoCompSupport
2278	S7S8	BeakShapePC4	TDexp	3.59E-05	NA	NA	-1.00E-06	NA	272.5323261	-538.8270283	36.32640175	1.29E-08	105	NoCompSupport
2279	S7S8	BeakShapePC4	TDlin	1.64E-08	NA	NA	99.99994331	NA	279.8143236	-553.3910235	21.76240656	1.88E-05	105	NoCompSupport
2280	S7S8	BeakShapePC4	DDexp	3.10E-05	NA	0.003858386	NA	NA	274.066146	-541.8946683	33.25876176	6.00E-08	105	NoCompSupport
2281	S7S8	BeakShapePC4	DDlin	3.14E-05	NA	1.17E-07	NA	NA	274.0545678	-541.8715118	33.28191828	5.93E-08	105	NoCompSupport
2282	S7S8	BeakShapePC4	MC	2.99E-05	NA	NA	NA	0	273.2945225	-540.3514213	34.80200876	2.77E-08	105	NoCompSupport
2283	S9	BeakShapePC4	BM	1.59E-05	NA	NA	NA	NA	343.8559674	-683.6119349	29.33997567	4.25E-07	123	NoCompSupport
2284	S9	BeakShapePC4	OU	4.30E-05	0.114235973	NA	NA	NA	359.5767956	-712.9519105	0	0.999670225	123	NoCompSupport
2285	S9	BeakShapePC4	TDexp	1.59E-05	NA	NA	-1.00E-06	NA	343.8557812	-681.5098817	31.44202884	1.49E-07	123	NoCompSupport
2286	S9	BeakShapePC4	TDlin	6.41E-09	NA	NA	99.99991909	NA	351.5582839	-696.9148871	16.03702339	0.000329201	123	NoCompSupport
2287	S9	BeakShapePC4	DDexp	2.82E-06	NA	0.083277929	NA	NA	307.5705311	-608.9393816	104.0125289	2.59E-23	123	NoCompSupport
2288	S9	BeakShapePC4	DDlin	3.04E-12	NA	1.24E-06	NA	NA	306.3672175	-606.5327544	106.4191561	7.78E-24	123	NoCompSupport
2289	S9	BeakShapePC4	MC	2.02E-05	NA	NA	NA	0	275.4261328	-544.650585	168.3013255	2.84E-37	123	NoCompSupport
2311	Strigidae	BeakShapePC4	BM	5.49E-05	NA	NA	NA	NA	136.0543437	-267.9295828	36.44026822	1.22E-08	70	NoCompSupport
2312	Strigidae	BeakShapePC4	OU	0.003758334	2.718281828	NA	NA	NA	155.3667437	-304.3698511	0	0.996861155	70	NoCompSupport
2313	Strigidae	BeakShapePC4	TDexp	5.49E-05	NA	NA	-1.00E-06	NA	136.054153	-265.7446696	38.62518149	4.09E-09	70	NoCompSupport
2314	Strigidae	BeakShapePC4	TDlin	1.40E-08	NA	NA	99.99994522	NA	141.8477867	-277.3319371	27.03791395	1.34E-06	70	NoCompSupport
2315	Strigidae	BeakShapePC4	DDexp	1.47E-05	NA	0.038570503	NA	NA	149.1392626	-291.9148887	12.45496231	0.001968221	70	NoCompSupport
2316	Strigidae	BeakShapePC4	DDlin	1.59E-05	NA	9.96E-07	NA	NA	148.5222122	-290.6807881	13.68906293	0.001061922	70	NoCompSupport
2317	Strigidae	BeakShapePC4	MC	4.66E-05	NA	NA	NA	0	146.230425	-286.0972136	18.27263751	0.000107345	70	NoCompSupport
2318	Thamnophilidae	BeakShapePC4	BM	2.25E-05	NA	NA	NA	NA	443.8339875	-883.5920257	1.921955292	0.184597003	161	NoCompSupport
2319	Thamnophilidae	BeakShapePC4	OU	3.15E-05	0.034865112	NA	NA	NA	445.8334236	-885.513981	0	0.482582907	161	NoCompSupport
2320	Thamnophilidae	BeakShapePC4	TDexp	2.25E-05	NA	NA	-1.00E-06	NA	443.8339249	-881.5149835	3.998997478	0.06534324	161	NoCompSupport
2321	Thamnophilidae	BeakShapePC4	TDlin	5.56E-06	NA	NA	0.174735565	NA	445.2433039	-884.3337416	1.180239423	0.26747685	161	NoCompSupport
2322	Thamnophilidae	BeakShapePC4	DDexp	5.41E-06	NA	0.04026407	NA	NA	414.228824	-822.3047817	63.20919927	9.08E-15	161	NoCompSupport
2323	Thamnophilidae	BeakShapePC4	DDlin	3.29E-12	NA	8.03E-07	NA	NA	415.6834337	-825.2140012	60.29997984	3.89E-14	161	NoCompSupport
2324	Thamnophilidae	BeakShapePC4	MC	3.81E-05	NA	NA	NA	0	404.2624231	-802.37198	83.14200101	4.26E-19	161	NoCompSupport
2367	Alcedinidae	BodyMass	BM	0.020184864	NA	NA	NA	NA	-63.12610366	130.388571	0	0.409909119	91	NoCompSupport
2368	Alcedinidae	BodyMass	OU	0.020184864	8.70E-17	NA	NA	NA	-63.12610366	132.5280694	2.139498433	0.140637584	91	NoCompSupport
2369	Alcedinidae	BodyMass	TDexp	0.046152475	NA	NA	-0.028632371	NA	-62.63665147	131.549165	1.16059405	0.229439287	91	NoCompSupport
2370	Alcedinidae	BodyMass	TDlin	0.03697428	NA	NA	-0.01546617	NA	-62.6785987	131.6330595	1.244488499	0.22001401	91	NoCompSupport
2371	Alcedinidae	BodyMass	DDexp	0.034384241	NA	0.000983056	NA	NA	-88.37200227	183.0198666	52.63129564	1.53E-12	91	NoCompSupport
2372	Alcedinidae	BodyMass	DDlin	0.03413162	NA	4.53E-05	NA	NA	-88.37116572	183.0181935	52.62962254	1.53E-12	91	NoCompSupport
2373	Alcedinidae	BodyMass	MC	0.03515584	NA	NA	NA	-2.19E-09	-88.37457855	183.0250192	52.6364482	1.52E-12	91	NoCompSupport
2374	Anatinae	BodyMass	BM	0.065689295	NA	NA	NA	NA	-82.37941769	168.8631832	10.31856087	0.005383448	118	NoCompSupport
2375	Anatinae	BodyMass	OU	0.098489514	0.110722315	NA	NA	NA	-76.16704801	158.5446223	0	0.936930814	118	NoCompSupport
2376	Anatinae	BodyMass	TDexp	0.06569165	NA	NA	-1.00E-06	NA	-82.37948187	170.96949	12.42486771	0.00187794	118	NoCompSupport
2377	Anatinae	BodyMass	TDlin	3.65E-05	NA	NA	99.99997561	NA	-78.98774384	164.186014	5.64139166	0.055807798	118	NoCompSupport
2378	Anatinae	BodyMass	DDexp	0.023620979	NA	0.083289024	NA	NA	-130.1689292	266.5483847	108.0037624	3.30E-24	118	NoCompSupport
2379	Anatinae	BodyMass	DDlin	2.25E-07	NA	0.007539338	NA	NA	-128.6896966	263.5899195	105.0452972	1.45E-23	118	NoCompSupport
2380	Anatinae	BodyMass	MC	0.171736601	NA	NA	NA	-6.59E-08	-139.0997681	284.4100626	125.8654402	4.37E-28	118	NoCompSupport
2381	Anserinae	BodyMass	BM	0.055595326	NA	NA	NA	NA	-17.69066872	39.92679199	0	0.449091722	25	NoCompSupport
2382	Anserinae	BodyMass	OU	0.055913565	0.000935319	NA	NA	NA	-17.69037625	42.52360964	2.596817657	0.122586673	25	NoCompSupport
2383	Anserinae	BodyMass	TDexp	0.055596172	NA	NA	-1.00E-06	NA	-17.69066903	42.52419521	2.597403223	0.122550787	25	NoCompSupport
2384	Anserinae	BodyMass	TDlin	0.054466254	NA	NA	0.001370804	NA	-17.69045809	42.52377332	2.596981331	0.122576642	25	NoCompSupport
2385	Anserinae	BodyMass	DDexp	0.038333834	NA	0.047131335	NA	NA	-18.24574948	43.6343561	3.707564114	0.070347348	25	NoCompSupport
2386	Anserinae	BodyMass	DDlin	0.037943785	NA	0.00250429	NA	NA	-18.29630352	43.73546418	3.808672195	0.066879403	25	NoCompSupport
2387	Anserinae	BodyMass	MC	0.056413422	NA	NA	NA	-0.015945105	-18.6712616	44.48538033	4.558588346	0.045967424	25	NoCompSupport
2388	Antpittas	BodyMass	BM	0.008510719	NA	NA	NA	NA	-16.75130913	37.98261826	13.02755242	0.001400946	28	CompSupport
2389	Antpittas	BodyMass	OU	0.008510719	1.08E-59	NA	NA	NA	-16.75130913	40.50261826	15.54755242	0.000397384	28	CompSupport
2390	Antpittas	BodyMass	TDexp	0.127449257	NA	NA	-0.190383508	NA	-12.97149576	32.94299153	7.987925685	0.017408542	28	CompSupport
2391	Antpittas	BodyMass	TDlin	0.032617974	NA	NA	-0.042967316	NA	-12.31638223	31.63276446	6.67769862	0.033517729	28	CompSupport
2392	Antpittas	BodyMass	DDexp	0.016300087	NA	-0.043023458	NA	NA	-15.97698954	38.95397908	13.99891324	0.000861972	28	CompSupport
2393	Antpittas	BodyMass	DDlin	0.035718849	NA	-0.00145147	NA	NA	-15.32156107	37.64312214	12.6880563	0.00166013	28	CompSupport
2394	Antpittas	BodyMass	MC	0.000803887	NA	NA	NA	-0.07924362	-8.977532921	24.95506584	0	0.944753298	28	CompSupport
2402	Apodidae	BodyMass	BM	0.014145615	NA	NA	NA	NA	-26.71272861	57.85402864	0	0.495213803	31	NoCompSupport
2403	Apodidae	BodyMass	OU	0.014145615	2.18E-17	NA	NA	NA	-26.71272861	60.3143461	2.46031746	0.144724345	31	NoCompSupport
2404	Apodidae	BodyMass	TDexp	0.032485907	NA	NA	-0.025870124	NA	-26.52514239	59.93917368	2.085145034	0.174585934	31	NoCompSupport
2405	Apodidae	BodyMass	TDlin	0.028595752	NA	NA	-0.01516882	NA	-26.46620219	59.82129326	1.967264622	0.185185363	31	NoCompSupport
2406	Apodidae	BodyMass	DDexp	0.006148617	NA	0.075671341	NA	NA	-33.89171069	74.67231028	16.81828163	0.000110344	31	NoCompSupport
2407	Apodidae	BodyMass	DDlin	3.79E-11	NA	0.001515079	NA	NA	-33.68738733	74.26366354	16.4096349	0.000135359	31	NoCompSupport
2408	Apodidae	BodyMass	MC	0.02381944	NA	NA	NA	-1.40E-08	-34.79191444	76.47271777	18.61868912	4.49E-05	31	NoCompSupport
2409	Ardeidae	BodyMass	BM	0.017712418	NA	NA	NA	NA	-58.76201217	121.7274142	0	0.501474376	62	NoCompSupport
2410	Ardeidae	BodyMass	OU	0.017712418	4.18E-16	NA	NA	NA	-58.76201217	123.9378174	2.210403273	0.166060283	62	NoCompSupport
2411	Ardeidae	BodyMass	TDexp	0.018463603	NA	NA	-0.000936739	NA	-58.76118023	123.9361536	2.208739405	0.166198492	62	NoCompSupport
2412	Ardeidae	BodyMass	TDlin	0.018820299	NA	NA	-0.001325241	NA	-58.76077437	123.9353418	2.207927676	0.16626596	62	NoCompSupport
2413	Ardeidae	BodyMass	DDexp	0.029032979	NA	-0.003879278	NA	NA	-72.00309313	150.4199794	28.6925652	2.95E-07	62	NoCompSupport
2414	Ardeidae	BodyMass	DDlin	0.031288765	NA	-0.000235605	NA	NA	-71.99257317	150.3989394	28.67152527	2.98E-07	62	NoCompSupport
2415	Ardeidae	BodyMass	MC	0.025873829	NA	NA	NA	-0.00245185	-72.0002637	150.4143205	28.68690634	2.96E-07	62	NoCompSupport
2423	BC6	BodyMass	BM	0.006144954	NA	NA	NA	NA	-11.35623962	26.95247924	0	0.505377855	53	NoCompSupport
2424	BC6	BodyMass	OU	0.006144954	3.67E-17	NA	NA	NA	-11.35623962	29.20227516	2.249795918	0.164088911	53	NoCompSupport
2425	BC6	BodyMass	TDexp	0.006760757	NA	NA	-0.004190742	NA	-11.34924435	29.18828462	2.235805383	0.165240781	53	NoCompSupport
2426	BC6	BodyMass	TDlin	0.006559204	NA	NA	-0.002763865	NA	-11.35135074	29.19249739	2.240018148	0.164893087	53	NoCompSupport
2427	BC6	BodyMass	DDexp	0.00750084	NA	0.004107771	NA	NA	-18.48574131	43.46127853	16.50879929	0.000131455	53	NoCompSupport
2428	BC6	BodyMass	DDlin	0.007478823	NA	3.33E-05	NA	NA	-18.485574	43.46094391	16.50846467	0.000131477	53	NoCompSupport
2429	BC6	BodyMass	MC	0.007381459	NA	NA	NA	-0.006739275	-18.44855155	43.38689901	16.43441977	0.000136435	53	NoCompSupport
2430	Bucconidae	BodyMass	BM	0.008234829	NA	NA	NA	NA	-16.75651577	38.03477067	0	0.476265257	26	NoCompSupport
2431	Bucconidae	BodyMass	OU	0.011539384	0.0148043	NA	NA	NA	-16.62336359	40.33763628	2.302865606	0.150587176	26	NoCompSupport
2432	Bucconidae	BodyMass	TDexp	0.008235067	NA	NA	-1.00E-06	NA	-16.75652517	40.60395942	2.569188754	0.131812517	26	NoCompSupport
2433	Bucconidae	BodyMass	TDlin	2.97E-06	NA	NA	99.99996062	NA	-16.30818369	39.70727646	1.672505792	0.206380606	26	NoCompSupport
2434	Bucconidae	BodyMass	DDexp	0.008564666	NA	0.011676098	NA	NA	-19.17665808	45.44422526	7.409454588	0.011719424	26	NoCompSupport
2435	Bucconidae	BodyMass	DDlin	0.00826943	NA	0.000134796	NA	NA	-19.17313205	45.43717319	7.402402517	0.01176082	26	NoCompSupport
2436	Bucconidae	BodyMass	MC	0.009937786	NA	NA	NA	-2.80E-08	-19.19780466	45.48651841	7.451747735	0.011474201	26	NoCompSupport
2437	Bucerotidae	BodyMass	BM	0.01586917	NA	NA	NA	NA	-46.29899067	96.82020356	6.059284418	0.024824737	57	NoCompSupport
2438	Bucerotidae	BodyMass	OU	0.01586917	2.43E-85	NA	NA	NA	-46.29899067	99.05081153	8.289892384	0.008137937	57	NoCompSupport
2439	Bucerotidae	BodyMass	TDexp	0.100810497	NA	NA	-0.075724048	NA	-42.15404448	90.76091914	0	0.513619563	57	NoCompSupport
2440	Bucerotidae	BodyMass	TDlin	0.050893588	NA	NA	-0.025637704	NA	-42.27871341	91.010257	0.249337858	0.453417763	57	NoCompSupport
2441	Bucerotidae	BodyMass	DDexp	0.010021715	NA	0.098394283	NA	NA	-69.15686913	144.7665685	54.00564931	9.63E-13	57	NoCompSupport
2442	Bucerotidae	BodyMass	DDlin	0.002381483	NA	0.002889911	NA	NA	-69.00665852	144.4661472	53.70522809	1.12E-12	57	NoCompSupport
2443	Bucerotidae	BodyMass	MC	0.038053943	NA	NA	NA	0	-71.45348379	149.3597978	58.59887862	9.68E-14	57	NoCompSupport
2444	Cacatuidae	BodyMass	BM	0.018583971	NA	NA	NA	NA	-16.42988001	37.5264267	0.04862887	0.254156675	21	NoCompSupport_NotDifferentiable
2445	Cacatuidae	BodyMass	OU	0.081889035	0.154711196	NA	NA	NA	-15.03301656	37.47779783	0	0.260412092	21	NoCompSupport_NotDifferentiable
2446	Cacatuidae	BodyMass	TDexp	0.018584459	NA	NA	-1.00E-06	NA	-16.42990511	40.27157493	2.793777106	0.06441695	21	NoCompSupport_NotDifferentiable
2447	Cacatuidae	BodyMass	TDlin	7.53E-06	NA	NA	99.9999601	NA	-15.63338264	38.67852999	1.200732161	0.142864877	21	NoCompSupport_NotDifferentiable
2448	Cacatuidae	BodyMass	DDexp	0.006851724	NA	0.129033203	NA	NA	-16.06529026	39.54234523	2.064547409	0.092757786	21	NoCompSupport_NotDifferentiable
2449	Cacatuidae	BodyMass	DDlin	7.12E-08	NA	0.002665806	NA	NA	-15.63417159	38.68010789	1.202310061	0.142752208	21	NoCompSupport_NotDifferentiable
2450	Cacatuidae	BodyMass	MC	0.019336138	NA	NA	NA	-1.33E-09	-16.84250289	41.09677048	3.618972653	0.042639413	21	NoCompSupport_NotDifferentiable
2458	CC3	BodyMass	BM	0.005379084	NA	NA	NA	NA	-5.476973838	15.18924179	1.995366602	0.154460907	54	NoCompSupport
2459	CC3	BodyMass	OU	0.005379084	3.38E-19	NA	NA	NA	-5.476973838	17.43394768	4.240072485	0.05027903	54	NoCompSupport
2460	CC3	BodyMass	TDexp	0.042374897	NA	NA	-0.112571913	NA	-3.356937595	13.19387519	0	0.418896696	54	NoCompSupport
2461	CC3	BodyMass	TDlin	0.016044946	NA	NA	-0.034203487	NA	-3.464011009	13.40802202	0.214146826	0.376361804	54	NoCompSupport
2462	CC3	BodyMass	DDexp	0.004573815	NA	0.030745732	NA	NA	-16.94872384	40.37744768	27.18357249	5.24E-07	54	NoCompSupport
2463	CC3	BodyMass	DDlin	0.004691644	NA	0.000195844	NA	NA	-17.03563326	40.55126653	27.35739134	4.80E-07	54	NoCompSupport
2464	CC3	BodyMass	MC	0.005635084	NA	NA	NA	-0.030899785	-16.88551082	40.25102164	27.05714645	5.58E-07	54	NoCompSupport
2465	CC4	BodyMass	BM	0.011863348	NA	NA	NA	NA	-24.53846753	53.24836364	0	0.478634715	73	NoCompSupport
2466	CC4	BodyMass	OU	0.012745885	0.006703587	NA	NA	NA	-24.4072279	55.16228189	1.913918253	0.183823964	73	NoCompSupport
2467	CC4	BodyMass	TDexp	0.011863643	NA	NA	-1.00E-06	NA	-24.53848706	55.4248002	2.176436561	0.161211864	73	NoCompSupport
2468	CC4	BodyMass	TDlin	0.009353422	NA	NA	0.011057177	NA	-24.44885234	55.24553078	1.997167139	0.176329453	73	NoCompSupport
2469	CC4	BodyMass	DDexp	0.012621442	NA	0.024049513	NA	NA	-43.09995823	92.54774254	39.2993789	1.40E-09	73	NoCompSupport
2470	CC4	BodyMass	DDlin	0.011616347	NA	0.000472822	NA	NA	-43.12876206	92.6053502	39.35698656	1.36E-09	73	NoCompSupport
2471	CC4	BodyMass	MC	0.02069337	NA	NA	NA	0	-44.07837477	94.50457563	41.256212	5.26E-10	73	NoCompSupport
2472	CC5CC6b	BodyMass	BM	0.010636416	NA	NA	NA	NA	-17.28253243	38.91800603	0.066860044	0.283553469	37	NoCompSupport
2473	CC5CC6b	BodyMass	OU	0.017596211	0.041375652	NA	NA	NA	-16.06193663	38.85114599	0	0.293192893	37	NoCompSupport
2474	CC5CC6b	BodyMass	TDexp	0.010636676	NA	NA	-1.00E-06	NA	-17.282567	41.29240672	2.441260735	0.08650484	37	NoCompSupport
2475	CC5CC6b	BodyMass	TDlin	4.71E-06	NA	NA	99.99995882	NA	-16.45461009	39.63649291	0.78534692	0.197978269	37	NoCompSupport
2476	CC5CC6b	BodyMass	DDexp	0.007591196	NA	0.040944283	NA	NA	-17.75755809	42.2423889	3.391242908	0.053796547	37	NoCompSupport
2477	CC5CC6b	BodyMass	DDlin	0.007951854	NA	0.000348515	NA	NA	-17.80453257	42.33633788	3.485191888	0.051327917	37	NoCompSupport
2478	CC5CC6b	BodyMass	MC	0.009396415	NA	NA	NA	0	-18.22687121	43.18101516	4.329869167	0.033646066	37	NoCompSupport
2479	CC5CC6c	BodyMass	BM	0.015848766	NA	NA	NA	NA	-17.07308666	38.53327009	9.977925713	0.006634064	34	NoCompSupport
2480	CC5CC6c	BodyMass	OU	0.10103886	0.434123411	NA	NA	NA	-10.87767219	28.55534438	0	0.973775237	34	NoCompSupport
2481	CC5CC6c	BodyMass	TDexp	0.015849135	NA	NA	-1.00E-06	NA	-17.07314185	40.94628369	12.39093931	0.001985183	34	NoCompSupport
2482	CC5CC6c	BodyMass	TDlin	7.23E-06	NA	NA	99.99997457	NA	-14.90595372	36.61190744	8.056563057	0.017337972	34	NoCompSupport
2483	CC5CC6c	BodyMass	DDexp	0.000230114	NA	0.41555406	NA	NA	-19.08108813	44.96217625	16.40683187	0.000266539	34	NoCompSupport
2484	CC5CC6c	BodyMass	DDlin	3.87E-09	NA	0.003263157	NA	NA	-24.66200694	56.12401388	27.5686695	1.00E-06	34	NoCompSupport
2485	CC5CC6c	BodyMass	MC	0.036972567	NA	NA	NA	-8.40E-10	-31.47547172	69.75094344	41.19559906	1.10E-09	34	NoCompSupport
2493	CC7	BodyMass	BM	0.012652746	NA	NA	NA	NA	-79.45652423	163.0082866	16.93348166	0.000138447	129	NoCompSupport
2494	CC7	BodyMass	OU	0.012652746	4.03E-18	NA	NA	NA	-79.45652423	165.1050485	19.03024357	4.85E-05	129	NoCompSupport
2495	CC7	BodyMass	TDexp	0.094284014	NA	NA	-0.097476238	NA	-69.94140244	146.0748049	0	0.6581784	129	NoCompSupport
2496	CC7	BodyMass	TDlin	0.037756481	NA	NA	-0.029530444	NA	-70.59713664	147.3862733	1.3114684	0.341634626	129	NoCompSupport
2497	CC7	BodyMass	DDexp	0.021458735	NA	0.013944536	NA	NA	-146.85488	299.90176	153.8269551	2.60E-34	129	NoCompSupport
2498	CC7	BodyMass	DDlin	0.022520197	NA	0.000392897	NA	NA	-147.4137156	301.0194313	154.9446264	1.49E-34	129	NoCompSupport
2499	CC7	BodyMass	MC	0.033678441	NA	NA	NA	0	-149.7362439	305.6644877	159.5896829	1.46E-35	129	NoCompSupport
2500	Charadrii	BodyMass	BM	0.011684201	NA	NA	NA	NA	-71.13299752	146.3923108	0	0.36067372	98	NoCompSupport
2501	Charadrii	BodyMass	OU	0.011684201	1.05E-16	NA	NA	NA	-71.13299752	148.5213142	2.129003359	0.124396251	98	NoCompSupport
2502	Charadrii	BodyMass	TDexp	0.022915748	NA	NA	-0.014810106	NA	-70.306091	146.8675012	0.475190332	0.284399108	98	NoCompSupport
2503	Charadrii	BodyMass	TDlin	0.017964317	NA	NA	-0.007540431	NA	-70.51608456	147.2874883	0.895177446	0.230530921	98	NoCompSupport
2504	Charadrii	BodyMass	DDexp	0.015385903	NA	0.006237761	NA	NA	-98.35090716	202.9571335	56.56482264	1.88E-13	98	NoCompSupport
2505	Charadrii	BodyMass	DDlin	0.016184555	NA	9.82E-05	NA	NA	-98.50933345	203.2739861	56.88167523	1.60E-13	98	NoCompSupport
2506	Charadrii	BodyMass	MC	0.020664759	NA	NA	NA	-2.77E-09	-99.077764	204.4108471	58.01853632	9.09E-14	98	NoCompSupport
2528	Cotingidae	BodyMass	BM	0.025627637	NA	NA	NA	NA	-47.14035737	98.49889656	0	0.473928121	58	NoCompSupport
2529	Cotingidae	BodyMass	OU	0.025627637	8.86E-17	NA	NA	NA	-47.14035737	100.7251592	2.226262626	0.155698953	58	NoCompSupport
2530	Cotingidae	BodyMass	TDexp	0.043624461	NA	NA	-0.03042196	NA	-46.9909736	100.4263917	1.927495089	0.180784935	58	NoCompSupport
2531	Cotingidae	BodyMass	TDlin	0.042989767	NA	NA	-0.022483259	NA	-46.94342866	100.3313018	1.832405206	0.189587956	58	NoCompSupport
2532	Cotingidae	BodyMass	DDexp	0.010212139	NA	0.049685509	NA	NA	-62.8520544	132.1485532	33.64965667	2.34E-08	58	NoCompSupport
2533	Cotingidae	BodyMass	DDlin	0.003257487	NA	0.001728056	NA	NA	-63.56471506	133.5738746	35.074978	1.15E-08	58	NoCompSupport
2534	Cotingidae	BodyMass	MC	0.05252168	NA	NA	NA	-6.92E-10	-67.94506729	142.334579	43.83568245	1.44E-10	58	NoCompSupport
2535	Cracidae	BodyMass	BM	0.017716162	NA	NA	NA	NA	-7.276403094	18.83187596	0	0.383841354	46	NoCompSupport
2536	Cracidae	BodyMass	OU	0.017716162	2.55E-38	NA	NA	NA	-7.276403094	21.12423476	2.292358804	0.122003523	46	NoCompSupport
2537	Cracidae	BodyMass	TDexp	0.05189978	NA	NA	-0.105997858	NA	-6.543235589	19.65789975	0.826023794	0.253970325	46	NoCompSupport
2538	Cracidae	BodyMass	TDlin	0.039910598	NA	NA	-0.053106717	NA	-6.599044402	19.76951738	0.937641421	0.240184797	46	NoCompSupport
2539	Cracidae	BodyMass	DDexp	0.024915744	NA	0.070415347	NA	NA	-35.73340742	78.0382434	59.20636745	5.34E-14	46	NoCompSupport
2540	Cracidae	BodyMass	DDlin	0.010801415	NA	0.00459668	NA	NA	-35.76682995	78.10508846	59.27321251	5.17E-14	46	NoCompSupport
2541	Cracidae	BodyMass	MC	0.063241283	NA	NA	NA	-7.41E-09	-36.54700588	79.66544034	60.83356438	2.37E-14	46	NoCompSupport
2542	Cuculidae	BodyMass	BM	0.012329513	NA	NA	NA	NA	-94.10698367	192.3055704	0	0.482421436	134	NoCompSupport
2543	Cuculidae	BodyMass	OU	0.012714769	0.001414076	NA	NA	NA	-94.0779665	194.3405484	2.03497798	0.17439609	134	NoCompSupport
2544	Cuculidae	BodyMass	TDexp	0.012330214	NA	NA	-1.00E-06	NA	-94.10700421	194.3986238	2.093053397	0.169404845	134	NoCompSupport
2545	Cuculidae	BodyMass	TDlin	0.010635591	NA	NA	0.002824421	NA	-94.0815191	194.3476536	2.042083178	0.17377763	134	NoCompSupport
2546	Cuculidae	BodyMass	DDexp	0.009836628	NA	0.017981079	NA	NA	-116.9804161	240.1454476	47.83987716	1.97E-11	134	NoCompSupport
2547	Cuculidae	BodyMass	DDlin	0.008713635	NA	0.000310182	NA	NA	-117.2177689	240.6201532	48.3145828	1.56E-11	134	NoCompSupport
2548	Cuculidae	BodyMass	MC	0.01796711	NA	NA	NA	0	-119.896152	245.9769194	53.67134899	1.07E-12	134	NoCompSupport
2549	EurylaimidaePittidae	BodyMass	BM	0.01881332	NA	NA	NA	NA	-39.19546798	82.64093596	0	0.397329864	51	NoCompSupport
2550	EurylaimidaePittidae	BodyMass	OU	0.023958927	0.017865552	NA	NA	NA	-38.53967205	83.5899824	0.949046446	0.247211342	51	NoCompSupport
2551	EurylaimidaePittidae	BodyMass	TDexp	0.018813997	NA	NA	-1.00E-06	NA	-39.19550546	84.90164923	2.260713268	0.128304994	51	NoCompSupport
2552	EurylaimidaePittidae	BodyMass	TDlin	0.00297281	NA	NA	0.154682508	NA	-38.62960756	83.76985342	1.128917466	0.225948726	51	NoCompSupport
2553	EurylaimidaePittidae	BodyMass	DDexp	0.01999485	NA	0.009200612	NA	NA	-44.90206506	96.31476842	13.67383246	0.000426497	51	NoCompSupport
2554	EurylaimidaePittidae	BodyMass	DDlin	0.02054684	NA	0.000174779	NA	NA	-44.9325963	96.37583091	13.73489495	0.000413673	51	NoCompSupport
2555	EurylaimidaePittidae	BodyMass	MC	0.023675842	NA	NA	NA	-1.13E-09	-45.0580346	96.6267075	13.98577154	0.000364905	51	NoCompSupport
2556	Falconidae	BodyMass	BM	0.027864932	NA	NA	NA	NA	-46.9178487	98.03569739	0	0.452599416	63	NoCompSupport
2557	Falconidae	BodyMass	OU	0.031418666	0.010763653	NA	NA	NA	-46.62657325	99.65992617	1.624228778	0.200917235	63	NoCompSupport
2558	Falconidae	BodyMass	TDexp	0.027865973	NA	NA	-1.00E-06	NA	-46.91787574	100.2425311	2.206833759	0.150143359	63	NoCompSupport
2559	Falconidae	BodyMass	TDlin	0.009857638	NA	NA	0.050171523	NA	-46.64961851	99.70601668	1.67031929	0.19633999	63	NoCompSupport
2560	Falconidae	BodyMass	DDexp	0.020220764	NA	0.08415657	NA	NA	-71.22088623	148.8485521	50.81285473	4.19E-12	63	NoCompSupport
2561	Falconidae	BodyMass	DDlin	0.005744775	NA	0.004925145	NA	NA	-71.51774969	149.442279	51.40658165	3.11E-12	63	NoCompSupport
2562	Falconidae	BodyMass	MC	0.070901963	NA	NA	NA	-4.47E-09	-76.33483847	159.0764566	61.04075921	2.52E-14	63	NoCompSupport
2584	Lari	BodyMass	BM	0.066824871	NA	NA	NA	NA	-124.9702637	254.0256338	12.93885437	0.001460785	144	NoCompSupport
2585	Lari	BodyMass	OU	0.091153607	0.06300148	NA	NA	NA	-117.4576754	241.0867794	0	0.94237305	144	NoCompSupport
2586	Lari	BodyMass	TDexp	0.066826416	NA	NA	-1.00E-06	NA	-124.970383	256.1121946	15.02541518	0.00051463	144	NoCompSupport
2587	Lari	BodyMass	TDlin	3.01E-05	NA	NA	99.99992036	NA	-120.286967	246.7453625	5.658583121	0.055651535	144	NoCompSupport
2588	Lari	BodyMass	DDexp	0.010264153	NA	0.08346848	NA	NA	-177.9215215	362.0144715	120.9276921	5.19E-27	144	NoCompSupport
2589	Lari	BodyMass	DDlin	9.04E-06	NA	0.006392093	NA	NA	-189.723114	385.6176565	144.5308771	3.89E-32	144	NoCompSupport
2590	Lari	BodyMass	MC	0.23329847	NA	NA	NA	-3.01E-10	-214.9622612	436.095951	195.0091715	4.25E-43	144	NoCompSupport
2591	M1	BodyMass	BM	0.007647101	NA	NA	NA	NA	-25.53523183	55.1805554	0	0.484657225	112	NoCompSupport
2592	M1	BodyMass	OU	0.007968452	0.003383734	NA	NA	NA	-25.50522164	57.2326655	2.052110104	0.17370993	112	NoCompSupport
2593	M1	BodyMass	TDexp	0.007647305	NA	NA	-1.00E-06	NA	-25.53524071	57.29270365	2.112148251	0.16857281	112	NoCompSupport
2594	M1	BodyMass	TDlin	0.006463561	NA	NA	0.006896391	NA	-25.50896992	57.24016206	2.059606663	0.173060035	112	NoCompSupport
2595	M1	BodyMass	DDexp	0.040229776	NA	-0.028482254	NA	NA	-66.97182529	140.1658728	84.9853174	1.70E-19	112	NoCompSupport
2596	M1	BodyMass	DDlin	0.031869789	NA	-0.000430274	NA	NA	-67.76909774	141.7604177	86.57986231	7.67E-20	112	NoCompSupport
2597	M1	BodyMass	MC	0.017899639	NA	NA	NA	-2.95E-10	-73.33728491	152.896792	97.71623665	2.93E-22	112	NoCompSupport
2598	M4	BodyMass	BM	0.016587145	NA	NA	NA	NA	-49.15261789	102.3897428	9.382578477	0.007796765	145	NoCompSupport
2599	M4	BodyMass	OU	0.025299866	0.071126087	NA	NA	NA	-43.41847579	93.00716434	0	0.84979757	145	NoCompSupport
2600	M4	BodyMass	TDexp	0.016587501	NA	NA	-1.00E-06	NA	-49.15270322	104.4756192	11.46845488	0.002747718	145	NoCompSupport
2601	M4	BodyMass	TDlin	7.90E-06	NA	NA	99.99993669	NA	-45.22427791	96.61876858	3.611604245	0.139657926	145	NoCompSupport
2602	M4	BodyMass	DDexp	0.002962061	NA	0.060968338	NA	NA	-61.93660484	130.0434224	37.03625811	7.71E-09	145	NoCompSupport
2603	M4	BodyMass	DDlin	9.80E-11	NA	0.000746464	NA	NA	-61.3758759	128.9219646	35.91480023	1.35E-08	145	NoCompSupport
2604	M4	BodyMass	MC	0.023047865	NA	NA	NA	-2.71E-08	-72.99999336	152.1701995	59.16303515	1.21E-13	145	NoCompSupport
2605	M5	BodyMass	BM	0.00698796	NA	NA	NA	NA	-10.11131791	24.30896675	0	0.48559823	142	NoCompSupport
2606	M5	BodyMass	OU	0.00698796	5.09E-216	NA	NA	NA	-10.11131791	26.39654886	2.087582108	0.170987515	142	NoCompSupport
2607	M5	BodyMass	TDexp	0.007294646	NA	NA	-0.002622055	NA	-10.10658186	26.38707676	2.078110011	0.171799241	142	NoCompSupport
2608	M5	BodyMass	TDlin	0.007221792	NA	NA	-0.00197352	NA	-10.10765477	26.38922258	2.080255834	0.171615014	142	NoCompSupport
2609	M5	BodyMass	DDexp	0.004349527	NA	0.034759854	NA	NA	-45.70181825	97.57754954	73.26858279	5.97E-17	142	NoCompSupport
2610	M5	BodyMass	DDlin	0.003579081	NA	0.000307645	NA	NA	-46.05859123	98.29109551	73.98212876	4.18E-17	142	NoCompSupport
2611	M5	BodyMass	MC	0.01266336	NA	NA	NA	0	-48.63920515	103.4523233	79.14335659	3.17E-18	142	NoCompSupport
2619	Meropidae	BodyMass	BM	0.01905003	NA	NA	NA	NA	-15.67145918	35.86465749	0	0.406848967	26	NoCompSupport
2620	Meropidae	BodyMass	OU	0.026763143	0.037313824	NA	NA	NA	-14.85113894	36.79318696	0.92852947	0.255744089	26	NoCompSupport
2621	Meropidae	BodyMass	TDexp	0.019050814	NA	NA	-1.00E-06	NA	-15.67148229	38.43387367	2.569216176	0.112599125	26	NoCompSupport
2622	Meropidae	BodyMass	TDlin	4.72E-06	NA	NA	99.99999919	NA	-15.06975423	37.23041754	1.365760049	0.205523833	26	NoCompSupport
2623	Meropidae	BodyMass	DDexp	0.015133264	NA	0.057301717	NA	NA	-18.54297466	44.1768584	8.312200911	0.006374729	26	NoCompSupport
2624	Meropidae	BodyMass	DDlin	0.006236487	NA	0.002328701	NA	NA	-18.43545146	43.96181202	8.097154527	0.007098367	26	NoCompSupport
2625	Meropidae	BodyMass	MC	0.023917302	NA	NA	NA	-7.72E-09	-18.63558252	44.36207414	8.497416646	0.00581089	26	NoCompSupport
2626	Musophagidae	BodyMass	BM	0.002325238	NA	NA	NA	NA	-3.20774206	11.04706307	1.638137933	0.128165001	22	CompSupport_NotDifferentiable
2627	Musophagidae	BodyMass	OU	0.002325238	3.89E-18	NA	NA	NA	-3.20774206	13.74881745	4.339892319	0.033196396	22	CompSupport_NotDifferentiable
2628	Musophagidae	BodyMass	TDexp	0.020785671	NA	NA	-0.049791151	NA	-2.052171914	11.43767716	2.028752028	0.105426229	22	CompSupport_NotDifferentiable
2629	Musophagidae	BodyMass	TDlin	0.012846582	NA	NA	-0.016382666	NA	-1.216106729	9.765546791	0.356621658	0.243246818	22	CompSupport_NotDifferentiable
2630	Musophagidae	BodyMass	DDexp	0.003110232	NA	-0.035603428	NA	NA	-2.117816718	11.56896677	2.160041636	0.098727808	22	CompSupport_NotDifferentiable
2631	Musophagidae	BodyMass	DDlin	0.003115024	NA	-8.70E-05	NA	NA	-2.09992675	11.53318683	2.124261701	0.100509939	22	CompSupport_NotDifferentiable
2632	Musophagidae	BodyMass	MC	0.001077769	NA	NA	NA	-0.020386659	-1.0377959	9.408925133	0	0.29072781	22	CompSupport_NotDifferentiable
2633	Odontophoridae	BodyMass	BM	0.005246315	NA	NA	NA	NA	-1.128304769	6.701053983	0	0.442336385	30	NoCompSupport
2634	Odontophoridae	BodyMass	OU	0.005246315	5.02E-17	NA	NA	NA	-1.128304769	9.179686462	2.478632479	0.128092724	30	NoCompSupport
2635	Odontophoridae	BodyMass	TDexp	0.016019549	NA	NA	-0.052652227	NA	-0.721853343	8.366783609	1.665729626	0.192328689	30	NoCompSupport
2636	Odontophoridae	BodyMass	TDlin	0.011026796	NA	NA	-0.023926721	NA	-0.709894782	8.342866487	1.641812504	0.194642471	30	NoCompSupport
2637	Odontophoridae	BodyMass	DDexp	0.014758851	NA	-0.063156539	NA	NA	-4.118033441	15.15914381	8.458089822	0.006443203	30	NoCompSupport
2638	Odontophoridae	BodyMass	DDlin	0.022805828	NA	-0.001036629	NA	NA	-2.466286444	11.85564981	5.154595827	0.033608289	30	NoCompSupport
2639	Odontophoridae	BodyMass	MC	0.006660943	NA	NA	NA	-0.002196978	-5.045656087	17.0143891	10.31333511	0.00254824	30	NoCompSupport
2640	Otididae	BodyMass	BM	0.019800002	NA	NA	NA	NA	-20.25456081	45.05457617	0	0.53934584	25	NoCompSupport
2641	Otididae	BodyMass	OU	0.022306806	0.006793063	NA	NA	NA	-20.19010101	47.52305916	2.468482994	0.156979544	25	NoCompSupport
2642	Otididae	BodyMass	TDexp	0.01980052	NA	NA	-1.00E-06	NA	-20.25457043	47.651998	2.597421837	0.147178492	25	NoCompSupport
2643	Otididae	BodyMass	TDlin	0.013618689	NA	NA	0.017865388	NA	-20.19357176	47.53000065	2.475424488	0.156435652	25	NoCompSupport
2644	Otididae	BodyMass	DDexp	0.001652321	NA	0.183333519	NA	NA	-28.14219259	63.42724233	18.37266616	5.52E-05	25	NoCompSupport
2645	Otididae	BodyMass	DDlin	6.54E-10	NA	0.00320919	NA	NA	-30.55352172	68.24990059	23.19532442	4.96E-06	25	NoCompSupport
2646	Otididae	BodyMass	MC	0.056920568	NA	NA	NA	-3.05E-09	-33.45612756	74.05511227	29.0005361	2.72E-07	25	NoCompSupport
2647	P10	BodyMass	BM	0.013915273	NA	NA	NA	NA	-66.46274163	136.9917816	5.687154952	0.04374339	184	NoCompSupport
2648	P10	BodyMass	OU	0.017907167	0.031559379	NA	NA	NA	-62.58564666	131.3046266	0	0.751384874	184	NoCompSupport
2649	P10	BodyMass	TDexp	0.013915587	NA	NA	-1.00E-06	NA	-66.46286366	139.0590606	7.754434001	0.015559961	184	NoCompSupport
2650	P10	BodyMass	TDlin	0.003636418	NA	NA	0.13055042	NA	-63.9641694	134.0616721	2.75704549	0.189311775	184	NoCompSupport
2651	P10	BodyMass	DDexp	0.004054897	NA	0.05199239	NA	NA	-128.7372799	263.6078931	132.3032664	1.40E-29	184	NoCompSupport
2652	P10	BodyMass	DDlin	0.004437835	NA	0.000771434	NA	NA	-137.3222579	280.7778492	149.4732225	2.62E-33	184	NoCompSupport
2653	P10	BodyMass	MC	0.035222894	NA	NA	NA	-1.24E-10	-151.9231567	309.9796467	178.67502	1.19E-39	184	NoCompSupport
2654	P12	BodyMass	BM	0.009246625	NA	NA	NA	NA	-12.39380263	29.05427192	2.235173356	0.154079579	48	NoCompSupport
2655	P12	BodyMass	OU	0.009246625	4.49E-77	NA	NA	NA	-12.39380263	31.3330598	4.513961235	0.049307455	48	NoCompSupport
2656	P12	BodyMass	TDexp	0.032485718	NA	NA	-0.113550916	NA	-10.13682201	26.81909857	0	0.471093174	48	NoCompSupport
2657	P12	BodyMass	TDlin	0.021379956	NA	NA	-0.047281581	NA	-10.50645464	27.55836383	0.739265266	0.325519791	48	NoCompSupport
2658	P12	BodyMass	DDexp	0.001318109	NA	0.256439865	NA	NA	-30.30759445	67.16064345	40.34154488	8.19E-10	48	NoCompSupport
2659	P12	BodyMass	DDlin	0.003264071	NA	0.001870557	NA	NA	-31.17028984	68.88603423	42.06693566	3.45E-10	48	NoCompSupport
2660	P12	BodyMass	MC	0.020801042	NA	NA	NA	-7.18E-08	-31.85270209	70.25085872	43.43176015	1.75E-10	48	NoCompSupport
2661	P13P14P16	BodyMass	BM	0.020340588	NA	NA	NA	NA	-70.25311175	144.5687235	0	0.470405929	195	NoCompSupport
2662	P13P14P16	BodyMass	OU	0.020340588	2.60E-208	NA	NA	NA	-70.25311175	146.631878	2.06315445	0.167673524	195	NoCompSupport
2663	P13P14P16	BodyMass	TDexp	0.024241443	NA	NA	-0.018354532	NA	-70.17619548	146.4780454	1.909321893	0.1810793	195	NoCompSupport
2664	P13P14P16	BodyMass	TDlin	0.023955467	NA	NA	-0.015650687	NA	-70.17751097	146.4806764	1.911952883	0.180841247	195	NoCompSupport
2665	P13P14P16	BodyMass	DDexp	0.001398607	NA	0.085082617	NA	NA	-137.4625296	281.0507136	136.4819901	1.09E-30	195	NoCompSupport
2666	P13P14P16	BodyMass	DDlin	1.92E-08	NA	0.001421614	NA	NA	-155.4635227	317.0526999	172.4839764	1.65E-38	195	NoCompSupport
2667	P13P14P16	BodyMass	MC	0.062972058	NA	NA	NA	-6.98E-10	-180.4441214	367.0138973	222.4451738	2.34E-49	195	NoCompSupport
2668	P17P18	BodyMass	BM	0.030603531	NA	NA	NA	NA	-81.75750641	167.6039017	20.19413126	4.07E-05	138	NoCompSupport
2669	P17P18	BodyMass	OU	0.050102613	0.103845623	NA	NA	NA	-70.61533299	147.4097705	0	0.98750787	138	NoCompSupport
2670	P17P18	BodyMass	TDexp	0.030603909	NA	NA	-1.00E-06	NA	-81.75762071	169.6943459	22.28457544	1.43E-05	138	NoCompSupport
2671	P17P18	BodyMass	TDlin	0.000749343	NA	NA	3.541562585	NA	-74.98983038	156.1587652	8.748994787	0.012437139	138	NoCompSupport
2672	P17P18	BodyMass	DDexp	0.014062624	NA	0.032040027	NA	NA	-97.55730094	201.2937064	53.8839359	1.97E-12	138	NoCompSupport
2673	P17P18	BodyMass	DDlin	0.004352909	NA	0.001231158	NA	NA	-98.25664951	202.6924035	55.28263303	9.77E-13	138	NoCompSupport
2674	P17P18	BodyMass	MC	0.042393873	NA	NA	NA	-7.63E-09	-104.250135	214.6793744	67.26960395	2.44E-15	138	NoCompSupport
2682	P2	BodyMass	BM	0.004492547	NA	NA	NA	NA	-34.0681329	72.20988543	0	0.392193084	166	NoCompSupport
2683	P2	BodyMass	OU	0.004492546	2.16E-16	NA	NA	NA	-34.0681329	74.28441395	2.074528516	0.139002236	166	NoCompSupport
2684	P2	BodyMass	TDexp	0.006985121	NA	NA	-0.020206282	NA	-33.44079192	73.02973198	0.819846547	0.260299009	166	NoCompSupport
2685	P2	BodyMass	TDlin	0.005845013	NA	NA	-0.01041938	NA	-33.66265745	73.47346305	1.263577615	0.208505511	166	NoCompSupport
2686	P2	BodyMass	DDexp	0.007706406	NA	-0.002549624	NA	NA	-48.65578867	103.4597255	31.24984005	6.42E-08	166	NoCompSupport
2687	P2	BodyMass	DDlin	0.007061216	NA	-1.18E-05	NA	NA	-48.7679928	103.6841338	31.47424832	5.74E-08	166	NoCompSupport
2688	P2	BodyMass	MC	0.0053955	NA	NA	NA	-1.29E-09	-49.15505681	104.4582618	32.24837633	3.90E-08	166	NoCompSupport
2689	P20a	BodyMass	BM	0.011210477	NA	NA	NA	NA	0.477997726	3.162816429	0	0.408536726	104	NoCompSupport
2690	P20a	BodyMass	OU	0.012858737	0.025549117	NA	NA	NA	1.015160686	4.209678629	1.0468622	0.242051549	104	NoCompSupport
2691	P20a	BodyMass	TDexp	0.011210648	NA	NA	-1.00E-06	NA	0.477976669	5.284046663	2.121230234	0.141452886	104	NoCompSupport
2692	P20a	BodyMass	TDlin	0.005771837	NA	NA	0.063811532	NA	0.863348255	4.513303489	1.350487061	0.207958447	104	NoCompSupport
2693	P20a	BodyMass	DDexp	0.016890696	NA	-0.005190388	NA	NA	-13.38200393	33.00400785	29.84119142	1.35E-07	104	NoCompSupport
2694	P20a	BodyMass	DDlin	0.01659955	NA	-7.00E-05	NA	NA	-13.38973286	33.01946573	29.8566493	1.34E-07	104	NoCompSupport
2695	P20a	BodyMass	MC	0.014660463	NA	NA	NA	-6.39E-09	-13.47297594	33.18595187	30.02313545	1.24E-07	104	NoCompSupport
2696	P20b	BodyMass	BM	0.009090556	NA	NA	NA	NA	-20.89264673	45.86748524	0	0.425093213	149	NoCompSupport
2697	P20b	BodyMass	OU	0.010480729	0.016782561	NA	NA	NA	-20.4983717	47.16226064	1.294775393	0.222498592	149	NoCompSupport
2698	P20b	BodyMass	TDexp	0.009090657	NA	NA	-1.00E-06	NA	-20.89267072	47.95085868	2.083373437	0.149997969	149	NoCompSupport
2699	P20b	BodyMass	TDlin	0.006736912	NA	NA	0.032343537	NA	-20.59299601	47.35150927	1.484024024	0.202410226	149	NoCompSupport
2700	P20b	BodyMass	DDexp	0.001948343	NA	0.054416319	NA	NA	-55.71875707	117.6030314	71.73554614	1.13E-16	149	NoCompSupport
2701	P20b	BodyMass	DDlin	6.23E-09	NA	0.000511741	NA	NA	-62.3961447	130.9578066	85.09032139	1.42E-19	149	NoCompSupport
2702	P20b	BodyMass	MC	0.019890493	NA	NA	NA	-2.57E-09	-79.22860657	164.6227304	118.7552451	6.94E-27	149	NoCompSupport
2703	P21	BodyMass	BM	0.031260728	NA	NA	NA	NA	-52.16031205	108.4496564	0	0.435193514	96	NoCompSupport
2704	P21	BodyMass	OU	0.036177505	0.026721476	NA	NA	NA	-51.87517536	110.0112203	1.561563935	0.199339385	96	NoCompSupport
2705	P21	BodyMass	TDexp	0.03126109	NA	NA	-1.00E-06	NA	-52.16032273	110.581515	2.131858677	0.149883969	96	NoCompSupport
2706	P21	BodyMass	TDlin	0.010001509	NA	NA	0.188085949	NA	-51.79683759	109.8545447	1.404888384	0.215583132	96	NoCompSupport
2707	P21	BodyMass	DDexp	0.009002938	NA	0.086534463	NA	NA	-73.25218792	152.7652454	44.31558906	1.04E-10	96	NoCompSupport
2708	P21	BodyMass	DDlin	0.002246412	NA	0.002673957	NA	NA	-73.28790509	152.8366797	44.38702339	1.00E-10	96	NoCompSupport
2709	P21	BodyMass	MC	0.053012931	NA	NA	NA	-3.38E-09	-77.52207586	161.3050213	52.85536493	1.45E-12	96	NoCompSupport
2724	P7	BodyMass	BM	0.005439745	NA	NA	NA	NA	33.83496587	-63.58885066	0	0.385801127	151	NoCompSupport
2725	P7	BodyMass	OU	0.005439745	1.02E-16	NA	NA	NA	33.83496587	-61.50666644	2.082184225	0.136214372	151	NoCompSupport
2726	P7	BodyMass	TDexp	0.011268436	NA	NA	-0.046338309	NA	34.38207162	-62.60087794	0.987972726	0.235411644	151	NoCompSupport
2727	P7	BodyMass	TDlin	0.009873272	NA	NA	-0.028108314	NA	34.41203807	-62.66081083	0.92803983	0.242572857	151	NoCompSupport
2728	P7	BodyMass	DDexp	0.001576369	NA	0.038812873	NA	NA	-4.42519529	15.01365589	78.60250655	3.30E-18	151	NoCompSupport
2729	P7	BodyMass	DDlin	0.00013743	NA	0.000242703	NA	NA	-5.412705897	16.9886771	80.57752776	1.23E-18	151	NoCompSupport
2730	P7	BodyMass	MC	0.010325324	NA	NA	NA	-3.58E-10	-14.4114601	34.98618551	98.57503617	1.52E-22	151	NoCompSupport
2731	P8	BodyMass	BM	0.011010993	NA	NA	NA	NA	-18.68589052	41.70511437	13.27128929	0.000523711	39	NoCompSupport_NotDifferentiable
2732	P8	BodyMass	OU	0.555945226	2.718281828	NA	NA	NA	-10.8740554	28.43382508	0	0.398947448	39	NoCompSupport_NotDifferentiable
2733	P8	BodyMass	TDexp	0.011011259	NA	NA	-1.00E-06	NA	-18.68595658	44.05762745	15.62380237	0.000161529	39	NoCompSupport_NotDifferentiable
2734	P8	BodyMass	TDlin	4.72E-06	NA	NA	99.99998496	NA	-15.64102898	37.96777224	9.533947158	0.003393481	39	NoCompSupport_NotDifferentiable
2735	P8	BodyMass	DDexp	0.004904229	NA	0.032593299	NA	NA	-11.50754164	29.70079756	1.26697248	0.211736687	39	NoCompSupport_NotDifferentiable
2736	P8	BodyMass	DDlin	0.004673167	NA	0.000226155	NA	NA	-11.51126288	29.70824004	1.274414962	0.210950228	39	NoCompSupport_NotDifferentiable
2737	P8	BodyMass	MC	0.007696928	NA	NA	NA	-1.85E-11	-11.7021822	30.09007869	1.656253614	0.174286917	39	NoCompSupport_NotDifferentiable
2738	P9	BodyMass	BM	0.005454579	NA	NA	NA	NA	-7.762782251	19.74374632	0	0.354729378	58	NoCompSupport
2739	P9	BodyMass	OU	0.007606857	0.026915429	NA	NA	NA	-6.846845669	20.13813578	0.394389463	0.291243723	58	NoCompSupport
2740	P9	BodyMass	TDexp	0.005454671	NA	NA	-1.00E-06	NA	-7.762817355	21.97007915	2.226332834	0.116534663	58	NoCompSupport
2741	P9	BodyMass	TDlin	0.00222392	NA	NA	0.090113821	NA	-7.05144359	20.54733162	0.803585304	0.237356334	58	NoCompSupport
2742	P9	BodyMass	DDexp	6.65E-30	NA	1.166972163	NA	NA	-14.5998526	35.64414964	15.90040332	0.000125074	58	NoCompSupport
2743	P9	BodyMass	DDlin	1.74E-09	NA	0.000202816	NA	NA	-17.19905712	40.84255868	21.09881236	9.30E-06	58	NoCompSupport
2744	P9	BodyMass	MC	0.008012262	NA	NA	NA	0	-19.0026736	44.44979164	24.70604532	1.53E-06	58	NoCompSupport
2745	Paleognathae	BodyMass	BM	0.014662869	NA	NA	NA	NA	-59.30363314	122.8521642	15.17641511	0.000465712	52	NoCompSupport
2746	Paleognathae	BodyMass	OU	0.014662869	4.06E-18	NA	NA	NA	-59.30363314	125.1072663	17.43151715	0.000150809	52	NoCompSupport
2747	Paleognathae	BodyMass	TDexp	0.153234113	NA	NA	-0.044776314	NA	-50.58787456	107.6757491	0	0.919674998	52	NoCompSupport
2748	Paleognathae	BodyMass	TDlin	0.039698956	NA	NA	-0.010897346	NA	-53.03351892	112.5670378	4.89128872	0.07970848	52	NoCompSupport
2749	Paleognathae	BodyMass	DDexp	0.614482588	NA	-0.127669274	NA	NA	-89.63722792	185.7744558	78.09870672	1.01E-17	52	NoCompSupport
2750	Paleognathae	BodyMass	DDlin	0.163442187	NA	-0.004669777	NA	NA	-88.19924361	182.8984872	75.22273809	4.26E-17	52	NoCompSupport
2751	Paleognathae	BodyMass	MC	0.07815175	NA	NA	NA	-1.04E-09	-102.809901	212.119802	104.4440529	1.92E-23	52	NoCompSupport
2752	Petroicidae	BodyMass	BM	0.005650532	NA	NA	NA	NA	-12.69344302	29.76188604	0	0.518141894	35	NoCompSupport
2753	Petroicidae	BodyMass	OU	0.006218463	0.004427422	NA	NA	NA	-12.65241019	32.07901393	2.31712789	0.16266375	35	NoCompSupport
2754	Petroicidae	BodyMass	TDexp	0.005650697	NA	NA	-1.00E-06	NA	-12.69345246	32.16109847	2.399212421	0.156122807	35	NoCompSupport
2755	Petroicidae	BodyMass	TDlin	0.00432595	NA	NA	0.010774795	NA	-12.65444404	32.08308162	2.32119558	0.162333253	35	NoCompSupport
2756	Petroicidae	BodyMass	DDexp	0.003368922	NA	0.075607134	NA	NA	-18.8054089	44.38501134	14.6231253	0.000346001	35	NoCompSupport
2757	Petroicidae	BodyMass	DDlin	0.001826153	NA	0.000619039	NA	NA	-18.87430467	44.52280289	14.76091684	0.000322966	35	NoCompSupport
2758	Petroicidae	BodyMass	MC	0.009188105	NA	NA	NA	0	-20.41297526	47.60014407	17.83825802	6.93E-05	35	NoCompSupport
2759	Phalacrocoracidae	BodyMass	BM	0.015986146	NA	NA	NA	NA	-25.84257559	56.08515118	2.136283121	0.160512685	33	NoCompSupport
2760	Phalacrocoracidae	BodyMass	OU	0.063559568	0.124737083	NA	NA	NA	-23.56064092	53.94886805	0	0.467086532	33	NoCompSupport
2761	Phalacrocoracidae	BodyMass	TDexp	0.015986415	NA	NA	-1.00E-06	NA	-25.84260566	58.51279753	4.563929473	0.047681801	33	NoCompSupport
2762	Phalacrocoracidae	BodyMass	TDlin	1.01E-05	NA	NA	100	NA	-23.94308299	54.71375219	0.764884132	0.318643355	33	NoCompSupport
2763	Phalacrocoracidae	BodyMass	DDexp	7.44E-05	NA	0.439722668	NA	NA	-27.95137266	62.73033152	8.781463464	0.005787977	33	NoCompSupport
2764	Phalacrocoracidae	BodyMass	DDlin	2.45E-09	NA	0.002278319	NA	NA	-31.00792241	68.84343103	14.89456297	0.000272323	33	NoCompSupport
2765	Phalacrocoracidae	BodyMass	MC	0.026026921	NA	NA	NA	-4.36E-09	-33.88522657	74.59803935	20.6491713	1.53E-05	33	NoCompSupport
2766	Phasianidae	BodyMass	BM	0.025801091	NA	NA	NA	NA	-106.8675159	217.8091058	5.929336185	0.026021289	165	NoCompSupport
2767	Phasianidae	BodyMass	OU	0.02580109	3.53E-114	NA	NA	NA	-106.8675159	219.8841001	8.004330434	0.009220395	165	NoCompSupport
2768	Phasianidae	BodyMass	TDexp	0.122702617	NA	NA	-0.072580729	NA	-102.8653507	211.8797696	0	0.504507703	165	NoCompSupport
2769	Phasianidae	BodyMass	TDlin	0.071323452	NA	NA	-0.028642679	NA	-102.9571626	212.0633936	0.183623913	0.460250613	165	NoCompSupport
2770	Phasianidae	BodyMass	DDexp	0.033095965	NA	0.021302232	NA	NA	-233.3126993	472.7744669	260.8946973	1.12E-57	165	NoCompSupport
2771	Phasianidae	BodyMass	DDlin	6.94E-09	NA	0.002185398	NA	NA	-226.4040077	458.9570838	247.0773141	1.12E-54	165	NoCompSupport
2772	Phasianidae	BodyMass	MC	0.129005746	NA	NA	NA	-8.31E-09	-239.6664	485.4818683	273.6020987	1.95E-60	165	NoCompSupport
2773	Pipridae	BodyMass	BM	0.009973618	NA	NA	NA	NA	-0.457756933	5.182180533	0	0.287908362	48	NoCompSupport_NotDifferentiable
2774	Pipridae	BodyMass	OU	0.011216951	0.018914734	NA	NA	NA	-0.356527929	7.258510404	2.076329871	0.101949471	48	NoCompSupport_NotDifferentiable
2775	Pipridae	BodyMass	TDexp	0.009973754	NA	NA	-1.00E-06	NA	-0.457762372	7.460979289	2.278798756	0.092133892	48	NoCompSupport_NotDifferentiable
2776	Pipridae	BodyMass	TDlin	7.69E-06	NA	NA	99.99998441	NA	-0.25518564	7.055825825	1.873645292	0.11282293	48	NoCompSupport_NotDifferentiable
2777	Pipridae	BodyMass	DDexp	0.008059356	NA	0.011404695	NA	NA	-0.066922477	6.6792995	1.497118967	0.13619433	48	NoCompSupport_NotDifferentiable
2778	Pipridae	BodyMass	DDlin	0.007448365	NA	0.000141883	NA	NA	-0.051108489	6.647671523	1.46549099	0.138365225	48	NoCompSupport_NotDifferentiable
2779	Pipridae	BodyMass	MC	0.009173287	NA	NA	NA	-0.012225336	-0.108668566	6.762791677	1.580611144	0.13062579	48	NoCompSupport_NotDifferentiable
2794	Procellariidae	BodyMass	BM	0.018445565	NA	NA	NA	NA	-85.95554315	176.021178	1.84505376	0.184960882	112	NoCompSupport
2795	Procellariidae	BodyMass	OU	0.018445565	3.59E-17	NA	NA	NA	-85.95554315	178.1333085	3.957184239	0.064333411	112	NoCompSupport
2796	Procellariidae	BodyMass	TDexp	0.052840073	NA	NA	-0.021388958	NA	-83.97695103	174.1761243	0	0.465294823	112	NoCompSupport
2797	Procellariidae	BodyMass	TDlin	0.035482897	NA	NA	-0.009534505	NA	-84.46569242	175.1536071	0.977482789	0.285410884	112	NoCompSupport
2798	Procellariidae	BodyMass	DDexp	0.01518093	NA	0.036910198	NA	NA	-149.8783226	305.9788673	131.802743	1.11E-29	112	NoCompSupport
2799	Procellariidae	BodyMass	DDlin	0.01782552	NA	0.001360223	NA	NA	-153.5986172	313.4194566	139.2433323	2.70E-31	112	NoCompSupport
2800	Procellariidae	BodyMass	MC	0.071105828	NA	NA	NA	-3.58E-09	-161.503993	329.2302083	155.054084	9.96E-35	112	NoCompSupport
2801	Psittacidae1	BodyMass	BM	0.037858213	NA	NA	NA	NA	-143.7452398	291.5659513	1.779491126	0.197485697	162	NoCompSupport
2802	Psittacidae1	BodyMass	OU	0.046319882	0.022179331	NA	NA	NA	-141.8172807	289.7864602	0	0.480780932	162	NoCompSupport
2803	Psittacidae1	BodyMass	TDexp	0.037859317	NA	NA	-1.00E-06	NA	-143.7453291	293.6425568	3.856096676	0.069920815	162	NoCompSupport
2804	Psittacidae1	BodyMass	TDlin	0.011896673	NA	NA	0.077007265	NA	-142.4640075	291.0799136	1.293453466	0.251812557	162	NoCompSupport
2805	Psittacidae1	BodyMass	DDexp	0.015236097	NA	0.039410242	NA	NA	-171.2389666	348.629832	58.84337185	8.02E-14	162	NoCompSupport
2806	Psittacidae1	BodyMass	DDlin	0.006786686	NA	0.001654428	NA	NA	-171.5878416	349.3275818	59.54112168	5.66E-14	162	NoCompSupport
2807	Psittacidae1	BodyMass	MC	0.058111912	NA	NA	NA	-4.32E-09	-178.4519842	363.0558672	73.26940705	5.91E-17	162	NoCompSupport
2808	Psittacidae2	BodyMass	BM	0.017073312	NA	NA	NA	NA	-78.9500225	161.9789924	6.41925581	0.023440874	155	NoCompSupport
2809	Psittacidae2	BodyMass	OU	0.017073312	4.01E-127	NA	NA	NA	-78.9500225	164.0589854	8.499248839	0.008285315	155	NoCompSupport
2810	Psittacidae2	BodyMass	TDexp	0.102679971	NA	NA	-0.062522115	NA	-75.10441344	156.3677673	0.80803072	0.387646474	155	NoCompSupport
2811	Psittacidae2	BodyMass	TDlin	0.055514064	NA	NA	-0.023313887	NA	-74.70039808	155.5597366	0	0.580627337	155	NoCompSupport
2812	Psittacidae2	BodyMass	DDexp	0.030316403	NA	0.015265325	NA	NA	-166.369183	338.8973064	183.3375698	8.97E-41	155	NoCompSupport
2813	Psittacidae2	BodyMass	DDlin	0.027570046	NA	0.00074416	NA	NA	-166.4658883	339.090717	183.5309804	8.14E-41	155	NoCompSupport
2814	Psittacidae2	BodyMass	MC	0.053713319	NA	NA	NA	-8.66E-09	-167.8071998	341.7733399	186.2136034	2.13E-41	155	NoCompSupport
2822	Ramphastidae	BodyMass	BM	0.013501024	NA	NA	NA	NA	-54.38595201	112.8771672	7.552505624	0.013988915	117	NoCompSupport
2823	Ramphastidae	BodyMass	OU	0.013501023	3.64E-17	NA	NA	NA	-54.38595201	114.9842934	9.659631846	0.004877838	117	NoCompSupport
2824	Ramphastidae	BodyMass	TDexp	0.081648954	NA	NA	-0.075365211	NA	-50.05583623	106.3240618	0.999400277	0.370486844	117	NoCompSupport
2825	Ramphastidae	BodyMass	TDlin	0.047184709	NA	NA	-0.028240153	NA	-49.55613609	105.3246616	0	0.610646403	117	NoCompSupport
2826	Ramphastidae	BodyMass	DDexp	0.008688896	NA	0.035956064	NA	NA	-89.38645377	184.9852969	79.66063537	3.07E-18	117	NoCompSupport
2827	Ramphastidae	BodyMass	DDlin	0.010545559	NA	0.000570884	NA	NA	-91.90286965	190.0181287	84.69346712	2.48E-19	117	NoCompSupport
2828	Ramphastidae	BodyMass	MC	0.027941466	NA	NA	NA	-1.43E-09	-96.92557935	200.0635481	94.73888653	1.63E-21	117	NoCompSupport
2829	Rhinocryptidae	BodyMass	BM	0.015963578	NA	NA	NA	NA	-19.71463812	43.8908147	0	0.512909293	29	NoCompSupport
2830	Rhinocryptidae	BodyMass	OU	0.015963578	1.57E-16	NA	NA	NA	-19.71463812	46.38927623	2.498461538	0.147064056	29	NoCompSupport
2831	Rhinocryptidae	BodyMass	TDexp	0.027142781	NA	NA	-0.031048858	NA	-19.55995962	46.07991924	2.189104544	0.171665316	29	NoCompSupport
[truncated: 480 more rows]
