# Supplementary material for: The signature of competition in ecomorphological traits across the avian radiation
Source: Proc Biol Sci. 2020 Nov 11;287(1938):20201585. doi: 10.1098/rspb.2020.1585 (PMC7735287; doi:10.1098/rspb.2020.1585)
Supplement: Appendix S3 for The signature of competition in ecomorphological traits across the avian radiation [file rspb20201585supp5.csv]

Appendix S3. The evolution of various ecomorphological traits across 52 avian clades. Model parameters and support are reported, as well as support for competition (i.e. support for a trait or diversity dependent model at two AICc units difference from any model assuming lineages evolve independently). Models are fitted with biogeographic reconstructions.
	Clade	Trait	Model	sigma2	alphaOU	r	b	S	logLH	AICc	deltaAICc	AICw	cladeSR	CompSupport
1	Alcedinidae	BeakShapepPC1	BM	0.000212315	NA	NA	NA	NA	104.8120087	-205.4421992	0	0.481929422	91	NoCompSupport
2	Alcedinidae	BeakShapepPC1	OU	0.000233079	0.007258366	NA	NA	NA	104.9141486	-203.4590665	1.983132712	0.178793466	91	NoCompSupport
3	Alcedinidae	BeakShapepPC1	TDexp	0.000212321	NA	NA	-1.00E-06	NA	104.8119947	-203.2547586	2.187440665	0.161430925	91	NoCompSupport
4	Alcedinidae	BeakShapepPC1	TDlin	0.000134099	NA	NA	0.020270209	NA	104.9088168	-203.4484028	1.993796404	0.177842704	91	NoCompSupport
5	Alcedinidae	BeakShapepPC1	DDexp	0.000226448	NA	0.021557223	NA	NA	93.10792517	-179.8466196	25.59557966	1.33E-06	91	NoCompSupport
6	Alcedinidae	BeakShapepPC1	DDlin	0.000231907	NA	5.42E-06	NA	NA	93.04531292	-179.7213951	25.72080416	1.25E-06	91	NoCompSupport
7	Alcedinidae	BeakShapepPC1	MC	0.000301541	NA	NA	NA	-1.86E-08	92.71126477	-179.0532988	26.38890046	8.97E-07	91	NoCompSupport
15	Anserinae	BeakShapepPC1	BM	0.001072228	NA	NA	NA	NA	20.20316631	-35.40633262	0	0.501011382	25	NoCompSupport
16	Anserinae	BeakShapepPC1	OU	0.001584284	0.118043079	NA	NA	NA	20.79121115	-33.40060412	2.0057285	0.183784627	25	NoCompSupport
17	Anserinae	BeakShapepPC1	TDexp	0.001072239	NA	NA	-1.00E-06	NA	20.20316088	-32.22450357	3.181829049	0.102075659	25	NoCompSupport
18	Anserinae	BeakShapepPC1	TDlin	1.07E-06	NA	NA	99.99991057	NA	20.69146422	-33.20111025	2.205222372	0.166337296	25	NoCompSupport
19	Anserinae	BeakShapepPC1	DDexp	0.000303438	NA	0.241549733	NA	NA	18.45810324	-28.73438829	6.671944331	0.017825975	25	NoCompSupport
20	Anserinae	BeakShapepPC1	DDlin	6.60E-13	NA	0.000253708	NA	NA	18.68347665	-29.18513512	6.221197507	0.022332211	25	NoCompSupport
21	Anserinae	BeakShapepPC1	MC	0.001544002	NA	NA	NA	-2.33E-09	17.46948106	-26.75714394	8.649188683	0.006632849	25	NoCompSupport
22	Antpittas	BeakShapepPC1	BM	7.11E-05	NA	NA	NA	NA	44.72004927	-84.894644	0	0.34307901	28	NoCompSupport
23	Antpittas	BeakShapepPC1	OU	0.000142597	0.038630659	NA	NA	NA	45.37060451	-83.59835187	1.296292132	0.179435301	28	NoCompSupport
24	Antpittas	BeakShapepPC1	TDexp	7.11E-05	NA	NA	-1.00E-06	NA	44.72003045	-82.29720375	2.597440249	0.093619683	28	NoCompSupport
25	Antpittas	BeakShapepPC1	TDlin	3.81E-08	NA	NA	99.99995312	NA	45.55352443	-83.96419172	0.930452283	0.215451242	28	NoCompSupport
26	Antpittas	BeakShapepPC1	DDexp	1.99E-06	NA	0.163188393	NA	NA	44.64595649	-82.14905584	2.745588157	0.08693552	28	NoCompSupport
27	Antpittas	BeakShapepPC1	DDlin	9.09E-12	NA	3.73E-06	NA	NA	44.32857701	-81.51429688	3.380347124	0.063293789	28	NoCompSupport
28	Antpittas	BeakShapepPC1	MC	8.11E-05	NA	NA	NA	-1.33E-09	43.08141191	-79.01996667	5.874677332	0.018185455	28	NoCompSupport
29	Apodidae	BeakShapepPC1	BM	7.57E-05	NA	NA	NA	NA	47.27468033	-90.04936066	0	0.364835728	31	NoCompSupport
30	Apodidae	BeakShapepPC1	OU	7.57E-05	3.09E-17	NA	NA	NA	47.27468033	-87.5058824	2.543478261	0.102279377	31	NoCompSupport
31	Apodidae	BeakShapepPC1	TDexp	0.000311009	NA	NA	-0.045755933	NA	47.9971325	-88.95078674	1.098573925	0.210642046	31	NoCompSupport
32	Apodidae	BeakShapepPC1	TDlin	0.000330483	NA	NA	-0.02228042	NA	48.37882174	-89.71416522	0.33519544	0.308539376	31	NoCompSupport
33	Apodidae	BeakShapepPC1	DDexp	0.000103825	NA	-0.010488362	NA	NA	44.1115568	-81.17963535	8.869725318	0.004325746	31	NoCompSupport
34	Apodidae	BeakShapepPC1	DDlin	0.000106184	NA	-1.33E-06	NA	NA	44.11272457	-81.18197088	8.86738978	0.0043308	31	NoCompSupport
35	Apodidae	BeakShapepPC1	MC	6.95E-05	NA	NA	NA	-0.015340187	44.26575195	-81.48802564	8.561335021	0.005046928	31	NoCompSupport
43	BC6	BeakShapepPC1	BM	0.000195934	NA	NA	NA	NA	68.31488913	-132.344064	0	0.512798106	53	NoCompSupport
44	BC6	BeakShapepPC1	OU	0.000195934	5.52E-198	NA	NA	NA	68.31488913	-130.0444124	2.299651568	0.162399026	53	NoCompSupport
45	BC6	BeakShapepPC1	TDexp	0.000197302	NA	NA	-0.000303301	NA	68.3149034	-130.0444409	2.299623028	0.162401343	53	NoCompSupport
46	BC6	BeakShapepPC1	TDlin	0.000197181	NA	NA	-0.000275757	NA	68.31490211	-130.0444384	2.299625601	0.162401134	53	NoCompSupport
47	BC6	BeakShapepPC1	DDexp	1.72E-05	NA	0.142513524	NA	NA	55.29500029	-104.0046347	28.33942925	3.60E-07	53	NoCompSupport
48	BC6	BeakShapepPC1	DDlin	1.08E-12	NA	2.31E-05	NA	NA	52.87514649	-99.16492712	33.17913685	3.20E-08	53	NoCompSupport
49	BC6	BeakShapepPC1	MC	0.000287079	NA	NA	NA	0	45.67527856	-84.76519128	47.57887269	2.39E-11	53	NoCompSupport
50	Bucconidae	BeakShapepPC1	BM	0.00010675	NA	NA	NA	NA	38.01131474	-71.47717493	0	0.217702019	26	NoCompSupport_NotDifferentiable
51	Bucconidae	BeakShapepPC1	OU	0.000227168	0.037550515	NA	NA	NA	38.79361289	-70.44436864	1.032806287	0.129894697	26	NoCompSupport_NotDifferentiable
52	Bucconidae	BeakShapepPC1	TDexp	0.000106753	NA	NA	-1.00E-06	NA	38.01129086	-68.87972458	2.597450353	0.059406406	26	NoCompSupport_NotDifferentiable
53	Bucconidae	BeakShapepPC1	TDlin	3.72E-08	NA	NA	99.99984073	NA	38.96910583	-70.79535451	0.681820421	0.15481286	26	NoCompSupport_NotDifferentiable
54	Bucconidae	BeakShapepPC1	DDexp	1.91E-05	NA	0.081880682	NA	NA	38.91050678	-70.67815643	0.799018506	0.146001659	26	NoCompSupport_NotDifferentiable
55	Bucconidae	BeakShapepPC1	DDlin	4.16E-12	NA	5.35E-06	NA	NA	39.28553351	-71.42820988	0.048965047	0.212436839	26	NoCompSupport_NotDifferentiable
56	Bucconidae	BeakShapepPC1	MC	0.000104274	NA	NA	NA	-1.20E-08	38.30572936	-69.46860158	2.008573353	0.07974552	26	NoCompSupport_NotDifferentiable
57	Bucerotidae	BeakShapepPC1	BM	0.000153735	NA	NA	NA	NA	66.34218456	-128.3986548	3.603906794	0.071471725	57	CompSupport_NotDifferentiable
58	Bucerotidae	BeakShapepPC1	OU	0.00029152	0.042697083	NA	NA	NA	68.44954896	-130.3137321	1.688829552	0.186203569	57	CompSupport_NotDifferentiable
59	Bucerotidae	BeakShapepPC1	TDexp	0.00015374	NA	NA	-1.00E-06	NA	66.34213153	-126.0988972	5.903664421	0.022633319	57	CompSupport_NotDifferentiable
60	Bucerotidae	BeakShapepPC1	TDlin	5.56E-08	NA	NA	99.99993898	NA	68.033421	-129.4814762	2.52108547	0.122819104	57	CompSupport_NotDifferentiable
61	Bucerotidae	BeakShapepPC1	DDexp	2.62E-05	NA	0.129562657	NA	NA	69.29396374	-132.0025616	0	0.43322417	57	CompSupport_NotDifferentiable
62	Bucerotidae	BeakShapepPC1	DDlin	2.59E-11	NA	1.41E-05	NA	NA	68.31907214	-130.0527784	1.949783195	0.163426559	57	CompSupport_NotDifferentiable
63	Bucerotidae	BeakShapepPC1	MC	0.000188779	NA	NA	NA	-3.26E-08	61.71561879	-116.8458717	15.1566899	0.000221554	57	CompSupport_NotDifferentiable
64	Cacatuidae	BeakShapepPC1	BM	0.000607941	NA	NA	NA	NA	11.27801635	-17.46512361	0	0.279687197	21	NoCompSupport_NotDifferentiable
65	Cacatuidae	BeakShapepPC1	OU	0.002350893	0.104938371	NA	NA	NA	12.34671566	-16.29343132	1.171692291	0.15568359	21	NoCompSupport_NotDifferentiable
66	Cacatuidae	BeakShapepPC1	TDexp	0.000607955	NA	NA	-1.00E-06	NA	11.27800163	-14.15600327	3.309120343	0.053469514	21	NoCompSupport_NotDifferentiable
67	Cacatuidae	BeakShapepPC1	TDlin	2.64E-07	NA	NA	99.99997881	NA	12.02312135	-15.6462427	1.818880911	0.112643883	21	NoCompSupport_NotDifferentiable
68	Cacatuidae	BeakShapepPC1	DDexp	1.40E-06	NA	0.493251769	NA	NA	12.53033131	-16.66066263	0.804460983	0.187062228	21	NoCompSupport_NotDifferentiable
69	Cacatuidae	BeakShapepPC1	DDlin	2.94E-12	NA	5.21E-05	NA	NA	12.22105694	-16.04211389	1.423009722	0.137299815	21	NoCompSupport_NotDifferentiable
70	Cacatuidae	BeakShapepPC1	MC	0.000579181	NA	NA	NA	-9.23E-05	11.60503093	-14.81006187	2.655061743	0.074153773	21	NoCompSupport_NotDifferentiable
71	CC3	BeakShapepPC1	BM	0.000132252	NA	NA	NA	NA	71.44062415	-138.5654588	1.277687123	0.222097596	54	NoCompSupport
72	CC3	BeakShapepPC1	OU	0.000132252	9.13E-216	NA	NA	NA	71.44062415	-136.2325997	3.610546298	0.069178306	54	NoCompSupport
73	CC3	BeakShapepPC1	TDexp	0.00094174	NA	NA	-0.10902245	NA	73.2458973	-139.843146	0	0.420717029	54	NoCompSupport
74	CC3	BeakShapepPC1	TDlin	0.000337994	NA	NA	-0.03184957	NA	72.86681934	-139.08499	0.758155923	0.287977544	54	NoCompSupport
75	CC3	BeakShapepPC1	DDexp	7.62E-05	NA	0.092513607	NA	NA	63.06144287	-119.4742371	20.36890886	1.59E-05	54	NoCompSupport
76	CC3	BeakShapepPC1	DDlin	7.02E-05	NA	1.41E-05	NA	NA	62.70096624	-118.7532838	21.08986213	1.11E-05	54	NoCompSupport
77	CC3	BeakShapepPC1	MC	0.00021746	NA	NA	NA	-1.00E-07	61.23836911	-115.8280896	24.01505639	2.57E-06	54	NoCompSupport
78	CC4	BeakShapepPC1	BM	0.000179187	NA	NA	NA	NA	87.43297977	-170.6159595	3.510754957	0.104104528	73	NoCompSupport
79	CC4	BeakShapepPC1	OU	0.000332089	0.068723098	NA	NA	NA	90.3186764	-174.1267145	0	0.602310416	73	NoCompSupport
80	CC4	BeakShapepPC1	TDexp	0.000179191	NA	NA	-1.00E-06	NA	87.43293107	-168.3552239	5.771490652	0.033616857	73	NoCompSupport
81	CC4	BeakShapepPC1	TDlin	7.26E-08	NA	NA	99.99985392	NA	89.47846263	-172.446287	1.68042754	0.259968166	73	NoCompSupport
82	CC4	BeakShapepPC1	DDexp	5.82E-06	NA	0.352522321	NA	NA	73.61820826	-140.7257782	33.40093629	3.36E-08	73	NoCompSupport
83	CC4	BeakShapepPC1	DDlin	2.03E-12	NA	4.33E-05	NA	NA	65.93115619	-125.3516741	48.77504042	1.54E-11	73	NoCompSupport
84	CC4	BeakShapepPC1	MC	0.000577762	NA	NA	NA	-1.24E-09	57.57679765	-108.642957	65.4837575	3.63E-15	73	NoCompSupport
85	CC5CC6b	BeakShapepPC1	BM	0.000180324	NA	NA	NA	NA	27.81057873	-50.87115745	6.950003768	0.011127842	37	CompSupport
86	CC5CC6b	BeakShapepPC1	OU	0.003031595	0.680968668	NA	NA	NA	31.09305532	-54.58611065	3.235050574	0.071302179	37	CompSupport
87	CC5CC6b	BeakShapepPC1	TDexp	0.000180329	NA	NA	-1.00E-06	NA	27.81053707	-48.02107414	9.800087077	0.002676229	37	CompSupport
88	CC5CC6b	BeakShapepPC1	TDlin	7.63E-08	NA	NA	99.9999487	NA	29.44261295	-51.28522589	6.535935329	0.01368752	37	CompSupport
89	CC5CC6b	BeakShapepPC1	DDexp	9.57E-06	NA	0.160266372	NA	NA	32.71058061	-57.82116122	0	0.359405821	37	CompSupport
90	CC5CC6b	BeakShapepPC1	DDlin	1.89E-11	NA	7.88E-06	NA	NA	32.67737423	-57.75474845	0.066412768	0.34766723	37	CompSupport
91	CC5CC6b	BeakShapepPC1	MC	0.000114872	NA	NA	NA	-1.04E-08	32.09467286	-56.58934571	1.231815507	0.19413318	37	CompSupport
92	CC5CC6c	BeakShapepPC1	BM	0.000191885	NA	NA	NA	NA	42.44366371	-80.3655883	0	0.513568494	34	NoCompSupport
93	CC5CC6c	BeakShapepPC1	OU	0.000191885	7.63E-17	NA	NA	NA	42.44366371	-77.79641834	2.56916996	0.142138001	34	NoCompSupport
94	CC5CC6c	BeakShapepPC1	TDexp	0.00038163	NA	NA	-0.036530021	NA	42.59347441	-78.09603973	2.269548568	0.165109538	34	NoCompSupport
95	CC5CC6c	BeakShapepPC1	TDlin	0.000411911	NA	NA	-0.027154906	NA	42.67505132	-78.25919355	2.106394746	0.179143298	34	NoCompSupport
96	CC5CC6c	BeakShapepPC1	DDexp	6.07E-07	NA	0.940201799	NA	NA	34.28450848	-61.47810787	18.88748043	4.07E-05	34	NoCompSupport
97	CC5CC6c	BeakShapepPC1	DDlin	1.77E-12	NA	0.000153182	NA	NA	24.26049193	-41.43007478	38.93551352	1.80E-09	34	NoCompSupport
98	CC5CC6c	BeakShapepPC1	MC	0.001078812	NA	NA	NA	-2.16E-09	19.85537471	-32.61984033	47.74574797	2.20E-11	34	NoCompSupport
99	CC7	BeakShapepPC1	BM	0.000315797	NA	NA	NA	NA	154.6796503	-305.2617397	30.75056968	2.10E-07	129	NoCompSupport
100	CC7	BeakShapepPC1	OU	0.000730738	0.084285725	NA	NA	NA	171.1045153	-336.0123094	0	0.99960236	129	NoCompSupport
101	CC7	BeakShapepPC1	TDexp	0.000315806	NA	NA	-1.00E-06	NA	154.6794005	-303.1620796	32.85022977	7.35E-08	129	NoCompSupport
102	CC7	BeakShapepPC1	TDlin	1.24E-07	NA	NA	99.99996411	NA	163.2742349	-320.3517486	15.66056079	0.000397356	129	NoCompSupport
103	CC7	BeakShapepPC1	DDexp	0.00025301	NA	0.011643078	NA	NA	140.9263186	-275.6559158	60.35639353	7.83E-14	129	NoCompSupport
104	CC7	BeakShapepPC1	DDlin	0.000226172	NA	4.98E-06	NA	NA	140.8186286	-275.440536	60.5717734	7.03E-14	129	NoCompSupport
105	CC7	BeakShapepPC1	MC	0.000313613	NA	NA	NA	0	134.6602069	-263.1236924	72.88861694	1.49E-16	129	NoCompSupport
106	Charadrii	BeakShapepPC1	BM	0.000186529	NA	NA	NA	NA	106.4659071	-208.7799154	9.912517339	0.00235923	98	CompSupport
107	Charadrii	BeakShapepPC1	OU	0.000265169	0.017077876	NA	NA	NA	109.1591212	-212.01055	6.681882749	0.011865709	98	CompSupport
108	Charadrii	BeakShapepPC1	TDexp	0.00018654	NA	NA	-1.00E-06	NA	106.4657415	-206.6237906	12.06864214	0.000802738	98	CompSupport
109	Charadrii	BeakShapepPC1	TDlin	3.22E-05	NA	NA	0.099929574	NA	108.1159249	-209.9241574	8.768275339	0.004180607	98	CompSupport
110	Charadrii	BeakShapepPC1	DDexp	0.000176505	NA	-0.006518276	NA	NA	112.5000625	-218.6924328	0	0.335155301	98	CompSupport
111	Charadrii	BeakShapepPC1	DDlin	0.0001744	NA	-9.31E-07	NA	NA	112.4926825	-218.6776726	0.014760149	0.332690935	98	CompSupport
112	Charadrii	BeakShapepPC1	MC	0.000161279	NA	NA	NA	-2.80E-08	112.4314975	-218.5553027	0.137130038	0.31294548	98	CompSupport
113	Cotingidae	BeakShapepPC1	BM	0.000183616	NA	NA	NA	NA	91.32557598	-178.4203827	3.540787929	0.095606264	58	NoCompSupport
114	Cotingidae	BeakShapepPC1	OU	0.000392582	0.082499508	NA	NA	NA	94.21587945	-181.9611707	0	0.561511527	58	NoCompSupport
115	Cotingidae	BeakShapepPC1	TDexp	0.000183619	NA	NA	-1.00E-06	NA	91.32553353	-176.1804788	5.780691822	0.031195891	58	NoCompSupport
116	Cotingidae	BeakShapepPC1	TDlin	9.85E-08	NA	NA	100	NA	93.62674351	-180.7828988	1.178271867	0.311530227	58	NoCompSupport
117	Cotingidae	BeakShapepPC1	DDexp	6.98E-05	NA	0.067982513	NA	NA	84.88011087	-163.2896335	18.67153716	4.95E-05	58	NoCompSupport
118	Cotingidae	BeakShapepPC1	DDlin	3.18E-12	NA	1.65E-05	NA	NA	85.6442924	-164.8179966	17.14317409	0.000106357	58	NoCompSupport
119	Cotingidae	BeakShapepPC1	MC	0.000233804	NA	NA	NA	0	79.37956578	-152.2885433	29.67262734	2.02E-07	58	NoCompSupport
120	Cracidae	BeakShapepPC1	BM	0.000530584	NA	NA	NA	NA	65.28195022	-126.248111	3.943576714	0.097550925	46	NoCompSupport
121	Cracidae	BeakShapepPC1	OU	0.000868713	0.153714166	NA	NA	NA	68.42016817	-130.1916877	0	0.700758212	46	NoCompSupport
122	Cracidae	BeakShapepPC1	TDexp	0.000530591	NA	NA	-1.00E-06	NA	65.28192874	-123.9152088	6.276478855	0.030384223	46	NoCompSupport
123	Cracidae	BeakShapepPC1	TDlin	4.78E-07	NA	NA	99.99989362	NA	66.98272357	-127.3167985	2.874889195	0.166453886	46	NoCompSupport
124	Cracidae	BeakShapepPC1	DDexp	0.000378795	NA	0.039457172	NA	NA	62.49090424	-118.3331598	11.85852786	0.001864325	46	NoCompSupport
125	Cracidae	BeakShapepPC1	DDlin	0.000321319	NA	2.63E-05	NA	NA	62.5246355	-118.4006223	11.79106534	0.001928284	46	NoCompSupport
126	Cracidae	BeakShapepPC1	MC	0.000538026	NA	NA	NA	0	61.92641102	-117.2041734	12.98751429	0.001060145	46	NoCompSupport
127	Cuculidae	BeakShapepPC1	BM	0.000194297	NA	NA	NA	NA	166.0259063	-327.9501177	16.80997271	0.000221089	134	NoCompSupport
128	Cuculidae	BeakShapepPC1	OU	0.000338676	0.037694629	NA	NA	NA	175.4826093	-344.7600904	0	0.988111631	134	NoCompSupport
129	Cuculidae	BeakShapepPC1	TDexp	0.000194309	NA	NA	-1.00E-06	NA	166.0256371	-325.8461461	18.91394433	7.72E-05	134	NoCompSupport
130	Cuculidae	BeakShapepPC1	TDlin	3.25E-08	NA	NA	99.99994433	NA	171.036962	-335.8687958	8.891294547	0.011590067	134	NoCompSupport
131	Cuculidae	BeakShapepPC1	DDexp	0.00019347	NA	0.017860246	NA	NA	148.2637812	-290.3224342	54.43765615	1.49E-12	134	NoCompSupport
132	Cuculidae	BeakShapepPC1	DDlin	0.000182662	NA	4.99E-06	NA	NA	148.2839652	-290.3628021	54.39728826	1.52E-12	134	NoCompSupport
133	Cuculidae	BeakShapepPC1	MC	0.000183554	NA	NA	NA	0	142.7799543	-279.3547804	65.40530994	6.20E-15	134	NoCompSupport
134	EurylaimidaePittidae	BeakShapepPC1	BM	0.00023149	NA	NA	NA	NA	56.47201516	-108.619706	0	0.38558415	51	NoCompSupport
135	EurylaimidaePittidae	BeakShapepPC1	OU	0.00023149	1.19E-17	NA	NA	NA	56.47201516	-106.2773637	2.342342342	0.119532498	51	NoCompSupport
136	EurylaimidaePittidae	BeakShapepPC1	TDexp	0.00057402	NA	NA	-0.029750406	NA	57.29904164	-107.9314166	0.688289391	0.273312208	51	NoCompSupport
137	EurylaimidaePittidae	BeakShapepPC1	TDlin	0.000414595	NA	NA	-0.014029777	NA	57.08917056	-107.5116745	1.108031546	0.221571134	51	NoCompSupport
138	EurylaimidaePittidae	BeakShapepPC1	DDexp	0.000585802	NA	-0.005296253	NA	NA	38.90442387	-71.14218108	37.47752492	2.81E-09	51	NoCompSupport
139	EurylaimidaePittidae	BeakShapepPC1	DDlin	0.000584794	NA	-2.87E-06	NA	NA	38.90430533	-71.141944	37.477762	2.80E-09	51	NoCompSupport
140	EurylaimidaePittidae	BeakShapepPC1	MC	0.000445411	NA	NA	NA	-0.01656279	39.30683347	-71.94700028	36.67270572	4.20E-09	51	NoCompSupport
141	Falconidae	BeakShapepPC1	BM	0.000258434	NA	NA	NA	NA	71.80218022	-139.3434909	19.06073892	4.19E-05	63	CompSupport
142	Falconidae	BeakShapepPC1	OU	0.000404882	0.048985223	NA	NA	NA	75.69647917	-144.859625	13.54460479	0.000660743	63	CompSupport
143	Falconidae	BeakShapepPC1	TDexp	0.000258444	NA	NA	-1.00E-06	NA	71.80209649	-137.0708596	21.33337015	1.35E-05	63	CompSupport
144	Falconidae	BeakShapepPC1	TDlin	6.84E-08	NA	NA	99.99967622	NA	74.01761539	-141.5018975	16.90233234	0.000123285	63	CompSupport
145	Falconidae	BeakShapepPC1	DDexp	2.54E-05	NA	0.1664044	NA	NA	82.14032798	-157.7473226	0.65690716	0.415489687	63	CompSupport
146	Falconidae	BeakShapepPC1	DDlin	4.60E-11	NA	1.90E-05	NA	NA	82.46878156	-158.4042298	0	0.577039876	63	CompSupport
147	Falconidae	BeakShapepPC1	MC	0.000200699	NA	NA	NA	-1.61E-08	78.00263459	-149.4719359	8.932293941	0.006631058	63	CompSupport
148	Lari	BeakShapepPC1	BM	0.00077982	NA	NA	NA	NA	167.4638028	-330.8300445	0	0.376366385	144	NoCompSupport
149	Lari	BeakShapepPC1	OU	0.000870297	0.016277586	NA	NA	NA	168.1702432	-330.1437652	0.686279351	0.267046666	144	NoCompSupport
150	Lari	BeakShapepPC1	TDexp	0.000779837	NA	NA	-1.00E-06	NA	167.4637597	-328.7307981	2.099246459	0.131754438	144	NoCompSupport
151	Lari	BeakShapepPC1	TDlin	0.000414004	NA	NA	0.041372216	NA	167.9981756	-329.7996298	1.030414737	0.224832511	144	NoCompSupport
152	Lari	BeakShapepPC1	DDexp	0.00048352	NA	0.052425417	NA	NA	145.7624573	-285.3281932	45.50185133	4.95E-11	144	NoCompSupport
153	Lari	BeakShapepPC1	DDlin	0.000379937	NA	5.69E-05	NA	NA	143.2474594	-280.2981975	50.53184706	4.01E-12	144	NoCompSupport
154	Lari	BeakShapepPC1	MC	0.001294731	NA	NA	NA	0	133.5214277	-260.846134	69.98391048	2.39E-16	144	NoCompSupport
155	M1	BeakShapepPC1	BM	0.000166516	NA	NA	NA	NA	162.0563108	-319.984962	5.880671925	0.021228407	112	CompSupport
156	M1	BeakShapepPC1	OU	0.0002185	0.02468509	NA	NA	NA	163.5173708	-320.7766772	5.088956768	0.031538147	112	CompSupport
157	M1	BeakShapepPC1	TDexp	0.000166521	NA	NA	-1.00E-06	NA	162.0562508	-317.8544371	8.011196897	0.007316103	112	CompSupport
158	M1	BeakShapepPC1	TDlin	2.94E-05	NA	NA	0.175213254	NA	163.1534732	-320.0488819	5.816752023	0.021917824	112	CompSupport
159	M1	BeakShapepPC1	DDexp	8.55E-05	NA	0.025023545	NA	NA	166.0618492	-325.8656339	0	0.401688216	112	CompSupport
160	M1	BeakShapepPC1	DDlin	7.60E-05	NA	3.55E-06	NA	NA	166.0618085	-325.8655526	8.14E-05	0.401671871	112	CompSupport
161	M1	BeakShapepPC1	MC	0.000157348	NA	NA	NA	-2.20E-08	164.8079649	-323.3578652	2.507768752	0.114639432	112	CompSupport
162	M4	BeakShapepPC1	BM	0.00031746	NA	NA	NA	NA	143.0489902	-281.9631489	1.804745135	0.134016266	145	CompSupport_NotDifferentiable
163	M4	BeakShapepPC1	OU	0.000375292	0.020893285	NA	NA	NA	143.7781999	-281.2836725	2.48422147	0.09541378	145	CompSupport_NotDifferentiable
164	M4	BeakShapepPC1	TDexp	0.000317466	NA	NA	-1.00E-06	NA	143.0489554	-279.8251836	3.942710449	0.046015511	145	CompSupport_NotDifferentiable
165	M4	BeakShapepPC1	TDlin	0.000153879	NA	NA	0.053465198	NA	143.5585321	-280.844337	2.923556994	0.076596796	145	CompSupport_NotDifferentiable
166	M4	BeakShapepPC1	DDexp	0.000502658	NA	-0.036311734	NA	NA	144.8769947	-283.4812621	0.286631884	0.286293586	145	CompSupport_NotDifferentiable
167	M4	BeakShapepPC1	DDlin	0.000456766	NA	-9.67E-06	NA	NA	145.0203106	-283.767894	0	0.330409816	145	CompSupport_NotDifferentiable
168	M4	BeakShapepPC1	MC	0.000320143	NA	NA	NA	-1.34E-08	142.6621321	-279.0515369	4.716357128	0.031254244	145	CompSupport_NotDifferentiable
169	M5	BeakShapepPC1	BM	0.000235393	NA	NA	NA	NA	168.8046416	-333.4904713	2.838235798	0.138250216	142	NoCompSupport
170	M5	BeakShapepPC1	OU	0.000319847	0.036482319	NA	NA	NA	171.2843536	-336.3287071	0	0.571453491	142	NoCompSupport
171	M5	BeakShapepPC1	TDexp	0.000235397	NA	NA	-1.00E-06	NA	168.8045709	-331.3691419	4.959565266	0.047865762	142	NoCompSupport
172	M5	BeakShapepPC1	TDlin	7.80E-05	NA	NA	0.119542974	NA	170.4267703	-334.6135407	1.715166447	0.242402575	142	NoCompSupport
173	M5	BeakShapepPC1	DDexp	0.000116433	NA	0.057356156	NA	NA	160.7876922	-315.3353844	20.99332268	1.58E-05	142	NoCompSupport
174	M5	BeakShapepPC1	DDlin	9.28E-05	NA	1.33E-05	NA	NA	160.4507538	-314.6615076	21.66719947	1.13E-05	142	NoCompSupport
175	M5	BeakShapepPC1	MC	0.000290156	NA	NA	NA	-1.72E-08	157.9194078	-309.5988155	26.72989162	8.97E-07	142	NoCompSupport
176	Meropidae	BeakShapepPC1	BM	5.48E-05	NA	NA	NA	NA	54.94876947	-105.3261104	0.080010735	0.19704044	26	NoCompSupport_NotDifferentiable
177	Meropidae	BeakShapepPC1	OU	0.000102814	0.071782015	NA	NA	NA	56.30306055	-105.4061211	0	0.205082914	26	NoCompSupport_NotDifferentiable
178	Meropidae	BeakShapepPC1	TDexp	5.48E-05	NA	NA	-1.00E-06	NA	54.94874427	-102.6974885	2.70863255	0.052936765	26	NoCompSupport_NotDifferentiable
179	Meropidae	BeakShapepPC1	TDlin	1.35E-08	NA	NA	99.9997675	NA	55.66212825	-104.1242565	1.281864607	0.108037896	26	NoCompSupport_NotDifferentiable
180	Meropidae	BeakShapepPC1	DDexp	1.97E-05	NA	0.072521765	NA	NA	56.1036034	-105.0072068	0.398914301	0.167998862	26	NoCompSupport_NotDifferentiable
181	Meropidae	BeakShapepPC1	DDlin	1.71E-05	NA	2.86E-06	NA	NA	56.07786351	-104.955727	0.450394078	0.163729769	26	NoCompSupport_NotDifferentiable
182	Meropidae	BeakShapepPC1	MC	5.18E-05	NA	NA	NA	-6.29E-08	55.63525619	-104.0705124	1.335608726	0.105173355	26	NoCompSupport_NotDifferentiable
183	Musophagidae	BeakShapepPC1	BM	2.67E-05	NA	NA	NA	NA	41.29280112	-77.87971988	0	0.521959172	22	NoCompSupport
184	Musophagidae	BeakShapepPC1	OU	2.92E-05	0.002646346	NA	NA	NA	41.30577653	-75.11155306	2.768166827	0.130778618	22	NoCompSupport
185	Musophagidae	BeakShapepPC1	TDexp	2.67E-05	NA	NA	-1.00E-06	NA	41.29279617	-75.08559233	2.794127552	0.129092034	22	NoCompSupport
186	Musophagidae	BeakShapepPC1	TDlin	1.87E-05	NA	NA	0.009149441	NA	41.30963736	-75.11927471	2.76044517	0.131284508	22	NoCompSupport
187	Musophagidae	BeakShapepPC1	DDexp	1.44E-05	NA	0.051683966	NA	NA	39.74560675	-71.99121349	5.888506394	0.02747664	22	NoCompSupport
188	Musophagidae	BeakShapepPC1	DDlin	5.93E-11	NA	2.24E-06	NA	NA	40.0061477	-72.5122954	5.367424484	0.035654563	22	NoCompSupport
189	Musophagidae	BeakShapepPC1	MC	3.00E-05	NA	NA	NA	-0.001726977	39.6000411	-71.7000822	6.179637686	0.023754465	22	NoCompSupport
190	Odontophoridae	BeakShapepPC1	BM	0.000117161	NA	NA	NA	NA	39.32884012	-73.99101357	8.139927642	0.006764661	30	CompSupport
191	Odontophoridae	BeakShapepPC1	OU	0.005007274	2.718281828	NA	NA	NA	43.59740618	-79.78304765	2.347893568	0.122453241	30	CompSupport
192	Odontophoridae	BeakShapepPC1	TDexp	0.000117163	NA	NA	-1.00E-06	NA	39.32880579	-71.24584687	10.88509435	0.001714513	30	CompSupport
193	Odontophoridae	BeakShapepPC1	TDlin	6.34E-08	NA	NA	99.99999802	NA	41.09604159	-74.78031848	7.35062274	0.010037867	30	CompSupport
194	Odontophoridae	BeakShapepPC1	DDexp	1.50E-05	NA	0.208513522	NA	NA	44.77135296	-82.13094122	0	0.396103697	30	CompSupport
195	Odontophoridae	BeakShapepPC1	DDlin	8.06E-12	NA	1.10E-05	NA	NA	44.62593368	-81.84010265	0.290838564	0.342494896	30	CompSupport
196	Odontophoridae	BeakShapepPC1	MC	7.81E-05	NA	NA	NA	-1.52E-08	43.58075494	-79.74974517	2.381196046	0.120431125	30	CompSupport
197	Otididae	BeakShapepPC1	BM	0.00012541	NA	NA	NA	NA	30.60755377	-56.41510753	0	0.479097052	25	NoCompSupport
198	Otididae	BeakShapepPC1	OU	0.00019018	0.028428996	NA	NA	NA	31.20219374	-54.69010176	1.725005776	0.202228916	25	NoCompSupport
199	Otididae	BeakShapepPC1	TDexp	0.000125413	NA	NA	-1.00E-06	NA	30.60753209	-53.50077847	2.914329065	0.111579647	25	NoCompSupport
200	Otididae	BeakShapepPC1	TDlin	1.19E-05	NA	NA	0.435939506	NA	31.19401931	-54.67375291	1.74135462	0.20058255	25	NoCompSupport
201	Otididae	BeakShapepPC1	DDexp	3.76E-06	NA	0.530084376	NA	NA	27.24005658	-46.76582744	9.649280092	0.003846883	25	NoCompSupport
202	Otididae	BeakShapepPC1	DDlin	5.39E-11	NA	2.99E-05	NA	NA	26.5559963	-45.39770688	11.01740065	0.001940999	25	NoCompSupport
203	Otididae	BeakShapepPC1	MC	0.000219495	NA	NA	NA	-1.06E-09	25.5697646	-43.42524348	12.98986405	0.000723953	25	NoCompSupport
204	P10	BeakShapepPC1	BM	0.000651948	NA	NA	NA	NA	165.7621691	-327.4421465	0.785050472	0.239988583	184	NoCompSupport
205	P10	BeakShapepPC1	OU	0.000823107	0.024685709	NA	NA	NA	167.09149	-328.0174628	0.209734164	0.319977124	184	NoCompSupport
206	P10	BeakShapepPC1	TDexp	0.000651962	NA	NA	-1.00E-06	NA	165.7621145	-325.3587118	2.868485121	0.084679541	184	NoCompSupport
207	P10	BeakShapepPC1	TDlin	3.18E-07	NA	NA	98.99060265	NA	167.1963571	-328.227197	0	0.355354751	184	NoCompSupport
208	P10	BeakShapepPC1	DDexp	0.004392042	NA	-0.047502455	NA	NA	90.18683779	-174.2081583	154.0190386	1.28E-34	184	NoCompSupport
209	P10	BeakShapepPC1	DDlin	0.003237919	NA	-6.61E-05	NA	NA	89.60873525	-173.0519533	155.1752437	7.16E-35	184	NoCompSupport
210	P10	BeakShapepPC1	MC	0.001363276	NA	NA	NA	0	83.54542651	-160.9253358	167.3018612	1.67E-37	184	NoCompSupport
211	P12	BeakShapepPC1	BM	0.000276227	NA	NA	NA	NA	60.61025768	-116.9047259	0	0.51003587	48	NoCompSupport
212	P12	BeakShapepPC1	OU	0.000276227	3.81E-191	NA	NA	NA	60.61025768	-114.5718667	2.332859175	0.158864473	48	NoCompSupport
213	P12	BeakShapepPC1	TDexp	0.000348052	NA	NA	-0.019433006	NA	60.6447373	-114.6408259	2.263899949	0.164437586	48	NoCompSupport
214	P12	BeakShapepPC1	TDlin	0.000340862	NA	NA	-0.015732152	NA	60.64389453	-114.6391404	2.265585476	0.164299062	48	NoCompSupport
215	P12	BeakShapepPC1	DDexp	2.27E-05	NA	0.152843125	NA	NA	56.05050809	-105.4523675	11.45235836	0.001662466	48	NoCompSupport
216	P12	BeakShapepPC1	DDlin	2.31E-10	NA	2.36E-05	NA	NA	55.10384698	-103.5590453	13.34568058	0.000645094	48	NoCompSupport
217	P12	BeakShapepPC1	MC	0.000407317	NA	NA	NA	-2.45E-08	52.64990169	-98.65115473	18.25357116	5.54E-05	48	NoCompSupport
225	P17P18	BeakShapepPC1	BM	0.001302989	NA	NA	NA	NA	111.5606013	-219.0130945	51.28474644	7.31E-12	138	NoCompSupport
226	P17P18	BeakShapepPC1	OU	0.028171267	2.718281828	NA	NA	NA	138.2580114	-270.2978409	0	0.999999975	138	NoCompSupport
227	P17P18	BeakShapepPC1	TDexp	0.001303006	NA	NA	-1.00E-06	NA	111.5604895	-216.9027972	53.39504376	2.54E-12	138	NoCompSupport
228	P17P18	BeakShapepPC1	TDlin	1.08E-06	NA	NA	100	NA	120.7728324	-235.327483	34.97035789	2.55E-08	138	NoCompSupport
229	P17P18	BeakShapepPC1	DDexp	0.003634136	NA	-0.024155966	NA	NA	94.65683226	-183.0954827	87.20235822	1.16E-19	138	NoCompSupport
230	P17P18	BeakShapepPC1	DDlin	0.002858175	NA	-2.94E-05	NA	NA	92.34580021	-178.4734186	91.82442232	1.15E-20	138	NoCompSupport
231	P17P18	BeakShapepPC1	MC	0.002066402	NA	NA	NA	-4.70E-09	85.26568559	-164.3131894	105.9846516	9.68E-24	138	NoCompSupport
239	P20a	BeakShapepPC1	BM	0.000275009	NA	NA	NA	NA	140.5164145	-276.8706669	0	0.488753884	104	NoCompSupport
240	P20a	BeakShapepPC1	OU	0.000275009	2.57E-16	NA	NA	NA	140.5164145	-274.7040619	2.166604961	0.165431395	104	NoCompSupport
241	P20a	BeakShapepPC1	TDexp	0.000366882	NA	NA	-0.019819601	NA	140.5640679	-274.7993687	2.071298175	0.173505616	104	NoCompSupport
242	P20a	BeakShapepPC1	TDlin	0.000344726	NA	NA	-0.013838968	NA	140.5571432	-274.7855192	2.085147674	0.172308284	104	NoCompSupport
243	P20a	BeakShapepPC1	DDexp	0.000198999	NA	0.031099217	NA	NA	127.7958227	-249.2628782	27.60778864	4.94E-07	104	NoCompSupport
244	P20a	BeakShapepPC1	DDlin	0.000194175	NA	1.02E-05	NA	NA	127.281422	-248.2340768	28.63659005	2.96E-07	104	NoCompSupport
245	P20a	BeakShapepPC1	MC	0.000411327	NA	NA	NA	-1.09E-08	125.0042521	-243.6797371	33.19092974	3.03E-08	104	NoCompSupport
246	P20b	BeakShapepPC1	BM	0.000243056	NA	NA	NA	NA	226.8526101	-449.6149947	20.10879338	4.18E-05	149	NoCompSupport
247	P20b	BeakShapepPC1	OU	0.000548126	0.133345233	NA	NA	NA	237.9528031	-469.7237881	0	0.971813557	149	NoCompSupport
248	P20b	BeakShapepPC1	TDexp	0.000243059	NA	NA	-1.00E-06	NA	226.8525097	-447.5232013	22.20058684	1.47E-05	149	NoCompSupport
249	P20b	BeakShapepPC1	TDlin	2.12E-07	NA	NA	99.99897759	NA	234.4104748	-462.6391315	7.084656617	0.028129973	149	NoCompSupport
250	P20b	BeakShapepPC1	DDexp	8.86E-05	NA	0.061859523	NA	NA	217.8684538	-429.5550893	40.16869875	1.84E-09	149	NoCompSupport
251	P20b	BeakShapepPC1	DDlin	3.10E-07	NA	1.79E-05	NA	NA	217.821412	-429.4610059	40.26278225	1.76E-09	149	NoCompSupport
252	P20b	BeakShapepPC1	MC	0.000332853	NA	NA	NA	0	207.322494	-408.4631697	61.26061838	4.84E-14	149	NoCompSupport
253	P21	BeakShapepPC1	BM	0.0004532	NA	NA	NA	NA	130.013121	-255.8780939	0.590606877	0.280329028	96	NoCompSupport
254	P21	BeakShapepPC1	OU	0.000655883	0.070737098	NA	NA	NA	131.3843504	-256.4687008	0	0.376631573	96	NoCompSupport
255	P21	BeakShapepPC1	TDexp	0.000453206	NA	NA	-1.00E-06	NA	130.0130994	-253.7261989	2.74250186	0.095585059	96	NoCompSupport
256	P21	BeakShapepPC1	TDlin	8.31E-05	NA	NA	0.39433014	NA	130.9631858	-255.6263716	0.842329158	0.247176553	96	NoCompSupport
257	P21	BeakShapepPC1	DDexp	3.03E-05	NA	0.120187805	NA	NA	124.1452318	-241.9904636	14.47823718	0.0002704	96	NoCompSupport
258	P21	BeakShapepPC1	DDlin	4.26E-07	NA	2.96E-05	NA	NA	120.5398866	-234.7797732	21.68892752	7.35E-06	96	NoCompSupport
259	P21	BeakShapepPC1	MC	0.000643753	NA	NA	NA	-2.94E-09	115.2722933	-224.2445866	32.22411412	3.79E-08	96	NoCompSupport
260	P7	BeakShapepPC1	BM	0.000371451	NA	NA	NA	NA	204.2861319	-404.4770257	4.720242448	0.058818862	151	NoCompSupport
261	P7	BeakShapepPC1	OU	0.000555329	0.066482794	NA	NA	NA	207.6946341	-409.1972682	0	0.623023228	151	NoCompSupport
262	P7	BeakShapepPC1	TDexp	0.000371458	NA	NA	-1.00E-06	NA	204.2860783	-402.3801565	6.817111636	0.020615186	151	NoCompSupport
263	P7	BeakShapepPC1	TDlin	2.27E-07	NA	NA	99.99999048	NA	206.9556081	-407.7192162	1.478051948	0.297542725	151	NoCompSupport
264	P7	BeakShapepPC1	DDexp	0.000317599	NA	0.022475489	NA	NA	147.3302023	-288.4684045	120.7288636	3.79E-27	151	NoCompSupport
265	P7	BeakShapepPC1	DDlin	0.000228381	NA	1.96E-05	NA	NA	144.2194698	-282.2469396	126.9503285	1.69E-28	151	NoCompSupport
266	P7	BeakShapepPC1	MC	0.001214108	NA	NA	NA	-2.03E-09	127.896423	-249.600846	159.5964221	1.38E-35	151	NoCompSupport
267	P8	BeakShapepPC1	BM	8.11E-05	NA	NA	NA	NA	62.70549985	-120.9972066	0	0.338864967	39	NoCompSupport
268	P8	BeakShapepPC1	OU	0.000179076	0.070068185	NA	NA	NA	63.82736496	-120.7975871	0.199619543	0.306676035	39	NoCompSupport
269	P8	BeakShapepPC1	TDexp	8.11E-05	NA	NA	-1.00E-06	NA	62.70547879	-118.5538147	2.443391867	0.099873638	39	NoCompSupport
270	P8	BeakShapepPC1	TDlin	3.88E-08	NA	NA	99.99996493	NA	63.62616188	-120.3951809	0.602025701	0.250783208	39	NoCompSupport
271	P8	BeakShapepPC1	DDexp	2.41E-06	NA	0.245917519	NA	NA	59.00650488	-111.1558669	9.841339694	0.002471763	39	NoCompSupport
272	P8	BeakShapepPC1	DDlin	7.42E-11	NA	8.08E-06	NA	NA	58.22544931	-109.5937558	11.40345084	0.001131876	39	NoCompSupport
273	P8	BeakShapepPC1	MC	0.000119619	NA	NA	NA	-5.20E-09	56.4846691	-106.1121953	14.88501126	0.000198512	39	NoCompSupport
274	P9	BeakShapepPC1	BM	9.64E-05	NA	NA	NA	NA	89.48688149	-174.7070963	0.514572041	0.256021228	58	NoCompSupport
275	P9	BeakShapepPC1	OU	0.000167125	0.04562741	NA	NA	NA	90.88356145	-175.2216683	0	0.331141701	58	NoCompSupport
276	P9	BeakShapepPC1	TDexp	9.64E-05	NA	NA	-1.00E-06	NA	89.48684824	-172.4282419	2.793426409	0.081927374	58	NoCompSupport
277	P9	BeakShapepPC1	TDlin	6.11E-08	NA	NA	99.99997956	NA	90.87820261	-175.2109507	0.010717679	0.329371912	58	NoCompSupport
278	P9	BeakShapepPC1	DDexp	8.17E-05	NA	0.021485797	NA	NA	84.443207	-162.3409595	12.88070889	0.000528449	58	NoCompSupport
279	P9	BeakShapepPC1	DDlin	6.21E-05	NA	3.38E-06	NA	NA	84.50554121	-162.4656279	12.75604047	0.000562438	58	NoCompSupport
280	P9	BeakShapepPC1	MC	0.000119739	NA	NA	NA	-1.82E-09	84.27558979	-162.005725	13.21594332	0.000446898	58	NoCompSupport
281	Paleognathae	BeakShapepPC1	BM	3.93E-05	NA	NA	NA	NA	60.35540414	-116.3358083	0	0.511472145	52	NoCompSupport
282	Paleognathae	BeakShapepPC1	OU	3.93E-05	2.14E-16	NA	NA	NA	60.35540414	-113.9366147	2.399193548	0.15411458	52	NoCompSupport
283	Paleognathae	BeakShapepPC1	TDexp	4.43E-05	NA	NA	-0.001970529	NA	60.35764193	-113.9410903	2.394717973	0.154459842	52	NoCompSupport
284	Paleognathae	BeakShapepPC1	TDlin	6.72E-09	NA	NA	99.99956034	NA	60.5103516	-114.2465097	2.089298636	0.179943661	52	NoCompSupport
285	Paleognathae	BeakShapepPC1	DDexp	4.47E-05	NA	0.021320127	NA	NA	49.77144793	-92.76870232	23.56710597	3.90E-06	52	NoCompSupport
286	Paleognathae	BeakShapepPC1	DDlin	4.72E-05	NA	1.17E-06	NA	NA	49.69160755	-92.60902155	23.72678673	3.60E-06	52	NoCompSupport
287	Paleognathae	BeakShapepPC1	MC	8.26E-05	NA	NA	NA	0	49.22826321	-91.68233288	24.65347541	2.27E-06	52	NoCompSupport
288	Petroicidae	BeakShapepPC1	BM	0.00015142	NA	NA	NA	NA	43.38158405	-82.31872365	1.831881415	0.105092845	35	NoCompSupport_NotDifferentiable
289	Petroicidae	BeakShapepPC1	OU	0.000348798	0.053841806	NA	NA	NA	45.53684099	-84.15060506	0	0.262640167	35	NoCompSupport_NotDifferentiable
290	Petroicidae	BeakShapepPC1	TDexp	0.000151424	NA	NA	-1.00E-06	NA	43.38153032	-79.83998372	4.310621348	0.030431378	35	NoCompSupport_NotDifferentiable
291	Petroicidae	BeakShapepPC1	TDlin	5.03E-08	NA	NA	99.99999485	NA	45.02191341	-83.1207499	1.029855164	0.156939021	35	NoCompSupport_NotDifferentiable
292	Petroicidae	BeakShapepPC1	DDexp	9.73E-06	NA	0.215862871	NA	NA	45.32404721	-83.7250175	0.425587562	0.212298038	35	NoCompSupport_NotDifferentiable
293	Petroicidae	BeakShapepPC1	DDlin	2.20E-11	NA	1.22E-05	NA	NA	45.10866441	-83.29425189	0.856353176	0.171161631	35	NoCompSupport_NotDifferentiable
294	Petroicidae	BeakShapepPC1	MC	0.000144487	NA	NA	NA	-1.40E-08	44.08406706	-81.2450572	2.905547867	0.061436921	35	NoCompSupport_NotDifferentiable
295	Phalacrocoracidae	BeakShapepPC1	BM	0.000168235	NA	NA	NA	NA	26.75789301	-48.65864316	4.815160662	0.037225868	33	NoCompSupport_NotDifferentiable
296	Phalacrocoracidae	BeakShapepPC1	OU	0.000963598	0.299055845	NA	NA	NA	30.65997884	-53.47380383	0	0.4134697	33	NoCompSupport_NotDifferentiable
297	Phalacrocoracidae	BeakShapepPC1	TDexp	0.000168239	NA	NA	-1.00E-06	NA	26.75785721	-45.66956057	7.804243259	0.008351679	33	NoCompSupport_NotDifferentiable
298	Phalacrocoracidae	BeakShapepPC1	TDlin	8.96E-08	NA	NA	99.99992345	NA	28.80448506	-49.76281628	3.710987543	0.064656618	33	NoCompSupport_NotDifferentiable
299	Phalacrocoracidae	BeakShapepPC1	DDexp	8.40E-08	NA	1.378625182	NA	NA	30.62785484	-53.40955583	0.064247993	0.400398475	33	NoCompSupport_NotDifferentiable
300	Phalacrocoracidae	BeakShapepPC1	DDlin	6.49E-10	NA	3.09E-05	NA	NA	28.6993953	-49.55263675	3.921167071	0.058206714	33	NoCompSupport_NotDifferentiable
301	Phalacrocoracidae	BeakShapepPC1	MC	0.000186056	NA	NA	NA	0	27.50844755	-47.17074125	6.303062575	0.017690945	33	NoCompSupport_NotDifferentiable
309	Pipridae	BeakShapepPC1	BM	0.00025347	NA	NA	NA	NA	87.68111692	-171.0955672	2.834413624	0.142952735	48	NoCompSupport
310	Pipridae	BeakShapepPC1	OU	0.000372151	0.081624029	NA	NA	NA	90.23771767	-173.9299808	0	0.589763061	48	NoCompSupport
311	Pipridae	BeakShapepPC1	TDexp	0.000253474	NA	NA	-1.00E-06	NA	87.68108491	-168.8167153	5.113265525	0.045745256	48	NoCompSupport
312	Pipridae	BeakShapepPC1	TDlin	1.20E-06	NA	NA	15.38001168	NA	89.25801586	-171.9705772	1.959403637	0.221410633	48	NoCompSupport
313	Pipridae	BeakShapepPC1	DDexp	0.000646517	NA	-0.040695872	NA	NA	81.30512805	-156.0648016	17.86517925	7.79E-05	48	NoCompSupport
314	Pipridae	BeakShapepPC1	DDlin	0.000540032	NA	-1.09E-05	NA	NA	80.79043094	-155.0354073	18.89457346	4.65E-05	48	NoCompSupport
315	Pipridae	BeakShapepPC1	MC	0.000313571	NA	NA	NA	0	78.31685216	-150.0882498	23.84173102	3.92E-06	48	NoCompSupport
316	Procellariidae	BeakShapepPC1	BM	0.000164351	NA	NA	NA	NA	162.7043207	-321.2874293	6.873663005	0.024636981	112	NoCompSupport
317	Procellariidae	BeakShapepPC1	OU	0.000230078	0.024920344	NA	NA	NA	167.2029951	-328.1610923	0	0.765921812	112	NoCompSupport
318	Procellariidae	BeakShapepPC1	TDexp	0.00016436	NA	NA	-1.00E-06	NA	162.7041398	-319.1633816	8.997710742	0.008518368	112	NoCompSupport
319	Procellariidae	BeakShapepPC1	TDlin	3.10E-08	NA	NA	99.99979316	NA	165.8648357	-325.4847734	2.676318934	0.200922774	112	NoCompSupport
320	Procellariidae	BeakShapepPC1	DDexp	2.68E-05	NA	0.052690735	NA	NA	150.8807479	-295.5165979	32.64449437	6.24E-08	112	NoCompSupport
321	Procellariidae	BeakShapepPC1	DDlin	1.46E-10	NA	6.59E-06	NA	NA	148.0713435	-289.897789	38.26330331	3.76E-09	112	NoCompSupport
322	Procellariidae	BeakShapepPC1	MC	0.000264761	NA	NA	NA	-9.23E-10	138.3825299	-270.5201618	57.64093049	2.33E-13	112	NoCompSupport
323	Psittacidae1	BeakShapepPC1	BM	0.000240835	NA	NA	NA	NA	192.538104	-380.9745131	3.706519359	0.095576695	162	NoCompSupport
324	Psittacidae1	BeakShapepPC1	OU	0.000335163	0.036148708	NA	NA	NA	195.4430803	-384.6810325	0	0.609835162	162	NoCompSupport
325	Psittacidae1	BeakShapepPC1	TDexp	0.000240842	NA	NA	-1.00E-06	NA	192.5380165	-378.8709048	5.810127654	0.033385607	162	NoCompSupport
326	Psittacidae1	BeakShapepPC1	TDlin	8.61E-08	NA	NA	99.99991035	NA	194.5951878	-382.9852473	1.69578518	0.261202536	162	NoCompSupport
327	Psittacidae1	BeakShapepPC1	DDexp	0.000217242	NA	0.039956378	NA	NA	162.4990828	-318.7930375	65.88799503	3.00E-15	162	NoCompSupport
328	Psittacidae1	BeakShapepPC1	DDlin	0.000160823	NA	1.81E-05	NA	NA	162.3981865	-318.5912448	66.08978765	2.72E-15	162	NoCompSupport
329	Psittacidae1	BeakShapepPC1	MC	0.000285632	NA	NA	NA	0	155.6535437	-305.1019591	79.57907334	3.20E-18	162	NoCompSupport
330	Psittacidae2	BeakShapepPC1	BM	0.000203	NA	NA	NA	NA	207.1978877	-410.2966019	10.62191783	0.004514449	155	NoCompSupport
331	Psittacidae2	BeakShapepPC1	OU	0.00034631	0.064219527	NA	NA	NA	213.5592598	-420.9185197	0	0.914376191	155	NoCompSupport
332	Psittacidae2	BeakShapepPC1	TDexp	0.000203007	NA	NA	-1.00E-06	NA	207.1977793	-408.1955587	12.72296102	0.001578952	155	NoCompSupport
333	Psittacidae2	BeakShapepPC1	TDlin	6.62E-08	NA	NA	99.99988458	NA	211.1171572	-416.0343144	4.884205293	0.079530407	155	NoCompSupport
334	Psittacidae2	BeakShapepPC1	DDexp	0.000147389	NA	0.014686134	NA	NA	186.6255969	-367.0511939	53.86732579	1.84E-12	155	NoCompSupport
335	Psittacidae2	BeakShapepPC1	DDlin	0.00011159	NA	4.50E-06	NA	NA	186.7516338	-367.3032675	53.61525219	2.08E-12	155	NoCompSupport
336	Psittacidae2	BeakShapepPC1	MC	0.000185507	NA	NA	NA	0	175.7793637	-345.3587274	75.55979231	3.58E-17	155	NoCompSupport
337	Ramphastidae	BeakShapepPC1	BM	0.000188144	NA	NA	NA	NA	172.601694	-341.0845762	0.810905322	0.240288747	117	NoCompSupport
338	Ramphastidae	BeakShapepPC1	OU	0.000188144	1.84E-17	NA	NA	NA	172.601694	-338.9633881	2.932093441	0.083199992	117	NoCompSupport
339	Ramphastidae	BeakShapepPC1	TDexp	0.000541355	NA	NA	-0.043431996	NA	174.0677408	-341.8954815	0	0.360428634	117	NoCompSupport
340	Ramphastidae	BeakShapepPC1	TDlin	0.000388393	NA	NA	-0.020607188	NA	173.9364437	-341.6328875	0.262594048	0.316080507	117	NoCompSupport
341	Ramphastidae	BeakShapepPC1	DDexp	0.000279223	NA	-0.008434073	NA	NA	161.0365633	-315.8331267	26.06235483	7.90E-07	117	NoCompSupport
342	Ramphastidae	BeakShapepPC1	DDlin	0.0002683	NA	-1.57E-06	NA	NA	160.9779877	-315.7159755	26.17950606	7.45E-07	117	NoCompSupport
343	Ramphastidae	BeakShapepPC1	MC	0.000236356	NA	NA	NA	-1.79E-07	160.7388114	-315.2376228	26.65785869	5.86E-07	117	NoCompSupport
344	Rhinocryptidae	BeakShapepPC1	BM	0.000120087	NA	NA	NA	NA	33.6504526	-62.55090521	0	0.410838819	29	NoCompSupport
345	Rhinocryptidae	BeakShapepPC1	OU	0.00020828	0.044128729	NA	NA	NA	34.06027535	-60.52055071	2.030354498	0.148862598	29	NoCompSupport
346	Rhinocryptidae	BeakShapepPC1	TDexp	0.000120089	NA	NA	-1.00E-06	NA	33.65044255	-59.7008851	2.850020109	0.09880922	29	NoCompSupport
347	Rhinocryptidae	BeakShapepPC1	TDlin	6.80E-08	NA	NA	99.99952993	NA	34.13714158	-60.67428317	1.876622042	0.160756364	29	NoCompSupport
348	Rhinocryptidae	BeakShapepPC1	DDexp	1.90E-05	NA	0.25167597	NA	NA	33.25508574	-58.91017147	3.640733737	0.066542052	29	NoCompSupport
349	Rhinocryptidae	BeakShapepPC1	DDlin	1.44E-10	NA	1.80E-05	NA	NA	33.36073252	-59.12146504	3.429440173	0.073956781	29	NoCompSupport
350	Rhinocryptidae	BeakShapepPC1	MC	0.00013197	NA	NA	NA	-1.92E-07	32.75196817	-57.90393634	4.646968863	0.040234166	29	NoCompSupport
351	S10	BeakShapepPC1	BM	6.89E-05	NA	NA	NA	NA	246.2662639	-488.4316875	0.044111777	0.22353134	141	CompSupport_NotDifferentiable
352	S10	BeakShapepPC1	OU	6.89E-05	6.38E-16	NA	NA	NA	246.2662639	-486.329138	2.146661271	0.078122404	141	CompSupport_NotDifferentiable
353	S10	BeakShapepPC1	TDexp	8.23E-05	NA	NA	-0.014073026	NA	246.3279805	-486.4525712	2.023228067	0.083095744	141	CompSupport_NotDifferentiable
354	S10	BeakShapepPC1	TDlin	8.02E-05	NA	NA	-0.011004948	NA	246.3209893	-486.4385887	2.037210543	0.082516828	141	CompSupport_NotDifferentiable
355	S10	BeakShapepPC1	DDexp	7.63E-05	NA	-0.001894439	NA	NA	246.9310206	-487.6586514	0.817147871	0.151871319	141	CompSupport_NotDifferentiable
356	S10	BeakShapepPC1	DDlin	7.64E-05	NA	-1.36E-07	NA	NA	246.9341418	-487.6648937	0.810905575	0.152346073	141	CompSupport_NotDifferentiable
357	S10	BeakShapepPC1	MC	5.06E-05	NA	NA	NA	-0.020557508	247.3395945	-488.4757993	0	0.228516293	141	CompSupport_NotDifferentiable
358	S11	BeakShapepPC1	BM	0.000149961	NA	NA	NA	NA	119.6625665	-235.1537045	8.472087992	0.011213839	106	NoCompSupport
359	S11	BeakShapepPC1	OU	0.000387065	0.086246329	NA	NA	NA	124.9868093	-243.6257925	0	0.77525548	106	NoCompSupport
360	S11	BeakShapepPC1	TDexp	0.000149964	NA	NA	-1.00E-06	NA	119.6624773	-232.9771285	10.64866399	0.003776738	106	NoCompSupport
361	S11	BeakShapepPC1	TDlin	7.09E-08	NA	NA	99.99991109	NA	123.6795517	-241.0112773	2.614515122	0.209753927	106	NoCompSupport
362	S11	BeakShapepPC1	DDexp	5.83E-05	NA	0.097463996	NA	NA	106.8683147	-207.3888033	36.23698916	1.05E-08	106	NoCompSupport
363	S11	BeakShapepPC1	DDlin	1.96E-08	NA	1.90E-05	NA	NA	106.2488789	-206.1499317	37.47586076	5.65E-09	106	NoCompSupport
364	S11	BeakShapepPC1	MC	0.000194525	NA	NA	NA	0	98.9616699	-191.5755137	52.05027874	3.86E-12	106	NoCompSupport
365	S12	BeakShapepPC1	BM	0.000328306	NA	NA	NA	NA	65.76328913	-127.2599116	10.35398652	0.003508701	67	NoCompSupport
366	S12	BeakShapepPC1	OU	0.000328306	1.89E-18	NA	NA	NA	65.76328913	-124.9811237	12.6327744	0.00112283	67	NoCompSupport
367	S12	BeakShapepPC1	TDexp	0.001612824	NA	NA	-0.138511522	NA	72.07967633	-137.6138981	0	0.621564235	67	NoCompSupport
368	S12	BeakShapepPC1	TDlin	0.000850392	NA	NA	-0.046358367	NA	71.57116929	-136.596884	1.01701408	0.373804234	67	NoCompSupport
369	S12	BeakShapepPC1	DDexp	0.003243193	NA	-0.052622703	NA	NA	35.85425185	-65.16304915	72.45084896	1.15E-16	67	NoCompSupport
370	S12	BeakShapepPC1	DDlin	0.002230245	NA	-4.93E-05	NA	NA	35.57449099	-64.60352743	73.01037068	8.70E-17	67	NoCompSupport
371	S12	BeakShapepPC1	MC	0.001162264	NA	NA	NA	0	32.92555634	-59.30565814	78.30823996	6.15E-18	67	NoCompSupport
372	S3	BeakShapepPC1	BM	0.000360302	NA	NA	NA	NA	97.1504991	-190.1451541	0	0.453624177	87	NoCompSupport
373	S3	BeakShapepPC1	OU	0.0004303	0.013029207	NA	NA	NA	97.43192819	-188.5480669	1.597087148	0.204123556	87	NoCompSupport
374	S3	BeakShapepPC1	TDexp	0.000360308	NA	NA	-1.00E-06	NA	97.15047672	-187.985164	2.159990083	0.154049505	87	NoCompSupport
375	S3	BeakShapepPC1	TDlin	0.000252687	NA	NA	0.02539719	NA	97.35072261	-188.3856557	1.759498304	0.188202762	87	NoCompSupport
376	S3	BeakShapepPC1	DDexp	1.69E-05	NA	0.214717203	NA	NA	73.26615709	-140.2165247	49.92862935	6.53E-12	87	NoCompSupport
377	S3	BeakShapepPC1	DDlin	0.000545257	NA	1.07E-05	NA	NA	70.46528613	-134.6147828	55.53037126	3.97E-13	87	NoCompSupport
378	S3	BeakShapepPC1	MC	0.000703216	NA	NA	NA	-7.31E-09	70.400454	-134.4851185	55.66003552	3.72E-13	87	NoCompSupport
379	S6	BeakShapepPC1	BM	0.000161532	NA	NA	NA	NA	118.5832365	-232.9729246	7.960380663	0.009032319	77	NoCompSupport_NotDifferentiable
380	S6	BeakShapepPC1	OU	0.000314726	0.095735492	NA	NA	NA	123.6633739	-240.9333052	0	0.48347495	77	NoCompSupport_NotDifferentiable
381	S6	BeakShapepPC1	TDexp	0.000161536	NA	NA	-1.00E-06	NA	118.5831728	-230.7729029	10.16040232	0.003006565	77	NoCompSupport_NotDifferentiable
382	S6	BeakShapepPC1	TDlin	8.07E-08	NA	NA	99.99964451	NA	121.5188169	-236.6441911	4.289114119	0.056624539	77	NoCompSupport_NotDifferentiable
383	S6	BeakShapepPC1	DDexp	5.93E-05	NA	0.050510288	NA	NA	122.6241877	-238.8549328	2.078372417	0.171025607	77	NoCompSupport_NotDifferentiable
384	S6	BeakShapepPC1	DDlin	1.73E-05	NA	8.24E-06	NA	NA	123.0222199	-239.6509972	1.282308007	0.254638655	77	NoCompSupport_NotDifferentiable
385	S6	BeakShapepPC1	MC	0.000171272	NA	NA	NA	0	120.582348	-234.7712534	6.162051832	0.022197365	77	NoCompSupport_NotDifferentiable
386	S7S8	BeakShapepPC1	BM	0.0003423	NA	NA	NA	NA	126.0287913	-247.9180477	5.201965906	0.057157003	105	NoCompSupport
387	S7S8	BeakShapepPC1	OU	0.000495951	0.043758915	NA	NA	NA	129.7011833	-253.1200137	0	0.770303715	105	NoCompSupport
388	S7S8	BeakShapepPC1	TDexp	0.000342307	NA	NA	-1.00E-06	NA	126.0287015	-245.7750501	7.344963581	0.019575976	105	NoCompSupport
389	S7S8	BeakShapepPC1	TDlin	7.86E-05	NA	NA	0.167473063	NA	128.0845956	-249.8868383	3.233175358	0.152963173	105	NoCompSupport
390	S7S8	BeakShapepPC1	DDexp	0.00034395	NA	0.010195435	NA	NA	113.1914117	-220.1004705	33.01954319	5.21E-08	105	NoCompSupport
391	S7S8	BeakShapepPC1	DDlin	0.000412789	NA	1.69E-06	NA	NA	113.1325452	-219.9827375	33.13727616	4.91E-08	105	NoCompSupport
392	S7S8	BeakShapepPC1	MC	0.000402176	NA	NA	NA	0	112.7185053	-219.1546577	33.96535595	3.24E-08	105	NoCompSupport
407	Thamnophilidae	BeakShapepPC1	BM	0.000100481	NA	NA	NA	NA	318.7108708	-633.3448185	0	0.48461144	161	NoCompSupport
408	Thamnophilidae	BeakShapepPC1	OU	0.000100481	3.99E-15	NA	NA	NA	318.7108708	-631.2669029	2.077915633	0.171466789	161	NoCompSupport
409	Thamnophilidae	BeakShapepPC1	TDexp	0.000104678	NA	NA	-0.002371554	NA	318.7139916	-631.2731444	2.071674064	0.172002736	161	NoCompSupport
410	Thamnophilidae	BeakShapepPC1	TDlin	0.000103973	NA	NA	-0.00194402	NA	318.7135048	-631.272171	2.072647553	0.171919035	161	NoCompSupport
411	Thamnophilidae	BeakShapepPC1	DDexp	0.000164509	NA	-0.000304774	NA	NA	281.6527554	-557.1506721	76.19414645	1.38E-17	161	NoCompSupport
412	Thamnophilidae	BeakShapepPC1	DDlin	0.000163808	NA	-4.08E-08	NA	NA	281.6516513	-557.1484639	76.19635462	1.38E-17	161	NoCompSupport
413	Thamnophilidae	BeakShapepPC1	MC	0.000160199	NA	NA	NA	-9.81E-09	281.6459798	-557.1371209	76.20769758	1.37E-17	161	NoCompSupport
414	Alcedinidae	BeakShapepPC2	BM	0.000145225	NA	NA	NA	NA	117.9146472	-231.6474761	6.129419767	0.037732755	91	NoCompSupport
415	Alcedinidae	BeakShapepPC2	OU	0.000285417	0.069006983	NA	NA	NA	122.0730633	-237.7768959	0	0.808546687	91	NoCompSupport
416	Alcedinidae	BeakShapepPC2	TDexp	0.000145229	NA	NA	-1.00E-06	NA	117.9145799	-229.459929	8.316966938	0.012638592	91	NoCompSupport
417	Alcedinidae	BeakShapepPC2	TDlin	4.83E-08	NA	NA	99.99995204	NA	120.3270601	-234.2848895	3.492006438	0.141067035	91	NoCompSupport
418	Alcedinidae	BeakShapepPC2	DDexp	9.24E-05	NA	0.051422702	NA	NA	110.4608503	-214.5524698	23.22442615	7.32E-06	91	NoCompSupport
419	Alcedinidae	BeakShapepPC2	DDlin	7.04E-05	NA	9.29E-06	NA	NA	110.4161048	-214.4629788	23.3139171	7.00E-06	91	NoCompSupport
420	Alcedinidae	BeakShapepPC2	MC	0.000161504	NA	NA	NA	0	107.9757918	-209.5823529	28.19454302	6.10E-07	91	NoCompSupport
428	Anserinae	BeakShapepPC2	BM	0.001823016	NA	NA	NA	NA	16.22251269	-27.44502537	9.853813364	0.00580344	25	CompSupport
429	Anserinae	BeakShapepPC2	OU	0.020877659	2.718281828	NA	NA	NA	20.43555649	-32.68929481	4.60954393	0.079884792	25	CompSupport
430	Anserinae	BeakShapepPC2	TDexp	0.001823036	NA	NA	-1.00E-06	NA	16.2225009	-24.26318362	13.03565511	0.001182381	25	CompSupport
431	Anserinae	BeakShapepPC2	TDlin	1.65E-06	NA	NA	100	NA	17.48383774	-26.7858573	10.51298144	0.004173966	25	CompSupport
432	Anserinae	BeakShapepPC2	DDexp	4.22E-05	NA	0.441360056	NA	NA	22.74032846	-37.29883874	0	0.800596811	25	CompSupport
433	Anserinae	BeakShapepPC2	DDlin	3.11E-11	NA	0.000193927	NA	NA	20.69821791	-33.21461764	4.084221095	0.103881094	25	CompSupport
434	Anserinae	BeakShapepPC2	MC	0.001526449	NA	NA	NA	-1.22E-09	17.55403948	-26.92626078	10.37257796	0.004477516	25	CompSupport
435	Antpittas	BeakShapepPC2	BM	0.000352961	NA	NA	NA	NA	24.69596462	-44.84647469	4.759590155	0.036970131	28	CompSupport_NotDifferentiable
436	Antpittas	BeakShapepPC2	OU	0.032896567	2.718281828	NA	NA	NA	28.37071341	-49.59856968	0.007495168	0.397882923	28	CompSupport_NotDifferentiable
437	Antpittas	BeakShapepPC2	TDexp	0.000352969	NA	NA	-1.00E-06	NA	24.69592993	-42.24900272	7.357062132	0.01008828	28	CompSupport_NotDifferentiable
438	Antpittas	BeakShapepPC2	TDlin	1.73E-07	NA	NA	99.99998709	NA	26.63930842	-46.1357597	3.470305146	0.070439403	28	CompSupport_NotDifferentiable
439	Antpittas	BeakShapepPC2	DDexp	2.01E-15	NA	1.057563634	NA	NA	28.374461	-49.60606485	0	0.39937682	28	CompSupport_NotDifferentiable
440	Antpittas	BeakShapepPC2	DDlin	6.48E-12	NA	1.53E-05	NA	NA	26.63122859	-46.11960003	3.486464819	0.069872557	28	CompSupport_NotDifferentiable
441	Antpittas	BeakShapepPC2	MC	0.00034118	NA	NA	NA	-8.97E-10	25.11696573	-43.09107433	6.514990523	0.015369886	28	CompSupport_NotDifferentiable
442	Apodidae	BeakShapepPC2	BM	0.00025765	NA	NA	NA	NA	30.73570983	-56.97141966	0	0.486480526	31	NoCompSupport
443	Apodidae	BeakShapepPC2	OU	0.00025765	4.72E-17	NA	NA	NA	30.73570983	-54.4279414	2.543478261	0.136381723	31	NoCompSupport
444	Apodidae	BeakShapepPC2	TDexp	0.000579308	NA	NA	-0.025851314	NA	31.12052755	-55.19757683	1.773842828	0.200392002	31	NoCompSupport
445	Apodidae	BeakShapepPC2	TDlin	0.000401677	NA	NA	-0.011059624	NA	30.96838575	-54.89329324	2.07812642	0.172109975	31	NoCompSupport
446	Apodidae	BeakShapepPC2	DDexp	0.000346911	NA	0.004475689	NA	NA	26.24464182	-45.44580538	11.52561428	0.001528657	31	NoCompSupport
447	Apodidae	BeakShapepPC2	DDlin	0.000339943	NA	2.48E-06	NA	NA	26.24498632	-45.44649437	11.52492529	0.001529184	31	NoCompSupport
448	Apodidae	BeakShapepPC2	MC	0.000307391	NA	NA	NA	-0.007850421	26.27636811	-45.50925796	11.4621617	0.001577933	31	NoCompSupport
456	BC6	BeakShapepPC2	BM	0.000330727	NA	NA	NA	NA	56.53580193	-108.7858896	6.378247603	0.030146539	53	CompSupport
457	BC6	BeakShapepPC2	OU	0.000699695	0.07020275	NA	NA	NA	58.96483476	-111.3443037	3.819833516	0.108340298	53	CompSupport
458	BC6	BeakShapepPC2	TDexp	0.000330735	NA	NA	-1.00E-06	NA	56.53575823	-106.4861506	8.67798657	0.009546749	53	CompSupport
459	BC6	BeakShapepPC2	TDlin	1.38E-07	NA	NA	99.99995846	NA	58.2029575	-109.8205491	5.343588037	0.050572094	53	CompSupport
460	BC6	BeakShapepPC2	DDexp	1.61E-05	NA	0.13477553	NA	NA	60.87475151	-115.1641372	0	0.731570753	53	CompSupport
461	BC6	BeakShapepPC2	DDlin	1.39E-08	NA	1.80E-05	NA	NA	58.51881779	-110.4522697	4.711867449	0.069356524	53	CompSupport
462	BC6	BeakShapepPC2	MC	0.000373592	NA	NA	NA	0	53.51822374	-100.4510816	14.71305554	0.000467043	53	CompSupport
463	Bucconidae	BeakShapepPC2	BM	0.000270521	NA	NA	NA	NA	26.38808747	-48.2307204	6.370770345	0.018410026	26	CompSupport_NotDifferentiable
464	Bucconidae	BeakShapepPC2	OU	0.001202979	0.118326918	NA	NA	NA	30.57370739	-54.00455763	0.596933109	0.330238147	26	CompSupport_NotDifferentiable
465	Bucconidae	BeakShapepPC2	TDexp	0.00027053	NA	NA	-1.00E-06	NA	26.38802896	-45.63320077	8.968289969	0.005023544	26	CompSupport_NotDifferentiable
466	Bucconidae	BeakShapepPC2	TDlin	8.55E-08	NA	NA	99.99997796	NA	28.5736534	-50.00444966	4.597041084	0.04469046	26	CompSupport_NotDifferentiable
467	Bucconidae	BeakShapepPC2	DDexp	6.18E-07	NA	0.259683788	NA	NA	30.87217394	-54.60149074	0	0.445091823	26	CompSupport_NotDifferentiable
468	Bucconidae	BeakShapepPC2	DDlin	1.54E-12	NA	1.15E-05	NA	NA	29.72272563	-52.30259411	2.298896633	0.141010209	26	CompSupport_NotDifferentiable
469	Bucconidae	BeakShapepPC2	MC	0.000247182	NA	NA	NA	-3.01E-09	27.51703978	-47.89122241	6.710268327	0.015535791	26	CompSupport_NotDifferentiable
470	Bucerotidae	BeakShapepPC2	BM	0.000563833	NA	NA	NA	NA	37.10286524	-69.9200162	0	0.512794398	57	NoCompSupport
471	Bucerotidae	BeakShapepPC2	OU	0.000563833	6.92E-16	NA	NA	NA	37.10286524	-67.62036463	2.299651568	0.162397851	57	NoCompSupport
472	Bucerotidae	BeakShapepPC2	TDexp	0.000568248	NA	NA	-0.000292832	NA	37.10289672	-67.62042758	2.299588619	0.162402963	57	NoCompSupport
473	Bucerotidae	BeakShapepPC2	TDlin	0.000569605	NA	NA	-0.000380554	NA	37.10290654	-67.62044724	2.299568965	0.162404559	57	NoCompSupport
474	Bucerotidae	BeakShapepPC2	DDexp	0.000613308	NA	0.045901359	NA	NA	22.67452047	-38.76367508	31.15634112	8.80E-08	57	NoCompSupport
475	Bucerotidae	BeakShapepPC2	DDlin	0.000450109	NA	5.61E-05	NA	NA	22.85183517	-39.11830448	30.80171172	1.05E-07	57	NoCompSupport
476	Bucerotidae	BeakShapepPC2	MC	0.001113951	NA	NA	NA	-8.96E-11	21.79279718	-37.00022851	32.91978769	3.64E-08	57	NoCompSupport
477	Cacatuidae	BeakShapepPC2	BM	0.000628234	NA	NA	NA	NA	11.04817382	-17.00543855	16.36404254	0.000141572	21	CompSupport_NotDifferentiable
478	Cacatuidae	BeakShapepPC2	OU	0.016174107	2.718281828	NA	NA	NA	20.85795273	-33.31590545	0.053575646	0.492889678	21	CompSupport_NotDifferentiable
479	Cacatuidae	BeakShapepPC2	TDexp	0.000628253	NA	NA	-1.00E-06	NA	11.04811273	-13.69622546	19.67325563	2.71E-05	21	CompSupport_NotDifferentiable
480	Cacatuidae	BeakShapepPC2	TDlin	2.12E-07	NA	NA	99.99999751	NA	13.53184928	-18.66369855	14.70578255	0.000324387	21	CompSupport_NotDifferentiable
481	Cacatuidae	BeakShapepPC2	DDexp	2.69E-102	NA	16.32485585	NA	NA	20.88474055	-33.3694811	0	0.506271555	21	CompSupport_NotDifferentiable
482	Cacatuidae	BeakShapepPC2	DDlin	6.40E-12	NA	4.38E-05	NA	NA	13.44010483	-18.48020965	14.88927145	0.000295951	21	CompSupport_NotDifferentiable
483	Cacatuidae	BeakShapepPC2	MC	0.000575865	NA	NA	NA	-6.38E-09	11.65778753	-14.91557505	18.45390604	4.98E-05	21	CompSupport_NotDifferentiable
484	CC3	BeakShapepPC2	BM	0.000494549	NA	NA	NA	NA	44.40241126	-84.48903305	1.681345014	0.195414298	54	NoCompSupport
485	CC3	BeakShapepPC2	OU	0.000964979	0.065237752	NA	NA	NA	46.40951335	-86.17037806	0	0.452955739	54	NoCompSupport
486	CC3	BeakShapepPC2	TDexp	0.000494559	NA	NA	-1.00E-06	NA	44.40237523	-82.15610182	4.014276244	0.060864878	54	NoCompSupport
487	CC3	BeakShapepPC2	TDlin	2.42E-07	NA	NA	99.99996895	NA	45.96307507	-85.27750149	0.892876566	0.28984785	54	NoCompSupport
488	CC3	BeakShapepPC2	DDexp	0.000313938	NA	0.070080235	NA	NA	38.93440614	-71.22016363	14.95021443	0.000256837	54	NoCompSupport
489	CC3	BeakShapepPC2	DDlin	3.09E-12	NA	6.98E-05	NA	NA	39.75404504	-72.85944144	13.31093662	0.000582938	54	NoCompSupport
490	CC3	BeakShapepPC2	MC	0.000600478	NA	NA	NA	0	37.73571466	-68.82278067	17.34759739	7.75E-05	54	NoCompSupport
491	CC4	BeakShapepPC2	BM	0.000766613	NA	NA	NA	NA	50.36733943	-96.48467886	11.04533281	0.00205303	73	NoCompSupport_NotDifferentiable
492	CC4	BeakShapepPC2	OU	0.001343753	0.079555997	NA	NA	NA	57.02032498	-107.5300117	0	0.513876712	73	NoCompSupport_NotDifferentiable
493	CC4	BeakShapepPC2	TDexp	0.000766634	NA	NA	-1.00E-06	NA	50.36724999	-94.22386168	13.30614999	0.000662926	73	NoCompSupport_NotDifferentiable
494	CC4	BeakShapepPC2	TDlin	2.95E-07	NA	NA	100	NA	53.7355418	-100.9604453	6.569566358	0.019244017	73	NoCompSupport_NotDifferentiable
495	CC4	BeakShapepPC2	DDexp	0.000123251	NA	0.146781779	NA	NA	56.56344349	-106.6162487	0.913762979	0.325415194	73	NoCompSupport_NotDifferentiable
496	CC4	BeakShapepPC2	DDlin	8.08E-05	NA	5.54E-05	NA	NA	55.67457208	-104.8385059	2.691505815	0.133784523	73	NoCompSupport_NotDifferentiable
497	CC4	BeakShapepPC2	MC	0.000596693	NA	NA	NA	0	52.38047237	-98.25030645	9.279705223	0.004963597	73	NoCompSupport_NotDifferentiable
498	CC5CC6b	BeakShapepPC2	BM	0.000534587	NA	NA	NA	NA	17.48657273	-30.22314546	9.488570038	0.004222738	37	CompSupport_NotDifferentiable
499	CC5CC6b	BeakShapepPC2	OU	0.026390352	2.718281828	NA	NA	NA	23.65526157	-39.71052315	0.00119235	0.485011437	37	CompSupport_NotDifferentiable
500	CC5CC6b	BeakShapepPC2	TDexp	0.000534601	NA	NA	-1.00E-06	NA	17.48652213	-27.37304425	12.33867125	0.001015553	37	CompSupport_NotDifferentiable
501	CC5CC6b	BeakShapepPC2	TDlin	2.12E-07	NA	NA	99.99995893	NA	19.71884598	-31.83769196	7.87402354	0.009466478	37	CompSupport_NotDifferentiable
502	CC5CC6b	BeakShapepPC2	DDexp	1.38E-112	NA	13.27376834	NA	NA	23.65585775	-39.7117155	0	0.485300675	37	CompSupport_NotDifferentiable
503	CC5CC6b	BeakShapepPC2	DDlin	4.44E-11	NA	2.97E-05	NA	NA	20.06007862	-32.52015724	7.191558254	0.013316309	37	CompSupport_NotDifferentiable
504	CC5CC6b	BeakShapepPC2	MC	0.000406712	NA	NA	NA	0	17.98200119	-28.36400239	11.34771311	0.001666811	37	CompSupport_NotDifferentiable
505	CC5CC6c	BeakShapepPC2	BM	0.000255085	NA	NA	NA	NA	38.74256837	-72.9633976	0	0.480234389	34	NoCompSupport
506	CC5CC6c	BeakShapepPC2	OU	0.00034399	0.026892108	NA	NA	NA	39.13115787	-71.17140665	1.79199095	0.196032178	34	NoCompSupport
507	CC5CC6c	BeakShapepPC2	TDexp	0.000255091	NA	NA	-1.00E-06	NA	38.74255334	-70.39419758	2.569200022	0.132910276	34	NoCompSupport
508	CC5CC6c	BeakShapepPC2	TDlin	5.05E-05	NA	NA	0.208257392	NA	39.10079133	-71.11067357	1.852724028	0.190168834	34	NoCompSupport
509	CC5CC6c	BeakShapepPC2	DDexp	9.81E-08	NA	1.165799886	NA	NA	33.42772912	-59.76454915	13.19884845	0.000653672	34	NoCompSupport
510	CC5CC6c	BeakShapepPC2	DDlin	3.42E-12	NA	0.00012929	NA	NA	26.46518733	-45.83946558	27.12393202	6.19E-07	34	NoCompSupport
511	CC5CC6c	BeakShapepPC2	MC	0.000822741	NA	NA	NA	-2.26E-10	23.51924062	-39.94757216	33.01582544	3.25E-08	34	NoCompSupport
512	CC7	BeakShapepPC2	BM	0.000931749	NA	NA	NA	NA	86.51601427	-168.9344676	84.15335701	2.18E-19	129	CompSupport
513	CC7	BeakShapepPC2	OU	0.044719209	2.718281828	NA	NA	NA	123.8784371	-241.560153	11.52767159	0.001287599	129	CompSupport
514	CC7	BeakShapepPC2	TDexp	0.000931775	NA	NA	-1.00E-06	NA	86.51566935	-166.8346174	86.25320718	7.64E-20	129	CompSupport
515	CC7	BeakShapepPC2	TDlin	3.42E-07	NA	NA	100	NA	99.48090726	-192.7650932	60.32273136	3.27E-14	129	CompSupport
516	CC7	BeakShapepPC2	DDexp	0.000588372	NA	-0.006093831	NA	NA	129.6422729	-253.0878246	0	0.410187713	129	CompSupport
517	CC7	BeakShapepPC2	DDlin	0.00057383	NA	-2.67E-06	NA	NA	129.6144727	-253.032224	0.055600574	0.398941426	129	CompSupport
518	CC7	BeakShapepPC2	MC	0.000475746	NA	NA	NA	-1.12E-08	128.8704864	-251.5442514	1.54357317	0.189583262	129	CompSupport
519	Charadrii	BeakShapepPC2	BM	0.0001975	NA	NA	NA	NA	104.1226872	-204.0934757	25.2059298	3.36E-06	98	NoCompSupport
520	Charadrii	BeakShapepPC2	OU	0.00053923	0.071491198	NA	NA	NA	117.8035489	-229.2994055	0	0.999739847	98	NoCompSupport
521	Charadrii	BeakShapepPC2	TDexp	0.000197511	NA	NA	-1.00E-06	NA	104.1223953	-201.9370983	27.36230718	1.14E-06	98	NoCompSupport
522	Charadrii	BeakShapepPC2	TDlin	3.82E-08	NA	NA	99.99908091	NA	109.532102	-212.7565118	16.5428937	0.000255649	98	NoCompSupport
523	Charadrii	BeakShapepPC2	DDexp	0.000268107	NA	0.020314705	NA	NA	79.52236216	-152.737032	76.56237347	2.37E-17	98	NoCompSupport
524	Charadrii	BeakShapepPC2	DDlin	5.31E-06	NA	2.75E-05	NA	NA	82.15164182	-157.9955913	71.30381414	3.28E-16	98	NoCompSupport
525	Charadrii	BeakShapepPC2	MC	0.000362894	NA	NA	NA	-4.57E-10	79.17418012	-152.0406679	77.25873754	1.67E-17	98	NoCompSupport
526	Cotingidae	BeakShapepPC2	BM	0.001397065	NA	NA	NA	NA	35.520242	-66.80971478	18.42109325	9.97E-05	58	NoCompSupport
527	Cotingidae	BeakShapepPC2	OU	0.017142787	0.766084825	NA	NA	NA	45.85069813	-85.23080803	0	0.997334282	58	NoCompSupport
528	Cotingidae	BeakShapepPC2	TDexp	0.001397095	NA	NA	-1.00E-06	NA	35.52015894	-64.56972964	20.66107838	3.25E-05	58	NoCompSupport
529	Cotingidae	BeakShapepPC2	TDlin	6.95E-07	NA	NA	99.99969262	NA	39.87306822	-73.2755482	11.95525982	0.00252807	58	NoCompSupport
530	Cotingidae	BeakShapepPC2	DDexp	0.00174774	NA	-0.008340679	NA	NA	32.99597555	-59.52136286	25.70944516	2.61E-06	58	NoCompSupport
531	Cotingidae	BeakShapepPC2	DDlin	0.001773418	NA	-1.48E-05	NA	NA	33.01130215	-59.55201607	25.67879196	2.65E-06	58	NoCompSupport
532	Cotingidae	BeakShapepPC2	MC	0.00101032	NA	NA	NA	0	30.11874914	-53.76691004	31.46389799	1.47E-07	58	NoCompSupport
533	Cracidae	BeakShapepPC2	BM	0.006511268	NA	NA	NA	NA	13.88208821	-23.44838695	0.979678611	0.240819536	46	NoCompSupport
534	Cracidae	BeakShapepPC2	OU	0.011052569	0.143813361	NA	NA	NA	15.53835711	-24.42806556	0	0.393030472	46	NoCompSupport
535	Cracidae	BeakShapepPC2	TDexp	0.006511341	NA	NA	-1.00E-06	NA	13.88207621	-21.11550376	3.312561802	0.07500886	46	NoCompSupport
536	Cracidae	BeakShapepPC2	TDlin	5.97E-06	NA	NA	100	NA	15.23012363	-23.81159861	0.61646695	0.288776685	46	NoCompSupport
537	Cracidae	BeakShapepPC2	DDexp	0.004609489	NA	0.046211741	NA	NA	9.529447318	-12.41024599	12.01781958	0.000965584	46	NoCompSupport
538	Cracidae	BeakShapepPC2	DDlin	0.003847956	NA	0.000390595	NA	NA	9.525896906	-12.40314516	12.0249204	0.000962161	46	NoCompSupport
539	Cracidae	BeakShapepPC2	MC	0.008368563	NA	NA	NA	-7.67E-10	8.735964128	-10.82327961	13.60478596	0.000436701	46	NoCompSupport
540	Cuculidae	BeakShapepPC2	BM	0.000322266	NA	NA	NA	NA	135.41365	-266.7256052	23.24421777	8.96E-06	134	NoCompSupport
541	Cuculidae	BeakShapepPC2	OU	0.000604072	0.046096431	NA	NA	NA	148.0874756	-289.969823	0	0.999110676	134	NoCompSupport
542	Cuculidae	BeakShapepPC2	TDexp	0.000322286	NA	NA	-1.00E-06	NA	135.4133238	-264.6215193	25.34830363	3.13E-06	134	NoCompSupport
543	Cuculidae	BeakShapepPC2	TDlin	5.33E-08	NA	NA	99.99993646	NA	141.0478401	-275.890552	14.07927094	0.000875667	134	NoCompSupport
544	Cuculidae	BeakShapepPC2	DDexp	0.000193393	NA	0.031728452	NA	NA	133.8820513	-261.5589743	28.41084862	6.77E-07	134	NoCompSupport
545	Cuculidae	BeakShapepPC2	DDlin	0.000136331	NA	1.28E-05	NA	NA	134.1614852	-262.1178421	27.85198081	8.95E-07	134	NoCompSupport
546	Cuculidae	BeakShapepPC2	MC	0.000224508	NA	NA	NA	0	124.463559	-242.7219897	47.24783323	5.49E-11	134	NoCompSupport
547	EurylaimidaePittidae	BeakShapepPC2	BM	0.000562231	NA	NA	NA	NA	38.72447267	-73.12462102	22.87374252	8.75E-06	51	NoCompSupport
548	EurylaimidaePittidae	BeakShapepPC2	OU	0.015819278	1.759150981	NA	NA	NA	51.3325151	-95.99836354	0	0.810941501	51	NoCompSupport
549	EurylaimidaePittidae	BeakShapepPC2	TDexp	0.000562252	NA	NA	-1.00E-06	NA	38.72437046	-70.78207425	25.21628929	2.71E-06	51	NoCompSupport
550	EurylaimidaePittidae	BeakShapepPC2	TDlin	1.53E-07	NA	NA	100	NA	42.01244023	-77.3582138	18.64014974	7.27E-05	51	NoCompSupport
551	EurylaimidaePittidae	BeakShapepPC2	DDexp	0.000214525	NA	0.047606989	NA	NA	48.69073236	-90.71479805	5.28356549	0.05776674	51	NoCompSupport
552	EurylaimidaePittidae	BeakShapepPC2	DDlin	2.64E-05	NA	3.77E-05	NA	NA	49.15509069	-91.64351472	4.35484882	0.091906477	51	NoCompSupport
553	EurylaimidaePittidae	BeakShapepPC2	MC	0.000348048	NA	NA	NA	-7.75E-09	48.30557303	-89.94447939	6.053884153	0.039301152	51	NoCompSupport
554	Falconidae	BeakShapepPC2	BM	0.001480114	NA	NA	NA	NA	29.04398587	-53.82710218	53.10010335	2.95E-12	63	NoCompSupport
555	Falconidae	BeakShapepPC2	OU	0.031421877	2.718281828	NA	NA	NA	56.73026943	-106.9272055	0	0.999999902	63	NoCompSupport
556	Falconidae	BeakShapepPC2	TDexp	0.001480175	NA	NA	-1.00E-06	NA	29.04385353	-51.55437372	55.3728318	9.46E-13	63	NoCompSupport
557	Falconidae	BeakShapepPC2	TDlin	3.64E-07	NA	NA	100	NA	33.03026477	-59.5271962	47.40000932	5.10E-11	63	NoCompSupport
558	Falconidae	BeakShapepPC2	DDexp	4.95E-05	NA	0.244778965	NA	NA	40.28391406	-74.03449479	32.89271073	7.20E-08	63	NoCompSupport
559	Falconidae	BeakShapepPC2	DDlin	0.000337188	NA	7.47E-05	NA	NA	39.17018321	-71.80703309	35.12017244	2.36E-08	63	NoCompSupport
560	Falconidae	BeakShapepPC2	MC	0.001070513	NA	NA	NA	-5.53E-09	36.98549766	-67.43766199	39.48954353	2.66E-09	63	NoCompSupport
561	Lari	BeakShapepPC2	BM	0.001046311	NA	NA	NA	NA	148.9441124	-293.7906639	6.940588831	0.020518825	144	NoCompSupport
562	Lari	BeakShapepPC2	OU	0.001441988	0.056724413	NA	NA	NA	153.463987	-300.7312527	0	0.659602375	144	NoCompSupport
563	Lari	BeakShapepPC2	TDexp	0.001046335	NA	NA	-1.00E-06	NA	148.9440291	-291.691337	9.039915744	0.007182728	144	NoCompSupport
564	Lari	BeakShapepPC2	TDlin	4.78E-07	NA	NA	99.99994327	NA	152.7175815	-299.2384417	1.492810982	0.312696071	144	NoCompSupport
565	Lari	BeakShapepPC2	DDexp	0.001121038	NA	0.053235051	NA	NA	91.93707138	-177.6774214	123.0538313	1.25E-27	144	NoCompSupport
566	Lari	BeakShapepPC2	DDlin	0.000861413	NA	0.000134644	NA	NA	92.89427165	-179.591822	121.1394307	3.27E-27	144	NoCompSupport
567	Lari	BeakShapepPC2	MC	0.002942672	NA	NA	NA	-2.49E-08	83.80207041	-161.4074195	139.3238332	3.68E-31	144	NoCompSupport
568	M1	BeakShapepPC2	BM	0.000417964	NA	NA	NA	NA	117.4215852	-230.7155108	18.30643589	0.000105517	112	NoCompSupport
569	M1	BeakShapepPC2	OU	0.000959887	0.101508645	NA	NA	NA	127.6400056	-249.0219466	0	0.996588657	112	NoCompSupport
570	M1	BeakShapepPC2	TDexp	0.000417976	NA	NA	-1.00E-06	NA	117.4214703	-228.5848761	20.43707052	3.64E-05	112	NoCompSupport
571	M1	BeakShapepPC2	TDlin	1.48E-07	NA	NA	99.9998198	NA	121.9202929	-237.5825213	11.43942539	0.003269462	112	NoCompSupport
572	M1	BeakShapepPC2	DDexp	0.000809715	NA	-0.017474185	NA	NA	104.3142628	-202.3704611	46.65148556	7.38E-11	112	NoCompSupport
573	M1	BeakShapepPC2	DDlin	0.000800048	NA	-1.07E-05	NA	NA	104.4105899	-202.5631154	46.4588313	8.13E-11	112	NoCompSupport
574	M1	BeakShapepPC2	MC	0.000353683	NA	NA	NA	0	97.63233893	-189.0066133	60.0153333	9.25E-14	112	NoCompSupport
575	M4	BeakShapepPC2	BM	0.001629615	NA	NA	NA	NA	67.80458527	-131.4743391	36.85682217	9.92E-09	145	NoCompSupport
576	M4	BeakShapepPC2	OU	0.004817954	0.255571452	NA	NA	NA	87.30194426	-168.3311613	0	0.999997873	145	NoCompSupport
577	M4	BeakShapepPC2	TDexp	0.001629651	NA	NA	-1.00E-06	NA	67.80446372	-129.3362002	38.99496109	3.41E-09	145	NoCompSupport
578	M4	BeakShapepPC2	TDlin	7.40E-07	NA	NA	99.99995035	NA	74.15105846	-142.0293896	26.30177161	1.94E-06	145	NoCompSupport
579	M4	BeakShapepPC2	DDexp	0.0022413	NA	-0.026603753	NA	NA	70.14255242	-134.0123776	34.31878368	3.53E-08	145	NoCompSupport
580	M4	BeakShapepPC2	DDlin	0.002537617	NA	-6.31E-05	NA	NA	71.4803256	-136.6879239	31.64323732	1.35E-07	145	NoCompSupport
581	M4	BeakShapepPC2	MC	0.000869448	NA	NA	NA	0	59.2133653	-112.1540033	56.17715793	6.33E-13	145	NoCompSupport
582	M5	BeakShapepPC2	BM	0.000837469	NA	NA	NA	NA	102.8099106	-201.5010094	40.78089033	1.39E-09	142	NoCompSupport
583	M5	BeakShapepPC2	OU	0.029177544	2.718281828	NA	NA	NA	124.2609498	-242.2818997	0	0.999998273	142	NoCompSupport
584	M5	BeakShapepPC2	TDexp	0.000837485	NA	NA	-1.00E-06	NA	102.809769	-199.3795379	42.90236173	4.83E-10	142	NoCompSupport
585	M5	BeakShapepPC2	TDlin	4.51E-07	NA	NA	100	NA	110.9893441	-215.7386882	26.54321145	1.72E-06	142	NoCompSupport
586	M5	BeakShapepPC2	DDexp	0.000906512	NA	-0.006770994	NA	NA	103.7595512	-201.2791025	41.0027972	1.25E-09	142	NoCompSupport
587	M5	BeakShapepPC2	DDlin	0.000904297	NA	-5.63E-06	NA	NA	103.7608337	-201.2816673	41.00023233	1.25E-09	142	NoCompSupport
588	M5	BeakShapepPC2	MC	0.000574887	NA	NA	NA	0	99.92689545	-193.6137909	48.66810878	2.70E-11	142	NoCompSupport
589	Meropidae	BeakShapepPC2	BM	0.000487885	NA	NA	NA	NA	28.71975741	-52.86808626	5.484005761	0.055573837	26	NoCompSupport
590	Meropidae	BeakShapepPC2	OU	0.012366165	1.621359164	NA	NA	NA	32.77604601	-58.35209202	0	0.862396735	26	NoCompSupport
591	Meropidae	BeakShapepPC2	TDexp	0.000487905	NA	NA	-1.00E-06	NA	28.71972124	-50.23944247	8.112649545	0.014930269	26	NoCompSupport
592	Meropidae	BeakShapepPC2	TDlin	1.17E-07	NA	NA	99.99996074	NA	29.8188279	-52.4376558	5.914436222	0.044812956	26	NoCompSupport
593	Meropidae	BeakShapepPC2	DDexp	0.000138339	NA	0.099388602	NA	NA	28.43014161	-49.66028322	8.6918088	0.011176474	26	NoCompSupport
594	Meropidae	BeakShapepPC2	DDlin	0.000223262	NA	2.77E-05	NA	NA	28.16372777	-49.12745555	9.22463647	0.008562543	26	NoCompSupport
595	Meropidae	BeakShapepPC2	MC	0.000547799	NA	NA	NA	-7.85E-10	26.95131959	-46.70263918	11.64945284	0.002547185	26	NoCompSupport
596	Musophagidae	BeakShapepPC2	BM	0.001087926	NA	NA	NA	NA	4.228217583	-3.750552814	0.499837318	0.182913869	22	CompSupport_NotDifferentiable
597	Musophagidae	BeakShapepPC2	OU	0.002449774	0.031527507	NA	NA	NA	5.325697294	-3.151394589	1.098995543	0.135562972	22	CompSupport_NotDifferentiable
598	Musophagidae	BeakShapepPC2	TDexp	0.001087982	NA	NA	-1.00E-06	NA	4.228176916	-0.956353832	3.2940363	0.045237025	22	CompSupport_NotDifferentiable
599	Musophagidae	BeakShapepPC2	TDlin	2.20E-07	NA	NA	99.99993882	NA	5.185146012	-2.870292023	1.380098108	0.117787834	22	CompSupport_NotDifferentiable
600	Musophagidae	BeakShapepPC2	DDexp	0.000148402	NA	0.119681586	NA	NA	5.673810708	-3.847621416	0.402768716	0.192010428	22	CompSupport_NotDifferentiable
601	Musophagidae	BeakShapepPC2	DDlin	6.98E-12	NA	6.79E-05	NA	NA	5.875195066	-4.250390132	0	0.234846954	22	CompSupport_NotDifferentiable
602	Musophagidae	BeakShapepPC2	MC	0.001013249	NA	NA	NA	-1.16E-09	4.934138899	-2.368277798	1.882112333	0.091640918	22	CompSupport_NotDifferentiable
603	Odontophoridae	BeakShapepPC2	BM	0.000409688	NA	NA	NA	NA	26.1844271	-47.70218753	0	0.383662906	30	NoCompSupport
604	Odontophoridae	BeakShapepPC2	OU	0.000848351	0.079262302	NA	NA	NA	27.16697897	-46.92219324	0.779994294	0.259762349	30	NoCompSupport
605	Odontophoridae	BeakShapepPC2	TDexp	0.000409695	NA	NA	-1.00E-06	NA	26.18441289	-44.95706108	2.745126457	0.097241842	30	NoCompSupport
606	Odontophoridae	BeakShapepPC2	TDlin	2.40E-07	NA	NA	99.99997143	NA	27.10949137	-46.80721803	0.894969507	0.24525036	30	NoCompSupport
607	Odontophoridae	BeakShapepPC2	DDexp	8.52E-05	NA	0.244780866	NA	NA	23.43248641	-39.45320812	8.248979411	0.006204499	30	NoCompSupport
608	Odontophoridae	BeakShapepPC2	DDlin	1.62E-10	NA	8.29E-05	NA	NA	23.46060026	-39.50943581	8.192751721	0.006381406	30	NoCompSupport
609	Odontophoridae	BeakShapepPC2	MC	0.000609694	NA	NA	NA	-6.32E-11	22.0104328	-36.60910089	11.09308664	0.001496638	30	NoCompSupport
610	Otididae	BeakShapepPC2	BM	0.001039764	NA	NA	NA	NA	11.57109452	-18.34218904	22.76280861	1.14E-05	25	NoCompSupport
611	Otididae	BeakShapepPC2	OU	0.021142634	2.718281828	NA	NA	NA	24.40964168	-41.10499765	0	0.999840775	25	NoCompSupport
612	Otididae	BeakShapepPC2	TDexp	0.001039795	NA	NA	-1.00E-06	NA	11.57102517	-15.42776463	25.67723302	2.66E-06	25	NoCompSupport
613	Otididae	BeakShapepPC2	TDlin	3.64E-07	NA	NA	100	NA	14.71709676	-21.71990781	19.38508984	6.17E-05	25	NoCompSupport
614	Otididae	BeakShapepPC2	DDexp	3.06E-08	NA	1.271679806	NA	NA	15.00838058	-22.30247545	18.8025222	8.26E-05	25	NoCompSupport
615	Otididae	BeakShapepPC2	DDlin	0.000327416	NA	0.000143222	NA	NA	10.18874084	-12.66319597	28.44180168	6.67E-07	25	NoCompSupport
616	Otididae	BeakShapepPC2	MC	0.001420534	NA	NA	NA	-1.02E-09	8.761887607	-9.8094895	31.29550815	1.60E-07	25	NoCompSupport
617	P10	BeakShapepPC2	BM	0.000751129	NA	NA	NA	NA	155.212101	-306.3420101	33.46070923	5.42E-08	184	NoCompSupport
618	P10	BeakShapepPC2	OU	0.001307918	0.088002263	NA	NA	NA	172.9841183	-339.8027194	0	0.999908378	184	NoCompSupport
619	P10	BeakShapepPC2	TDexp	0.000751146	NA	NA	-1.00E-06	NA	155.2119017	-304.2582861	35.54443325	1.91E-08	184	NoCompSupport
620	P10	BeakShapepPC2	TDlin	3.30E-07	NA	NA	99.99982986	NA	163.6855738	-321.2056303	18.59708909	9.15E-05	184	NoCompSupport
621	P10	BeakShapepPC2	DDexp	0.001425606	NA	-0.014746616	NA	NA	128.9989667	-251.8324162	87.97030316	7.90E-20	184	NoCompSupport
622	P10	BeakShapepPC2	DDlin	0.001606774	NA	-2.59E-05	NA	NA	129.3769595	-252.5884018	87.21431757	1.15E-19	184	NoCompSupport
623	P10	BeakShapepPC2	MC	0.001074153	NA	NA	NA	-5.61E-10	128.571904	-250.9782908	88.82442859	5.15E-20	184	NoCompSupport
624	P12	BeakShapepPC2	BM	0.000374121	NA	NA	NA	NA	54.39145953	-104.4671296	1.64526444	0.180058824	48	NoCompSupport
625	P12	BeakShapepPC2	OU	0.000910816	0.111628714	NA	NA	NA	56.38052133	-106.112394	0	0.409901062	48	NoCompSupport
626	P12	BeakShapepPC2	TDexp	0.000374126	NA	NA	-1.00E-06	NA	54.39143805	-102.1342275	3.978166562	0.056082989	48	NoCompSupport
627	P12	BeakShapepPC2	TDlin	2.99E-07	NA	NA	99.99985307	NA	56.09401141	-105.5393742	0.573019841	0.307786357	48	NoCompSupport
628	P12	BeakShapepPC2	DDexp	5.32E-05	NA	0.114230884	NA	NA	53.62821371	-100.6077788	5.504615245	0.026143699	48	NoCompSupport
629	P12	BeakShapepPC2	DDlin	8.42E-11	NA	2.58E-05	NA	NA	53.31322185	-99.97779505	6.134598974	0.019079536	48	NoCompSupport
630	P12	BeakShapepPC2	MC	0.000456447	NA	NA	NA	-3.91E-09	50.31071247	-93.97277629	12.13961773	0.000947533	48	NoCompSupport
638	P17P18	BeakShapepPC2	BM	0.000886626	NA	NA	NA	NA	133.5052052	-262.9023023	14.01036829	0.000827724	138	NoCompSupport
639	P17P18	BeakShapepPC2	OU	0.00151092	0.108608511	NA	NA	NA	141.5654262	-276.9126706	0	0.912427926	138	NoCompSupport
640	P17P18	BeakShapepPC2	TDexp	0.000886637	NA	NA	-1.00E-06	NA	133.5051244	-260.792067	16.12060352	0.000288173	138	NoCompSupport
641	P17P18	BeakShapepPC2	TDlin	7.85E-07	NA	NA	99.99988578	NA	139.2089547	-272.1997277	4.712942894	0.086456176	138	NoCompSupport
642	P17P18	BeakShapepPC2	DDexp	0.00325268	NA	-0.015887709	NA	NA	87.31171406	-168.4052463	108.5074243	2.50E-24	138	NoCompSupport
643	P17P18	BeakShapepPC2	DDlin	0.002810161	NA	-2.28E-05	NA	NA	86.24318369	-166.2681856	110.644485	8.59E-25	138	NoCompSupport
644	P17P18	BeakShapepPC2	MC	0.001220714	NA	NA	NA	0	71.43484823	-136.6515147	140.2611559	3.18E-31	138	NoCompSupport
652	P20a	BeakShapepPC2	BM	0.000865917	NA	NA	NA	NA	96.35751599	-188.5528698	19.19426993	6.79E-05	104	NoCompSupport
653	P20a	BeakShapepPC2	OU	0.002610699	0.33338954	NA	NA	NA	107.0379534	-207.7471398	0	0.999257291	104	NoCompSupport
654	P20a	BeakShapepPC2	TDexp	0.000865931	NA	NA	-1.00E-06	NA	96.35746875	-186.3861704	21.36096938	2.30E-05	104	NoCompSupport
655	P20a	BeakShapepPC2	TDlin	5.51E-07	NA	NA	100	NA	99.65440941	-192.9800517	14.76708807	0.000620933	104	NoCompSupport
656	P20a	BeakShapepPC2	DDexp	0.000592461	NA	0.019185078	NA	NA	95.65674876	-184.9847304	22.76240937	1.14E-05	104	NoCompSupport
657	P20a	BeakShapepPC2	DDlin	0.000429089	NA	2.36E-05	NA	NA	95.91679886	-185.5048306	22.24230915	1.48E-05	104	NoCompSupport
658	P20a	BeakShapepPC2	MC	0.000902173	NA	NA	NA	-1.04E-09	94.78070052	-183.2326339	24.51450584	4.75E-06	104	NoCompSupport
659	P20b	BeakShapepPC2	BM	0.000682788	NA	NA	NA	NA	156.6158946	-309.1415636	21.04248205	2.61E-05	149	NoCompSupport
660	P20b	BeakShapepPC2	OU	0.001602269	0.141726778	NA	NA	NA	168.1829319	-330.1840457	0	0.96925189	149	NoCompSupport
661	P20b	BeakShapepPC2	TDexp	0.000682796	NA	NA	-1.00E-06	NA	156.615792	-307.0497659	23.13427979	9.18E-06	149	NoCompSupport
662	P20b	BeakShapepPC2	TDlin	5.91E-07	NA	NA	100	NA	164.7310869	-323.2803556	6.903690048	0.0307128	149	NoCompSupport
663	P20b	BeakShapepPC2	DDexp	0.00068294	NA	0.018503088	NA	NA	134.3924478	-262.6030774	67.58096829	2.05E-15	149	NoCompSupport
664	P20b	BeakShapepPC2	DDlin	0.000639371	NA	1.83E-05	NA	NA	134.3765372	-262.5712562	67.61278953	2.02E-15	149	NoCompSupport
665	P20b	BeakShapepPC2	MC	0.000817197	NA	NA	NA	0	132.5357871	-258.889756	71.29428969	3.20E-16	149	NoCompSupport
666	P21	BeakShapepPC2	BM	0.001848244	NA	NA	NA	NA	70.97553914	-137.8029301	50.71320114	3.24E-12	96	CompSupport
667	P21	BeakShapepPC2	OU	0.003480602	0.20864536	NA	NA	NA	87.25656463	-168.2131293	20.30300199	1.30E-05	96	CompSupport
668	P21	BeakShapepPC2	TDexp	0.001848272	NA	NA	-1.00E-06	NA	70.9754534	-135.6509068	52.86522445	1.11E-12	96	CompSupport
669	P21	BeakShapepPC2	TDlin	1.44E-06	NA	NA	99.9998884	NA	77.79114738	-149.2822948	39.23383651	1.01E-09	96	CompSupport
670	P21	BeakShapepPC2	DDexp	0.001011341	NA	-0.00127212	NA	NA	97.40804831	-188.5160966	3.46E-05	0.333589373	96	CompSupport
671	P21	BeakShapepPC2	DDlin	0.001010711	NA	-1.23E-06	NA	NA	97.40806563	-188.5161313	0	0.333595149	96	CompSupport
672	P21	BeakShapepPC2	MC	0.000985207	NA	NA	NA	-1.94E-09	97.40568661	-188.5113732	0.004758048	0.332802461	96	CompSupport
673	P7	BeakShapepPC2	BM	0.000886043	NA	NA	NA	NA	148.2132026	-292.3311672	33.1858645	6.22E-08	151	NoCompSupport
674	P7	BeakShapepPC2	OU	0.001705649	0.15283948	NA	NA	NA	165.8545158	-325.5170317	0	0.999960732	151	NoCompSupport
675	P7	BeakShapepPC2	TDexp	0.000886059	NA	NA	-1.00E-06	NA	148.2130747	-290.2341493	35.28288233	2.18E-08	151	NoCompSupport
676	P7	BeakShapepPC2	TDlin	5.02E-07	NA	NA	99.99997735	NA	155.6567891	-305.1215781	20.39545356	3.73E-05	151	NoCompSupport
677	P7	BeakShapepPC2	DDexp	0.000383521	NA	0.016834552	NA	NA	152.5214222	-298.8508443	26.66618732	1.62E-06	151	NoCompSupport
678	P7	BeakShapepPC2	DDlin	0.000382937	NA	1.20E-05	NA	NA	150.8694548	-295.5469096	29.9701221	3.10E-07	151	NoCompSupport
679	P7	BeakShapepPC2	MC	0.000943774	NA	NA	NA	-2.98E-09	144.1390416	-282.0860831	43.43094853	3.71E-10	151	NoCompSupport
680	P8	BeakShapepPC2	BM	0.000408144	NA	NA	NA	NA	36.85140593	-69.28901876	22.34383321	1.21E-05	39	NoCompSupport
681	P8	BeakShapepPC2	OU	0.014661331	2.718281828	NA	NA	NA	49.24499741	-91.63285197	0	0.859051029	39	NoCompSupport
682	P8	BeakShapepPC2	TDexp	0.000408154	NA	NA	-1.00E-06	NA	36.85133115	-66.84551945	24.78733252	3.56E-06	39	NoCompSupport
683	P8	BeakShapepPC2	TDlin	1.68E-07	NA	NA	100	NA	40.21701655	-73.57689024	18.05596173	0.00010309	39	NoCompSupport
684	P8	BeakShapepPC2	DDexp	3.54E-09	NA	0.654434188	NA	NA	47.43123523	-88.0053276	3.627524372	0.140059333	39	NoCompSupport
685	P8	BeakShapepPC2	DDlin	1.13E-11	NA	2.20E-05	NA	NA	42.1934332	-77.52972354	14.10312843	0.000743984	39	NoCompSupport
686	P8	BeakShapepPC2	MC	0.000359703	NA	NA	NA	-8.89E-10	38.87436618	-70.89158951	20.74126246	2.69E-05	39	NoCompSupport
687	P9	BeakShapepPC2	BM	0.000272562	NA	NA	NA	NA	64.53322324	-124.7997798	7.732866385	0.017121532	58	NoCompSupport
688	P9	BeakShapepPC2	OU	0.000795017	0.115908036	NA	NA	NA	69.53905037	-132.5326462	0	0.817924495	58	NoCompSupport
689	P9	BeakShapepPC2	TDexp	0.000272567	NA	NA	-1.00E-06	NA	64.53316635	-122.5208781	10.01176805	0.005478799	58	NoCompSupport
690	P9	BeakShapepPC2	TDlin	1.60E-07	NA	NA	100	NA	67.8060649	-129.0666752	3.46597095	0.144572998	58	NoCompSupport
691	P9	BeakShapepPC2	DDexp	0.000359742	NA	-0.016115872	NA	NA	64.44760667	-122.3497588	10.18288739	0.005029529	58	NoCompSupport
692	P9	BeakShapepPC2	DDlin	0.000400055	NA	-7.24E-06	NA	NA	64.50659338	-122.4677322	10.06491398	0.005335129	58	NoCompSupport
693	P9	BeakShapepPC2	MC	0.000274717	NA	NA	NA	-2.21E-08	64.34466058	-122.1438666	10.38877958	0.004537518	58	NoCompSupport
694	Paleognathae	BeakShapepPC2	BM	0.000131891	NA	NA	NA	NA	39.18667479	-73.99834957	0.651552721	0.225857683	52	NoCompSupport
695	Paleognathae	BeakShapepPC2	OU	0.000285492	0.021969375	NA	NA	NA	40.71204792	-74.6499023	0	0.312836735	52	NoCompSupport
696	Paleognathae	BeakShapepPC2	TDexp	0.0001319	NA	NA	-1.00E-06	NA	39.18659291	-71.59899226	3.050910032	0.068048891	52	NoCompSupport
697	Paleognathae	BeakShapepPC2	TDlin	2.13E-08	NA	NA	99.9996346	NA	40.36248123	-73.95076891	0.699133388	0.220547865	52	NoCompSupport
698	Paleognathae	BeakShapepPC2	DDexp	0.000161561	NA	-0.008884381	NA	NA	39.03979037	-71.3053872	3.344515101	0.058757799	52	NoCompSupport
699	Paleognathae	BeakShapepPC2	DDlin	0.000159323	NA	-1.18E-06	NA	NA	39.03686387	-71.29953419	3.350368103	0.058586096	52	NoCompSupport
700	Paleognathae	BeakShapepPC2	MC	0.000133456	NA	NA	NA	-1.11E-08	38.98031286	-71.18643217	3.463470123	0.055364931	52	NoCompSupport
701	Petroicidae	BeakShapepPC2	BM	0.000150926	NA	NA	NA	NA	43.43054899	-82.41665354	0	0.460812708	35	NoCompSupport
702	Petroicidae	BeakShapepPC2	OU	0.000204569	0.014990484	NA	NA	NA	43.6835294	-80.44398187	1.972671666	0.171855817	35	NoCompSupport
703	Petroicidae	BeakShapepPC2	TDexp	0.000150931	NA	NA	-1.00E-06	NA	43.43053113	-79.93798534	2.478668202	0.133440754	35	NoCompSupport
704	Petroicidae	BeakShapepPC2	TDlin	5.40E-08	NA	NA	99.99996353	NA	43.96855807	-81.01403922	1.402614321	0.228533893	35	NoCompSupport
705	Petroicidae	BeakShapepPC2	DDexp	4.01E-05	NA	0.135338465	NA	NA	39.23510405	-71.54713118	10.86952236	0.002010193	35	NoCompSupport
706	Petroicidae	BeakShapepPC2	DDlin	3.93E-11	NA	1.79E-05	NA	NA	39.40549183	-71.88790675	10.52874679	0.002383615	35	NoCompSupport
707	Petroicidae	BeakShapepPC2	MC	0.00021016	NA	NA	NA	-4.14E-10	38.49919269	-70.07530846	12.34134508	0.00096302	35	NoCompSupport
708	Phalacrocoracidae	BeakShapepPC2	BM	0.000245069	NA	NA	NA	NA	23.56038899	-42.26363513	0.864881528	0.247278007	33	NoCompSupport
709	Phalacrocoracidae	BeakShapepPC2	OU	0.001039018	0.169866435	NA	NA	NA	25.48733525	-43.12851666	0	0.381058918	33	NoCompSupport
710	Phalacrocoracidae	BeakShapepPC2	TDexp	0.000245074	NA	NA	-1.00E-06	NA	23.56036513	-39.27457642	3.853940239	0.055477852	33	NoCompSupport
711	Phalacrocoracidae	BeakShapepPC2	TDlin	1.44E-07	NA	NA	99.99997067	NA	24.79431284	-41.74247184	1.386044814	0.190553234	33	NoCompSupport
712	Phalacrocoracidae	BeakShapepPC2	DDexp	3.58E-06	NA	0.85415488	NA	NA	23.76241043	-39.67866701	3.449849646	0.067899535	33	NoCompSupport
713	Phalacrocoracidae	BeakShapepPC2	DDlin	4.48E-10	NA	5.88E-05	NA	NA	23.22682415	-38.60749445	4.521022212	0.039743365	33	NoCompSupport
714	Phalacrocoracidae	BeakShapepPC2	MC	0.000279832	NA	NA	NA	-4.58E-09	22.43414665	-37.02213946	6.106377199	0.017989089	33	NoCompSupport
722	Pipridae	BeakShapepPC2	BM	0.002053542	NA	NA	NA	NA	37.47129631	-70.67592596	15.77837948	0.000337362	48	NoCompSupport
723	Pipridae	BeakShapepPC2	OU	0.004796686	0.253091458	NA	NA	NA	46.49987999	-86.45430544	0	0.9001764	48	NoCompSupport
724	Pipridae	BeakShapepPC2	TDexp	0.002053574	NA	NA	-1.00E-06	NA	37.47124839	-68.39704223	18.05726321	0.000107955	48	NoCompSupport
725	Pipridae	BeakShapepPC2	TDlin	1.38E-06	NA	NA	100	NA	40.97114419	-75.39683384	11.0574716	0.003574606	48	NoCompSupport
726	Pipridae	BeakShapepPC2	DDexp	0.001915275	NA	-0.010464754	NA	NA	43.50454071	-80.46362688	5.990678556	0.045026512	48	NoCompSupport
727	Pipridae	BeakShapepPC2	DDlin	0.001849775	NA	-1.41E-05	NA	NA	43.48446074	-80.42346694	6.030838502	0.044131398	48	NoCompSupport
728	Pipridae	BeakShapepPC2	MC	0.001117104	NA	NA	NA	0	41.59126948	-76.63708441	9.817221031	0.006645768	48	NoCompSupport
729	Procellariidae	BeakShapepPC2	BM	0.000131315	NA	NA	NA	NA	174.1488119	-344.1764116	2.274304725	0.163747071	112	NoCompSupport
730	Procellariidae	BeakShapepPC2	OU	0.000165716	0.015631021	NA	NA	NA	176.3478072	-346.4507163	0	0.510543249	112	NoCompSupport
731	Procellariidae	BeakShapepPC2	TDexp	0.000131322	NA	NA	-1.00E-06	NA	174.1486721	-342.0524463	4.398270035	0.056618758	112	NoCompSupport
732	Procellariidae	BeakShapepPC2	TDlin	1.24E-05	NA	NA	0.185422483	NA	175.7073811	-345.1698643	1.280852059	0.269090922	112	NoCompSupport
733	Procellariidae	BeakShapepPC2	DDexp	2.94E-05	NA	0.048886087	NA	NA	154.0406431	-301.8363882	44.61432818	1.05E-10	112	NoCompSupport
734	Procellariidae	BeakShapepPC2	DDlin	9.32E-11	NA	6.26E-06	NA	NA	150.6965023	-295.1481066	51.30260973	3.70E-12	112	NoCompSupport
735	Procellariidae	BeakShapepPC2	MC	0.000251352	NA	NA	NA	0	140.3881497	-274.5314014	71.91931495	1.23E-16	112	NoCompSupport
736	Psittacidae1	BeakShapepPC2	BM	0.00030147	NA	NA	NA	NA	178.9522789	-353.802863	16.95347754	0.000204542	162	NoCompSupport
737	Psittacidae1	BeakShapepPC2	OU	0.000512326	0.071052053	NA	NA	NA	188.4807344	-370.7563405	0	0.982160765	162	NoCompSupport
738	Psittacidae1	BeakShapepPC2	TDexp	0.000301479	NA	NA	-1.00E-06	NA	178.9521345	-351.6991408	19.05719966	7.14E-05	162	NoCompSupport
739	Psittacidae1	BeakShapepPC2	TDlin	1.02E-07	NA	NA	99.99997452	NA	184.2026952	-362.2002623	8.556078226	0.013622405	162	NoCompSupport
740	Psittacidae1	BeakShapepPC2	DDexp	9.44E-05	NA	0.072271697	NA	NA	180.9092325	-355.6133367	15.14300378	0.000505733	162	NoCompSupport
741	Psittacidae1	BeakShapepPC2	DDlin	1.35E-10	NA	2.33E-05	NA	NA	182.8250284	-359.4449285	11.31141196	0.00343511	162	NoCompSupport
742	Psittacidae1	BeakShapepPC2	MC	0.000258455	NA	NA	NA	0	167.5614124	-328.9176967	41.83864381	8.07E-10	162	NoCompSupport
743	Psittacidae2	BeakShapepPC2	BM	0.000238763	NA	NA	NA	NA	197.1376266	-390.1760796	18.35575837	0.000102825	155	NoCompSupport
744	Psittacidae2	BeakShapepPC2	OU	0.000459477	0.086997812	NA	NA	NA	207.365919	-408.531838	0	0.995410154	155	NoCompSupport
745	Psittacidae2	BeakShapepPC2	TDexp	0.00023877	NA	NA	-1.00E-06	NA	197.1374922	-388.0749843	20.45685368	3.60E-05	155	NoCompSupport
746	Psittacidae2	BeakShapepPC2	TDlin	7.68E-08	NA	NA	99.99999532	NA	201.9559059	-397.7118119	10.82002612	0.004451058	155	NoCompSupport
747	Psittacidae2	BeakShapepPC2	DDexp	0.000818056	NA	-0.01321361	NA	NA	151.9208648	-297.6417296	110.8901084	8.29E-25	155	NoCompSupport
748	Psittacidae2	BeakShapepPC2	DDlin	0.000731057	NA	-5.44E-06	NA	NA	151.6564684	-297.1129367	111.4189013	6.36E-25	155	NoCompSupport
749	Psittacidae2	BeakShapepPC2	MC	0.000515196	NA	NA	NA	-1.59E-09	149.4523866	-292.7047732	115.8270648	7.02E-26	155	NoCompSupport
750	Ramphastidae	BeakShapepPC2	BM	0.000241285	NA	NA	NA	NA	159.6656811	-315.2125503	6.41178661	0.026668545	117	CompSupport
751	Ramphastidae	BeakShapepPC2	OU	0.000284522	0.015148744	NA	NA	NA	160.2728344	-314.3056689	7.318668072	0.016946207	117	CompSupport
752	Ramphastidae	BeakShapepPC2	TDexp	0.000241291	NA	NA	-1.00E-06	NA	159.6656414	-313.0912828	8.533054183	0.009233618	117	CompSupport
753	Ramphastidae	BeakShapepPC2	TDlin	9.55E-05	NA	NA	0.060298823	NA	160.2108288	-314.1816576	7.442679302	0.015927361	117	CompSupport
754	Ramphastidae	BeakShapepPC2	DDexp	0.000115592	NA	0.03081924	NA	NA	163.9321685	-321.6243369	0	0.658113953	117	CompSupport
755	Ramphastidae	BeakShapepPC2	DDlin	0.000125351	NA	5.20E-06	NA	NA	163.0030902	-319.7661803	1.858156599	0.259900742	117	CompSupport
756	Ramphastidae	BeakShapepPC2	MC	0.000239634	NA	NA	NA	-1.95E-09	160.0237321	-313.8074642	7.816872717	0.013209572	117	CompSupport
757	Rhinocryptidae	BeakShapepPC2	BM	0.000877841	NA	NA	NA	NA	14.7525697	-24.7551394	0	0.42374262	29	NoCompSupport
758	Rhinocryptidae	BeakShapepPC2	OU	0.002224362	0.079165895	NA	NA	NA	15.11926439	-22.63852878	2.116610617	0.147057098	29	NoCompSupport
759	Rhinocryptidae	BeakShapepPC2	TDexp	0.000877857	NA	NA	-1.00E-06	NA	14.75256402	-21.90512805	2.850011354	0.101913108	29	NoCompSupport
760	Rhinocryptidae	BeakShapepPC2	TDlin	4.93E-07	NA	NA	99.99983513	NA	15.30890924	-23.01781849	1.737320914	0.177765592	29	NoCompSupport
761	Rhinocryptidae	BeakShapepPC2	DDexp	5.31E-83	NA	18.58756526	NA	NA	15.09829944	-22.59659889	2.158540512	0.144006147	29	NoCompSupport
762	Rhinocryptidae	BeakShapepPC2	DDlin	6.13E-12	NA	0.000176962	NA	NA	11.63238993	-15.66477985	9.090359548	0.004499411	29	NoCompSupport
763	Rhinocryptidae	BeakShapepPC2	MC	0.001424954	NA	NA	NA	-4.86E-10	10.14434032	-12.68868064	12.06645876	0.001016024	29	NoCompSupport
764	S10	BeakShapepPC2	BM	0.000177813	NA	NA	NA	NA	188.3952969	-372.6897535	5.234182666	0.044593783	141	NoCompSupport
765	S10	BeakShapepPC2	OU	0.000650223	0.127338335	NA	NA	NA	192.063663	-377.9239362	0	0.610748832	141	NoCompSupport
766	S10	BeakShapepPC2	TDexp	0.000177816	NA	NA	-1.00E-06	NA	188.3952575	-370.5871253	7.33681095	0.015584554	141	NoCompSupport
767	S10	BeakShapepPC2	TDlin	1.35E-07	NA	NA	99.99981011	NA	191.4354501	-376.6675104	1.256425802	0.325861647	141	NoCompSupport
768	S10	BeakShapepPC2	DDexp	8.05E-05	NA	0.013367431	NA	NA	186.1815984	-366.1598069	11.76412933	0.001703391	141	NoCompSupport
769	S10	BeakShapepPC2	DDlin	7.02E-05	NA	2.12E-06	NA	NA	186.0473305	-365.8912712	12.03266499	0.00148937	141	NoCompSupport
770	S10	BeakShapepPC2	MC	0.000198544	NA	NA	NA	-1.51E-08	181.654714	-357.1060383	20.81789796	1.84E-05	141	NoCompSupport
771	S11	BeakShapepPC2	BM	0.00056574	NA	NA	NA	NA	71.19937313	-138.2273177	43.5148182	3.56E-10	106	NoCompSupport
772	S11	BeakShapepPC2	OU	0.005949345	0.658945103	NA	NA	NA	94.04498099	-181.7421359	0	0.999999394	106	NoCompSupport
773	S11	BeakShapepPC2	TDexp	0.000565754	NA	NA	-1.00E-06	NA	71.19918997	-136.0505538	45.69158204	1.20E-10	106	NoCompSupport
774	S11	BeakShapepPC2	TDlin	2.36E-07	NA	NA	100	NA	79.72851349	-153.1092009	28.632935	6.06E-07	106	NoCompSupport
775	S11	BeakShapepPC2	DDexp	0.000114653	NA	0.120201658	NA	NA	70.21156688	-134.0753077	47.66682821	4.46E-11	106	NoCompSupport
776	S11	BeakShapepPC2	DDlin	1.27E-10	NA	5.35E-05	NA	NA	68.54252172	-130.7372174	51.00491853	8.40E-12	106	NoCompSupport
777	S11	BeakShapepPC2	MC	0.000733042	NA	NA	NA	-9.93E-11	61.74490751	-117.1419889	64.60014696	9.38E-15	106	NoCompSupport
778	S12	BeakShapepPC2	BM	0.001178363	NA	NA	NA	NA	35.0928349	-65.91900314	1.701306541	0.199969412	67	NoCompSupport
779	S12	BeakShapepPC2	OU	0.001817908	0.046996376	NA	NA	NA	37.08288211	-67.62030968	0	0.468163543	67	NoCompSupport
780	S12	BeakShapepPC2	TDexp	0.001178382	NA	NA	-1.00E-06	NA	35.09279061	-63.64012667	3.980183008	0.063989959	67	NoCompSupport
781	S12	BeakShapepPC2	TDlin	0.00023321	NA	NA	0.273988394	NA	36.52412629	-66.50279804	1.117511642	0.267752184	67	NoCompSupport
782	S12	BeakShapepPC2	DDexp	0.001000447	NA	0.022165413	NA	NA	27.98423064	-49.42300673	18.19730295	5.23E-05	67	NoCompSupport
783	S12	BeakShapepPC2	DDlin	0.00096004	NA	3.17E-05	NA	NA	27.92027386	-49.29509317	18.32521651	4.91E-05	67	NoCompSupport
784	S12	BeakShapepPC2	MC	0.001850538	NA	NA	NA	0	27.18112317	-47.8167918	19.80351788	2.34E-05	67	NoCompSupport
785	S3	BeakShapepPC2	BM	0.000380872	NA	NA	NA	NA	94.92958804	-185.7033319	13.37544333	0.001190285	87	NoCompSupport
786	S3	BeakShapepPC2	OU	0.001470952	0.159528183	NA	NA	NA	102.6972824	-199.0787753	0	0.955194014	87	NoCompSupport
787	S3	BeakShapepPC2	TDexp	0.00038088	NA	NA	-1.00E-06	NA	94.9294954	-183.5432013	15.53557393	0.000404189	87	NoCompSupport
788	S3	BeakShapepPC2	TDlin	2.11E-07	NA	NA	99.99987688	NA	99.58953066	-192.8632719	6.215503406	0.042698457	87	NoCompSupport
789	S3	BeakShapepPC2	DDexp	6.37E-05	NA	0.111978051	NA	NA	94.98337832	-183.6509672	15.42780808	0.000426565	87	NoCompSupport
790	S3	BeakShapepPC2	DDlin	4.84E-06	NA	2.78E-05	NA	NA	93.37078048	-180.4257715	18.65300378	8.50E-05	87	NoCompSupport
791	S3	BeakShapepPC2	MC	0.000438477	NA	NA	NA	-5.06E-09	89.2963755	-172.2769615	26.80181373	1.45E-06	87	NoCompSupport
792	S6	BeakShapepPC2	BM	0.000631394	NA	NA	NA	NA	74.27844816	-144.3633479	52.07034029	4.93E-12	77	NoCompSupport
793	S6	BeakShapepPC2	OU	0.014049838	2.718281828	NA	NA	NA	101.4135654	-196.4336882	0	0.999999938	77	NoCompSupport
794	S6	BeakShapepPC2	TDexp	0.000631407	NA	NA	-1.00E-06	NA	74.27833948	-142.1632363	54.2704519	1.64E-12	77	NoCompSupport
795	S6	BeakShapepPC2	TDlin	2.89E-07	NA	NA	99.99974852	NA	80.04778915	-153.7021357	42.73155256	5.26E-10	77	NoCompSupport
796	S6	BeakShapepPC2	DDexp	7.34E-05	NA	0.101773186	NA	NA	84.79540563	-163.1973686	33.2363196	6.06E-08	77	NoCompSupport
797	S6	BeakShapepPC2	DDlin	7.54E-11	NA	3.66E-05	NA	NA	79.55921776	-152.7249929	43.70869534	3.23E-10	77	NoCompSupport
798	S6	BeakShapepPC2	MC	0.000812016	NA	NA	NA	-1.57E-10	66.09407921	-125.7947158	70.63897243	4.58E-16	77	NoCompSupport
799	S7S8	BeakShapepPC2	BM	0.001456423	NA	NA	NA	NA	61.59046842	-119.041402	100.2741923	1.68E-22	105	NoCompSupport
800	S7S8	BeakShapepPC2	OU	0.025297415	2.718281828	NA	NA	NA	112.7989736	-219.3155943	0	1	105	NoCompSupport
801	S7S8	BeakShapepPC2	TDexp	0.001456458	NA	NA	-1.00E-06	NA	61.5902726	-116.8981923	102.417402	5.76E-23	105	NoCompSupport
802	S7S8	BeakShapepPC2	TDlin	6.24E-07	NA	NA	100	NA	71.49912903	-136.7159051	82.59968915	1.16E-18	105	NoCompSupport
803	S7S8	BeakShapepPC2	DDexp	0.000908392	NA	0.016306518	NA	NA	62.00272354	-117.7230941	101.5925001	8.70E-23	105	NoCompSupport
804	S7S8	BeakShapepPC2	DDlin	0.000444575	NA	3.85E-05	NA	NA	59.29114481	-112.2999367	107.0156576	5.78E-24	105	NoCompSupport
805	S7S8	BeakShapepPC2	MC	0.001549201	NA	NA	NA	-5.35E-10	58.83455703	-111.3867611	107.9288331	3.66E-24	105	NoCompSupport
820	Thamnophilidae	BeakShapepPC2	BM	0.00063016	NA	NA	NA	NA	172.7482344	-341.4195457	82.1821895	1.43E-18	161	NoCompSupport
821	Thamnophilidae	BeakShapepPC2	OU	0.007864038	0.991616337	NA	NA	NA	214.878287	-423.6017353	0	1	161	NoCompSupport
822	Thamnophilidae	BeakShapepPC2	TDexp	0.000630173	NA	NA	-1.00E-06	NA	172.7480017	-339.3411647	84.26057054	5.05E-19	161	NoCompSupport
823	Thamnophilidae	BeakShapepPC2	TDlin	3.18E-07	NA	NA	99.99996181	NA	185.4980524	-364.841266	58.76046921	1.74E-13	161	NoCompSupport
824	Thamnophilidae	BeakShapepPC2	DDexp	0.000210567	NA	0.013946892	NA	NA	156.6943939	-307.233949	116.3677863	5.38E-26	161	NoCompSupport
825	Thamnophilidae	BeakShapepPC2	DDlin	0.000165833	NA	7.67E-06	NA	NA	154.3302274	-302.5056161	121.0961192	5.06E-27	161	NoCompSupport
826	Thamnophilidae	BeakShapepPC2	MC	0.000880909	NA	NA	NA	-5.57E-10	146.1148473	-286.0748559	137.5268794	1.37E-30	161	NoCompSupport
827	Alcedinidae	BeakShapepPC3	BM	2.91E-05	NA	NA	NA	NA	173.3431507	-342.5044832	2.732554924	0.138305818	91	NoCompSupport
828	Alcedinidae	BeakShapepPC3	OU	4.29E-05	0.036851189	NA	NA	NA	175.8031344	-345.2370381	0	0.542259553	91	NoCompSupport
829	Alcedinidae	BeakShapepPC3	TDexp	2.91E-05	NA	NA	-1.00E-06	NA	173.343084	-340.3169373	4.920100852	0.046325582	91	NoCompSupport
830	Alcedinidae	BeakShapepPC3	TDlin	9.87E-09	NA	NA	99.9999999	NA	175.1172606	-343.8652905	1.371747654	0.273108988	91	NoCompSupport
831	Alcedinidae	BeakShapepPC3	DDexp	2.10E-05	NA	0.057073838	NA	NA	158.9440591	-311.5188874	33.7181507	2.58E-08	91	NoCompSupport
832	Alcedinidae	BeakShapepPC3	DDlin	1.07E-05	NA	2.86E-06	NA	NA	159.0993462	-311.8294617	33.40757643	3.02E-08	91	NoCompSupport
833	Alcedinidae	BeakShapepPC3	MC	4.72E-05	NA	NA	NA	-1.23E-09	156.6717821	-306.9743335	38.26270464	2.66E-09	91	NoCompSupport
841	Anserinae	BeakShapepPC3	BM	0.00013116	NA	NA	NA	NA	35.96123984	-66.92247967	0.544841065	0.255598751	25	NoCompSupport_NotDifferentiable
842	Anserinae	BeakShapepPC3	OU	0.000266158	0.285089348	NA	NA	NA	37.82456946	-67.46732074	0	0.335636714	25	NoCompSupport_NotDifferentiable
843	Anserinae	BeakShapepPC3	TDexp	0.000131161	NA	NA	-1.00E-06	NA	35.96123117	-63.74064415	3.726676586	0.052075317	25	NoCompSupport_NotDifferentiable
844	Anserinae	BeakShapepPC3	TDlin	1.24E-07	NA	NA	99.99995011	NA	36.88302653	-65.58423488	1.883085862	0.130906907	25	NoCompSupport_NotDifferentiable
845	Anserinae	BeakShapepPC3	DDexp	1.31E-05	NA	0.34138582	NA	NA	36.92559794	-65.66937769	1.797943048	0.136600123	25	NoCompSupport_NotDifferentiable
846	Anserinae	BeakShapepPC3	DDlin	1.52E-09	NA	2.38E-05	NA	NA	36.43812695	-64.69443571	2.772885031	0.083896748	25	NoCompSupport_NotDifferentiable
847	Anserinae	BeakShapepPC3	MC	0.000112026	NA	NA	NA	0	33.67349595	-59.16517372	8.302147022	0.00528544	25	NoCompSupport_NotDifferentiable
848	Antpittas	BeakShapepPC3	BM	3.87E-05	NA	NA	NA	NA	52.34022658	-100.1349986	0	0.496943873	28	NoCompSupport
849	Antpittas	BeakShapepPC3	OU	4.88E-05	0.011365836	NA	NA	NA	52.44474761	-97.74663808	2.388360532	0.150550236	28	NoCompSupport
850	Antpittas	BeakShapepPC3	TDexp	3.87E-05	NA	NA	-1.00E-06	NA	52.34021727	-97.53757739	2.597421222	0.135607743	28	NoCompSupport
851	Antpittas	BeakShapepPC3	TDlin	2.58E-05	NA	NA	0.027137328	NA	52.43035994	-97.71786274	2.417135871	0.148399677	28	NoCompSupport
852	Antpittas	BeakShapepPC3	DDexp	1.05E-05	NA	0.067734849	NA	NA	50.81385836	-94.48485957	5.650139036	0.029471025	28	NoCompSupport
853	Antpittas	BeakShapepPC3	DDlin	1.02E-05	NA	1.72E-06	NA	NA	50.63183062	-94.12080409	6.014194517	0.024566404	28	NoCompSupport
854	Antpittas	BeakShapepPC3	MC	4.33E-05	NA	NA	NA	0	50.10190906	-93.06096098	7.074037628	0.014461042	28	NoCompSupport
855	Apodidae	BeakShapepPC3	BM	2.29E-05	NA	NA	NA	NA	63.4066028	-122.3132056	1.061765986	0.251907859	31	NoCompSupport
856	Apodidae	BeakShapepPC3	OU	6.45E-05	0.063137744	NA	NA	NA	65.20922493	-123.3749716	0	0.428352466	31	NoCompSupport
857	Apodidae	BeakShapepPC3	TDexp	2.29E-05	NA	NA	-1.00E-06	NA	63.40656936	-119.7696605	3.605311137	0.070618405	31	NoCompSupport
858	Apodidae	BeakShapepPC3	TDlin	6.55E-09	NA	NA	99.9999598	NA	64.6666649	-122.2898515	1.085120045	0.248983431	31	NoCompSupport
859	Apodidae	BeakShapepPC3	DDexp	5.81E-06	NA	0.228940386	NA	NA	56.21863582	-105.3937934	17.98117821	5.34E-05	31	NoCompSupport
860	Apodidae	BeakShapepPC3	DDlin	4.92E-13	NA	5.14E-06	NA	NA	56.51696096	-105.9904436	17.38452794	7.19E-05	31	NoCompSupport
861	Apodidae	BeakShapepPC3	MC	4.34E-05	NA	NA	NA	-3.66E-10	54.77243645	-102.5013946	20.87357696	1.26E-05	31	NoCompSupport
869	BC6	BeakShapepPC3	BM	5.58E-05	NA	NA	NA	NA	96.56727443	-188.8488346	26.27634063	1.26E-06	53	NoCompSupport_NotDifferentiable
870	BC6	BeakShapepPC3	OU	0.002307407	2.718281828	NA	NA	NA	110.8552705	-215.1251752	0	0.641498358	53	NoCompSupport_NotDifferentiable
871	BC6	BeakShapepPC3	TDexp	5.58E-05	NA	NA	-1.00E-06	NA	96.56718885	-186.5490119	28.57616335	4.00E-07	53	NoCompSupport_NotDifferentiable
872	BC6	BeakShapepPC3	TDlin	2.12E-08	NA	NA	99.99997384	NA	100.2891241	-193.9928823	21.1322929	1.65E-05	53	NoCompSupport_NotDifferentiable
873	BC6	BeakShapepPC3	DDexp	8.61E-06	NA	0.066501988	NA	NA	109.1578613	-211.7303566	3.394818548	0.117495185	53	NoCompSupport_NotDifferentiable
874	BC6	BeakShapepPC3	DDlin	1.70E-10	NA	1.83E-06	NA	NA	109.8585383	-213.1317108	1.99346439	0.236766501	53	NoCompSupport_NotDifferentiable
875	BC6	BeakShapepPC3	MC	3.70E-05	NA	NA	NA	-8.23E-09	105.831716	-205.0780661	10.04710913	0.00422176	53	NoCompSupport_NotDifferentiable
876	Bucconidae	BeakShapepPC3	BM	2.92E-05	NA	NA	NA	NA	54.22749435	-103.9095342	0.204935244	0.24792861	26	NoCompSupport_NotDifferentiable
877	Bucconidae	BeakShapepPC3	OU	7.80E-05	0.054007426	NA	NA	NA	55.62866328	-104.1144694	0	0.274680462	26	NoCompSupport_NotDifferentiable
878	Bucconidae	BeakShapepPC3	TDexp	2.92E-05	NA	NA	-1.00E-06	NA	54.22746448	-101.3120718	2.802397584	0.067654216	26	NoCompSupport_NotDifferentiable
879	Bucconidae	BeakShapepPC3	TDlin	9.96E-09	NA	NA	99.9999662	NA	55.44634684	-103.7498365	0.36463288	0.228901556	26	NoCompSupport_NotDifferentiable
880	Bucconidae	BeakShapepPC3	DDexp	5.12E-137	NA	12.17161728	NA	NA	54.9572056	-102.771554	1.34291536	0.140351611	26	NoCompSupport_NotDifferentiable
881	Bucconidae	BeakShapepPC3	DDlin	1.28E-11	NA	1.70E-06	NA	NA	53.58087586	-100.0188946	4.095574824	0.035439289	26	NoCompSupport_NotDifferentiable
882	Bucconidae	BeakShapepPC3	MC	3.59E-05	NA	NA	NA	-4.96E-10	51.63130501	-96.11975288	7.994716531	0.005044256	26	NoCompSupport_NotDifferentiable
883	Bucerotidae	BeakShapepPC3	BM	0.000126164	NA	NA	NA	NA	70.78923313	-137.292752	10.59608706	0.00452741	57	NoCompSupport
884	Bucerotidae	BeakShapepPC3	OU	0.000353246	0.090253651	NA	NA	NA	77.23710245	-147.888839	0	0.905234109	57	NoCompSupport
885	Bucerotidae	BeakShapepPC3	TDexp	0.000126168	NA	NA	-1.00E-06	NA	70.78914607	-134.9929263	12.89591276	0.001433669	57	NoCompSupport
886	Bucerotidae	BeakShapepPC3	TDlin	4.24E-08	NA	NA	99.99986101	NA	74.16446894	-141.743572	6.145267014	0.041911493	57	NoCompSupport
887	Bucerotidae	BeakShapepPC3	DDexp	2.76E-05	NA	0.110408963	NA	NA	73.86853637	-141.1517069	6.737132154	0.031175344	57	NoCompSupport
888	Bucerotidae	BeakShapepPC3	DDlin	1.40E-11	NA	1.13E-05	NA	NA	73.18087536	-139.7763849	8.11245417	0.015673424	57	NoCompSupport
889	Bucerotidae	BeakShapepPC3	MC	0.000147225	NA	NA	NA	-6.42E-09	67.31778335	-128.0502008	19.83863819	4.46E-05	57	NoCompSupport
890	Cacatuidae	BeakShapepPC3	BM	7.08E-05	NA	NA	NA	NA	26.33443115	-47.5779532	0	0.465449615	21	NoCompSupport
891	Cacatuidae	BeakShapepPC3	OU	0.000150731	0.050717306	NA	NA	NA	27.32017178	-46.24034356	1.337609639	0.238459392	21	NoCompSupport
892	Cacatuidae	BeakShapepPC3	TDexp	7.08E-05	NA	NA	-1.00E-06	NA	26.33440859	-44.26881718	3.309136025	0.088982155	21	NoCompSupport
893	Cacatuidae	BeakShapepPC3	TDlin	3.06E-08	NA	NA	99.99998664	NA	27.08915969	-45.77831938	1.799633827	0.189272342	21	NoCompSupport
894	Cacatuidae	BeakShapepPC3	DDexp	8.68E-111	NA	17.68209511	NA	NA	24.72715011	-41.05430023	6.523652975	0.017835259	21	NoCompSupport
895	Cacatuidae	BeakShapepPC3	DDlin	0.000151413	NA	2.38E-05	NA	NA	14.88179032	-21.36358065	26.21437256	9.45E-07	21	NoCompSupport
896	Cacatuidae	BeakShapepPC3	MC	0.00043024	NA	NA	NA	-5.68E-09	13.70379037	-19.00758074	28.57037246	2.91E-07	21	NoCompSupport
897	CC3	BeakShapepPC3	BM	3.00E-05	NA	NA	NA	NA	101.8395768	-199.3633642	0.12786117	0.309863284	54	NoCompSupport
898	CC3	BeakShapepPC3	OU	6.52E-05	0.072262561	NA	NA	NA	103.069937	-199.4912254	0	0.330319962	54	NoCompSupport
899	CC3	BeakShapepPC3	TDexp	3.00E-05	NA	NA	-1.00E-06	NA	101.8395559	-197.0304631	2.460762273	0.096513281	54	NoCompSupport
900	CC3	BeakShapepPC3	TDlin	1.51E-08	NA	NA	99.99996695	NA	102.834612	-199.0205754	0.470649947	0.261056482	54	NoCompSupport
901	CC3	BeakShapepPC3	DDexp	1.27E-05	NA	0.104315467	NA	NA	97.20812555	-187.7676025	11.72362293	0.000940118	54	NoCompSupport
902	CC3	BeakShapepPC3	DDlin	4.05E-11	NA	4.18E-06	NA	NA	97.44734705	-188.2460455	11.24517993	0.001194194	54	NoCompSupport
903	CC3	BeakShapepPC3	MC	4.17E-05	NA	NA	NA	-1.29E-09	95.08665823	-183.5246678	15.96655757	0.000112678	54	NoCompSupport
904	CC4	BeakShapepPC3	BM	5.87E-05	NA	NA	NA	NA	115.9068076	-227.5636151	17.23102952	0.000180846	73	NoCompSupport
905	CC4	BeakShapepPC3	OU	0.000220194	0.241033883	NA	NA	NA	125.6526415	-244.7946446	0	0.99765413	73	NoCompSupport
906	CC4	BeakShapepPC3	TDexp	5.87E-05	NA	NA	-1.00E-06	NA	115.9067298	-225.3028214	19.49182329	5.84E-05	73	NoCompSupport
907	CC4	BeakShapepPC3	TDlin	2.24E-08	NA	NA	99.99996785	NA	119.4904773	-232.4703163	12.32432829	0.002102743	73	NoCompSupport
908	CC4	BeakShapepPC3	DDexp	1.40E-05	NA	0.146115246	NA	NA	112.2985891	-218.0865399	26.70810473	1.58E-06	73	NoCompSupport
909	CC4	BeakShapepPC3	DDlin	1.94E-12	NA	6.92E-06	NA	NA	112.6734444	-218.8362505	25.95839415	2.30E-06	73	NoCompSupport
910	CC4	BeakShapepPC3	MC	4.47E-05	NA	NA	NA	0	103.6923997	-200.874161	43.92048361	2.90E-10	73	NoCompSupport
911	CC5CC6b	BeakShapepPC3	BM	2.38E-05	NA	NA	NA	NA	47.04644743	-89.34289486	0	0.535648331	37	NoCompSupport
912	CC5CC6b	BeakShapepPC3	OU	2.38E-05	4.90E-126	NA	NA	NA	47.04644743	-86.49289486	2.85	0.128827957	37	NoCompSupport
913	CC5CC6b	BeakShapepPC3	TDexp	4.68E-05	NA	NA	-0.03361427	NA	47.11045278	-86.62090557	2.721989298	0.137343241	37	NoCompSupport
914	CC5CC6b	BeakShapepPC3	TDlin	1.21E-08	NA	NA	99.99958164	NA	46.93178968	-86.26357935	3.07931551	0.114872187	37	NoCompSupport
915	CC5CC6b	BeakShapepPC3	DDexp	1.30E-06	NA	0.199098925	NA	NA	45.77318879	-83.94637758	5.396517281	0.036061262	37	NoCompSupport
916	CC5CC6b	BeakShapepPC3	DDlin	1.41E-12	NA	2.01E-06	NA	NA	45.63557018	-83.67114037	5.671754495	0.031424901	37	NoCompSupport
917	CC5CC6b	BeakShapepPC3	MC	2.97E-05	NA	NA	NA	-7.87E-09	44.94937867	-82.29875734	7.044137522	0.015822122	37	NoCompSupport
918	CC5CC6c	BeakShapepPC3	BM	4.09E-05	NA	NA	NA	NA	62.55201052	-120.5822819	2.376616249	0.15816043	34	CompSupport
919	CC5CC6c	BeakShapepPC3	OU	8.71E-05	0.07929442	NA	NA	NA	63.80143224	-120.5119554	2.446942772	0.152695637	34	CompSupport
920	CC5CC6c	BeakShapepPC3	TDexp	4.09E-05	NA	NA	-1.00E-06	NA	62.55198899	-118.0130689	4.945829263	0.043772396	34	CompSupport
921	CC5CC6c	BeakShapepPC3	TDlin	2.03E-08	NA	NA	100	NA	63.55580949	-120.0207099	2.938188264	0.119441163	34	CompSupport
922	CC5CC6c	BeakShapepPC3	DDexp	3.56E-08	NA	0.997755176	NA	NA	65.02490362	-122.9588982	0	0.519007339	34	CompSupport
923	CC5CC6c	BeakShapepPC3	DDlin	1.02E-12	NA	9.37E-06	NA	NA	60.59071108	-114.0905131	8.868385082	0.006157836	34	CompSupport
924	CC5CC6c	BeakShapepPC3	MC	5.61E-05	NA	NA	NA	0	58.50536486	-109.9198206	13.03907752	0.000765198	34	CompSupport
925	CC7	BeakShapepPC3	BM	8.08E-05	NA	NA	NA	NA	240.5837657	-477.0699704	3.738558392	0.100664989	129	NoCompSupport
926	CC7	BeakShapepPC3	OU	0.000110146	0.022968507	NA	NA	NA	243.5026251	-480.8085288	0	0.652673668	129	NoCompSupport
927	CC7	BeakShapepPC3	TDexp	8.08E-05	NA	NA	-1.00E-06	NA	240.5836343	-474.9705473	5.837981543	0.035236641	129	NoCompSupport
928	CC7	BeakShapepPC3	TDlin	3.30E-05	NA	NA	0.061202889	NA	242.3754167	-478.5541121	2.254416702	0.211424701	129	NoCompSupport
929	CC7	BeakShapepPC3	DDexp	7.92E-05	NA	0.028124984	NA	NA	173.3663472	-340.535973	140.2725558	2.26E-31	129	NoCompSupport
930	CC7	BeakShapepPC3	DDlin	1.96E-05	NA	7.58E-06	NA	NA	173.0516353	-339.9065493	140.9019795	1.65E-31	129	NoCompSupport
931	CC7	BeakShapepPC3	MC	0.000323733	NA	NA	NA	-4.10E-10	153.1164052	-300.0360891	180.7724398	3.63E-40	129	NoCompSupport
932	Charadrii	BeakShapepPC3	BM	3.24E-05	NA	NA	NA	NA	178.242237	-352.3325752	9.46641067	0.00809296	98	NoCompSupport
933	Charadrii	BeakShapepPC3	OU	7.77E-05	0.048405662	NA	NA	NA	184.0533391	-361.7989859	0	0.919840141	98	NoCompSupport
934	Charadrii	BeakShapepPC3	TDexp	3.24E-05	NA	NA	-1.00E-06	NA	178.2420773	-350.1764623	11.6225236	0.00275368	98	NoCompSupport
935	Charadrii	BeakShapepPC3	TDlin	6.61E-09	NA	NA	99.99994815	NA	181.4677749	-356.6278574	5.171128493	0.06931322	98	NoCompSupport
936	Charadrii	BeakShapepPC3	DDexp	4.34E-05	NA	0.031152	NA	NA	147.5586945	-288.8096966	72.98928926	1.30E-16	98	NoCompSupport
937	Charadrii	BeakShapepPC3	DDlin	1.90E-13	NA	5.17E-06	NA	NA	151.5081645	-296.7086367	65.09034919	6.75E-15	98	NoCompSupport
938	Charadrii	BeakShapepPC3	MC	6.98E-05	NA	NA	NA	-7.66E-11	146.738282	-287.1688716	74.63011431	5.73E-17	98	NoCompSupport
939	Cotingidae	BeakShapepPC3	BM	0.000127595	NA	NA	NA	NA	101.3351579	-198.4395466	12.45165705	0.001911386	58	NoCompSupport
940	Cotingidae	BeakShapepPC3	OU	0.000296271	0.114184908	NA	NA	NA	108.6808959	-210.8912036	0	0.966476854	58	NoCompSupport
941	Cotingidae	BeakShapepPC3	TDexp	0.000127597	NA	NA	-1.00E-06	NA	101.3350735	-196.1995587	14.69164491	0.000623651	58	NoCompSupport
942	Cotingidae	BeakShapepPC3	TDlin	6.46E-08	NA	NA	99.99988839	NA	105.24084	-204.0110918	6.880111781	0.030988044	58	NoCompSupport
943	Cotingidae	BeakShapepPC3	DDexp	0.000134518	NA	0.019093619	NA	NA	91.22514802	-175.9797078	34.91149582	2.54E-08	58	NoCompSupport
944	Cotingidae	BeakShapepPC3	DDlin	0.000145221	NA	2.56E-06	NA	NA	91.1098012	-175.7490142	35.14218945	2.26E-08	58	NoCompSupport
945	Cotingidae	BeakShapepPC3	MC	0.000186787	NA	NA	NA	-1.83E-09	90.84969544	-175.2288026	35.66240099	1.74E-08	58	NoCompSupport
946	Cracidae	BeakShapepPC3	BM	0.00052671	NA	NA	NA	NA	65.43218158	-126.5485737	3.75738162	0.036125524	46	CompSupport_NotDifferentiable
947	Cracidae	BeakShapepPC3	OU	0.000879499	0.15779465	NA	NA	NA	68.46873774	-130.2888268	0.017128488	0.234422773	46	CompSupport_NotDifferentiable
948	Cracidae	BeakShapepPC3	TDexp	0.000526716	NA	NA	-1.00E-06	NA	65.432162	-124.2156753	6.090279971	0.011252051	46	CompSupport_NotDifferentiable
949	Cracidae	BeakShapepPC3	TDlin	4.73E-07	NA	NA	100	NA	67.22927755	-127.8099065	2.496048859	0.067874881	46	CompSupport_NotDifferentiable
950	Cracidae	BeakShapepPC3	DDexp	0.000430929	NA	0.005079211	NA	NA	68.3441047	-130.0395607	0.266394564	0.206953301	46	CompSupport_NotDifferentiable
951	Cracidae	BeakShapepPC3	DDlin	0.000430977	NA	2.27E-06	NA	NA	68.34400381	-130.039359	0.266596338	0.206932423	46	CompSupport_NotDifferentiable
952	Cracidae	BeakShapepPC3	MC	0.000397815	NA	NA	NA	-0.035164148	68.47730198	-130.3059553	0	0.236439048	46	CompSupport_NotDifferentiable
953	Cuculidae	BeakShapepPC3	BM	3.79E-05	NA	NA	NA	NA	264.8548456	-525.6079963	0	0.415455345	134	NoCompSupport
954	Cuculidae	BeakShapepPC3	OU	4.26E-05	0.005717665	NA	NA	NA	265.3071205	-524.4091127	1.198883581	0.228134039	134	NoCompSupport
955	Cuculidae	BeakShapepPC3	TDexp	3.79E-05	NA	NA	-1.00E-06	NA	264.854767	-523.5044057	2.103590583	0.145122737	134	NoCompSupport
956	Cuculidae	BeakShapepPC3	TDlin	1.95E-05	NA	NA	0.016719191	NA	265.2304087	-524.2556891	1.352307161	0.211287878	134	NoCompSupport
957	Cuculidae	BeakShapepPC3	DDexp	3.22E-05	NA	0.030103945	NA	NA	243.9833338	-481.7615394	43.84645687	1.25E-10	134	NoCompSupport
958	Cuculidae	BeakShapepPC3	DDlin	2.87E-05	NA	1.64E-06	NA	NA	243.739805	-481.2744818	44.33351451	9.81E-11	134	NoCompSupport
959	Cuculidae	BeakShapepPC3	MC	5.65E-05	NA	NA	NA	-1.19E-08	240.7443368	-475.2835455	50.32445083	4.91E-12	134	NoCompSupport
960	EurylaimidaePittidae	BeakShapepPC3	BM	5.87E-05	NA	NA	NA	NA	83.92958212	-163.5348399	0	0.511607561	51	NoCompSupport
961	EurylaimidaePittidae	BeakShapepPC3	OU	5.87E-05	1.03E-215	NA	NA	NA	83.92958212	-161.1924976	2.342342342	0.158600217	51	NoCompSupport
962	EurylaimidaePittidae	BeakShapepPC3	TDexp	7.59E-05	NA	NA	-0.008100767	NA	83.97378348	-161.2809003	2.253939631	0.165767803	51	NoCompSupport
963	EurylaimidaePittidae	BeakShapepPC3	TDlin	7.07E-05	NA	NA	-0.005299984	NA	83.96321072	-161.2597548	2.275085145	0.164024413	51	NoCompSupport
964	EurylaimidaePittidae	BeakShapepPC3	DDexp	0.000193593	NA	-0.030991663	NA	NA	65.87322107	-125.0797755	38.45506446	2.28E-09	51	NoCompSupport
965	EurylaimidaePittidae	BeakShapepPC3	DDlin	0.000197755	NA	-5.31E-06	NA	NA	65.95160798	-125.2365493	38.29829063	2.47E-09	51	NoCompSupport
966	EurylaimidaePittidae	BeakShapepPC3	MC	0.000146365	NA	NA	NA	-2.51E-08	65.64558772	-124.6245088	38.91033115	1.82E-09	51	NoCompSupport
967	Falconidae	BeakShapepPC3	BM	6.02E-05	NA	NA	NA	NA	107.4881539	-210.7154382	0.780241926	0.273210848	63	NoCompSupport
968	Falconidae	BeakShapepPC3	OU	8.05E-05	0.026596071	NA	NA	NA	109.0145068	-211.4956802	0	0.403575991	63	NoCompSupport
969	Falconidae	BeakShapepPC3	TDexp	6.02E-05	NA	NA	-1.00E-06	NA	107.4880975	-208.4428616	3.052818549	0.087702949	63	NoCompSupport
970	Falconidae	BeakShapepPC3	TDlin	7.04E-06	NA	NA	0.208213119	NA	108.4567425	-210.3801516	1.115528527	0.231042236	63	NoCompSupport
971	Falconidae	BeakShapepPC3	DDexp	9.52E-05	NA	-0.02955643	NA	NA	103.4759317	-200.41853	11.0771502	0.001586912	63	NoCompSupport
972	Falconidae	BeakShapepPC3	DDlin	9.35E-05	NA	-2.15E-06	NA	NA	103.5006983	-200.4680632	11.02761696	0.001626705	63	NoCompSupport
973	Falconidae	BeakShapepPC3	MC	7.16E-05	NA	NA	NA	-1.99E-07	103.2407672	-199.948201	11.54747918	0.00125436	63	NoCompSupport
974	Lari	BeakShapepPC3	BM	0.000155722	NA	NA	NA	NA	268.9563029	-533.8150448	7.39328289	0.019559917	144	NoCompSupport
975	Lari	BeakShapepPC3	OU	0.000208234	0.052472456	NA	NA	NA	273.7025245	-541.2083277	0	0.788493281	144	NoCompSupport
976	Lari	BeakShapepPC3	TDexp	0.000155725	NA	NA	-1.00E-06	NA	268.956211	-531.7157007	9.492626969	0.006846999	144	NoCompSupport
977	Lari	BeakShapepPC3	TDlin	7.16E-08	NA	NA	99.99935993	NA	272.2532958	-538.3098703	2.898457454	0.185099803	144	NoCompSupport
978	Lari	BeakShapepPC3	DDexp	0.000144307	NA	0.055144144	NA	NA	219.0887601	-431.9807989	109.2275288	1.51E-24	144	NoCompSupport
979	Lari	BeakShapepPC3	DDlin	1.10E-14	NA	2.50E-05	NA	NA	223.8266665	-441.4566116	99.75171608	1.72E-22	144	NoCompSupport
980	Lari	BeakShapepPC3	MC	0.000409238	NA	NA	NA	-4.43E-09	210.5985411	-415.0003609	126.2079668	3.10E-28	144	NoCompSupport
981	M1	BeakShapepPC3	BM	6.01E-05	NA	NA	NA	NA	211.4742223	-418.8207849	2.015229402	0.184417168	112	NoCompSupport
982	M1	BeakShapepPC3	OU	7.97E-05	0.026683125	NA	NA	NA	213.5470394	-420.8360143	0	0.50512964	112	NoCompSupport
983	M1	BeakShapepPC3	TDexp	6.01E-05	NA	NA	-1.00E-06	NA	211.474147	-416.6902296	4.145784775	0.063556084	112	NoCompSupport
984	M1	BeakShapepPC3	TDlin	1.54E-05	NA	NA	0.107817632	NA	212.831196	-419.4043275	1.431686851	0.246897108	112	NoCompSupport
985	M1	BeakShapepPC3	DDexp	0.000165349	NA	-0.027606104	NA	NA	192.0669383	-377.8758122	42.96020216	2.37E-10	112	NoCompSupport
986	M1	BeakShapepPC3	DDlin	0.000160981	NA	-2.97E-06	NA	NA	192.3898124	-378.5215604	42.31445396	3.27E-10	112	NoCompSupport
987	M1	BeakShapepPC3	MC	9.35E-05	NA	NA	NA	-7.01E-10	190.0770167	-373.8959689	46.94004543	3.24E-11	112	NoCompSupport
988	M4	BeakShapepPC3	BM	0.000261292	NA	NA	NA	NA	152.0057261	-299.8766208	32.70190261	7.92E-08	145	NoCompSupport
989	M4	BeakShapepPC3	OU	0.000653019	0.200160745	NA	NA	NA	169.4256253	-332.5785234	0	0.999989081	145	NoCompSupport
990	M4	BeakShapepPC3	TDexp	0.000261298	NA	NA	-1.00E-06	NA	152.0056102	-297.7384931	34.84003023	2.72E-08	145	NoCompSupport
991	M4	BeakShapepPC3	TDlin	1.20E-07	NA	NA	100	NA	157.9896956	-309.7066639	22.87185952	1.08E-05	145	NoCompSupport
992	M4	BeakShapepPC3	DDexp	0.000276628	NA	-0.001151379	NA	NA	150.1381885	-294.0036497	38.57487371	4.20E-09	145	NoCompSupport
993	M4	BeakShapepPC3	DDlin	0.000280164	NA	-5.57E-07	NA	NA	150.140185	-294.0076427	38.5708807	4.21E-09	145	NoCompSupport
994	M4	BeakShapepPC3	MC	0.000272152	NA	NA	NA	-5.90E-09	150.13576	-293.9987927	38.57973068	4.19E-09	145	NoCompSupport
995	M5	BeakShapepPC3	BM	8.36E-05	NA	NA	NA	NA	222.6354304	-441.1520489	2.000082451	0.184428704	142	NoCompSupport
996	M5	BeakShapepPC3	OU	0.000111219	0.033272142	NA	NA	NA	224.6960657	-443.1521314	0	0.501349864	142	NoCompSupport
997	M5	BeakShapepPC3	TDexp	8.36E-05	NA	NA	-1.00E-06	NA	222.6353667	-439.0307334	4.121398012	0.06385438	142	NoCompSupport
998	M5	BeakShapepPC3	TDlin	3.22E-05	NA	NA	0.094570094	NA	224.0016884	-441.7633768	1.388754617	0.250366759	142	NoCompSupport
999	M5	BeakShapepPC3	DDexp	6.20E-05	NA	0.037086326	NA	NA	209.669311	-413.0986221	30.0535093	1.49E-07	142	NoCompSupport
1000	M5	BeakShapepPC3	DDlin	6.20E-05	NA	3.26E-06	NA	NA	209.3821835	-412.524367	30.62776438	1.12E-07	142	NoCompSupport
1001	M5	BeakShapepPC3	MC	0.000110525	NA	NA	NA	-2.15E-09	208.1056423	-409.9712845	33.18084688	3.13E-08	142	NoCompSupport
1002	Meropidae	BeakShapepPC3	BM	2.60E-05	NA	NA	NA	NA	63.90472881	-123.2380291	2.477023595	0.183566431	26	NoCompSupport
1003	Meropidae	BeakShapepPC3	OU	9.01E-05	0.184944835	NA	NA	NA	66.45752632	-125.7150526	0	0.633391315	26	NoCompSupport
1004	Meropidae	BeakShapepPC3	TDexp	2.60E-05	NA	NA	-1.00E-06	NA	63.90470071	-120.6094014	5.105651226	0.049316702	26	NoCompSupport
1005	Meropidae	BeakShapepPC3	TDlin	6.33E-09	NA	NA	99.99993804	NA	64.79003746	-122.3800749	3.334977725	0.119533846	26	NoCompSupport
1006	Meropidae	BeakShapepPC3	DDexp	1.84E-05	NA	0.042186291	NA	NA	61.64578843	-116.0915769	9.623475786	0.005151822	26	NoCompSupport
1007	Meropidae	BeakShapepPC3	DDlin	1.80E-05	NA	1.17E-06	NA	NA	61.68742098	-116.174842	9.540210693	0.005370833	26	NoCompSupport
1008	Meropidae	BeakShapepPC3	MC	3.23E-05	NA	NA	NA	-4.62E-09	61.30637081	-115.4127416	10.30231103	0.00366905	26	NoCompSupport
1009	Musophagidae	BeakShapepPC3	BM	2.95E-05	NA	NA	NA	NA	40.2930033	-75.88012424	0	0.326891583	22	NoCompSupport
1010	Musophagidae	BeakShapepPC3	OU	5.54E-05	0.023333543	NA	NA	NA	41.17535033	-74.85070065	1.029423588	0.195374215	22	NoCompSupport
1011	Musophagidae	BeakShapepPC3	TDexp	2.95E-05	NA	NA	-1.00E-06	NA	40.29296328	-73.08592656	2.79419768	0.080844675	22	NoCompSupport
1012	Musophagidae	BeakShapepPC3	TDlin	6.02E-09	NA	NA	99.99997708	NA	41.18014395	-74.86028791	1.019836333	0.196313014	22	NoCompSupport
1013	Musophagidae	BeakShapepPC3	DDexp	3.44E-06	NA	0.139035431	NA	NA	40.12515198	-72.75030396	3.129820285	0.068355253	22	NoCompSupport
1014	Musophagidae	BeakShapepPC3	DDlin	4.85E-10	NA	2.13E-06	NA	NA	40.4787456	-73.45749119	2.42263305	0.097349933	22	NoCompSupport
1015	Musophagidae	BeakShapepPC3	MC	3.21E-05	NA	NA	NA	-5.83E-08	39.45209847	-71.40419694	4.475927303	0.034871327	22	NoCompSupport
1016	Odontophoridae	BeakShapepPC3	BM	6.79E-05	NA	NA	NA	NA	45.05345602	-85.44024537	0	0.543512668	30	NoCompSupport
1017	Odontophoridae	BeakShapepPC3	OU	6.79E-05	1.92E-214	NA	NA	NA	45.05345602	-82.69514733	2.745098039	0.137758754	30	NoCompSupport
1018	Odontophoridae	BeakShapepPC3	TDexp	0.000118429	NA	NA	-0.035422741	NA	45.20912115	-83.00647759	2.433767778	0.160962131	30	NoCompSupport
1019	Odontophoridae	BeakShapepPC3	TDlin	0.00010086	NA	NA	-0.020268727	NA	45.18401711	-82.95626951	2.483975858	0.15697163	30	NoCompSupport
1020	Odontophoridae	BeakShapepPC3	DDexp	8.23E-05	NA	0.058555086	NA	NA	38.78338243	-70.15500016	15.28524521	0.000260652	30	NoCompSupport
1021	Odontophoridae	BeakShapepPC3	DDlin	3.19E-06	NA	1.85E-05	NA	NA	38.88788211	-70.36399952	15.07624585	0.000289364	30	NoCompSupport
1022	Odontophoridae	BeakShapepPC3	MC	0.000124152	NA	NA	NA	-2.34E-09	38.72064256	-70.02952042	15.41072496	0.000244801	30	NoCompSupport
1023	Otididae	BeakShapepPC3	BM	5.40E-05	NA	NA	NA	NA	38.1831435	-71.566287	11.62948807	0.002945669	25	NoCompSupport
1024	Otididae	BeakShapepPC3	OU	0.000301904	0.384219853	NA	NA	NA	45.45503039	-83.19577507	0	0.987404552	25	NoCompSupport
1025	Otididae	BeakShapepPC3	TDexp	5.40E-05	NA	NA	-1.00E-06	NA	38.1830861	-68.65188648	14.54388859	0.000686009	25	NoCompSupport
1026	Otididae	BeakShapepPC3	TDlin	2.02E-08	NA	NA	99.9999357	NA	40.74594648	-73.77760724	9.418167834	0.008899507	25	NoCompSupport
1027	Otididae	BeakShapepPC3	DDexp	1.99E-09	NA	1.320027233	NA	NA	35.80794898	-63.90161225	19.29416282	6.38E-05	25	NoCompSupport
1028	Otididae	BeakShapepPC3	DDlin	4.09E-05	NA	1.38E-05	NA	NA	30.64326081	-53.5722359	29.62353917	3.65E-07	25	NoCompSupport
1029	Otididae	BeakShapepPC3	MC	0.000144439	NA	NA	NA	-8.02E-10	29.3389192	-50.96355268	32.23222239	9.89E-08	25	NoCompSupport
1030	P10	BeakShapepPC3	BM	0.000317442	NA	NA	NA	NA	219.3776085	-434.6730253	13.02594914	0.001308103	184	NoCompSupport
1031	P10	BeakShapepPC3	OU	0.000543284	0.068140522	NA	NA	NA	226.9322458	-447.6989744	0	0.881436263	184	NoCompSupport
1032	P10	BeakShapepPC3	TDexp	0.000317449	NA	NA	-1.00E-06	NA	219.3774957	-432.5894742	15.10950027	0.000461535	184	NoCompSupport
1033	P10	BeakShapepPC3	TDlin	1.45E-07	NA	NA	99.99987587	NA	224.9111057	-443.6566941	4.042280299	0.116794099	184	NoCompSupport
1034	P10	BeakShapepPC3	DDexp	0.003674662	NA	-0.088385078	NA	NA	154.6066274	-303.0477376	144.6512368	3.42E-32	184	NoCompSupport
1035	P10	BeakShapepPC3	DDlin	0.001731908	NA	-4.18E-05	NA	NA	150.8994359	-295.6333547	152.0656198	8.41E-34	184	NoCompSupport
1036	P10	BeakShapepPC3	MC	0.000902335	NA	NA	NA	-1.17E-09	141.5450648	-276.9246123	170.7743621	7.28E-38	184	NoCompSupport
1037	P12	BeakShapepPC3	BM	9.33E-05	NA	NA	NA	NA	82.86145297	-161.4071165	9.961736679	0.005641531	48	NoCompSupport
1038	P12	BeakShapepPC3	OU	0.000902912	0.592503895	NA	NA	NA	89.0087509	-171.3688532	0	0.821411245	48	NoCompSupport
1039	P12	BeakShapepPC3	TDexp	9.33E-05	NA	NA	-1.00E-06	NA	82.86141771	-159.0741868	12.29466639	0.001757146	48	NoCompSupport
1040	P12	BeakShapepPC3	TDlin	6.95E-08	NA	NA	100	NA	85.98009432	-165.31154	6.057313172	0.03974036	48	NoCompSupport
1041	P12	BeakShapepPC3	DDexp	2.36E-05	NA	0.072562307	NA	NA	85.82078654	-164.9929244	6.375928718	0.033887951	48	NoCompSupport
1042	P12	BeakShapepPC3	DDlin	7.69E-10	NA	5.04E-06	NA	NA	86.76675468	-166.8848607	4.483992451	0.087271824	48	NoCompSupport
1043	P12	BeakShapepPC3	MC	8.55E-05	NA	NA	NA	-1.39E-09	84.62889388	-162.6091391	8.759714036	0.010289942	48	NoCompSupport
1051	P17P18	BeakShapepPC3	BM	0.000227445	NA	NA	NA	NA	211.0545496	-418.0009911	44.36773899	2.32E-10	138	NoCompSupport
1052	P17P18	BeakShapepPC3	OU	0.001348444	0.682013282	NA	NA	NA	234.293456	-462.3687301	0	0.999997483	138	NoCompSupport
1053	P17P18	BeakShapepPC3	TDexp	0.000227448	NA	NA	-1.00E-06	NA	211.0544283	-415.8906747	46.47805537	8.08E-11	138	NoCompSupport
1054	P17P18	BeakShapepPC3	TDlin	1.86E-07	NA	NA	100	NA	221.4010356	-436.5838893	25.78484081	2.52E-06	138	NoCompSupport
1055	P17P18	BeakShapepPC3	DDexp	0.000274119	NA	-0.003397249	NA	NA	206.5765857	-406.9349896	55.43374052	9.18E-13	138	NoCompSupport
1056	P17P18	BeakShapepPC3	DDlin	0.000268858	NA	-6.96E-07	NA	NA	206.5445461	-406.8709103	55.4978198	8.89E-13	138	NoCompSupport
1057	P17P18	BeakShapepPC3	MC	0.000187388	NA	NA	NA	0	203.9932957	-401.7684095	60.60032059	6.93E-14	138	NoCompSupport
1065	P20a	BeakShapepPC3	BM	0.000116027	NA	NA	NA	NA	173.7411355	-343.3201089	6.093588464	0.038600564	104	NoCompSupport
1066	P20a	BeakShapepPC3	OU	0.000205885	0.131384821	NA	NA	NA	177.8712322	-349.4136973	0	0.812455479	104	NoCompSupport
1067	P20a	BeakShapepPC3	TDexp	0.000116029	NA	NA	-1.00E-06	NA	173.7411003	-341.1534335	8.260263773	0.0130649	104	NoCompSupport
1068	P20a	BeakShapepPC3	TDlin	7.57E-08	NA	NA	99.9999847	NA	176.0829359	-345.8371046	3.576592676	0.135878999	104	NoCompSupport
1069	P20a	BeakShapepPC3	DDexp	0.000235844	NA	-0.018665318	NA	NA	160.6709052	-315.0130432	34.40065409	2.75E-08	104	NoCompSupport
1070	P20a	BeakShapepPC3	DDlin	0.000230558	NA	-3.19E-06	NA	NA	160.7653991	-315.202031	34.21166631	3.03E-08	104	NoCompSupport
1071	P20a	BeakShapepPC3	MC	0.000113094	NA	NA	NA	0	156.6337353	-306.9387035	42.4749938	4.86E-10	104	NoCompSupport
1072	P20b	BeakShapepPC3	BM	6.79E-05	NA	NA	NA	NA	313.546053	-623.0018805	3.741856095	0.095575567	149	NoCompSupport
1073	P20b	BeakShapepPC3	OU	9.51E-05	0.044753878	NA	NA	NA	316.4627774	-626.7437366	0	0.620698375	149	NoCompSupport
1074	P20b	BeakShapepPC3	TDexp	6.79E-05	NA	NA	-1.00E-06	NA	313.5459867	-620.9101551	5.833581429	0.03358416	149	NoCompSupport
1075	P20b	BeakShapepPC3	TDlin	2.98E-05	NA	NA	0.115501777	NA	315.5539558	-624.9260935	1.817643086	0.250140738	149	NoCompSupport
1076	P20b	BeakShapepPC3	DDexp	4.22E-05	NA	0.035426455	NA	NA	302.7431888	-599.3045594	27.43917717	6.83E-07	149	NoCompSupport
1077	P20b	BeakShapepPC3	DDlin	3.53E-05	NA	2.74E-06	NA	NA	302.3629054	-598.5439926	28.19974399	4.67E-07	149	NoCompSupport
1078	P20b	BeakShapepPC3	MC	8.47E-05	NA	NA	NA	-9.85E-10	298.5336651	-590.885512	35.85822453	1.01E-08	149	NoCompSupport
1079	P21	BeakShapepPC3	BM	0.000196905	NA	NA	NA	NA	165.0248998	-325.9016514	63.2946417	7.14E-15	96	NoCompSupport_NotDifferentiable
1080	P21	BeakShapepPC3	OU	0.002877862	2.718281828	NA	NA	NA	197.7481466	-389.1962931	0	0.39597479	96	NoCompSupport_NotDifferentiable
1081	P21	BeakShapepPC3	TDexp	0.000196907	NA	NA	-1.00E-06	NA	165.0248095	-323.7496191	65.44667405	2.43E-15	96	NoCompSupport_NotDifferentiable
1082	P21	BeakShapepPC3	TDlin	1.50E-07	NA	NA	99.9999913	NA	172.8281255	-339.356251	49.84004215	5.96E-12	96	NoCompSupport_NotDifferentiable
1083	P21	BeakShapepPC3	DDexp	4.36E-05	NA	0.034050529	NA	NA	197.1907618	-388.0815236	1.114769508	0.226776691	96	NoCompSupport_NotDifferentiable
1084	P21	BeakShapepPC3	DDlin	2.03E-05	NA	3.58E-06	NA	NA	197.5315861	-388.7631722	0.433120939	0.318872099	96	NoCompSupport_NotDifferentiable
1085	P21	BeakShapepPC3	MC	0.000101547	NA	NA	NA	0	195.8337081	-385.3674162	3.82887698	0.058376421	96	NoCompSupport_NotDifferentiable
1086	P7	BeakShapepPC3	BM	0.000163955	NA	NA	NA	NA	257.0359062	-509.9765742	56.91973723	1.90E-13	151	CompSupport
1087	P7	BeakShapepPC3	OU	0.000318604	0.162544183	NA	NA	NA	276.9893982	-547.7867964	19.10951503	3.09E-05	151	CompSupport
1088	P7	BeakShapepPC3	TDexp	0.000163958	NA	NA	-1.00E-06	NA	257.0357666	-507.8795333	59.01677819	6.66E-14	151	CompSupport
1089	P7	BeakShapepPC3	TDlin	9.21E-08	NA	NA	99.99992172	NA	265.04872	-523.90544	42.99087149	2.01E-10	151	CompSupport
1090	P7	BeakShapepPC3	DDexp	8.17E-05	NA	0.00533937	NA	NA	286.5441557	-566.8963115	0	0.435438912	151	CompSupport
1091	P7	BeakShapepPC3	DDlin	8.22E-05	NA	5.10E-07	NA	NA	286.4552703	-566.7185406	0.177770827	0.39840501	151	CompSupport
1092	P7	BeakShapepPC3	MC	0.000105317	NA	NA	NA	-4.38E-09	285.5805431	-564.9690861	1.927225335	0.166125221	151	CompSupport
1093	P8	BeakShapepPC3	BM	6.10E-05	NA	NA	NA	NA	67.25386179	-130.0939305	3.600921429	0.093234521	39	NoCompSupport
1094	P8	BeakShapepPC3	OU	0.000128543	0.077361607	NA	NA	NA	70.27599738	-133.6948519	0	0.564295905	39	NoCompSupport
1095	P8	BeakShapepPC3	TDexp	6.10E-05	NA	NA	-1.00E-06	NA	67.25381667	-127.6504905	6.04436142	0.02747834	39	NoCompSupport
1096	P8	BeakShapepPC3	TDlin	2.76E-08	NA	NA	99.99988095	NA	69.05710624	-131.2570696	2.437782282	0.166782009	39	NoCompSupport
1097	P8	BeakShapepPC3	DDexp	1.73E-06	NA	0.22895016	NA	NA	68.72003528	-130.5829277	3.111924206	0.119058702	39	NoCompSupport
1098	P8	BeakShapepPC3	DDlin	8.15E-12	NA	4.60E-06	NA	NA	67.23240099	-127.6076591	6.087192791	0.026896129	39	NoCompSupport
1099	P8	BeakShapepPC3	MC	7.14E-05	NA	NA	NA	-7.88E-09	64.75329957	-122.6494563	11.04539563	0.002254393	39	NoCompSupport
1100	P9	BeakShapepPC3	BM	2.23E-05	NA	NA	NA	NA	124.6597225	-245.0527784	3.003550158	0.114451175	58	NoCompSupport
1101	P9	BeakShapepPC3	OU	4.68E-05	0.067798973	NA	NA	NA	127.3008916	-248.0563286	0	0.513845887	58	NoCompSupport
1102	P9	BeakShapepPC3	TDexp	2.23E-05	NA	NA	-1.00E-06	NA	124.6596773	-242.7739	5.282428628	0.036624195	58	NoCompSupport
1103	P9	BeakShapepPC3	TDlin	1.36E-08	NA	NA	99.99990709	NA	126.8730994	-247.2007442	0.855584418	0.335000217	58	NoCompSupport
1104	P9	BeakShapepPC3	DDexp	4.10E-05	NA	-0.01625269	NA	NA	116.6349964	-226.7245384	21.33179024	1.20E-05	58	NoCompSupport
1105	P9	BeakShapepPC3	DDlin	9.60E-05	NA	-3.56E-06	NA	NA	118.1657711	-229.7860877	18.2702409	5.54E-05	58	NoCompSupport
1106	P9	BeakShapepPC3	MC	3.12E-05	NA	NA	NA	-5.23E-09	116.5618716	-226.5782887	21.47803989	1.11E-05	58	NoCompSupport
1107	Paleognathae	BeakShapepPC3	BM	2.70E-05	NA	NA	NA	NA	66.92245343	-129.4699069	1.838922164	0.133333662	52	NoCompSupport
1108	Paleognathae	BeakShapepPC3	OU	6.89E-05	0.028414544	NA	NA	NA	69.04151129	-131.308829	0	0.334392618	52	NoCompSupport
1109	Paleognathae	BeakShapepPC3	TDexp	2.70E-05	NA	NA	-1.00E-06	NA	66.92235303	-127.0705125	4.238316514	0.04017149	52	NoCompSupport
1110	Paleognathae	BeakShapepPC3	TDlin	4.31E-09	NA	NA	99.99999265	NA	68.28581248	-129.7974314	1.511397622	0.157058288	52	NoCompSupport
1111	Paleognathae	BeakShapepPC3	DDexp	3.43E-05	NA	-0.013656774	NA	NA	67.99374816	-129.2133028	2.095526251	0.117278645	52	NoCompSupport
1112	Paleognathae	BeakShapepPC3	DDlin	3.32E-05	NA	-3.46E-07	NA	NA	67.98405109	-129.1939086	2.11492039	0.116146882	52	NoCompSupport
1113	Paleognathae	BeakShapepPC3	MC	2.56E-05	NA	NA	NA	-9.01E-09	67.85042026	-128.926647	2.382182057	0.101618416	52	NoCompSupport
1114	Petroicidae	BeakShapepPC3	BM	4.37E-05	NA	NA	NA	NA	62.01204471	-119.579645	0.826740892	0.20524236	35	NoCompSupport_NotDifferentiable
1115	Petroicidae	BeakShapepPC3	OU	9.99E-05	0.050846036	NA	NA	NA	63.6647314	-120.4063859	0	0.310306951	35	NoCompSupport_NotDifferentiable
1116	Petroicidae	BeakShapepPC3	TDexp	4.37E-05	NA	NA	-1.00E-06	NA	62.01200113	-117.1009253	3.305460544	0.059431935	35	NoCompSupport_NotDifferentiable
1117	Petroicidae	BeakShapepPC3	TDlin	1.48E-08	NA	NA	99.99990746	NA	63.3660383	-119.8089997	0.597386205	0.230181671	35	NoCompSupport_NotDifferentiable
1118	Petroicidae	BeakShapepPC3	DDexp	1.17E-08	NA	0.619550697	NA	NA	62.98879688	-119.0545168	1.351869038	0.157847196	35	NoCompSupport_NotDifferentiable
1119	Petroicidae	BeakShapepPC3	DDlin	2.99E-09	NA	4.15E-06	NA	NA	61.30136866	-115.6796604	4.72672548	0.029200891	35	NoCompSupport_NotDifferentiable
1120	Petroicidae	BeakShapepPC3	MC	5.01E-05	NA	NA	NA	-3.59E-09	59.97988128	-113.0366856	7.369700242	0.007788995	35	NoCompSupport_NotDifferentiable
1121	Phalacrocoracidae	BeakShapepPC3	BM	5.81E-05	NA	NA	NA	NA	35.79773848	-66.73833411	0	0.366873944	33	NoCompSupport
1122	Phalacrocoracidae	BeakShapepPC3	OU	0.000127576	0.068580912	NA	NA	NA	36.91701363	-65.98787342	0.750460692	0.252090454	33	NoCompSupport
1123	Phalacrocoracidae	BeakShapepPC3	TDexp	5.81E-05	NA	NA	-1.00E-06	NA	35.7977175	-63.74928115	2.989052956	0.082309936	33	NoCompSupport
1124	Phalacrocoracidae	BeakShapepPC3	TDlin	3.49E-08	NA	NA	99.9998462	NA	36.81557044	-65.78498703	0.953347077	0.227771919	33	NoCompSupport
1125	Phalacrocoracidae	BeakShapepPC3	DDexp	1.83E-08	NA	1.539491673	NA	NA	35.56392289	-63.28169194	3.456642172	0.065150321	33	NoCompSupport
1126	Phalacrocoracidae	BeakShapepPC3	DDlin	4.51E-10	NA	1.89E-05	NA	NA	32.9029172	-57.95968055	8.778653561	0.004552568	33	NoCompSupport
1127	Phalacrocoracidae	BeakShapepPC3	MC	0.000108454	NA	NA	NA	0	31.61105497	-55.37595609	11.36237802	0.001250857	33	NoCompSupport
1135	Pipridae	BeakShapepPC3	BM	0.000133536	NA	NA	NA	NA	103.0620747	-201.8574827	4.262350665	0.082240332	48	NoCompSupport
1136	Pipridae	BeakShapepPC3	OU	0.000249473	0.135189388	NA	NA	NA	106.3326439	-206.1198333	0	0.692855296	48	NoCompSupport
1137	Pipridae	BeakShapepPC3	TDexp	0.000133538	NA	NA	-1.00E-06	NA	103.0620479	-199.5786414	6.541191979	0.026317265	48	NoCompSupport
1138	Pipridae	BeakShapepPC3	TDlin	9.55E-08	NA	NA	99.9998989	NA	105.0830506	-203.6206467	2.499186678	0.198587107	48	NoCompSupport
1139	Pipridae	BeakShapepPC3	DDexp	0.001050146	NA	-0.085228584	NA	NA	84.78522279	-163.024991	43.09484229	3.04E-10	48	NoCompSupport
1140	Pipridae	BeakShapepPC3	DDlin	0.000670348	NA	-1.89E-05	NA	NA	83.2545833	-159.963712	46.15612129	6.58E-11	48	NoCompSupport
1141	Pipridae	BeakShapepPC3	MC	0.000383572	NA	NA	NA	-5.45E-09	77.73841794	-148.9313813	57.18845199	2.64E-13	48	NoCompSupport
1142	Procellariidae	BeakShapepPC3	BM	6.81E-05	NA	NA	NA	NA	207.616967	-411.1127218	11.41640036	0.003136353	112	NoCompSupport
1143	Procellariidae	BeakShapepPC3	OU	0.00010355	0.033476365	NA	NA	NA	214.3870101	-422.5291222	0	0.945071876	112	NoCompSupport
1144	Procellariidae	BeakShapepPC3	TDexp	6.81E-05	NA	NA	-1.00E-06	NA	207.616756	-408.988614	13.54050818	0.001084378	112	NoCompSupport
1145	Procellariidae	BeakShapepPC3	TDlin	1.27E-08	NA	NA	99.99990798	NA	211.4618208	-416.6787436	5.850378545	0.050707393	112	NoCompSupport
1146	Procellariidae	BeakShapepPC3	DDexp	1.15E-05	NA	0.060515534	NA	NA	177.3912333	-348.5375686	73.99155357	8.10E-17	112	NoCompSupport
1147	Procellariidae	BeakShapepPC3	DDlin	1.73E-13	NA	3.92E-06	NA	NA	174.4980406	-342.7511832	79.77793893	4.49E-18	112	NoCompSupport
1148	Procellariidae	BeakShapepPC3	MC	8.75E-05	NA	NA	NA	0	148.4329289	-290.6209598	131.9081623	2.15E-29	112	NoCompSupport
1149	Psittacidae1	BeakShapepPC3	BM	0.000106931	NA	NA	NA	NA	241.6594566	-479.2172182	4.75434664	0.057049506	162	NoCompSupport
1150	Psittacidae1	BeakShapepPC3	OU	0.00014242	0.032525527	NA	NA	NA	245.0883465	-483.9715648	0	0.614674428	162	NoCompSupport
1151	Psittacidae1	BeakShapepPC3	TDexp	0.000106935	NA	NA	-1.00E-06	NA	241.6593529	-477.1135777	6.857987153	0.01992747	162	NoCompSupport
1152	Psittacidae1	BeakShapepPC3	TDlin	3.78E-08	NA	NA	99.99997296	NA	244.3984847	-482.5918412	1.379723589	0.308348596	162	NoCompSupport
1153	Psittacidae1	BeakShapepPC3	DDexp	0.000124395	NA	0.034166444	NA	NA	201.7420503	-397.2789725	86.69259237	9.20E-20	162	NoCompSupport
1154	Psittacidae1	BeakShapepPC3	DDlin	0.000100928	NA	8.04E-06	NA	NA	201.7605096	-397.315891	86.65567383	9.37E-20	162	NoCompSupport
1155	Psittacidae1	BeakShapepPC3	MC	0.000211164	NA	NA	NA	0	198.1715708	-390.1380133	93.83355151	2.59E-21	162	NoCompSupport
1156	Psittacidae2	BeakShapepPC3	BM	9.34E-05	NA	NA	NA	NA	255.3499211	-506.6006687	1.907959813	0.173552138	155	NoCompSupport
1157	Psittacidae2	BeakShapepPC3	OU	0.000118399	0.025035394	NA	NA	NA	257.3543142	-508.5086285	0	0.450545003	155	NoCompSupport
1158	Psittacidae2	BeakShapepPC3	TDexp	9.34E-05	NA	NA	-1.00E-06	NA	255.3498404	-504.4996807	4.008947774	0.060702451	155	NoCompSupport
1159	Psittacidae2	BeakShapepPC3	TDlin	3.19E-08	NA	NA	98.9502577	NA	256.9970649	-507.7941299	0.714498628	0.315200408	155	NoCompSupport
1160	Psittacidae2	BeakShapepPC3	DDexp	2.55E-05	NA	0.036145964	NA	NA	226.3590448	-446.5180897	61.9905388	1.56E-14	155	NoCompSupport
1161	Psittacidae2	BeakShapepPC3	DDlin	1.48E-11	NA	4.24E-06	NA	NA	227.5094495	-448.818899	59.68972953	4.92E-14	155	NoCompSupport
1162	Psittacidae2	BeakShapepPC3	MC	0.000163984	NA	NA	NA	-5.13E-10	220.2024911	-434.2049822	74.30364631	3.30E-17	155	NoCompSupport
1163	Ramphastidae	BeakShapepPC3	BM	5.16E-05	NA	NA	NA	NA	239.887496	-475.6561802	0	0.48343152	117	NoCompSupport
1164	Ramphastidae	BeakShapepPC3	OU	5.42E-05	0.004203514	NA	NA	NA	239.934387	-473.628774	2.027406212	0.175424117	117	NoCompSupport
1165	Ramphastidae	BeakShapepPC3	TDexp	5.16E-05	NA	NA	-1.00E-06	NA	239.8874849	-473.5349698	2.121210455	0.167386322	117	NoCompSupport
1166	Ramphastidae	BeakShapepPC3	TDlin	4.31E-05	NA	NA	0.007816004	NA	239.9248243	-473.6096486	2.046531591	0.173754586	117	NoCompSupport
1167	Ramphastidae	BeakShapepPC3	DDexp	4.08E-05	NA	0.021753351	NA	NA	228.2876203	-450.3352407	25.32093956	1.53E-06	117	NoCompSupport
1168	Ramphastidae	BeakShapepPC3	DDlin	3.57E-05	NA	1.48E-06	NA	NA	228.336494	-450.4329879	25.22319231	1.61E-06	117	NoCompSupport
1169	Ramphastidae	BeakShapepPC3	MC	6.65E-05	NA	NA	NA	-4.88E-08	226.6870337	-447.1340675	28.52211276	3.10E-07	117	NoCompSupport
1170	Rhinocryptidae	BeakShapepPC3	BM	5.54E-05	NA	NA	NA	NA	40.99464044	-77.23928088	0	0.316103909	29	NoCompSupport
1171	Rhinocryptidae	BeakShapepPC3	OU	0.000108271	0.060227399	NA	NA	NA	42.00903061	-76.41806123	0.821219653	0.209654547	29	NoCompSupport
1172	Rhinocryptidae	BeakShapepPC3	TDexp	5.54E-05	NA	NA	-1.00E-06	NA	40.99462165	-74.38924329	2.850037591	0.076024237	29	NoCompSupport
1173	Rhinocryptidae	BeakShapepPC3	TDlin	3.01E-08	NA	NA	99.99998375	NA	41.87632006	-76.15264012	1.086640763	0.183598371	29	NoCompSupport
1174	Rhinocryptidae	BeakShapepPC3	DDexp	7.95E-06	NA	0.255556795	NA	NA	41.22987335	-74.8597467	2.379534181	0.096187931	29	NoCompSupport
1175	Rhinocryptidae	BeakShapepPC3	DDlin	8.72E-07	NA	7.89E-06	NA	NA	41.01709539	-74.43419079	2.805090093	0.07775213	29	NoCompSupport
1176	Rhinocryptidae	BeakShapepPC3	MC	5.92E-05	NA	NA	NA	-1.65E-09	40.36927838	-73.13855677	4.100724116	0.040678876	29	NoCompSupport
1177	S10	BeakShapepPC3	BM	2.64E-05	NA	NA	NA	NA	304.7279893	-605.3551382	0	0.484106337	141	NoCompSupport
1178	S10	BeakShapepPC3	OU	2.84E-05	0.005176025	NA	NA	NA	304.7531968	-603.3030037	2.052134518	0.173510363	141	NoCompSupport
1179	S10	BeakShapepPC3	TDexp	2.64E-05	NA	NA	-1.00E-06	NA	304.7279844	-603.252579	2.102559241	0.169190444	141	NoCompSupport
1180	S10	BeakShapepPC3	TDlin	2.32E-05	NA	NA	0.010606381	NA	304.7513545	-603.2993193	2.055818976	0.173191012	141	NoCompSupport
1181	S10	BeakShapepPC3	DDexp	2.63E-05	NA	0.003410893	NA	NA	292.3194937	-578.4355975	26.91954074	6.91E-07	141	NoCompSupport
1182	S10	BeakShapepPC3	DDlin	2.64E-05	NA	1.01E-07	NA	NA	292.300272	-578.3971541	26.95798411	6.78E-07	141	NoCompSupport
1183	S10	BeakShapepPC3	MC	3.25E-05	NA	NA	NA	-3.36E-09	291.9470479	-577.6907059	27.66443233	4.76E-07	141	NoCompSupport
1184	S11	BeakShapepPC3	BM	0.000236605	NA	NA	NA	NA	103.0180459	-201.8646633	111.6926292	5.58E-25	106	NoCompSupport
1185	S11	BeakShapepPC3	OU	0.003983581	2.718281828	NA	NA	NA	159.9525593	-313.5572925	0	0.999985	106	NoCompSupport
1186	S11	BeakShapepPC3	TDexp	0.000236611	NA	NA	-1.00E-06	NA	103.0177832	-199.6877403	113.8695522	1.88E-25	106	NoCompSupport
1187	S11	BeakShapepPC3	TDlin	8.93E-08	NA	NA	99.99994072	NA	115.2689379	-224.1900497	89.36724288	3.93E-20	106	NoCompSupport
1188	S11	BeakShapepPC3	DDexp	4.73E-06	NA	0.188254798	NA	NA	148.8450927	-291.3423594	22.21493316	1.50E-05	106	NoCompSupport
1189	S11	BeakShapepPC3	DDlin	3.68E-11	NA	8.04E-06	NA	NA	137.7132666	-269.0787072	44.47858538	2.20E-10	106	NoCompSupport
1190	S11	BeakShapepPC3	MC	0.000143636	NA	NA	NA	-3.87E-10	121.2351198	-236.1224134	77.4348791	1.53E-17	106	NoCompSupport
1191	S12	BeakShapepPC3	BM	0.000235502	NA	NA	NA	NA	73.73671894	-143.2067712	18.1615819	0.000110955	67	NoCompSupport
1192	S12	BeakShapepPC3	OU	0.009630249	2.718281828	NA	NA	NA	83.95690382	-161.3683531	0	0.974725886	67	NoCompSupport
1193	S12	BeakShapepPC3	TDexp	0.000235506	NA	NA	-1.00E-06	NA	73.73665026	-140.927846	20.44050712	3.55E-05	67	NoCompSupport
1194	S12	BeakShapepPC3	TDlin	1.43E-07	NA	NA	100	NA	78.39798108	-150.2505076	11.11784548	0.003755545	67	NoCompSupport
1195	S12	BeakShapepPC3	DDexp	6.31E-05	NA	0.051148098	NA	NA	79.42198884	-152.2985231	9.069829971	0.010456683	67	NoCompSupport
1196	S12	BeakShapepPC3	DDlin	3.88E-10	NA	9.97E-06	NA	NA	79.42418886	-152.3029232	9.065429921	0.010479713	67	NoCompSupport
1197	S12	BeakShapepPC3	MC	0.000214026	NA	NA	NA	-2.99E-10	76.24397686	-145.9424992	15.42585392	0.000435713	67	NoCompSupport
1198	S3	BeakShapepPC3	BM	5.27E-05	NA	NA	NA	NA	174.0084996	-343.861155	18.36022805	4.50E-05	87	NoCompSupport_NotDifferentiable
1199	S3	BeakShapepPC3	OU	0.000265909	0.224784307	NA	NA	NA	184.2685863	-362.2213831	0	0.436902742	87	NoCompSupport_NotDifferentiable
1200	S3	BeakShapepPC3	TDexp	5.27E-05	NA	NA	-1.00E-06	NA	174.0084027	-341.7010158	20.52036721	1.53E-05	87	NoCompSupport_NotDifferentiable
1201	S3	BeakShapepPC3	TDlin	2.88E-08	NA	NA	99.99996593	NA	179.2820407	-352.2482919	9.973091185	0.002983703	87	NoCompSupport_NotDifferentiable
1202	S3	BeakShapepPC3	DDexp	2.87E-05	NA	0.024795792	NA	NA	183.4385608	-360.5613322	1.660050877	0.190506282	87	NoCompSupport_NotDifferentiable
1203	S3	BeakShapepPC3	DDlin	1.60E-05	NA	1.77E-06	NA	NA	183.5894903	-360.8631912	1.358191855	0.221542553	87	NoCompSupport_NotDifferentiable
1204	S3	BeakShapepPC3	MC	4.19E-05	NA	NA	NA	-3.38E-08	183.1861176	-360.0564458	2.164937239	0.148004398	87	NoCompSupport_NotDifferentiable
1205	S6	BeakShapepPC3	BM	0.000128534	NA	NA	NA	NA	126.0098235	-247.8260986	14.85158732	0.000590464	77	NoCompSupport
1206	S6	BeakShapepPC3	OU	0.000320952	0.153594987	NA	NA	NA	134.5355643	-262.6776859	0	0.99123051	77	NoCompSupport
1207	S6	BeakShapepPC3	TDexp	0.000128537	NA	NA	-1.00E-06	NA	126.0097484	-245.6260542	17.05163171	0.000196544	77	NoCompSupport
1208	S6	BeakShapepPC3	TDlin	6.27E-08	NA	NA	99.99996062	NA	129.7130738	-253.0327051	9.644980885	0.007976157	77	NoCompSupport
1209	S6	BeakShapepPC3	DDexp	6.88E-05	NA	0.043193276	NA	NA	122.0570432	-237.7206437	24.95704227	3.77E-06	77	NoCompSupport
1210	S6	BeakShapepPC3	DDlin	5.26E-05	NA	6.07E-06	NA	NA	121.6478469	-236.9022512	25.77543472	2.51E-06	77	NoCompSupport
1211	S6	BeakShapepPC3	MC	0.000120081	NA	NA	NA	0	117.6152235	-228.8370043	33.84068165	4.44E-08	77	NoCompSupport
1212	S7S8	BeakShapepPC3	BM	0.000151047	NA	NA	NA	NA	162.4340003	-320.7284656	58.16333131	2.34E-13	105	NoCompSupport
1213	S7S8	BeakShapepPC3	OU	0.004211046	2.718281828	NA	NA	NA	192.5870749	-378.8917969	0	1	105	NoCompSupport
1214	S7S8	BeakShapepPC3	TDexp	0.000151051	NA	NA	-1.00E-06	NA	162.4338313	-318.5853097	60.30648725	8.03E-14	105	NoCompSupport
1215	S7S8	BeakShapepPC3	TDlin	6.73E-08	NA	NA	99.99998807	NA	170.6065837	-334.9308145	43.96098248	2.84E-10	105	NoCompSupport
1216	S7S8	BeakShapepPC3	DDexp	3.97E-05	NA	0.042581086	NA	NA	163.6973759	-321.1123989	57.77939802	2.84E-13	105	NoCompSupport
1217	S7S8	BeakShapepPC3	DDlin	8.80E-05	NA	4.16E-06	NA	NA	157.6347933	-308.9872338	69.9045632	6.61E-16	105	NoCompSupport
1218	S7S8	BeakShapepPC3	MC	0.000216352	NA	NA	NA	-5.80E-09	146.4236464	-286.5649399	92.32685708	8.94E-21	105	NoCompSupport
1233	Thamnophilidae	BeakShapepPC3	BM	6.57E-05	NA	NA	NA	NA	352.4881267	-700.8993304	41.56866488	9.41E-10	161	NoCompSupport
1234	Thamnophilidae	BeakShapepPC3	OU	0.000175567	0.152205544	NA	NA	NA	374.311417	-742.4679952	0	0.999991265	161	NoCompSupport
1235	Thamnophilidae	BeakShapepPC3	TDexp	6.57E-05	NA	NA	-1.00E-06	NA	352.4879289	-698.8210192	43.64697607	3.33E-10	161	NoCompSupport
1236	Thamnophilidae	BeakShapepPC3	TDlin	3.43E-08	NA	NA	99.99999202	NA	362.663091	-719.1713434	23.29665188	8.73E-06	161	NoCompSupport
1237	Thamnophilidae	BeakShapepPC3	DDexp	5.02E-05	NA	0.00506482	NA	NA	337.6464458	-669.138053	73.32994229	1.19E-16	161	NoCompSupport
1238	Thamnophilidae	BeakShapepPC3	DDlin	5.61E-05	NA	2.70E-07	NA	NA	337.366449	-668.5780592	73.88993601	9.02E-17	161	NoCompSupport
1239	Thamnophilidae	BeakShapepPC3	MC	6.96E-05	NA	NA	NA	0	335.8837518	-665.6126649	76.85533037	2.05E-17	161	NoCompSupport
1240	Alcedinidae	BeakShapepPC4	BM	1.12E-05	NA	NA	NA	NA	206.2036818	-408.2255455	0	0.364324441	91	NoCompSupport
1241	Alcedinidae	BeakShapepPC4	OU	1.41E-05	0.019451609	NA	NA	NA	207.0007755	-407.6323203	0.593225172	0.270813991	91	NoCompSupport
1242	Alcedinidae	BeakShapepPC4	TDexp	1.12E-05	NA	NA	-1.00E-06	NA	206.2036412	-406.0380516	2.18749393	0.122033772	91	NoCompSupport
1243	Alcedinidae	BeakShapepPC4	TDlin	2.21E-06	NA	NA	0.140972871	NA	206.8916716	-407.4141125	0.811433004	0.242821909	91	NoCompSupport
1244	Alcedinidae	BeakShapepPC4	DDexp	9.50E-06	NA	0.037232752	NA	NA	195.4708847	-384.5725386	23.65300691	2.66E-06	91	NoCompSupport
1245	Alcedinidae	BeakShapepPC4	DDlin	9.87E-06	NA	4.57E-07	NA	NA	195.2840623	-384.1988937	24.02665175	2.21E-06	91	NoCompSupport
1246	Alcedinidae	BeakShapepPC4	MC	1.58E-05	NA	NA	NA	-3.14E-08	194.5062538	-382.6432767	25.58226874	1.01E-06	91	NoCompSupport
1254	Anserinae	BeakShapepPC4	BM	0.000133584	NA	NA	NA	NA	35.82389228	-66.64778455	0	0.244256175	25	NoCompSupport_NotDifferentiable
1255	Anserinae	BeakShapepPC4	OU	0.000186404	0.10231065	NA	NA	NA	36.42087117	-64.65992416	1.987860388	0.090403897	25	NoCompSupport_NotDifferentiable
1256	Anserinae	BeakShapepPC4	TDexp	0.000133585	NA	NA	-1.00E-06	NA	35.82388608	-63.46595397	3.181830578	0.04976452	25	NoCompSupport_NotDifferentiable
1257	Anserinae	BeakShapepPC4	TDlin	1.35E-07	NA	NA	99.99957016	NA	36.26638884	-64.35095951	2.296825044	0.07746336	25	NoCompSupport_NotDifferentiable
1258	Anserinae	BeakShapepPC4	DDexp	8.34E-05	NA	0.051059749	NA	NA	37.11244002	-66.04306185	0.604722703	0.180522644	25	NoCompSupport_NotDifferentiable
1259	Anserinae	BeakShapepPC4	DDlin	6.55E-05	NA	8.38E-06	NA	NA	37.14347955	-66.10514091	0.542643641	0.186213851	25	NoCompSupport_NotDifferentiable
1260	Anserinae	BeakShapepPC4	MC	0.000113357	NA	NA	NA	-5.63E-08	37.06044116	-65.93906415	0.708720406	0.171375554	25	NoCompSupport_NotDifferentiable
1261	Antpittas	BeakShapepPC4	BM	9.17E-06	NA	NA	NA	NA	70.32330697	-136.1011594	2.321383378	0.096133208	28	CompSupport_NotDifferentiable
1262	Antpittas	BeakShapepPC4	OU	3.49E-05	0.097854963	NA	NA	NA	72.52688792	-137.9109187	0.511624089	0.237606147	28	CompSupport_NotDifferentiable
1263	Antpittas	BeakShapepPC4	TDexp	9.17E-06	NA	NA	-1.00E-06	NA	70.32327431	-133.5036915	4.918851307	0.026232546	28	CompSupport_NotDifferentiable
1264	Antpittas	BeakShapepPC4	TDlin	4.64E-09	NA	NA	99.99986157	NA	71.87615087	-136.6094446	1.813098172	0.123949896	28	CompSupport_NotDifferentiable
1265	Antpittas	BeakShapepPC4	DDexp	5.99E-08	NA	0.216451147	NA	NA	72.78269996	-138.4225428	0	0.306870705	28	CompSupport_NotDifferentiable
1266	Antpittas	BeakShapepPC4	DDlin	1.16E-12	NA	4.02E-07	NA	NA	72.15582146	-137.1687858	1.25375701	0.163947786	28	CompSupport_NotDifferentiable
1267	Antpittas	BeakShapepPC4	MC	8.78E-06	NA	NA	NA	-1.53E-09	70.86869076	-134.5945244	3.828018391	0.045259713	28	CompSupport_NotDifferentiable
1268	Apodidae	BeakShapepPC4	BM	3.71E-05	NA	NA	NA	NA	56.89740038	-109.2948008	10.54013318	0.004927135	31	NoCompSupport
1269	Apodidae	BeakShapepPC4	OU	0.000220249	0.203819429	NA	NA	NA	63.4392061	-119.8349339	0	0.957977528	31	NoCompSupport
1270	Apodidae	BeakShapepPC4	TDexp	3.71E-05	NA	NA	-1.00E-06	NA	56.89732007	-106.7511619	13.08377205	0.00138118	31	NoCompSupport
1271	Apodidae	BeakShapepPC4	TDlin	9.75E-09	NA	NA	99.99992301	NA	59.30725138	-111.5710245	8.263909426	0.01537695	31	NoCompSupport
1272	Apodidae	BeakShapepPC4	DDexp	4.56E-06	NA	0.234926179	NA	NA	58.79262548	-110.5417727	9.29316124	0.009191174	31	NoCompSupport
1273	Apodidae	BeakShapepPC4	DDlin	1.28E-11	NA	4.34E-06	NA	NA	58.80801881	-110.5725594	9.262374577	0.009333752	31	NoCompSupport
1274	Apodidae	BeakShapepPC4	MC	3.62E-05	NA	NA	NA	-1.80E-10	57.16896824	-107.2944582	12.54047572	0.001812281	31	NoCompSupport
1282	BC6	BeakShapepPC4	BM	1.91E-05	NA	NA	NA	NA	120.7392174	-237.1927205	20.3558675	3.80E-05	53	NoCompSupport
1283	BC6	BeakShapepPC4	OU	0.000898869	2.718281828	NA	NA	NA	132.0669769	-257.548588	0	0.999268164	53	NoCompSupport
1284	BC6	BeakShapepPC4	TDexp	1.91E-05	NA	NA	-1.00E-06	NA	120.7391473	-234.8929287	22.65565933	1.20E-05	53	NoCompSupport
1285	BC6	BeakShapepPC4	TDlin	7.44E-09	NA	NA	99.99998173	NA	123.8694755	-241.1535852	16.39500286	0.000275139	53	NoCompSupport
1286	BC6	BeakShapepPC4	DDexp	6.66E-07	NA	0.150438671	NA	NA	124.2279905	-241.8706152	15.67797282	0.00039378	53	NoCompSupport
1287	BC6	BeakShapepPC4	DDlin	9.65E-12	NA	1.13E-06	NA	NA	120.8086276	-235.0318893	22.51669872	1.29E-05	53	NoCompSupport
1288	BC6	BeakShapepPC4	MC	1.88E-05	NA	NA	NA	0	114.772998	-222.9606302	34.58795783	3.08E-08	53	NoCompSupport
1289	Bucconidae	BeakShapepPC4	BM	1.75E-05	NA	NA	NA	NA	60.58366648	-116.6218784	0.344152083	0.196938711	26	CompSupport_NotDifferentiable
1290	Bucconidae	BeakShapepPC4	OU	3.32E-05	0.029829194	NA	NA	NA	61.00656598	-114.8702748	2.095755684	0.08203047	26	CompSupport_NotDifferentiable
1291	Bucconidae	BeakShapepPC4	TDexp	1.75E-05	NA	NA	-1.00E-06	NA	60.58365143	-114.0244457	2.941584787	0.053741	26	CompSupport_NotDifferentiable
1292	Bucconidae	BeakShapepPC4	TDlin	6.23E-09	NA	NA	99.99986143	NA	61.32510929	-115.5073614	1.458669059	0.112802001	26	CompSupport_NotDifferentiable
1293	Bucconidae	BeakShapepPC4	DDexp	5.65E-06	NA	0.052239383	NA	NA	61.82044072	-116.4980243	0.468006214	0.185112825	26	CompSupport_NotDifferentiable
1294	Bucconidae	BeakShapepPC4	DDlin	4.25E-11	NA	8.65E-07	NA	NA	62.05444382	-116.9660305	0	0.233917529	26	CompSupport_NotDifferentiable
1295	Bucconidae	BeakShapepPC4	MC	1.63E-05	NA	NA	NA	-9.52E-09	61.50813288	-115.8734086	1.092621892	0.135457463	26	CompSupport_NotDifferentiable
1296	Bucerotidae	BeakShapepPC4	BM	8.12E-05	NA	NA	NA	NA	80.70253615	-157.119358	15.12994537	0.000277116	57	CompSupport
1297	Bucerotidae	BeakShapepPC4	OU	0.000296702	0.122927718	NA	NA	NA	87.641117	-168.6968682	3.55243523	0.090507875	57	CompSupport
1298	Bucerotidae	BeakShapepPC4	TDexp	8.12E-05	NA	NA	-1.00E-06	NA	80.70245864	-154.8195514	17.42975196	8.78E-05	57	CompSupport
1299	Bucerotidae	BeakShapepPC4	TDlin	2.74E-08	NA	NA	99.99997125	NA	84.01107556	-161.4367853	10.81251812	0.002399824	57	CompSupport
1300	Bucerotidae	BeakShapepPC4	DDexp	8.51E-06	NA	0.146561522	NA	NA	89.41733462	-172.2493034	0	0.534672537	57	CompSupport
1301	Bucerotidae	BeakShapepPC4	DDlin	1.72E-11	NA	5.59E-06	NA	NA	89.05393037	-171.5224949	0.726808501	0.371760648	57	CompSupport
1302	Bucerotidae	BeakShapepPC4	MC	7.69E-05	NA	NA	NA	-1.72E-08	81.91234082	-157.2393158	15.0099876	0.000294246	57	CompSupport
1303	Cacatuidae	BeakShapepPC4	BM	0.000427707	NA	NA	NA	NA	13.73949296	-22.38807683	12.09724665	0.001290424	21	CompSupport_NotDifferentiable
1304	Cacatuidae	BeakShapepPC4	OU	0.015690494	2.718281828	NA	NA	NA	21.0704487	-33.74089739	0.744426095	0.376674479	21	CompSupport_NotDifferentiable
1305	Cacatuidae	BeakShapepPC4	TDexp	0.000427719	NA	NA	-1.00E-06	NA	13.73944161	-19.07888323	15.40644026	0.000246689	21	CompSupport_NotDifferentiable
1306	Cacatuidae	BeakShapepPC4	TDlin	1.50E-07	NA	NA	99.99965938	NA	15.95210377	-23.50420755	10.98111594	0.002254744	21	CompSupport_NotDifferentiable
1307	Cacatuidae	BeakShapepPC4	DDexp	2.08E-13	NA	1.594700979	NA	NA	21.44266174	-34.48532349	0	0.546532848	21	CompSupport_NotDifferentiable
1308	Cacatuidae	BeakShapepPC4	DDlin	1.30E-12	NA	1.92E-05	NA	NA	19.21449927	-30.02899854	4.45632495	0.058875906	21	CompSupport_NotDifferentiable
1309	Cacatuidae	BeakShapepPC4	MC	0.000242171	NA	NA	NA	0	17.78700719	-27.17401437	7.311309117	0.014124909	21	CompSupport_NotDifferentiable
1310	CC3	BeakShapepPC4	BM	8.30E-06	NA	NA	NA	NA	128.1986458	-252.0815022	0.727020036	0.266170327	54	NoCompSupport
1311	CC3	BeakShapepPC4	OU	2.18E-05	0.094870461	NA	NA	NA	129.7285854	-252.8085222	0	0.382851218	54	NoCompSupport
1312	CC3	BeakShapepPC4	TDexp	8.30E-06	NA	NA	-1.00E-06	NA	128.1986247	-249.7486008	3.059921393	0.082904202	54	NoCompSupport
1313	CC3	BeakShapepPC4	TDlin	4.13E-09	NA	NA	99.99994411	NA	129.372043	-252.0954373	0.713084864	0.268031368	54	NoCompSupport
1314	CC3	BeakShapepPC4	DDexp	2.25E-05	NA	-0.057386308	NA	NA	119.3103907	-231.9721327	20.83638952	1.14E-05	54	NoCompSupport
1315	CC3	BeakShapepPC4	DDlin	2.52E-05	NA	-1.18E-06	NA	NA	120.0465407	-233.4444327	19.36408945	2.39E-05	54	NoCompSupport
1316	CC3	BeakShapepPC4	MC	1.31E-05	NA	NA	NA	-2.75E-09	118.8956199	-231.1425912	21.66593094	7.56E-06	54	NoCompSupport
1317	CC4	BeakShapepPC4	BM	2.68E-05	NA	NA	NA	NA	135.8700958	-267.4901916	12.89654279	0.001551753	73	NoCompSupport
1318	CC4	BeakShapepPC4	OU	5.63E-05	0.108233883	NA	NA	NA	143.4486864	-280.3867344	0	0.980101899	73	NoCompSupport
1319	CC4	BeakShapepPC4	TDexp	2.68E-05	NA	NA	-1.00E-06	NA	135.8700141	-265.2293898	15.1573446	0.000501067	73	NoCompSupport
1320	CC4	BeakShapepPC4	TDlin	1.02E-08	NA	NA	99.99995093	NA	139.4292164	-272.3477946	8.038939845	0.017605065	73	NoCompSupport
1321	CC4	BeakShapepPC4	DDexp	1.37E-05	NA	0.071173028	NA	NA	133.8182574	-261.1258764	19.26085798	6.44E-05	73	NoCompSupport
1322	CC4	BeakShapepPC4	DDlin	2.17E-10	NA	2.92E-06	NA	NA	134.6662182	-262.821798	17.56493641	0.000150347	73	NoCompSupport
1323	CC4	BeakShapepPC4	MC	2.56E-05	NA	NA	NA	0	132.8911019	-259.2715654	21.115169	2.55E-05	73	NoCompSupport
1324	CC5CC6b	BeakShapepPC4	BM	1.58E-05	NA	NA	NA	NA	50.9447953	-97.13959059	10.87154228	0.002162232	37	CompSupport_NotDifferentiable
1325	CC5CC6b	BeakShapepPC4	OU	0.000724897	2.718281828	NA	NA	NA	57.80514907	-108.0102981	0.00083474	0.495959823	37	CompSupport_NotDifferentiable
1326	CC5CC6b	BeakShapepPC4	TDexp	1.58E-05	NA	NA	-1.00E-06	NA	50.94474565	-94.28949131	13.72164156	0.000520009	37	CompSupport_NotDifferentiable
1327	CC5CC6b	BeakShapepPC4	TDlin	6.24E-09	NA	NA	99.99992545	NA	53.22666311	-98.85332622	9.157806647	0.005093723	37	CompSupport_NotDifferentiable
1328	CC5CC6b	BeakShapepPC4	DDexp	4.01E-143	NA	16.78537671	NA	NA	57.80556644	-108.0111329	0	0.496166865	37	CompSupport_NotDifferentiable
1329	CC5CC6b	BeakShapepPC4	DDlin	9.83E-13	NA	1.39E-06	NA	NA	49.18329491	-90.76658983	17.24454304	8.93E-05	37	CompSupport_NotDifferentiable
1330	CC5CC6b	BeakShapepPC4	MC	2.45E-05	NA	NA	NA	-1.35E-09	46.7718536	-85.94370721	22.06742566	8.01E-06	37	CompSupport_NotDifferentiable
1331	CC5CC6c	BeakShapepPC4	BM	1.14E-05	NA	NA	NA	NA	79.18265732	-153.8435755	0.12130981	0.310149863	34	NoCompSupport
1332	CC5CC6c	BeakShapepPC4	OU	2.73E-05	0.094791903	NA	NA	NA	80.5278972	-153.9648853	0	0.329544209	34	NoCompSupport
1333	CC5CC6c	BeakShapepPC4	TDexp	1.14E-05	NA	NA	-1.00E-06	NA	79.1826385	-151.2743679	2.690517417	0.085837142	34	NoCompSupport
1334	CC5CC6c	BeakShapepPC4	TDlin	5.62E-09	NA	NA	99.99996382	NA	80.27831664	-153.4657242	0.499161129	0.256756958	34	NoCompSupport
1335	CC5CC6c	BeakShapepPC4	DDexp	4.14E-08	NA	0.860280367	NA	NA	77.60441758	-148.1179261	5.846959253	0.017711797	34	NoCompSupport
1336	CC5CC6c	BeakShapepPC4	DDlin	1.76E-05	NA	4.40E-06	NA	NA	64.38714839	-121.6833877	32.28149762	3.22E-08	34	NoCompSupport
1337	CC5CC6c	BeakShapepPC4	MC	1.76E-05	NA	NA	NA	0	54.4120029	-101.7330967	52.23178861	1.50E-12	34	NoCompSupport
1338	CC7	BeakShapepPC4	BM	4.81E-05	NA	NA	NA	NA	273.2685798	-542.4395987	66.97326486	1.67E-15	129	CompSupport
1339	CC7	BeakShapepPC4	OU	0.002515917	2.718281828	NA	NA	NA	305.1776842	-604.158647	5.25421652	0.042052608	129	CompSupport
1340	CC7	BeakShapepPC4	TDexp	4.81E-05	NA	NA	-1.00E-06	NA	273.2682934	-540.3398654	69.0729981	5.83E-16	129	CompSupport
1341	CC7	BeakShapepPC4	TDlin	1.82E-08	NA	NA	99.99997184	NA	284.2085035	-562.2202856	47.19257788	3.29E-11	129	CompSupport
1342	CC7	BeakShapepPC4	DDexp	4.92E-05	NA	-0.015681054	NA	NA	307.8047924	-609.4128635	0	0.581743527	129	CompSupport
1343	CC7	BeakShapepPC4	DDlin	4.31E-05	NA	-3.68E-07	NA	NA	307.3589994	-608.5212774	0.891586121	0.372499842	129	CompSupport
1344	CC7	BeakShapepPC4	MC	3.01E-05	NA	NA	NA	-2.05E-09	302.7481823	-599.2996432	10.11322032	0.003704023	129	CompSupport
1345	Charadrii	BeakShapepPC4	BM	1.50E-05	NA	NA	NA	NA	209.7753429	-415.3987871	8.67184601	0.011941812	98	NoCompSupport
1346	Charadrii	BeakShapepPC4	OU	3.58E-05	0.047529756	NA	NA	NA	215.1891627	-424.0706331	0	0.912299985	98	NoCompSupport
1347	Charadrii	BeakShapepPC4	TDexp	1.50E-05	NA	NA	-1.00E-06	NA	209.7751846	-413.2426769	10.82795629	0.004063281	98	NoCompSupport
1348	Charadrii	BeakShapepPC4	TDlin	3.09E-09	NA	NA	99.99996403	NA	212.6456059	-418.9835196	5.087113548	0.071694361	98	NoCompSupport
1349	Charadrii	BeakShapepPC4	DDexp	5.02E-05	NA	-0.071533672	NA	NA	199.1126377	-391.9175831	32.15305008	9.51E-08	98	NoCompSupport
1350	Charadrii	BeakShapepPC4	DDlin	3.69E-05	NA	-1.15E-06	NA	NA	200.7001925	-395.0926926	28.97794051	4.65E-07	98	NoCompSupport
1351	Charadrii	BeakShapepPC4	MC	2.17E-05	NA	NA	NA	-9.47E-09	194.7016351	-383.095578	40.97505517	1.15E-09	98	NoCompSupport
1352	Cotingidae	BeakShapepPC4	BM	0.000104672	NA	NA	NA	NA	106.7809708	-209.3311723	39.93986526	2.12E-09	58	NoCompSupport
1353	Cotingidae	BeakShapepPC4	OU	0.003048366	2.718281828	NA	NA	NA	127.8708129	-249.2710376	0	0.998913638	58	NoCompSupport
1354	Cotingidae	BeakShapepPC4	TDexp	0.000104674	NA	NA	-1.00E-06	NA	106.7808403	-207.0910924	42.17994521	6.92E-10	58	NoCompSupport
1355	Cotingidae	BeakShapepPC4	TDlin	4.80E-08	NA	NA	99.99989537	NA	113.3662637	-220.2619391	29.00909848	5.02E-07	58	NoCompSupport
1356	Cotingidae	BeakShapepPC4	DDexp	3.50E-05	NA	0.035373531	NA	NA	120.4890709	-234.5075536	14.76348403	0.000621839	58	NoCompSupport
1357	Cotingidae	BeakShapepPC4	DDlin	3.41E-05	NA	2.03E-06	NA	NA	120.0855784	-233.7005686	15.57046894	0.000415378	58	NoCompSupport
1358	Cotingidae	BeakShapepPC4	MC	6.81E-05	NA	NA	NA	0	117.9408451	-229.411102	19.85993559	4.86E-05	58	NoCompSupport
1359	Cracidae	BeakShapepPC4	BM	0.000108145	NA	NA	NA	NA	97.8872986	-191.4588077	0	0.488651503	46	NoCompSupport
1360	Cracidae	BeakShapepPC4	OU	0.000126697	0.035774689	NA	NA	NA	98.05632303	-189.4639974	1.994810301	0.18023191	46	NoCompSupport
1361	Cracidae	BeakShapepPC4	TDexp	0.000108146	NA	NA	-1.00E-06	NA	97.88729384	-189.125939	2.332868695	0.152203009	46	NoCompSupport
1362	Cracidae	BeakShapepPC4	TDlin	4.38E-05	NA	NA	0.140009352	NA	98.04887724	-189.4491058	2.009701895	0.178894924	46	NoCompSupport
1363	Cracidae	BeakShapepPC4	DDexp	0.00010854	NA	0.040512103	NA	NA	87.8492919	-169.0499351	22.40887257	6.65E-06	46	NoCompSupport
1364	Cracidae	BeakShapepPC4	DDlin	8.35E-05	NA	8.57E-06	NA	NA	87.93177268	-169.2148967	22.24391101	7.22E-06	46	NoCompSupport
1365	Cracidae	BeakShapepPC4	MC	0.000175247	NA	NA	NA	0	87.51803316	-168.3874177	23.07139004	4.78E-06	46	NoCompSupport
1366	Cuculidae	BeakShapepPC4	BM	2.76E-05	NA	NA	NA	NA	284.0813444	-564.0609938	10.25913179	0.005427637	134	NoCompSupport
1367	Cuculidae	BeakShapepPC4	OU	3.83E-05	0.021075511	NA	NA	NA	290.2626269	-574.3201256	0	0.916965473	134	NoCompSupport
1368	Cuculidae	BeakShapepPC4	TDexp	2.76E-05	NA	NA	-1.00E-06	NA	284.0810594	-561.9569905	12.36313509	0.001895537	134	NoCompSupport
1369	Cuculidae	BeakShapepPC4	TDlin	1.43E-08	NA	NA	32.9310642	NA	287.7684796	-569.331831	4.988294607	0.075710929	134	NoCompSupport
1370	Cuculidae	BeakShapepPC4	DDexp	2.08E-05	NA	0.025693849	NA	NA	274.9673378	-543.7295473	30.59057827	2.09E-07	134	NoCompSupport
1371	Cuculidae	BeakShapepPC4	DDlin	1.87E-05	NA	8.72E-07	NA	NA	274.8933739	-543.5816196	30.73850598	1.94E-07	134	NoCompSupport
1372	Cuculidae	BeakShapepPC4	MC	3.36E-05	NA	NA	NA	-8.30E-11	272.6698377	-539.1345472	35.18557839	2.10E-08	134	NoCompSupport
1373	EurylaimidaePittidae	BeakShapepPC4	BM	1.85E-05	NA	NA	NA	NA	107.0146456	-209.7049668	1.236676624	0.242846295	51	NoCompSupport
1374	EurylaimidaePittidae	BeakShapepPC4	OU	2.56E-05	0.028200201	NA	NA	NA	108.8041551	-210.9416434	0	0.450684269	51	NoCompSupport
1375	EurylaimidaePittidae	BeakShapepPC4	TDexp	1.85E-05	NA	NA	-1.00E-06	NA	107.014583	-207.3624994	3.579144059	0.075278532	51	NoCompSupport
1376	EurylaimidaePittidae	BeakShapepPC4	TDlin	2.23E-06	NA	NA	0.218482055	NA	108.1324881	-209.5983095	1.343333946	0.230234891	51	NoCompSupport
1377	EurylaimidaePittidae	BeakShapepPC4	DDexp	2.22E-05	NA	0.009449125	NA	NA	101.554725	-196.4427833	14.49886009	0.000320247	51	NoCompSupport
1378	EurylaimidaePittidae	BeakShapepPC4	DDlin	2.10E-05	NA	3.52E-07	NA	NA	101.5666576	-196.4666485	14.47499492	0.000324091	51	NoCompSupport
1379	EurylaimidaePittidae	BeakShapepPC4	MC	2.43E-05	NA	NA	NA	-6.21E-09	101.5275907	-196.3885147	14.55312871	0.000311674	51	NoCompSupport
1380	Falconidae	BeakShapepPC4	BM	4.83E-05	NA	NA	NA	NA	112.8807758	-221.5006821	2.993864253	0.130814584	63	NoCompSupport
1381	Falconidae	BeakShapepPC4	OU	6.83E-05	0.035069832	NA	NA	NA	115.5139399	-224.4945464	0	0.584474446	63	NoCompSupport
1382	Falconidae	BeakShapepPC4	TDexp	4.83E-05	NA	NA	-1.00E-06	NA	112.880703	-219.2280726	5.266473798	0.041991876	63	NoCompSupport
1383	Falconidae	BeakShapepPC4	TDlin	1.30E-08	NA	NA	99.99968502	NA	114.6351313	-222.7369292	1.757617148	0.242719022	63	NoCompSupport
1384	Falconidae	BeakShapepPC4	DDexp	0.000121439	NA	-0.034163249	NA	NA	98.60363549	-190.6739377	33.82060873	2.65E-08	63	NoCompSupport
1385	Falconidae	BeakShapepPC4	DDlin	0.000114938	NA	-2.70E-06	NA	NA	98.60116718	-190.669001	33.82554536	2.64E-08	63	NoCompSupport
1386	Falconidae	BeakShapepPC4	MC	8.28E-05	NA	NA	NA	0	98.24005875	-189.9467842	34.54776223	1.84E-08	63	NoCompSupport
1387	Lari	BeakShapepPC4	BM	9.00E-05	NA	NA	NA	NA	303.4708914	-602.8442218	3.193816765	0.120657171	144	NoCompSupport
1388	Lari	BeakShapepPC4	OU	0.000107684	0.030462754	NA	NA	NA	306.11738	-606.0380386	0	0.595774125	144	NoCompSupport
1389	Lari	BeakShapepPC4	TDexp	9.00E-05	NA	NA	-1.00E-06	NA	303.4708072	-600.7448931	5.293145488	0.042236673	144	NoCompSupport
1390	Lari	BeakShapepPC4	TDlin	2.75E-05	NA	NA	0.104600773	NA	305.2136921	-604.2306628	1.807375806	0.241332031	144	NoCompSupport
1391	Lari	BeakShapepPC4	DDexp	0.000112639	NA	0.028963009	NA	NA	261.435788	-516.6748547	89.36318392	2.34E-20	144	NoCompSupport
1392	Lari	BeakShapepPC4	DDlin	1.24E-11	NA	1.28E-05	NA	NA	265.9824527	-525.7681841	80.26985448	2.21E-18	144	NoCompSupport
1393	Lari	BeakShapepPC4	MC	0.00014296	NA	NA	NA	0	258.3713841	-510.5460469	95.49199172	1.09E-21	144	NoCompSupport
1394	M1	BeakShapepPC4	BM	2.46E-05	NA	NA	NA	NA	254.8081638	-505.4886679	6.06850706	0.036417368	112	NoCompSupport
1395	M1	BeakShapepPC4	OU	3.42E-05	0.034547095	NA	NA	NA	258.9076198	-511.557175	0	0.756951617	112	NoCompSupport
1396	M1	BeakShapepPC4	TDexp	2.46E-05	NA	NA	-1.00E-06	NA	254.8080478	-503.3580311	8.19914389	0.012550084	112	NoCompSupport
1397	M1	BeakShapepPC4	TDlin	5.16E-06	NA	NA	0.136980297	NA	257.036582	-507.8150995	3.742075526	0.116543148	112	NoCompSupport
1398	M1	BeakShapepPC4	DDexp	2.54E-05	NA	-0.002079329	NA	NA	255.5358116	-504.8135586	6.743616384	0.025984265	112	NoCompSupport
1399	M1	BeakShapepPC4	DDlin	2.52E-05	NA	-4.38E-08	NA	NA	255.5339885	-504.8099124	6.747262565	0.025936936	112	NoCompSupport
1400	M1	BeakShapepPC4	MC	2.42E-05	NA	NA	NA	-2.04E-08	255.5215603	-504.785056	6.77211897	0.025616581	112	NoCompSupport
1401	M4	BeakShapepPC4	BM	4.35E-05	NA	NA	NA	NA	234.4975295	-464.8602275	14.80503985	0.000591577	145	NoCompSupport
1402	M4	BeakShapepPC4	OU	7.51E-05	0.093715914	NA	NA	NA	242.9689973	-479.6652674	0	0.970252207	145	NoCompSupport
1403	M4	BeakShapepPC4	TDexp	4.35E-05	NA	NA	-1.00E-06	NA	234.4974366	-462.7221458	16.94312155	0.000203111	145	NoCompSupport
1404	M4	BeakShapepPC4	TDlin	2.05E-08	NA	NA	99.99998175	NA	239.0927388	-471.9127504	7.752516972	0.020111616	145	NoCompSupport
1405	M4	BeakShapepPC4	DDexp	5.97E-05	NA	-0.026707115	NA	NA	237.0120529	-467.7513784	11.91388893	0.002510825	145	NoCompSupport
1406	M4	BeakShapepPC4	DDlin	6.30E-05	NA	-1.41E-06	NA	NA	237.7983523	-469.3239773	10.34129003	0.005511909	145	NoCompSupport
1407	M4	BeakShapepPC4	MC	4.22E-05	NA	NA	NA	-5.69E-09	235.8914711	-465.510215	14.15505236	0.000818755	145	NoCompSupport
1408	M5	BeakShapepPC4	BM	2.48E-05	NA	NA	NA	NA	285.8330764	-567.5473408	26.69550834	1.60E-06	142	NoCompSupport
1409	M5	BeakShapepPC4	OU	6.20E-05	0.156041354	NA	NA	NA	300.2414246	-594.2428492	0	0.999328351	142	NoCompSupport
1410	M5	BeakShapepPC4	TDexp	2.48E-05	NA	NA	-1.00E-06	NA	285.8329541	-565.4259083	28.81694091	5.52E-07	142	NoCompSupport
1411	M5	BeakShapepPC4	TDlin	1.36E-08	NA	NA	99.99989848	NA	292.9331128	-579.6262256	14.61662353	0.000669497	142	NoCompSupport
1412	M5	BeakShapepPC4	DDexp	1.18E-05	NA	0.056890907	NA	NA	280.0538817	-553.8677633	40.37508585	1.71E-09	142	NoCompSupport
1413	M5	BeakShapepPC4	DDlin	1.09E-09	NA	2.04E-06	NA	NA	280.5823768	-554.9247535	39.31809564	2.90E-09	142	NoCompSupport
1414	M5	BeakShapepPC4	MC	2.97E-05	NA	NA	NA	-1.04E-09	276.3762056	-546.5124113	47.73043789	4.32E-11	142	NoCompSupport
1415	Meropidae	BeakShapepPC4	BM	8.85E-06	NA	NA	NA	NA	76.83379496	-149.0961614	3.379496763	0.13446552	26	NoCompSupport
1416	Meropidae	BeakShapepPC4	OU	2.25E-05	0.134282771	NA	NA	NA	79.83782906	-152.4756581	0	0.728549949	26	NoCompSupport
1417	Meropidae	BeakShapepPC4	TDexp	8.85E-06	NA	NA	-1.00E-06	NA	76.83376308	-146.4675262	6.008131959	0.036125183	26	NoCompSupport
1418	Meropidae	BeakShapepPC4	TDlin	2.13E-09	NA	NA	99.99998572	NA	77.84213893	-148.4842779	3.99138025	0.099024378	26	NoCompSupport
1419	Meropidae	BeakShapepPC4	DDexp	5.32E-06	NA	0.06551225	NA	NA	72.92582433	-138.6516487	13.82400945	0.000725461	26	NoCompSupport
1420	Meropidae	BeakShapepPC4	DDlin	6.94E-06	NA	4.97E-07	NA	NA	72.87403999	-138.54808	13.92757813	0.000688849	26	NoCompSupport
1421	Meropidae	BeakShapepPC4	MC	1.28E-05	NA	NA	NA	-4.63E-09	72.38084322	-137.5616864	14.91397168	0.00042066	26	NoCompSupport
1422	Musophagidae	BeakShapepPC4	BM	1.05E-05	NA	NA	NA	NA	50.66109689	-96.61631143	1.357528975	0.192804809	22	NoCompSupport
1423	Musophagidae	BeakShapepPC4	OU	2.29E-05	0.034589545	NA	NA	NA	52.7369202	-97.97384041	0	0.380103207	22	NoCompSupport
1424	Musophagidae	BeakShapepPC4	TDexp	1.05E-05	NA	NA	-1.00E-06	NA	50.66102964	-93.82205927	4.151781134	0.047681918	22	NoCompSupport
1425	Musophagidae	BeakShapepPC4	TDlin	2.03E-09	NA	NA	100	NA	52.04326371	-96.58652741	1.387312994	0.189954832	22	NoCompSupport
1426	Musophagidae	BeakShapepPC4	DDexp	2.56E-08	NA	0.348610236	NA	NA	51.67640684	-95.85281367	2.121026732	0.131621377	22	NoCompSupport
1427	Musophagidae	BeakShapepPC4	DDlin	2.30E-12	NA	7.65E-07	NA	NA	50.71871583	-93.93743167	4.036408739	0.05051339	22	NoCompSupport
1428	Musophagidae	BeakShapepPC4	MC	1.26E-05	NA	NA	NA	-5.25E-08	48.78715155	-90.0743031	7.899537308	0.007320467	22	NoCompSupport
1429	Odontophoridae	BeakShapepPC4	BM	3.67E-05	NA	NA	NA	NA	51.52746928	-98.38827189	3.545468157	0.094102292	30	NoCompSupport
1430	Odontophoridae	BeakShapepPC4	OU	0.000103863	0.152324643	NA	NA	NA	54.67275238	-101.93374	0	0.553973293	30	NoCompSupport
1431	Odontophoridae	BeakShapepPC4	TDexp	3.67E-05	NA	NA	-1.00E-06	NA	51.52744172	-95.64311874	6.290621309	0.023850515	30	NoCompSupport
1432	Odontophoridae	BeakShapepPC4	TDlin	1.99E-08	NA	NA	99.99981163	NA	53.24220475	-99.0726448	2.861095242	0.132498173	30	NoCompSupport
1433	Odontophoridae	BeakShapepPC4	DDexp	4.28E-06	NA	0.268829085	NA	NA	52.73182266	-98.05188061	3.881859439	0.079534171	30	NoCompSupport
1434	Odontophoridae	BeakShapepPC4	DDlin	8.05E-12	NA	5.03E-06	NA	NA	52.87786233	-98.34395996	3.589780088	0.092040292	30	NoCompSupport
1435	Odontophoridae	BeakShapepPC4	MC	3.66E-05	NA	NA	NA	-1.87E-08	51.53374241	-95.65572012	6.278019925	0.024001264	30	NoCompSupport
1436	Otididae	BeakShapepPC4	BM	1.49E-05	NA	NA	NA	NA	49.7542711	-94.70854219	12.19382078	0.002228395	25	NoCompSupport
1437	Otididae	BeakShapepPC4	OU	0.000143016	0.697319236	NA	NA	NA	57.30832435	-106.902363	0	0.990482197	25	NoCompSupport
1438	Otididae	BeakShapepPC4	TDexp	1.49E-05	NA	NA	-1.00E-06	NA	49.75421345	-91.79414118	15.10822179	0.000518965	25	NoCompSupport
1439	Otididae	BeakShapepPC4	TDlin	5.61E-09	NA	NA	99.99994104	NA	52.26042173	-96.80655774	10.09580524	0.00636166	25	NoCompSupport
1440	Otididae	BeakShapepPC4	DDexp	1.67E-09	NA	1.164959009	NA	NA	49.50126794	-91.28825017	15.61411281	0.000402982	25	NoCompSupport
1441	Otididae	BeakShapepPC4	DDlin	1.25E-05	NA	2.29E-06	NA	NA	44.9418651	-82.16944449	24.73291849	4.22E-06	25	NoCompSupport
1442	Otididae	BeakShapepPC4	MC	2.84E-05	NA	NA	NA	-1.55E-11	43.96228353	-80.21028135	26.69208163	1.58E-06	25	NoCompSupport
1443	P10	BeakShapepPC4	BM	7.47E-05	NA	NA	NA	NA	327.1814957	-650.2807996	21.7491576	1.88E-05	184	NoCompSupport
1444	P10	BeakShapepPC4	OU	0.000137379	0.084829377	NA	NA	NA	339.0977372	-672.0299572	0	0.99380924	184	NoCompSupport
1445	P10	BeakShapepPC4	TDexp	7.47E-05	NA	NA	-1.00E-06	NA	327.1813431	-648.1971689	23.83278825	6.64E-06	184	NoCompSupport
1446	P10	BeakShapepPC4	TDlin	3.35E-08	NA	NA	99.99993651	NA	334.0151296	-661.8647419	10.16521529	0.006165305	184	NoCompSupport
1447	P10	BeakShapepPC4	DDexp	0.000178338	NA	-0.02020256	NA	NA	291.6369026	-577.108288	94.92166916	2.43E-21	184	NoCompSupport
1448	P10	BeakShapepPC4	DDlin	0.000163201	NA	-2.06E-06	NA	NA	291.551239	-576.9369608	95.09299641	2.23E-21	184	NoCompSupport
1449	P10	BeakShapepPC4	MC	0.000121492	NA	NA	NA	-3.69E-10	290.9275361	-575.6895549	96.34040227	1.19E-21	184	NoCompSupport
1450	P12	BeakShapepPC4	BM	6.36E-05	NA	NA	NA	NA	90.70173425	-177.087679	4.768671189	0.029743418	48	NoCompSupport_NotDifferentiable
1451	P12	BeakShapepPC4	OU	0.000219542	0.182277629	NA	NA	NA	94.25249943	-181.8563502	0	0.322771121	48	NoCompSupport_NotDifferentiable
1452	P12	BeakShapepPC4	TDexp	6.36E-05	NA	NA	-1.00E-06	NA	90.70170499	-174.7547613	7.101588876	0.009264121	48	NoCompSupport_NotDifferentiable
1453	P12	BeakShapepPC4	TDlin	4.95E-08	NA	NA	99.99990116	NA	92.92002329	-179.1913979	2.664952282	0.085154506	48	NoCompSupport_NotDifferentiable
1454	P12	BeakShapepPC4	DDexp	2.27E-05	NA	0.053502232	NA	NA	93.46943981	-180.290231	1.566119241	0.147508212	48	NoCompSupport_NotDifferentiable
1455	P12	BeakShapepPC4	DDlin	7.80E-11	NA	3.51E-06	NA	NA	94.17829889	-181.7079491	0.14840107	0.2996883	48	NoCompSupport_NotDifferentiable
1456	P12	BeakShapepPC4	MC	5.65E-05	NA	NA	NA	-3.69E-09	93.13777092	-179.6268932	2.229457022	0.105870321	48	NoCompSupport_NotDifferentiable
1464	P17P18	BeakShapepPC4	BM	5.93E-05	NA	NA	NA	NA	287.6422743	-571.1764405	30.5246491	2.35E-07	138	NoCompSupport
1465	P17P18	BeakShapepPC4	OU	0.000170975	0.271170772	NA	NA	NA	303.9596357	-601.7010896	0	0.999758755	138	NoCompSupport
1466	P17P18	BeakShapepPC4	TDexp	5.93E-05	NA	NA	-1.00E-06	NA	287.6421751	-569.0661683	32.63492128	8.19E-08	138	NoCompSupport
1467	P17P18	BeakShapepPC4	TDlin	5.05E-08	NA	NA	99.99987114	NA	295.6288649	-585.039548	16.66154163	0.000240928	138	NoCompSupport
1468	P17P18	BeakShapepPC4	DDexp	0.000234606	NA	-0.022489564	NA	NA	248.1349119	-490.0516421	111.6494475	5.70E-25	138	NoCompSupport
1469	P17P18	BeakShapepPC4	DDlin	6.09E-05	NA	1.81E-06	NA	NA	222.7546229	-439.291064	162.4100256	5.41E-36	138	NoCompSupport
1470	P17P18	BeakShapepPC4	MC	0.000135839	NA	NA	NA	-7.47E-10	240.4361791	-474.6541764	127.0469132	2.58E-28	138	NoCompSupport
1478	P20a	BeakShapepPC4	BM	3.14E-05	NA	NA	NA	NA	224.1044532	-444.0467442	25.40402811	2.98E-06	104	NoCompSupport
1479	P20a	BeakShapepPC4	OU	0.000463186	1.903321983	NA	NA	NA	237.8897697	-469.4507723	0	0.97993567	104	NoCompSupport
1480	P20a	BeakShapepPC4	TDexp	3.14E-05	NA	NA	-1.00E-06	NA	224.1043994	-441.8800317	27.57074065	1.01E-06	104	NoCompSupport
1481	P20a	BeakShapepPC4	TDlin	1.99E-08	NA	NA	99.9999629	NA	227.4481568	-448.5675465	20.88322581	2.86E-05	104	NoCompSupport
1482	P20a	BeakShapepPC4	DDexp	2.62E-05	NA	-0.002491853	NA	NA	232.950225	-459.571683	9.879089349	0.007014239	104	NoCompSupport
1483	P20a	BeakShapepPC4	DDlin	2.64E-05	NA	-7.11E-08	NA	NA	232.9522659	-459.5757647	9.875007603	0.007028569	104	NoCompSupport
1484	P20a	BeakShapepPC4	MC	2.29E-05	NA	NA	NA	0	232.7921941	-459.2556211	10.19515121	0.005988921	104	NoCompSupport
1485	P20b	BeakShapepPC4	BM	4.51E-05	NA	NA	NA	NA	341.4467327	-678.8032398	7.697566623	0.017023842	149	NoCompSupport
1486	P20b	BeakShapepPC4	OU	7.07E-05	0.063387906	NA	NA	NA	346.3413123	-686.5008065	0	0.7990297	149	NoCompSupport
1487	P20b	BeakShapepPC4	TDexp	4.51E-05	NA	NA	-1.00E-06	NA	341.4466518	-676.7114854	9.78932112	0.005981896	149	NoCompSupport
1488	P20b	BeakShapepPC4	TDlin	1.24E-05	NA	NA	0.235048536	NA	344.8394987	-683.4971791	3.003627343	0.177964563	149	NoCompSupport
1489	P20b	BeakShapepPC4	DDexp	4.00E-05	NA	0.039787797	NA	NA	300.844454	-595.5070898	90.99371666	1.39E-20	149	NoCompSupport
1490	P20b	BeakShapepPC4	DDlin	2.38E-05	NA	3.58E-06	NA	NA	301.208895	-596.2359719	90.26483456	2.00E-20	149	NoCompSupport
1491	P20b	BeakShapepPC4	MC	8.95E-05	NA	NA	NA	0	296.005468	-585.8291178	100.6716887	1.10E-22	149	NoCompSupport
1492	P21	BeakShapepPC4	BM	5.50E-05	NA	NA	NA	NA	218.6091043	-433.0700604	19.64538618	5.34E-05	96	NoCompSupport
1493	P21	BeakShapepPC4	OU	0.00011327	0.198532266	NA	NA	NA	229.5077233	-452.7154466	0	0.985755902	96	NoCompSupport
1494	P21	BeakShapepPC4	TDexp	5.50E-05	NA	NA	-1.00E-06	NA	218.6090406	-430.9180813	21.79736536	1.82E-05	96	NoCompSupport
1495	P21	BeakShapepPC4	TDlin	4.47E-08	NA	NA	99.99994879	NA	223.6502693	-441.0005386	11.71490805	0.002817795	96	NoCompSupport
1496	P21	BeakShapepPC4	DDexp	1.20E-05	NA	0.061361572	NA	NA	224.8122314	-443.3244628	9.390983822	0.009006233	96	NoCompSupport
1497	P21	BeakShapepPC4	DDlin	9.30E-06	NA	2.02E-06	NA	NA	223.4578998	-440.6157997	12.09964693	0.002324687	96	NoCompSupport
1498	P21	BeakShapepPC4	MC	5.50E-05	NA	NA	NA	0	218.8732721	-431.4465441	21.26890252	2.37E-05	96	NoCompSupport
1499	P7	BeakShapepPC4	BM	6.24E-05	NA	NA	NA	NA	319.3548823	-634.6145265	34.48457651	3.25E-08	151	NoCompSupport
1500	P7	BeakShapepPC4	OU	0.000132154	0.176025969	NA	NA	NA	337.6455515	-669.0991031	0	0.999983981	151	NoCompSupport
1501	P7	BeakShapepPC4	TDexp	6.24E-05	NA	NA	-1.00E-06	NA	319.354758	-632.5175161	36.58158697	1.14E-08	151	NoCompSupport
1502	P7	BeakShapepPC4	TDlin	3.55E-08	NA	NA	99.99999274	NA	326.60111	-647.01022	22.08888303	1.60E-05	151	NoCompSupport
1503	P7	BeakShapepPC4	DDexp	5.27E-05	NA	0.010663882	NA	NA	299.0907334	-591.9894668	77.10963621	1.80E-17	151	NoCompSupport
1504	P7	BeakShapepPC4	DDlin	5.49E-05	NA	7.75E-07	NA	NA	298.3964551	-590.6009101	78.49819292	9.00E-18	151	NoCompSupport
1505	P7	BeakShapepPC4	MC	5.50E-05	NA	NA	NA	0	284.8343729	-563.4767458	105.6223573	1.16E-23	151	NoCompSupport
1506	P8	BeakShapepPC4	BM	1.69E-05	NA	NA	NA	NA	87.78209375	-171.1503944	2.310180334	0.167197112	39	NoCompSupport
1507	P8	BeakShapepPC4	OU	3.50E-05	0.071458966	NA	NA	NA	90.15885879	-173.4605747	0	0.530735401	39	NoCompSupport
1508	P8	BeakShapepPC4	TDexp	1.69E-05	NA	NA	-1.00E-06	NA	87.78205575	-168.7069687	4.753606072	0.049277154	39	NoCompSupport
1509	P8	BeakShapepPC4	TDlin	7.76E-09	NA	NA	99.99996101	NA	89.37765231	-171.8981618	1.562412953	0.242998949	39	NoCompSupport
1510	P8	BeakShapepPC4	DDexp	1.74E-10	NA	0.686687378	NA	NA	86.03052095	-165.203899	8.25667569	0.008549953	39	NoCompSupport
1511	P8	BeakShapepPC4	DDlin	4.02E-11	NA	1.61E-06	NA	NA	84.01288531	-161.1686278	12.29194696	0.001136883	39	NoCompSupport
1512	P8	BeakShapepPC4	MC	2.49E-05	NA	NA	NA	-1.99E-10	81.62650353	-156.3958642	17.06471052	0.00010455	39	NoCompSupport
1513	P9	BeakShapepPC4	BM	7.56E-06	NA	NA	NA	NA	150.5816335	-296.8966003	4.356225183	0.070761514	58	NoCompSupport
1514	P9	BeakShapepPC4	OU	2.39E-05	0.117139461	NA	NA	NA	153.89914	-301.2528255	0	0.62479766	58	NoCompSupport
1515	P9	BeakShapepPC4	TDexp	7.56E-06	NA	NA	-1.00E-06	NA	150.5815944	-294.6177342	6.635091293	0.022643712	58	NoCompSupport
1516	P9	BeakShapepPC4	TDlin	4.57E-09	NA	NA	99.99996424	NA	153.1028978	-299.660341	1.59248442	0.281796631	58	NoCompSupport
1517	P9	BeakShapepPC4	DDexp	1.15E-05	NA	0.004658477	NA	NA	138.6293965	-270.7133385	30.53948693	1.46E-07	58	NoCompSupport
1518	P9	BeakShapepPC4	DDlin	3.96E-05	NA	-1.46E-06	NA	NA	139.1755655	-271.8056765	29.44714896	2.52E-07	58	NoCompSupport
1519	P9	BeakShapepPC4	MC	1.55E-05	NA	NA	NA	0	138.0942657	-269.6430769	31.60974855	8.55E-08	58	NoCompSupport
1520	Paleognathae	BeakShapepPC4	BM	5.54E-06	NA	NA	NA	NA	94.6729464	-184.9708928	0.946391865	0.16184546	52	CompSupport_NotDifferentiable
1521	Paleognathae	BeakShapepPC4	OU	6.67E-06	0.004358772	NA	NA	NA	94.80024609	-182.8262986	3.090986048	0.055386996	52	CompSupport_NotDifferentiable
1522	Paleognathae	BeakShapepPC4	TDexp	5.54E-06	NA	NA	-1.00E-06	NA	94.67291578	-182.571638	3.345646659	0.048765082	52	CompSupport_NotDifferentiable
1523	Paleognathae	BeakShapepPC4	TDlin	3.83E-06	NA	NA	0.007386891	NA	94.7526461	-182.7310987	3.186186014	0.052812339	52	CompSupport_NotDifferentiable
1524	Paleognathae	BeakShapepPC4	DDexp	5.86E-06	NA	-0.006364549	NA	NA	96.13764043	-185.5010873	0.416197361	0.210974903	52	CompSupport_NotDifferentiable
1525	Paleognathae	BeakShapepPC4	DDlin	5.69E-06	NA	-2.67E-08	NA	NA	96.13507572	-185.4959579	0.421326788	0.210434506	52	CompSupport_NotDifferentiable
1526	Paleognathae	BeakShapepPC4	MC	4.01E-06	NA	NA	NA	-0.005382403	96.34573911	-185.9172847	0	0.259780713	52	CompSupport_NotDifferentiable
1527	Petroicidae	BeakShapepPC4	BM	8.21E-06	NA	NA	NA	NA	87.09851639	-169.7525883	2.730515901	0.154633322	35	NoCompSupport
1528	Petroicidae	BeakShapepPC4	OU	0.000243564	0.822671381	NA	NA	NA	89.70309058	-172.4831042	0	0.605657473	35	NoCompSupport
1529	Petroicidae	BeakShapepPC4	TDexp	8.21E-06	NA	NA	-1.00E-06	NA	87.09847295	-167.273869	5.209235258	0.044777105	35	NoCompSupport
1530	Petroicidae	BeakShapepPC4	TDlin	2.81E-09	NA	NA	99.99994698	NA	88.32784382	-169.7326107	2.750493509	0.153096409	35	NoCompSupport
1531	Petroicidae	BeakShapepPC4	DDexp	6.04E-09	NA	0.554074655	NA	NA	86.98657432	-167.0500717	5.433032523	0.040036772	35	NoCompSupport
1532	Petroicidae	BeakShapepPC4	DDlin	2.43E-12	NA	9.26E-07	NA	NA	83.79751259	-160.6719483	11.81115597	0.001649936	35	NoCompSupport
1533	Petroicidae	BeakShapepPC4	MC	1.34E-05	NA	NA	NA	0	81.39285349	-155.8626301	16.62047417	0.000148983	35	NoCompSupport
1534	Phalacrocoracidae	BeakShapepPC4	BM	6.98E-06	NA	NA	NA	NA	53.80817146	-102.7592001	6.400734364	0.025530231	33	NoCompSupport_NotDifferentiable
1535	Phalacrocoracidae	BeakShapepPC4	OU	9.34E-05	0.777536998	NA	NA	NA	58.50304414	-109.1599344	0	0.626551174	33	NoCompSupport_NotDifferentiable
1536	Phalacrocoracidae	BeakShapepPC4	TDexp	6.98E-06	NA	NA	-1.00E-06	NA	53.80813422	-99.7701146	9.389819832	0.005727737	33	NoCompSupport_NotDifferentiable
1537	Phalacrocoracidae	BeakShapepPC4	TDlin	3.69E-09	NA	NA	100	NA	55.91634071	-103.9865276	5.173406851	0.047159102	33	NoCompSupport_NotDifferentiable
1538	Phalacrocoracidae	BeakShapepPC4	DDexp	4.70E-09	NA	1.327511159	NA	NA	57.66179106	-107.4774283	1.682506147	0.270150005	33	NoCompSupport_NotDifferentiable
1539	Phalacrocoracidae	BeakShapepPC4	DDlin	2.68E-11	NA	1.38E-06	NA	NA	55.11940286	-102.3926519	6.767282563	0.021254936	33	NoCompSupport_NotDifferentiable
1540	Phalacrocoracidae	BeakShapepPC4	MC	9.59E-06	NA	NA	NA	-0.000236878	53.35116844	-98.85618304	10.30375139	0.003626815	33	NoCompSupport_NotDifferentiable
1548	Pipridae	BeakShapepPC4	BM	5.00E-05	NA	NA	NA	NA	126.6199067	-248.9731467	11.98103776	0.002462679	48	NoCompSupport
1549	Pipridae	BeakShapepPC4	OU	0.000151872	0.313506369	NA	NA	NA	133.7498195	-260.9541844	0	0.984140306	48	NoCompSupport
1550	Pipridae	BeakShapepPC4	TDexp	5.00E-05	NA	NA	-1.00E-06	NA	126.6198748	-246.6942951	14.25988929	0.000788064	48	NoCompSupport
1551	Pipridae	BeakShapepPC4	TDlin	3.47E-08	NA	NA	100	NA	129.3924579	-252.2394614	8.714723053	0.012608951	48	NoCompSupport
1552	Pipridae	BeakShapepPC4	DDexp	0.000241459	NA	-0.062493777	NA	NA	112.6386008	-218.7317471	42.22243728	6.68E-10	48	NoCompSupport
1553	Pipridae	BeakShapepPC4	DDlin	0.000180092	NA	-4.61E-06	NA	NA	111.8848679	-217.2242813	43.72990315	3.14E-10	48	NoCompSupport
1554	Pipridae	BeakShapepPC4	MC	0.000106834	NA	NA	NA	-5.05E-09	108.4172492	-210.2890439	50.66514052	9.80E-12	48	NoCompSupport
1555	Procellariidae	BeakShapepPC4	BM	2.75E-05	NA	NA	NA	NA	253.9038459	-503.6864798	16.06044845	0.000322279	112	NoCompSupport
1556	Procellariidae	BeakShapepPC4	OU	4.31E-05	0.03898813	NA	NA	NA	262.9959131	-519.7469282	0	0.990178407	112	NoCompSupport
1557	Procellariidae	BeakShapepPC4	TDexp	2.75E-05	NA	NA	-1.00E-06	NA	253.9036046	-501.5623112	18.18461704	0.000111423	112	NoCompSupport
1558	Procellariidae	BeakShapepPC4	TDlin	5.05E-09	NA	NA	99.9999851	NA	258.3374372	-510.4299764	9.316951773	0.009387784	112	NoCompSupport
1559	Procellariidae	BeakShapepPC4	DDexp	1.78E-06	NA	0.0722926	NA	NA	246.9680287	-487.6911595	32.05576874	1.08E-07	112	NoCompSupport
1560	Procellariidae	BeakShapepPC4	DDlin	1.49E-13	NA	1.17E-06	NA	NA	236.3938656	-466.5428333	53.2040949	2.77E-12	112	NoCompSupport
1561	Procellariidae	BeakShapepPC4	MC	2.70E-05	NA	NA	NA	0	206.9192628	-407.5936277	112.1533005	4.38E-25	112	NoCompSupport
1562	Psittacidae1	BeakShapepPC4	BM	7.35E-05	NA	NA	NA	NA	264.3754258	-524.6491567	1.212347757	0.209386981	162	NoCompSupport
1563	Psittacidae1	BeakShapepPC4	OU	9.52E-05	0.026589692	NA	NA	NA	265.8928405	-525.5805528	0.280951671	0.333579816	162	NoCompSupport
1564	Psittacidae1	BeakShapepPC4	TDexp	7.35E-05	NA	NA	-1.00E-06	NA	264.3753673	-522.5456064	3.315898008	0.073142456	162	NoCompSupport
1565	Psittacidae1	BeakShapepPC4	TDlin	2.64E-08	NA	NA	99.99944309	NA	266.0333163	-525.8615044	0	0.383890747	162	NoCompSupport
1566	Psittacidae1	BeakShapepPC4	DDexp	6.19E-05	NA	0.04748261	NA	NA	231.1965948	-456.1880614	69.67344303	2.85E-16	162	NoCompSupport
1567	Psittacidae1	BeakShapepPC4	DDlin	2.53E-05	NA	8.07E-06	NA	NA	231.3384764	-456.4718246	69.38967987	3.28E-16	162	NoCompSupport
1568	Psittacidae1	BeakShapepPC4	MC	9.99E-05	NA	NA	NA	0	223.7667728	-441.3284173	84.53308711	1.69E-19	162	NoCompSupport
1569	Psittacidae2	BeakShapepPC4	BM	0.000120041	NA	NA	NA	NA	239.7712085	-475.4432435	20.89810606	2.89E-05	155	NoCompSupport
1570	Psittacidae2	BeakShapepPC4	OU	0.000249016	0.100051381	NA	NA	NA	251.2706748	-496.3413495	0	0.99836987	155	NoCompSupport
1571	Psittacidae2	BeakShapepPC4	TDexp	0.000120045	NA	NA	-1.00E-06	NA	239.7710731	-473.3421462	22.99920335	1.01E-05	155	NoCompSupport
1572	Psittacidae2	BeakShapepPC4	TDlin	3.85E-08	NA	NA	99.99997589	NA	244.8289608	-483.4579217	12.88342784	0.001591075	155	NoCompSupport
1573	Psittacidae2	BeakShapepPC4	DDexp	9.00E-05	NA	0.009678448	NA	NA	231.6888428	-457.1776856	39.16366395	3.13E-09	155	NoCompSupport
1574	Psittacidae2	BeakShapepPC4	DDlin	5.33E-05	NA	2.18E-06	NA	NA	232.0190634	-457.8381267	38.50322282	4.35E-09	155	NoCompSupport
1575	Psittacidae2	BeakShapepPC4	MC	0.000137981	NA	NA	NA	-1.77E-09	231.1543126	-456.1086252	40.23272434	1.83E-09	155	NoCompSupport
1576	Ramphastidae	BeakShapepPC4	BM	2.66E-05	NA	NA	NA	NA	274.2497088	-544.3806058	4.407789145	0.056710351	117	NoCompSupport
1577	Ramphastidae	BeakShapepPC4	OU	3.85E-05	0.038882008	NA	NA	NA	277.5141975	-548.7883949	0	0.513808853	117	NoCompSupport
1578	Ramphastidae	BeakShapepPC4	TDexp	2.66E-05	NA	NA	-1.00E-06	NA	274.249626	-542.2592521	6.52914285	0.019634336	117	NoCompSupport
1579	Ramphastidae	BeakShapepPC4	TDlin	1.03E-08	NA	NA	99.9999734	NA	277.0103322	-547.7806644	1.007730474	0.310438582	117	NoCompSupport
1580	Ramphastidae	BeakShapepPC4	DDexp	3.12E-05	NA	-0.008423044	NA	NA	275.0045172	-543.7690344	5.01936049	0.041769695	117	NoCompSupport
1581	Ramphastidae	BeakShapepPC4	DDlin	3.14E-05	NA	-2.43E-07	NA	NA	275.0248115	-543.809623	4.978771933	0.042626041	117	NoCompSupport
1582	Ramphastidae	BeakShapepPC4	MC	2.21E-05	NA	NA	NA	0	273.9812055	-541.722411	7.065983916	0.015012142	117	NoCompSupport
1583	Rhinocryptidae	BeakShapepPC4	BM	2.11E-05	NA	NA	NA	NA	50.15388326	-95.55776652	5.250739809	0.043097321	29	NoCompSupport
1584	Rhinocryptidae	BeakShapepPC4	OU	0.001058996	2.718281828	NA	NA	NA	54.20425317	-100.8085063	0	0.59516027	29	NoCompSupport
1585	Rhinocryptidae	BeakShapepPC4	TDexp	2.11E-05	NA	NA	-1.00E-06	NA	50.15385022	-92.70770044	8.100805894	0.010364928	29	NoCompSupport
1586	Rhinocryptidae	BeakShapepPC4	TDlin	1.05E-08	NA	NA	99.99992396	NA	51.85262495	-96.10524991	4.703256425	0.056667594	29	NoCompSupport
1587	Rhinocryptidae	BeakShapepPC4	DDexp	5.81E-08	NA	0.697346846	NA	NA	53.14180181	-98.68360362	2.124902714	0.205691891	29	NoCompSupport
1588	Rhinocryptidae	BeakShapepPC4	DDlin	2.52E-12	NA	2.50E-06	NA	NA	52.09698166	-96.59396333	4.214543003	0.072353167	29	NoCompSupport
1589	Rhinocryptidae	BeakShapepPC4	MC	2.01E-05	NA	NA	NA	-2.67E-09	50.62872289	-93.65744579	7.151060543	0.016664829	29	NoCompSupport
1590	S10	BeakShapepPC4	BM	7.93E-06	NA	NA	NA	NA	378.1289822	-752.1571241	3.607065	0.076356883	141	NoCompSupport
1591	S10	BeakShapepPC4	OU	1.75E-05	0.06822847	NA	NA	NA	380.9837894	-755.7641891	0	0.463566887	141	NoCompSupport
1592	S10	BeakShapepPC4	TDexp	7.93E-06	NA	NA	-1.00E-06	NA	378.1289369	-750.054484	5.70970504	0.026684908	141	NoCompSupport
1593	S10	BeakShapepPC4	TDlin	6.07E-09	NA	NA	99.99999456	NA	380.8386369	-755.473884	0.290305015	0.400934542	141	NoCompSupport
1594	S10	BeakShapepPC4	DDexp	6.00E-06	NA	0.004792254	NA	NA	377.4061835	-748.6089771	7.155211942	0.012953224	141	NoCompSupport
1595	S10	BeakShapepPC4	DDlin	5.89E-06	NA	3.69E-08	NA	NA	377.4064863	-748.6095827	7.154606337	0.012957147	141	NoCompSupport
1596	S10	BeakShapepPC4	MC	8.11E-06	NA	NA	NA	-1.56E-08	376.7237553	-747.2441208	8.520068235	0.006546408	141	NoCompSupport
1597	S11	BeakShapepPC4	BM	2.04E-05	NA	NA	NA	NA	192.5188351	-380.8662417	42.41026691	6.18E-10	106	NoCompSupport
1598	S11	BeakShapepPC4	OU	0.000886192	2.718281828	NA	NA	NA	214.8121673	-423.2765086	0	0.99999914	106	NoCompSupport
1599	S11	BeakShapepPC4	TDexp	2.04E-05	NA	NA	-1.00E-06	NA	192.5186478	-378.6894696	44.58703898	2.08E-10	106	NoCompSupport
1600	S11	BeakShapepPC4	TDlin	8.57E-09	NA	NA	100	NA	200.8338731	-395.3199201	27.9565885	8.50E-07	106	NoCompSupport
1601	S11	BeakShapepPC4	DDexp	2.39E-06	NA	0.148212689	NA	NA	196.3476397	-386.3474533	36.92905527	9.57E-09	106	NoCompSupport
1602	S11	BeakShapepPC4	DDlin	1.83E-09	NA	1.77E-06	NA	NA	192.8469784	-379.3461307	43.93037784	2.89E-10	106	NoCompSupport
1603	S11	BeakShapepPC4	MC	1.95E-05	NA	NA	NA	0	183.6537718	-360.9597175	62.31679108	2.94E-14	106	NoCompSupport
1604	S12	BeakShapepPC4	BM	6.87E-05	NA	NA	NA	NA	103.3180627	-202.3694587	0	0.493061504	67	NoCompSupport
1605	S12	BeakShapepPC4	OU	6.87E-05	9.36E-17	NA	NA	NA	103.3180627	-200.0906708	2.278787879	0.157786047	67	NoCompSupport
1606	S12	BeakShapepPC4	TDexp	8.94E-05	NA	NA	-0.019104446	NA	103.4261031	-200.3067517	2.062707031	0.175788296	67	NoCompSupport
1607	S12	BeakShapepPC4	TDlin	8.52E-05	NA	NA	-0.013832948	NA	103.412217	-200.2789795	2.090479205	0.173364154	67	NoCompSupport
1608	S12	BeakShapepPC4	DDexp	0.000309198	NA	-0.029089835	NA	NA	81.24675932	-155.9480641	46.4213946	4.10E-11	67	NoCompSupport
1609	S12	BeakShapepPC4	DDlin	0.000283177	NA	-5.21E-06	NA	NA	81.33441722	-156.1233799	46.2460788	4.47E-11	67	NoCompSupport
1610	S12	BeakShapepPC4	MC	0.000178271	NA	NA	NA	-7.59E-09	80.41652627	-154.287598	48.0818607	1.79E-11	67	NoCompSupport
1611	S3	BeakShapepPC4	BM	2.35E-05	NA	NA	NA	NA	206.3633541	-408.570864	27.13954064	1.05E-06	87	NoCompSupport
1612	S3	BeakShapepPC4	OU	0.000343534	0.735987806	NA	NA	NA	221.0130971	-435.7104046	0	0.821769749	87	NoCompSupport
1613	S3	BeakShapepPC4	TDexp	2.35E-05	NA	NA	-1.00E-06	NA	206.3632145	-406.4106396	29.29976501	3.57E-07	87	NoCompSupport
1614	S3	BeakShapepPC4	TDlin	1.23E-08	NA	NA	99.99976897	NA	213.454463	-420.5931366	15.11726803	0.000428625	87	NoCompSupport
1615	S3	BeakShapepPC4	DDexp	4.21E-06	NA	0.089918959	NA	NA	218.6021916	-430.8885938	4.821810851	0.073740695	87	NoCompSupport
1616	S3	BeakShapepPC4	DDlin	1.60E-12	NA	1.22E-06	NA	NA	218.8565702	-431.3973509	4.313053779	0.095100417	87	NoCompSupport
1617	S3	BeakShapepPC4	MC	1.82E-05	NA	NA	NA	-4.57E-09	216.4943074	-426.6728253	9.037579333	0.008959107	87	NoCompSupport
1618	S6	BeakShapepPC4	BM	4.43E-05	NA	NA	NA	NA	160.6267302	-317.059912	18.5866175	9.19E-05	77	NoCompSupport
1619	S6	BeakShapepPC4	OU	0.001650164	2.718281828	NA	NA	NA	171.0199861	-335.6465295	0	0.998560901	77	NoCompSupport
1620	S6	BeakShapepPC4	TDexp	4.43E-05	NA	NA	-1.00E-06	NA	160.6266578	-314.859873	20.78665646	3.06E-05	77	NoCompSupport
1621	S6	BeakShapepPC4	TDlin	2.16E-08	NA	NA	99.99997253	NA	164.3886618	-322.383881	13.26264846	0.001316519	77	NoCompSupport
1622	S6	BeakShapepPC4	DDexp	2.85E-05	NA	0.037245281	NA	NA	154.1552339	-301.9170252	33.72950428	4.73E-08	77	NoCompSupport
1623	S6	BeakShapepPC4	DDlin	2.46E-05	NA	1.90E-06	NA	NA	153.8508276	-301.3082126	34.33831688	3.49E-08	77	NoCompSupport
1624	S6	BeakShapepPC4	MC	3.97E-05	NA	NA	NA	0	148.9254167	-291.4573908	44.18913871	2.53E-10	77	NoCompSupport
1625	S7S8	BeakShapepPC4	BM	3.88E-05	NA	NA	NA	NA	222.8942102	-441.6488855	49.61150541	1.69E-11	105	NoCompSupport
1626	S7S8	BeakShapepPC4	OU	0.00110943	2.529935838	NA	NA	NA	248.7713719	-491.2603909	0	0.999994768	105	NoCompSupport
1627	S7S8	BeakShapepPC4	TDexp	3.88E-05	NA	NA	-1.00E-06	NA	222.8940386	-439.5057243	51.75466665	5.78E-12	105	NoCompSupport
1628	S7S8	BeakShapepPC4	TDlin	1.75E-08	NA	NA	100	NA	230.6027696	-454.9231862	36.33720475	1.29E-08	105	NoCompSupport
1629	S7S8	BeakShapepPC4	DDexp	2.03E-05	NA	0.012678516	NA	NA	235.8697686	-465.4571843	25.80320662	2.49E-06	105	NoCompSupport
1630	S7S8	BeakShapepPC4	DDlin	2.09E-05	NA	3.18E-07	NA	NA	235.6643973	-465.0464417	26.21394919	2.03E-06	105	NoCompSupport
1631	S7S8	BeakShapepPC4	MC	2.86E-05	NA	NA	NA	0	234.5900723	-462.8977917	28.36259925	6.94E-07	105	NoCompSupport
1646	Thamnophilidae	BeakShapepPC4	BM	2.23E-05	NA	NA	NA	NA	438.2163875	-872.355852	1.748314614	0.196513134	161	NoCompSupport
1647	Thamnophilidae	BeakShapepPC4	OU	3.10E-05	0.03365736	NA	NA	NA	440.1295027	-874.1041666	0	0.471013416	161	NoCompSupport
1648	Thamnophilidae	BeakShapepPC4	TDexp	2.23E-05	NA	NA	-1.00E-06	NA	438.2163257	-870.2778126	3.82635398	0.069526612	161	NoCompSupport
1649	Thamnophilidae	BeakShapepPC4	TDlin	6.28E-06	NA	NA	0.147029561	NA	439.5465679	-872.9382972	1.165869409	0.262946837	161	NoCompSupport
1650	Thamnophilidae	BeakShapepPC4	DDexp	5.70E-06	NA	0.017486767	NA	NA	415.8472668	-825.5396948	48.5644718	1.34E-11	161	NoCompSupport
1651	Thamnophilidae	BeakShapepPC4	DDlin	5.79E-07	NA	3.81E-07	NA	NA	412.7822407	-819.4096428	54.69452381	6.26E-13	161	NoCompSupport
1652	Thamnophilidae	BeakShapepPC4	MC	3.82E-05	NA	NA	NA	0	398.6356191	-791.1163995	82.9877671	4.49E-19	161	NoCompSupport
1653	Alcedinidae	BodyMass	BM	0.02258153	NA	NA	NA	NA	-56.19321907	116.5682563	0	0.459235328	91	NoCompSupport
1654	Alcedinidae	BodyMass	OU	0.022581531	1.50E-17	NA	NA	NA	-56.19321907	118.7556689	2.187412587	0.15383129	91	NoCompSupport
1655	Alcedinidae	BodyMass	TDexp	0.041682144	NA	NA	-0.021658945	NA	-55.95167614	118.2725831	1.704326726	0.195859862	91	NoCompSupport
1656	Alcedinidae	BodyMass	TDlin	0.035887245	NA	NA	-0.012912618	NA	-55.97641764	118.3220661	1.753809724	0.191073451	91	NoCompSupport
1657	Alcedinidae	BodyMass	DDexp	0.022697264	NA	0.034576233	NA	NA	-71.69975117	149.7687331	33.20047677	2.84E-08	91	NoCompSupport
1658	Alcedinidae	BodyMass	DDlin	0.02102047	NA	0.001189874	NA	NA	-71.72928831	149.8278074	33.25955107	2.75E-08	91	NoCompSupport
1659	Alcedinidae	BodyMass	MC	0.036134315	NA	NA	NA	-1.17E-08	-72.41423472	151.1977002	34.62944387	1.39E-08	91	NoCompSupport
1667	Anserinae	BodyMass	BM	0.057803994	NA	NA	NA	NA	-9.701729797	24.40345959	7.050262443	0.018971874	25	CompSupport
1668	Anserinae	BodyMass	OU	0.066357478	0.035525485	NA	NA	NA	-9.590549883	27.36291795	10.0097208	0.004319883	25	CompSupport
1669	Anserinae	BodyMass	TDexp	0.057804577	NA	NA	-1.00E-06	NA	-9.701732987	27.58528416	10.23208701	0.003865323	25	CompSupport
1670	Anserinae	BodyMass	TDlin	0.032996259	NA	NA	0.076505279	NA	-9.625148085	27.43211435	10.0789172	0.004172979	25	CompSupport
1671	Anserinae	BodyMass	DDexp	0.047812386	NA	-0.054188342	NA	NA	-5.966913276	20.11564473	2.762447582	0.161881566	25	CompSupport
1672	Anserinae	BodyMass	DDlin	0.047777111	NA	-0.002131436	NA	NA	-5.962871802	20.10756179	2.754364634	0.16253713	25	CompSupport
1673	Anserinae	BodyMass	MC	0.015041414	NA	NA	NA	-0.222827917	-4.585689485	17.35319715	0	0.644251245	25	CompSupport
1674	Antpittas	BodyMass	BM	0.009376674	NA	NA	NA	NA	-16.29931235	37.14407925	5.595351639	0.037683138	28	NoCompSupport
1675	Antpittas	BodyMass	OU	0.009376674	2.23E-17	NA	NA	NA	-16.29931235	39.74148184	8.192754237	0.010283199	28	NoCompSupport
1676	Antpittas	BodyMass	TDexp	0.160036977	NA	NA	-0.20194568	NA	-12.84663563	32.83612841	1.2874008	0.324793033	28	NoCompSupport
1677	Antpittas	BodyMass	TDlin	0.036032141	NA	NA	-0.043428095	NA	-12.20293523	31.54872761	0	0.618247312	28	NoCompSupport
1678	Antpittas	BodyMass	DDexp	0.022135333	NA	-0.037327814	NA	NA	-17.73424381	42.61134476	11.06261715	0.002448756	28	NoCompSupport
1679	Antpittas	BodyMass	DDlin	0.019615442	NA	-0.000439662	NA	NA	-17.7453437	42.63354454	11.08481694	0.002421725	28	NoCompSupport
1680	Antpittas	BodyMass	MC	0.005032381	NA	NA	NA	-0.031297343	-17.21328261	41.56942237	10.02069476	0.004122836	28	NoCompSupport
1681	Apodidae	BodyMass	BM	0.0152341	NA	NA	NA	NA	-24.34007677	53.18015354	0	0.533183715	31	NoCompSupport
1682	Apodidae	BodyMass	OU	0.0152341	2.30E-16	NA	NA	NA	-24.34007677	55.72363181	2.543478261	0.149474665	31	NoCompSupport
1683	Apodidae	BodyMass	TDexp	0.026447574	NA	NA	-0.017062284	NA	-24.27287406	55.58922638	2.40907284	0.159864987	31	NoCompSupport
1684	Apodidae	BodyMass	TDlin	4.84E-06	NA	NA	99.99997049	NA	-24.50912545	56.06172916	2.881575621	0.126226541	31	NoCompSupport
1685	Apodidae	BodyMass	DDexp	0.003809449	NA	0.190112796	NA	NA	-26.763326	60.57013026	7.389976712	0.013248412	31	NoCompSupport
1686	Apodidae	BodyMass	DDlin	1.45E-09	NA	0.00246533	NA	NA	-26.81266322	60.66880471	7.488651165	0.012610634	31	NoCompSupport
1687	Apodidae	BodyMass	MC	0.017839887	NA	NA	NA	-0.00454841	-27.66246429	62.36840683	9.188253289	0.005391046	31	NoCompSupport
1695	BC6	BodyMass	BM	0.006906522	NA	NA	NA	NA	-11.84010011	27.9659145	0	0.510574718	53	NoCompSupport
1696	BC6	BodyMass	OU	0.006906522	9.61E-217	NA	NA	NA	-11.84010011	30.26556607	2.299651568	0.161694897	53	NoCompSupport
1697	BC6	BodyMass	TDexp	0.007714662	NA	NA	-0.004845894	NA	-11.83223506	30.24983598	2.283921479	0.162971648	53	NoCompSupport
1698	BC6	BodyMass	TDlin	0.007458984	NA	NA	-0.003233007	NA	-11.83448253	30.25433092	2.288416417	0.162605786	53	NoCompSupport
1699	BC6	BodyMass	DDexp	0.005580935	NA	0.023865946	NA	NA	-17.18077737	40.94692059	12.98100608	0.000774943	53	NoCompSupport
1700	BC6	BodyMass	DDlin	0.005378174	NA	0.000188962	NA	NA	-17.20031577	40.98599739	13.02008289	0.000759949	53	NoCompSupport
1701	BC6	BodyMass	MC	0.007900199	NA	NA	NA	-0.00874097	-17.40698224	41.39933034	13.43341583	0.000618059	53	NoCompSupport
1702	Bucconidae	BodyMass	BM	0.008564132	NA	NA	NA	NA	-16.79926626	38.14398706	0	0.372281021	26	NoCompSupport
1703	Bucconidae	BodyMass	OU	0.013174554	0.019068129	NA	NA	NA	-16.5924507	40.32775855	2.183771493	0.124931209	26	NoCompSupport
1704	Bucconidae	BodyMass	TDexp	0.008564377	NA	NA	-1.00E-06	NA	-16.79927775	40.74141264	2.597425581	0.101589097	26	NoCompSupport
1705	Bucconidae	BodyMass	TDlin	3.09E-06	NA	NA	99.99999865	NA	-16.26530578	39.6734687	1.529481642	0.173279896	26	NoCompSupport
1706	Bucconidae	BodyMass	DDexp	0.001265347	NA	0.095093075	NA	NA	-17.05932333	41.26150381	3.117516751	0.078326863	26	NoCompSupport
1707	Bucconidae	BodyMass	DDlin	2.56E-10	NA	0.000471489	NA	NA	-16.70928569	40.56142852	2.417441464	0.111155294	26	NoCompSupport
1708	Bucconidae	BodyMass	MC	0.00925588	NA	NA	NA	-7.98E-09	-17.77120329	42.68526373	4.541276673	0.038436621	26	NoCompSupport
1709	Bucerotidae	BodyMass	BM	0.01783585	NA	NA	NA	NA	-40.61682314	85.51936057	5.793325669	0.028653392	57	NoCompSupport
1710	Bucerotidae	BodyMass	OU	0.01783585	1.97E-123	NA	NA	NA	-40.61682314	87.81901213	8.092977237	0.009074298	57	NoCompSupport
1711	Bucerotidae	BodyMass	TDexp	0.129625605	NA	NA	-0.083939203	NA	-36.72812096	80.04160778	0.315572885	0.443256331	57	NoCompSupport
1712	Bucerotidae	BodyMass	TDlin	0.064414662	NA	NA	-0.027218866	NA	-36.57033452	79.7260349	0	0.519015979	57	NoCompSupport
1713	Bucerotidae	BodyMass	DDexp	0.064953759	NA	-0.024714916	NA	NA	-63.17991091	132.9451877	53.21915278	1.44E-12	57	NoCompSupport
1714	Bucerotidae	BodyMass	DDlin	0.071652243	NA	-0.001855033	NA	NA	-63.03605466	132.6574752	52.93144028	1.66E-12	57	NoCompSupport
1715	Bucerotidae	BodyMass	MC	0.040109316	NA	NA	NA	0	-63.85742177	134.3002094	54.5741745	7.32E-13	57	NoCompSupport
1716	Cacatuidae	BodyMass	BM	0.010864836	NA	NA	NA	NA	-8.904450108	22.89980931	0	0.464175792	21	NoCompSupport
1717	Cacatuidae	BodyMass	OU	0.010864836	1.10E-152	NA	NA	NA	-8.904450108	26.20890022	3.309090909	0.088740634	21	NoCompSupport
1718	Cacatuidae	BodyMass	TDexp	0.062581633	NA	NA	-0.092873932	NA	-7.929855036	24.25971007	1.359900765	0.235171012	21	NoCompSupport
1719	Cacatuidae	BodyMass	TDlin	0.024256804	NA	NA	-0.025969767	NA	-8.250266893	24.90053379	2.000724479	0.170698886	21	NoCompSupport
1720	Cacatuidae	BodyMass	DDexp	6.01E-05	NA	0.454196157	NA	NA	-10.30056745	29.00113489	6.101325584	0.021968301	21	NoCompSupport
1721	Cacatuidae	BodyMass	DDlin	3.86E-10	NA	0.001390766	NA	NA	-10.7651838	29.9303676	7.030558296	0.013804356	21	NoCompSupport
1722	Cacatuidae	BodyMass	MC	0.015917209	NA	NA	NA	0	-11.69620139	31.79240277	8.892593466	0.00544102	21	NoCompSupport
1723	CC3	BodyMass	BM	0.005999356	NA	NA	NA	NA	-6.760708096	17.83720567	1.435328567	0.187110187	54	NoCompSupport
1724	CC3	BodyMass	OU	0.005999356	2.76E-123	NA	NA	NA	-6.760708096	20.17006484	3.768187742	0.058280531	54	NoCompSupport
1725	CC3	BodyMass	TDexp	0.047380984	NA	NA	-0.114924868	NA	-4.876614225	16.4018771	0	0.383508569	54	NoCompSupport
1726	CC3	BodyMass	TDlin	0.017835368	NA	NA	-0.034518468	NA	-4.909505949	16.46766055	0.065783449	0.371099507	54	NoCompSupport
1727	CC3	BodyMass	DDexp	0.013709162	NA	-0.025071597	NA	NA	-18.59960779	43.84786423	27.44598713	4.21E-07	54	NoCompSupport
1728	CC3	BodyMass	DDlin	0.013425715	NA	-0.000267546	NA	NA	-18.59597703	43.84060271	27.43872562	4.22E-07	54	NoCompSupport
1729	CC3	BodyMass	MC	0.010764893	NA	NA	NA	-4.83E-09	-18.74647741	44.14160347	27.73972637	3.63E-07	54	NoCompSupport
1730	CC4	BodyMass	BM	0.009009566	NA	NA	NA	NA	-12.46619182	29.18238364	0	0.427589949	73	NoCompSupport
1731	CC4	BodyMass	OU	0.009009566	8.49E-17	NA	NA	NA	-12.46619182	31.44302194	2.260638298	0.138081698	73	NoCompSupport
1732	CC4	BodyMass	TDexp	0.017293294	NA	NA	-0.028750126	NA	-11.94721038	30.40505906	1.222675419	0.232020786	73	NoCompSupport
1733	CC4	BodyMass	TDlin	0.013793389	NA	NA	-0.014951108	NA	-12.0845995	30.67983729	1.497453648	0.202236509	73	NoCompSupport
1734	CC4	BodyMass	DDexp	0.010756349	NA	0.015425393	NA	NA	-21.10916965	48.72897759	19.54659395	2.44E-05	73	NoCompSupport
1735	CC4	BodyMass	DDlin	0.011166688	NA	0.000143314	NA	NA	-21.12653195	48.7637022	19.58131855	2.39E-05	73	NoCompSupport
1736	CC4	BodyMass	MC	0.012676249	NA	NA	NA	-9.00E-09	-21.176244	48.86312631	19.68074266	2.28E-05	73	NoCompSupport
1737	CC5CC6b	BodyMass	BM	0.01634111	NA	NA	NA	NA	-15.00289897	34.75579795	10.61059119	0.002503057	37	CompSupport
1738	CC5CC6b	BodyMass	OU	0.03614374	0.061980947	NA	NA	NA	-13.58583396	34.77166792	10.62646116	0.002483274	37	CompSupport
1739	CC5CC6b	BodyMass	TDexp	0.016341503	NA	NA	-1.00E-06	NA	-15.00292938	37.60585876	13.460652	0.000601988	37	CompSupport
1740	CC5CC6b	BodyMass	TDlin	7.44E-06	NA	NA	100	NA	-14.07346882	35.74693764	11.60173088	0.001524922	37	CompSupport
1741	CC5CC6b	BodyMass	DDexp	0.048986321	NA	-0.127415077	NA	NA	-8.852580796	25.30516159	1.159954834	0.282260682	37	CompSupport
1742	CC5CC6b	BodyMass	DDlin	0.021892082	NA	-0.000880811	NA	NA	-9.165067669	25.93013534	1.784928581	0.206509037	37	CompSupport
1743	CC5CC6b	BodyMass	MC	0.003368486	NA	NA	NA	-0.047681957	-8.272603378	24.14520676	0	0.50411704	37	CompSupport
1744	CC5CC6c	BodyMass	BM	0.007326456	NA	NA	NA	NA	-4.906874968	14.33548907	0	0.545094375	34	NoCompSupport
1745	CC5CC6c	BodyMass	OU	0.007326456	3.72E-129	NA	NA	NA	-4.906874968	16.90465903	2.56916996	0.150863275	34	NoCompSupport
1746	CC5CC6c	BodyMass	TDexp	0.008369774	NA	NA	-0.006917922	NA	-4.899384289	16.88967767	2.554188603	0.151997587	34	NoCompSupport
1747	CC5CC6c	BodyMass	TDlin	0.008100346	NA	NA	-0.004936176	NA	-4.901068065	16.89304522	2.557556156	0.151741872	34	NoCompSupport
1748	CC5CC6c	BodyMass	DDexp	4.14E-05	NA	0.849792022	NA	NA	-11.11765769	29.32622446	14.9907354	0.000302883	34	NoCompSupport
1749	CC5CC6c	BodyMass	DDlin	3.62E-09	NA	0.005216458	NA	NA	-21.60397636	50.29886182	35.96337275	8.46E-09	34	NoCompSupport
1750	CC5CC6c	BodyMass	MC	0.037763425	NA	NA	NA	-1.45E-09	-26.22486904	59.54064717	45.2051581	8.32E-11	34	NoCompSupport
1751	CC7	BodyMass	BM	0.012901209	NA	NA	NA	NA	-79.04882256	162.1952061	15.94017472	0.000215732	129	NoCompSupport
1752	CC7	BodyMass	OU	0.012901208	8.98E-18	NA	NA	NA	-79.04882256	164.2943664	18.03933506	7.55E-05	129	NoCompSupport
1753	CC7	BodyMass	TDexp	0.093356822	NA	NA	-0.096136183	NA	-70.02915503	146.2550314	0	0.624137832	129	NoCompSupport
1754	CC7	BodyMass	TDlin	0.038457591	NA	NA	-0.029524287	NA	-70.53707896	147.2708792	1.015847864	0.375570911	129	NoCompSupport
1755	CC7	BodyMass	DDexp	0.039121722	NA	0.014133971	NA	NA	-182.6955093	371.58774	225.3327086	7.33E-50	129	NoCompSupport
1756	CC7	BodyMass	DDlin	0.034122801	NA	0.000998453	NA	NA	-183.1334289	372.463579	226.2085476	4.73E-50	129	NoCompSupport
1757	CC7	BodyMass	MC	0.072786487	NA	NA	NA	-2.07E-09	-188.0486321	382.2939856	236.0389542	3.47E-52	129	NoCompSupport
1758	Charadrii	BodyMass	BM	0.010637305	NA	NA	NA	NA	-59.31898604	122.7898708	0	0.354173086	98	NoCompSupport
1759	Charadrii	BodyMass	OU	0.010637305	9.36E-17	NA	NA	NA	-59.31898604	124.9456644	2.155793574	0.120528827	98	NoCompSupport
1760	Charadrii	BodyMass	TDexp	0.021565558	NA	NA	-0.015843937	NA	-58.40877041	123.1252331	0.335362317	0.299497053	98	NoCompSupport
1761	Charadrii	BodyMass	TDlin	0.016153009	NA	NA	-0.007502947	NA	-58.69122076	123.6901338	0.900263012	0.225801034	98	NoCompSupport
1762	Charadrii	BodyMass	DDexp	0.025749733	NA	-0.019682402	NA	NA	-84.33886174	174.9854158	52.19554498	1.64E-12	98	NoCompSupport
1763	Charadrii	BodyMass	DDlin	0.03178741	NA	-0.000815917	NA	NA	-83.85276491	174.0132221	51.22335131	2.67E-12	98	NoCompSupport
1764	Charadrii	BodyMass	MC	0.019761474	NA	NA	NA	-3.15E-11	-84.70917663	175.7260456	52.93617475	1.13E-12	98	NoCompSupport
1765	Cotingidae	BodyMass	BM	0.01771546	NA	NA	NA	NA	-34.33151391	72.89379704	0	0.465348012	58	NoCompSupport
1766	Cotingidae	BodyMass	OU	0.021159415	0.01529938	NA	NA	NA	-34.09504192	74.66067207	1.766875028	0.192356039	58	NoCompSupport
1767	Cotingidae	BodyMass	TDexp	0.017715788	NA	NA	-1.00E-06	NA	-34.33152963	75.13364749	2.239850448	0.151845008	58	NoCompSupport
1768	Cotingidae	BodyMass	TDlin	0.009250934	NA	NA	0.051222593	NA	-34.10499532	74.68057888	1.786781837	0.190450938	58	NoCompSupport
1769	Cotingidae	BodyMass	DDexp	0.011341752	NA	0.06477935	NA	NA	-53.42798807	113.3265644	40.43276734	7.73E-10	58	NoCompSupport
1770	Cotingidae	BodyMass	DDlin	2.81E-07	NA	0.002525799	NA	NA	-52.77201147	112.0146112	39.12081413	1.49E-09	58	NoCompSupport
1771	Cotingidae	BodyMass	MC	0.043171529	NA	NA	NA	-1.88E-09	-58.82768312	124.1259545	51.23215742	3.49E-12	58	NoCompSupport
1772	Cracidae	BodyMass	BM	0.018965599	NA	NA	NA	NA	-8.034309634	20.38440874	0	0.37634484	46	NoCompSupport
1773	Cracidae	BodyMass	OU	0.018965599	2.64E-118	NA	NA	NA	-8.034309634	22.71726792	2.332859175	0.117222784	46	NoCompSupport
1774	Cracidae	BodyMass	TDexp	0.05872272	NA	NA	-0.112543893	NA	-7.233371606	21.11539186	0.730983119	0.261128936	46	NoCompSupport
1775	Cracidae	BodyMass	TDlin	0.044221836	NA	NA	-0.054791929	NA	-7.295889921	21.24042849	0.856019748	0.24530344	46	NoCompSupport
1776	Cracidae	BodyMass	DDexp	0.012906057	NA	0.119403741	NA	NA	-31.91533636	70.47932136	50.09491262	4.98E-12	46	NoCompSupport
1777	Cracidae	BodyMass	DDlin	2.20E-09	NA	0.006036901	NA	NA	-31.36326399	69.37517664	48.99076789	8.66E-12	46	NoCompSupport
1778	Cracidae	BodyMass	MC	0.068991685	NA	NA	NA	-8.18E-08	-34.50467873	75.65800611	55.27359737	3.74E-13	46	NoCompSupport
1779	Cuculidae	BodyMass	BM	0.012281783	NA	NA	NA	NA	-84.836322	173.7743389	0	0.487457654	134	NoCompSupport
1780	Cuculidae	BodyMass	OU	0.012451987	0.000627073	NA	NA	NA	-84.8310463	175.8672208	2.092881892	0.171188019	134	NoCompSupport
1781	Cuculidae	BodyMass	TDexp	0.012282479	NA	NA	-1.00E-06	NA	-84.83633042	175.8777891	2.10345013	0.170285827	134	NoCompSupport
1782	Cuculidae	BodyMass	TDlin	0.011534637	NA	NA	0.001148744	NA	-84.83174472	175.8686176	2.094278724	0.1710685	134	NoCompSupport
1783	Cuculidae	BodyMass	DDexp	0.007267613	NA	0.054051917	NA	NA	-109.5630482	225.3312246	51.55688569	3.11E-12	134	NoCompSupport
1784	Cuculidae	BodyMass	DDlin	0.002966202	NA	0.001082483	NA	NA	-109.722843	225.6508142	51.87647531	2.65E-12	134	NoCompSupport
1785	Cuculidae	BodyMass	MC	0.020899445	NA	NA	NA	-1.09E-08	-116.9917936	240.1887154	66.41437648	1.85E-15	134	NoCompSupport
1786	EurylaimidaePittidae	BodyMass	BM	0.014745558	NA	NA	NA	NA	-26.61120446	57.54673323	0.659366094	0.266308451	51	NoCompSupport
1787	EurylaimidaePittidae	BodyMass	OU	0.022550906	0.03461898	NA	NA	NA	-25.11035024	56.88736714	0	0.370309179	51	NoCompSupport
1788	EurylaimidaePittidae	BodyMass	TDexp	0.014746068	NA	NA	-1.00E-06	NA	-26.61124947	59.88916561	3.001798471	0.082552878	51	NoCompSupport
1789	EurylaimidaePittidae	BodyMass	TDlin	4.45E-06	NA	NA	99.99998268	NA	-25.38928315	57.44523297	0.557865833	0.280172465	51	NoCompSupport
1790	EurylaimidaePittidae	BodyMass	DDexp	0.021664967	NA	-0.009272835	NA	NA	-32.54419573	71.75505813	14.86769099	0.00021882	51	NoCompSupport
1791	EurylaimidaePittidae	BodyMass	DDlin	0.023284271	NA	-0.000353742	NA	NA	-32.52280287	71.7122724	14.82490526	0.000223551	51	NoCompSupport
1792	EurylaimidaePittidae	BodyMass	MC	0.019855611	NA	NA	NA	-8.49E-09	-32.56340667	71.79348	14.90611286	0.000214656	51	NoCompSupport
1793	Falconidae	BodyMass	BM	0.023462459	NA	NA	NA	NA	-38.65643183	81.57373323	0	0.509072297	63	NoCompSupport
1794	Falconidae	BodyMass	OU	0.023793009	0.000994466	NA	NA	NA	-38.65458058	83.8424945	2.268761268	0.163728474	63	NoCompSupport
1795	Falconidae	BodyMass	TDexp	0.023463276	NA	NA	-1.00E-06	NA	-38.6564337	83.84620073	2.272467495	0.163425347	63	NoCompSupport
1796	Falconidae	BodyMass	TDlin	0.021582161	NA	NA	0.00246063	NA	-38.65430642	83.84194617	2.268212942	0.163773368	63	NoCompSupport
1797	Falconidae	BodyMass	DDexp	0.033510179	NA	0.019914542	NA	NA	-52.40714868	111.3476307	29.77389745	1.74E-07	63	NoCompSupport
1798	Falconidae	BodyMass	DDlin	0.031700974	NA	0.000952262	NA	NA	-52.39651387	111.3263611	29.75262783	1.76E-07	63	NoCompSupport
1799	Falconidae	BodyMass	MC	0.041242723	NA	NA	NA	-6.81E-10	-52.47374358	111.4808205	29.90708726	1.63E-07	63	NoCompSupport
1800	Lari	BodyMass	BM	0.063186521	NA	NA	NA	NA	-109.4075532	222.9126674	11.09175875	0.003555238	144	NoCompSupport
1801	Lari	BodyMass	OU	0.086679447	0.061339808	NA	NA	NA	-102.8120936	211.8209086	0	0.910780048	144	NoCompSupport
1802	Lari	BodyMass	TDexp	0.063187977	NA	NA	-1.00E-06	NA	-109.4076614	225.0120441	13.19113549	0.0012445	144	NoCompSupport
1803	Lari	BodyMass	TDlin	2.86E-05	NA	NA	99.99999945	NA	-105.1905882	216.5778977	4.75698911	0.084420214	144	NoCompSupport
1804	Lari	BodyMass	DDexp	0.069234746	NA	0.047926522	NA	NA	-162.3213889	330.839499	119.0185904	1.30E-26	144	NoCompSupport
1805	Lari	BodyMass	DDlin	7.21E-08	NA	0.011185286	NA	NA	-160.7273914	327.6515041	115.8305955	6.41E-26	144	NoCompSupport
1806	Lari	BodyMass	MC	0.170942051	NA	NA	NA	-1.29E-07	-172.0796011	350.3559235	138.5350149	7.53E-31	144	NoCompSupport
1807	M1	BodyMass	BM	0.00732493	NA	NA	NA	NA	-21.46514415	47.05794787	0	0.477763565	112	NoCompSupport
1808	M1	BodyMass	OU	0.00732493	2.21E-16	NA	NA	NA	-21.46514415	49.18835281	2.130404942	0.164665066	112	NoCompSupport
1809	M1	BodyMass	TDexp	0.010052475	NA	NA	-0.012127504	NA	-21.37913205	49.01632861	1.958380738	0.179455202	112	NoCompSupport
1810	M1	BodyMass	TDlin	0.009500644	NA	NA	-0.008710736	NA	-21.38662169	49.0313079	1.973360032	0.178116167	112	NoCompSupport
1811	M1	BodyMass	DDexp	0.057552623	NA	-0.056672077	NA	NA	-62.11402903	130.4861226	83.4281747	3.66E-19	112	NoCompSupport
1812	M1	BodyMass	DDlin	0.037516983	NA	-0.000815235	NA	NA	-62.79126779	131.8406001	84.78265223	1.86E-19	112	NoCompSupport
1813	M1	BodyMass	MC	0.020234292	NA	NA	NA	-1.26E-08	-70.73783497	147.7337345	100.6757866	6.57E-23	112	NoCompSupport
1814	M4	BodyMass	BM	0.014678774	NA	NA	NA	NA	-33.30611349	70.74705844	2.832442265	0.108535585	145	NoCompSupport
1815	M4	BodyMass	OU	0.022518094	0.058236954	NA	NA	NA	-30.82094445	67.91461617	0	0.447331182	145	NoCompSupport
1816	M4	BodyMass	TDexp	0.014679076	NA	NA	-1.00E-06	NA	-33.30615786	72.885043	4.970426825	0.037266165	145	NoCompSupport
1817	M4	BodyMass	TDlin	7.27E-06	NA	NA	99.99997031	NA	-30.98489169	68.24251066	0.327894488	0.379688803	145	NoCompSupport
1818	M4	BodyMass	DDexp	0.020533683	NA	-0.022146144	NA	NA	-34.5230128	75.31875287	7.404136702	0.011036753	145	NoCompSupport
1819	M4	BodyMass	DDlin	0.020039943	NA	-0.000326593	NA	NA	-34.46505069	75.20282866	7.288212486	0.011695369	145	NoCompSupport
1820	M4	BodyMass	MC	0.015635893	NA	NA	NA	-2.34E-09	-35.43220661	77.1371405	9.222524325	0.004446143	145	NoCompSupport
1821	M5	BodyMass	BM	0.007265753	NA	NA	NA	NA	-9.538346337	23.19550456	0	0.449955508	142	NoCompSupport
1822	M5	BodyMass	OU	0.007265753	1.36E-16	NA	NA	NA	-9.538346337	25.31669267	2.121188119	0.15579712	142	NoCompSupport
1823	M5	BodyMass	TDexp	0.010336905	NA	NA	-0.021929984	NA	-9.271542964	24.78308593	1.587581373	0.203437335	142	NoCompSupport
1824	M5	BodyMass	TDlin	0.009333882	NA	NA	-0.013599344	NA	-9.335622618	24.91124524	1.715740681	0.190810038	142	NoCompSupport
1825	M5	BodyMass	DDexp	0.020864238	NA	-0.03060467	NA	NA	-41.81387738	89.86775477	66.67225021	1.50E-15	142	NoCompSupport
1826	M5	BodyMass	DDlin	0.019887765	NA	-0.000428194	NA	NA	-41.79591631	89.83183261	66.63632806	1.53E-15	142	NoCompSupport
1827	M5	BodyMass	MC	0.013547475	NA	NA	NA	0	-42.58943669	91.41887338	68.22336883	6.90E-16	142	NoCompSupport
1828	Meropidae	BodyMass	BM	0.017603593	NA	NA	NA	NA	-14.30958756	33.1906037	0	0.400616236	26	NoCompSupport
1829	Meropidae	BodyMass	OU	0.024376427	0.032993073	NA	NA	NA	-13.65809554	34.51619108	1.325587383	0.206481385	26	NoCompSupport
1830	Meropidae	BodyMass	TDexp	0.017604312	NA	NA	-1.00E-06	NA	-14.30960812	35.81921623	2.628612532	0.107629813	26	NoCompSupport
1831	Meropidae	BodyMass	TDlin	4.41E-06	NA	NA	99.99997665	NA	-13.78253566	34.76507133	1.574467627	0.182321231	26	NoCompSupport
1832	Meropidae	BodyMass	DDexp	0.003296884	NA	0.131763148	NA	NA	-14.88001101	36.96002202	3.769418323	0.060842879	26	NoCompSupport
1833	Meropidae	BodyMass	DDlin	0.002353423	NA	0.001539012	NA	NA	-15.36296064	37.92592129	4.735317586	0.037537677	26	NoCompSupport
1834	Meropidae	BodyMass	MC	0.022268427	NA	NA	NA	-1.37E-09	-17.46862239	42.13724479	8.946641086	0.004570778	26	NoCompSupport
1835	Musophagidae	BodyMass	BM	0.002404676	NA	NA	NA	NA	-3.703202342	12.11228704	2.339218627	0.10369804	22	CompSupport_NotDifferentiable
1836	Musophagidae	BodyMass	OU	0.002404676	3.49E-54	NA	NA	NA	-3.703202342	14.90640468	5.133336274	0.025646943	22	CompSupport_NotDifferentiable
1837	Musophagidae	BodyMass	TDexp	0.022102632	NA	NA	-0.051586837	NA	-2.590622822	12.68124564	2.908177235	0.07802302	22	CompSupport_NotDifferentiable
1838	Musophagidae	BodyMass	TDlin	0.012982256	NA	NA	-0.016513537	NA	-1.697365863	10.89473173	1.121663316	0.190615987	22	CompSupport_NotDifferentiable
1839	Musophagidae	BodyMass	DDexp	0.006001597	NA	-0.0763581	NA	NA	-2.030255466	11.56051093	1.787442523	0.136642942	22	CompSupport_NotDifferentiable
1840	Musophagidae	BodyMass	DDlin	0.004648019	NA	-0.000169399	NA	NA	-2.069462383	11.63892477	1.865856356	0.131389257	22	CompSupport_NotDifferentiable
1841	Musophagidae	BodyMass	MC	0.000842016	NA	NA	NA	-0.023870516	-1.136534205	9.77306841	0	0.333983812	22	CompSupport_NotDifferentiable
1842	Odontophoridae	BodyMass	BM	0.006721433	NA	NA	NA	NA	-3.191018359	11.04870339	0	0.469516487	30	NoCompSupport
1843	Odontophoridae	BodyMass	OU	0.006721433	8.74E-217	NA	NA	NA	-3.191018359	13.79380142	2.745098039	0.119003677	30	NoCompSupport
1844	Odontophoridae	BodyMass	TDexp	0.017316323	NA	NA	-0.06124911	NA	-2.843827516	13.09941974	2.050716353	0.168400528	30	NoCompSupport
1845	Odontophoridae	BodyMass	TDlin	0.012050888	NA	NA	-0.027451598	NA	-2.902183641	13.21613199	2.167428603	0.158854567	30	NoCompSupport
1846	Odontophoridae	BodyMass	DDexp	0.020654857	NA	-0.152371937	NA	NA	-4.820672229	17.05310916	6.004405778	0.023324412	30	NoCompSupport
1847	Odontophoridae	BodyMass	DDlin	0.016764812	NA	-0.001289601	NA	NA	-4.458639398	16.3290435	5.280340117	0.033499595	30	NoCompSupport
1848	Odontophoridae	BodyMass	MC	0.005471388	NA	NA	NA	-0.03585027	-4.659602976	16.73097066	5.682267272	0.027400733	30	NoCompSupport
1849	Otididae	BodyMass	BM	0.014989939	NA	NA	NA	NA	-12.44437152	29.68874304	0	0.574516609	25	NoCompSupport
1850	Otididae	BodyMass	OU	0.014989939	2.53E-17	NA	NA	NA	-12.44437152	32.60302875	2.914285714	0.133805352	25	NoCompSupport
1851	Otididae	BodyMass	TDexp	0.021169783	NA	NA	-0.016920536	NA	-12.3531491	32.42058392	2.731840884	0.146585454	25	NoCompSupport
1852	Otididae	BodyMass	TDlin	0.019216064	NA	NA	-0.010507888	NA	-12.37434326	32.46297223	2.774229195	0.143511391	25	NoCompSupport
1853	Otididae	BodyMass	DDexp	0.005182621	NA	0.23500097	NA	NA	-17.72751959	43.1693249	13.48058186	0.000679253	25	NoCompSupport
1854	Otididae	BodyMass	DDlin	0.001681806	NA	0.00392291	NA	NA	-17.92978989	43.5738655	13.88512246	0.000554864	25	NoCompSupport
1855	Otididae	BodyMass	MC	0.029015731	NA	NA	NA	-2.08E-09	-18.39896544	44.51221659	14.82347355	0.000347077	25	NoCompSupport
1856	P10	BodyMass	BM	0.011568558	NA	NA	NA	NA	-48.50586299	101.0939178	0.972049065	0.254214927	184	NoCompSupport
1857	P10	BodyMass	OU	0.013912726	0.020000379	NA	NA	NA	-46.97817572	100.1218687	0	0.413312767	184	NoCompSupport
1858	P10	BodyMass	TDexp	0.011568812	NA	NA	-1.00E-06	NA	-48.50593915	103.1773955	3.05552685	0.089697346	184	NoCompSupport
1859	P10	BodyMass	TDlin	0.005781592	NA	NA	0.047371245	NA	-47.51024541	101.1860081	1.064139376	0.24277496	184	NoCompSupport
1860	P10	BodyMass	DDexp	0.076855907	NA	-0.060835241	NA	NA	-105.7785243	217.7225658	117.6006971	1.20E-26	184	NoCompSupport
1861	P10	BodyMass	DDlin	0.048728366	NA	-0.001062744	NA	NA	-107.5158541	221.1972255	121.0753568	2.11E-27	184	NoCompSupport
1862	P10	BodyMass	MC	0.02693904	NA	NA	NA	-3.20E-09	-111.479247	229.1240112	129.0021425	4.02E-29	184	NoCompSupport
1863	P12	BodyMass	BM	0.009873793	NA	NA	NA	NA	-12.70628289	29.72835525	1.578964392	0.18902495	48	NoCompSupport
1864	P12	BodyMass	OU	0.009873793	3.99E-18	NA	NA	NA	-12.70628289	32.06121443	3.911823567	0.058876936	48	NoCompSupport
1865	P12	BodyMass	TDexp	0.036201415	NA	NA	-0.119794045	NA	-10.75037111	28.14939086	0	0.416281291	48	NoCompSupport
1866	P12	BodyMass	TDlin	0.024315141	NA	NA	-0.049927539	NA	-10.96530045	28.57924955	0.429858694	0.335771835	48	NoCompSupport
1867	P12	BodyMass	DDexp	0.023894584	NA	-0.029557151	NA	NA	-21.16306318	48.97477502	20.82538416	1.25E-05	48	NoCompSupport
1868	P12	BodyMass	DDlin	0.02045382	NA	-0.000334218	NA	NA	-21.20486538	49.0583794	20.90898854	1.20E-05	48	NoCompSupport
1869	P12	BodyMass	MC	0.009258836	NA	NA	NA	-0.044903409	-20.66989795	47.98844455	19.83905369	2.05E-05	48	NoCompSupport
1877	P17P18	BodyMass	BM	0.027119171	NA	NA	NA	NA	-61.46745897	127.043026	9.903585546	0.006237161	138	NoCompSupport
1878	P17P18	BodyMass	OU	0.04181141	0.083815217	NA	NA	NA	-55.46062934	117.1394405	0	0.882110945	138	NoCompSupport
1879	P17P18	BodyMass	TDexp	0.027119499	NA	NA	-1.00E-06	NA	-61.46753439	129.1532506	12.0138101	0.002171488	138	NoCompSupport
1880	P17P18	BodyMass	TDlin	0.0023829	NA	NA	0.937876807	NA	-57.54720159	121.312585	4.173144495	0.109480406	138	NoCompSupport
1881	P17P18	BodyMass	DDexp	0.055759824	NA	-0.013039131	NA	NA	-79.49595004	165.2100819	48.0706414	3.21E-11	138	NoCompSupport
1882	P17P18	BodyMass	DDlin	0.051120448	NA	-0.000400947	NA	NA	-79.87473868	165.9676592	48.82821868	2.20E-11	138	NoCompSupport
1883	P17P18	BodyMass	MC	0.039124832	NA	NA	NA	-1.18E-10	-82.10394871	170.4260792	53.28663873	2.37E-12	138	NoCompSupport
1891	P20a	BodyMass	BM	0.007304666	NA	NA	NA	NA	14.25707394	-24.35198571	0	0.466133179	104	NoCompSupport
1892	P20a	BodyMass	OU	0.007304666	4.94E-202	NA	NA	NA	14.25707394	-22.18538075	2.166604961	0.157774832	104	NoCompSupport
1893	P20a	BodyMass	TDexp	0.013125919	NA	NA	-0.040532581	NA	14.43749673	-22.54622634	1.805759368	0.188970648	104	NoCompSupport
1894	P20a	BodyMass	TDlin	0.011620521	NA	NA	-0.02541387	NA	14.42765227	-22.52653742	1.825448293	0.187119461	104	NoCompSupport
1895	P20a	BodyMass	DDexp	0.007987296	NA	0.01125387	NA	NA	1.919704862	2.489357399	26.84134311	6.92E-07	104	NoCompSupport
1896	P20a	BodyMass	DDlin	0.007939838	NA	0.000107851	NA	NA	1.90130175	2.526163624	26.87814934	6.79E-07	104	NoCompSupport
1897	P20a	BodyMass	MC	0.010145307	NA	NA	NA	-2.50E-09	1.611877451	3.105012222	27.45699793	5.09E-07	104	NoCompSupport
1898	P20b	BodyMass	BM	0.009252935	NA	NA	NA	NA	-20.62694239	45.34411035	0	0.458124855	149	NoCompSupport
1899	P20b	BodyMass	OU	0.010280341	0.012134336	NA	NA	NA	-20.43652698	47.05487214	1.710761792	0.194758603	149	NoCompSupport
1900	P20b	BodyMass	TDexp	0.009253038	NA	NA	-1.00E-06	NA	-20.62695834	47.43573486	2.091624508	0.160987947	149	NoCompSupport
1901	P20b	BodyMass	TDlin	0.007489363	NA	NA	0.02190039	NA	-20.48185003	47.14551825	1.801407902	0.186128595	149	NoCompSupport
1902	P20b	BodyMass	DDexp	0.009414199	NA	0.025550454	NA	NA	-52.68149982	111.5448178	66.20070747	1.93E-15	149	NoCompSupport
1903	P20b	BodyMass	DDlin	0.008583307	NA	0.000377457	NA	NA	-52.79088352	111.7635852	66.41947487	1.73E-15	149	NoCompSupport
1904	P20b	BodyMass	MC	0.014568858	NA	NA	NA	0	-54.47853133	115.1388809	69.7947705	3.20E-16	149	NoCompSupport
1905	P21	BodyMass	BM	0.032221418	NA	NA	NA	NA	-49.07707888	102.3023059	0	0.441685835	96	NoCompSupport
1906	P21	BodyMass	OU	0.037549298	0.026814125	NA	NA	NA	-48.81706381	103.9341276	1.631821718	0.195329522	96	NoCompSupport
1907	P21	BodyMass	TDexp	0.032221791	NA	NA	-1.00E-06	NA	-49.07708859	104.4541772	2.151871281	0.150605406	96	NoCompSupport
1908	P21	BodyMass	TDlin	0.009850021	NA	NA	0.203444477	NA	-48.73337827	103.7667565	1.464450637	0.212379237	96	NoCompSupport
1909	P21	BodyMass	DDexp	0.026013415	NA	0.038761847	NA	NA	-75.72364611	157.7472922	55.44498632	4.03E-13	96	NoCompSupport
1910	P21	BodyMass	DDlin	0.016299548	NA	0.002247464	NA	NA	-75.7028366	157.7056732	55.4033673	4.12E-13	96	NoCompSupport
1911	P21	BodyMass	MC	0.064540775	NA	NA	NA	-2.69E-09	-77.96855881	162.2371176	59.93481172	4.27E-14	96	NoCompSupport
1912	P7	BodyMass	BM	0.005716082	NA	NA	NA	NA	27.96757215	-51.83990621	0	0.348468297	151	NoCompSupport
1913	P7	BodyMass	OU	0.005716082	6.07E-204	NA	NA	NA	27.96757215	-49.74314431	2.096761905	0.122139802	151	NoCompSupport
1914	P7	BodyMass	TDexp	0.013872636	NA	NA	-0.056514561	NA	28.71126786	-51.23053573	0.609370482	0.25694499	151	NoCompSupport
1915	P7	BodyMass	TDlin	0.011559458	NA	NA	-0.031546369	NA	28.76984963	-51.34769925	0.492206958	0.272446912	151	NoCompSupport
1916	P7	BodyMass	DDexp	0.008605651	NA	0.006806291	NA	NA	-18.14575771	42.48351542	94.32342163	1.15E-21	151	NoCompSupport
1917	P7	BodyMass	DDlin	0.008687987	NA	7.21E-05	NA	NA	-18.31788418	42.82776837	94.66767458	9.67E-22	151	NoCompSupport
1918	P7	BodyMass	MC	0.011978438	NA	NA	NA	-7.05E-11	-19.69812323	45.58824646	97.42815268	2.43E-22	151	NoCompSupport
1919	P8	BodyMass	BM	0.012526966	NA	NA	NA	NA	-17.93290293	40.27959897	11.2225694	0.00174295	39	NoCompSupport_NotDifferentiable
1920	P8	BodyMass	OU	0.637001775	2.718281828	NA	NA	NA	-11.09994335	29.05702957	0	0.476688682	39	NoCompSupport_NotDifferentiable
1921	P8	BodyMass	TDexp	0.01252733	NA	NA	-1.00E-06	NA	-17.9329629	42.72306866	13.66603909	0.000513679	39	NoCompSupport_NotDifferentiable
1922	P8	BodyMass	TDlin	5.35E-06	NA	NA	100	NA	-15.17955601	37.21625489	8.159225321	0.00806272	39	NoCompSupport_NotDifferentiable
1923	P8	BodyMass	DDexp	4.36E-10	NA	0.960034506	NA	NA	-11.11677262	29.0906881	0.033658536	0.468733488	39	NoCompSupport_NotDifferentiable
1924	P8	BodyMass	DDlin	3.24E-10	NA	0.000718267	NA	NA	-13.57425914	34.00566113	4.948631563	0.040147005	39	NoCompSupport_NotDifferentiable
1925	P8	BodyMass	MC	0.010947921	NA	NA	NA	-3.29E-10	-15.85302483	38.56319251	9.506162949	0.004111476	39	NoCompSupport_NotDifferentiable
1926	P9	BodyMass	BM	0.004183144	NA	NA	NA	NA	-1.009615147	6.285896961	0	0.509618082	58	NoCompSupport
1927	P9	BodyMass	OU	0.004183145	7.17E-91	NA	NA	NA	-1.009615147	8.56468484	2.278787879	0.163084366	58	NoCompSupport
1928	P9	BodyMass	TDexp	0.004424048	NA	NA	-0.003626077	NA	-1.005887035	8.557228614	2.271331654	0.163693497	58	NoCompSupport
1929	P9	BodyMass	TDlin	0.004385046	NA	NA	-0.002971027	NA	-1.006433948	8.558322441	2.27242548	0.163603996	58	NoCompSupport
1930	P9	BodyMass	DDexp	0.008099942	NA	0.000180586	NA	NA	-16.94080727	40.42706909	34.14117213	1.97E-08	58	NoCompSupport
1931	P9	BodyMass	DDlin	0.007302572	NA	4.81E-05	NA	NA	-16.94049721	40.42644897	34.14055201	1.97E-08	58	NoCompSupport
1932	P9	BodyMass	MC	0.008112902	NA	NA	NA	0	-16.94084174	40.42713802	34.14124106	1.97E-08	58	NoCompSupport
1933	Paleognathae	BodyMass	BM	0.011307351	NA	NA	NA	NA	-38.7098807	81.7947614	71.60109111	2.83E-16	52	NoCompSupport
1934	Paleognathae	BodyMass	OU	0.011307351	9.52E-207	NA	NA	NA	-38.7098807	84.19395495	74.00028466	8.53E-17	52	NoCompSupport
1935	Paleognathae	BodyMass	TDexp	0.173494109	NA	NA	-0.054259367	NA	-32.78981894	72.35383142	62.16016113	3.18E-14	52	NoCompSupport
1936	Paleognathae	BodyMass	TDlin	0.076989877	NA	NA	-0.0138672	NA	-1.709738372	10.19367029	0	1	52	NoCompSupport
1937	Paleognathae	BodyMass	DDexp	0.04060552	NA	-0.051334384	NA	NA	-42.00557581	90.78534518	80.59167488	3.16E-18	52	NoCompSupport
1938	Paleognathae	BodyMass	DDlin	0.029357477	NA	-0.000668618	NA	NA	-42.1359597	91.04611294	80.85244265	2.77E-18	52	NoCompSupport
1939	Paleognathae	BodyMass	MC	0.003988924	NA	NA	NA	-0.022515822	-38.52776136	83.82971627	73.63604598	1.02E-16	52	NoCompSupport
1940	Petroicidae	BodyMass	BM	0.004388184	NA	NA	NA	NA	-7.117656945	18.67975833	0	0.39158988	35	NoCompSupport
1941	Petroicidae	BodyMass	OU	0.004388184	1.71E-18	NA	NA	NA	-7.117656945	21.15839081	2.478632479	0.113397441	35	NoCompSupport
1942	Petroicidae	BodyMass	TDexp	0.012325339	NA	NA	-0.039295188	NA	-6.335002894	19.59308271	0.913324375	0.248030787	35	NoCompSupport
1943	Petroicidae	BodyMass	TDlin	0.009224336	NA	NA	-0.018600827	NA	-6.339241366	19.60155965	0.921801319	0.24698174	35	NoCompSupport
1944	Petroicidae	BodyMass	DDexp	0.000623554	NA	0.23790101	NA	NA	-21.32470107	49.57247906	30.89272073	7.67E-08	35	NoCompSupport
1945	Petroicidae	BodyMass	DDlin	1.24E-09	NA	0.001043782	NA	NA	-21.6133713	50.14981952	31.47006119	5.74E-08	35	NoCompSupport
1946	Petroicidae	BodyMass	MC	0.012492495	NA	NA	NA	-6.39E-11	-22.85793036	52.63893764	33.9591793	1.65E-08	35	NoCompSupport
1947	Phalacrocoracidae	BodyMass	BM	0.015968345	NA	NA	NA	NA	-11.94261188	28.74236661	0.981340884	0.236661298	33	CompSupport_NotDifferentiable
1948	Phalacrocoracidae	BodyMass	OU	0.049355379	0.107382223	NA	NA	NA	-10.75840626	29.36296637	1.60194064	0.173526464	33	CompSupport_NotDifferentiable
1949	Phalacrocoracidae	BodyMass	TDexp	0.01596863	NA	NA	-1.00E-06	NA	-11.94262948	31.73141281	3.970387079	0.053096282	33	CompSupport_NotDifferentiable
1950	Phalacrocoracidae	BodyMass	TDlin	9.62E-06	NA	NA	100	NA	-10.94347072	29.73309529	1.972069555	0.144209292	33	CompSupport_NotDifferentiable
1951	Phalacrocoracidae	BodyMass	DDexp	4.54E-08	NA	2.264001421	NA	NA	-9.957435942	27.76102573	0	0.386565158	33	CompSupport_NotDifferentiable
1952	Phalacrocoracidae	BodyMass	DDlin	1.03E-09	NA	0.00492283	NA	NA	-14.40127627	36.64870638	8.887680651	0.004542421	33	CompSupport_NotDifferentiable
1953	Phalacrocoracidae	BodyMass	MC	0.024494208	NA	NA	NA	-4.99E-09	-15.57891709	39.00398802	11.24296229	0.001399086	33	CompSupport_NotDifferentiable
1961	Pipridae	BodyMass	BM	0.009973618	NA	NA	NA	NA	-0.457756933	5.182180533	0	0.294082092	48	NoCompSupport_NotDifferentiable
1962	Pipridae	BodyMass	OU	0.011216951	0.018914734	NA	NA	NA	-0.356527929	7.258510404	2.076329871	0.104135613	48	NoCompSupport_NotDifferentiable
1963	Pipridae	BodyMass	TDexp	0.0099737	NA	NA	-1.00E-06	NA	-0.457762371	7.460979288	2.278798755	0.094109554	48	NoCompSupport_NotDifferentiable
1964	Pipridae	BodyMass	TDlin	7.69E-06	NA	NA	99.99986565	NA	-0.25518564	7.055825825	1.873645292	0.115242235	48	NoCompSupport_NotDifferentiable
1965	Pipridae	BodyMass	DDexp	0.009436827	NA	0.002356873	NA	NA	-0.133691478	6.812837501	1.630656968	0.130129547	48	NoCompSupport_NotDifferentiable
1966	Pipridae	BodyMass	DDlin	0.00945947	NA	2.16E-05	NA	NA	-0.134050784	6.813556114	1.631375581	0.130082799	48	NoCompSupport_NotDifferentiable
1967	Pipridae	BodyMass	MC	0.009305924	NA	NA	NA	-0.009677857	-0.117768672	6.780991889	1.598811357	0.132218159	48	NoCompSupport_NotDifferentiable
1968	Procellariidae	BodyMass	BM	0.019708216	NA	NA	NA	NA	-81.42188789	166.9649879	1.950457322	0.177503193	112	NoCompSupport
1969	Procellariidae	BodyMass	OU	0.019708216	4.41E-215	NA	NA	NA	-81.42188789	169.0886737	4.07414316	0.061383783	112	NoCompSupport
1970	Procellariidae	BodyMass	TDexp	0.059437201	NA	NA	-0.022538729	NA	-79.38481631	165.0145306	0	0.470698264	112	NoCompSupport
1971	Procellariidae	BodyMass	TDlin	0.03923665	NA	NA	-0.00990299	NA	-79.86772346	165.9803449	0.965814305	0.29041476	112	NoCompSupport
1972	Procellariidae	BodyMass	DDexp	0.009856024	NA	0.044810223	NA	NA	-134.0130476	274.2709932	109.2564626	8.87E-25	112	NoCompSupport
1973	Procellariidae	BodyMass	DDlin	0.009786626	NA	0.001554965	NA	NA	-140.4023218	287.0495415	122.0350109	1.49E-27	112	NoCompSupport
1974	Procellariidae	BodyMass	MC	0.076672231	NA	NA	NA	-4.26E-09	-150.7078585	307.6606149	142.6460843	4.98E-32	112	NoCompSupport
1975	Psittacidae1	BodyMass	BM	0.03065111	NA	NA	NA	NA	-100.6638951	205.4294852	0	0.484972053	162	NoCompSupport
1976	Psittacidae1	BodyMass	OU	0.031605638	0.002764406	NA	NA	NA	-100.6430334	207.4911951	2.061709901	0.172990437	162	NoCompSupport
1977	Psittacidae1	BodyMass	TDexp	0.030651964	NA	NA	-1.00E-06	NA	-100.6639027	207.5329336	2.103448452	0.169417662	162	NoCompSupport
1978	Psittacidae1	BodyMass	TDlin	0.026538146	NA	NA	0.005586379	NA	-100.645178	207.4954841	2.065998994	0.172619848	162	NoCompSupport
1979	Psittacidae1	BodyMass	DDexp	0.034778882	NA	0.021479297	NA	NA	-127.3415908	260.8883099	55.45882473	4.40E-13	162	NoCompSupport
1980	Psittacidae1	BodyMass	DDlin	0.027922906	NA	0.001464049	NA	NA	-127.1933734	260.591875	55.16238989	5.10E-13	162	NoCompSupport
1981	Psittacidae1	BodyMass	MC	0.048112691	NA	NA	NA	-1.60E-08	-127.9411657	262.0874597	56.65797453	2.41E-13	162	NoCompSupport
1982	Psittacidae2	BodyMass	BM	0.017468823	NA	NA	NA	NA	-69.00998469	142.1191429	9.357333963	0.007176081	155	NoCompSupport
1983	Psittacidae2	BodyMass	OU	0.017468823	2.68E-138	NA	NA	NA	-69.00998469	144.2199694	11.45816041	0.002510144	155	NoCompSupport
1984	Psittacidae2	BodyMass	TDexp	0.15120505	NA	NA	-0.076806389	NA	-64.54593432	135.2918686	2.530059688	0.21797722	155	NoCompSupport
1985	Psittacidae2	BodyMass	TDlin	0.068929288	NA	NA	-0.025376731	NA	-63.28090448	132.761809	0	0.772336555	155	NoCompSupport
1986	Psittacidae2	BodyMass	DDexp	0.012374733	NA	0.030169167	NA	NA	-136.8396049	279.8792098	147.1174009	8.74E-33	155	NoCompSupport
1987	Psittacidae2	BodyMass	DDlin	0.005635618	NA	0.001297481	NA	NA	-136.7078599	279.6157198	146.8539108	9.97E-33	155	NoCompSupport
1988	Psittacidae2	BodyMass	MC	0.058272548	NA	NA	NA	-1.59E-08	-143.7104261	293.6208521	160.8590432	9.07E-36	155	NoCompSupport
1989	Ramphastidae	BodyMass	BM	0.013697889	NA	NA	NA	NA	-50.36332637	104.8454646	7.667947255	0.010869408	117	NoCompSupport
1990	Ramphastidae	BodyMass	OU	0.013697888	1.62E-17	NA	NA	NA	-50.36332637	106.9666527	9.789135374	0.003763533	117	NoCompSupport
1991	Ramphastidae	BodyMass	TDexp	0.090148533	NA	NA	-0.079749005	NA	-45.46875868	97.17751736	0	0.502665945	117	NoCompSupport
1992	Ramphastidae	BodyMass	TDlin	0.044235453	NA	NA	-0.02760837	NA	-45.50928698	97.25857396	0.081056605	0.482701052	117	NoCompSupport
1993	Ramphastidae	BodyMass	DDexp	0.017543322	NA	-0.000654394	NA	NA	-62.52008809	131.2801762	34.10265881	1.98E-08	117	NoCompSupport
1994	Ramphastidae	BodyMass	DDlin	0.01749179	NA	-8.99E-06	NA	NA	-62.52041608	131.2808322	34.10331481	1.98E-08	117	NoCompSupport
1995	Ramphastidae	BodyMass	MC	0.015782385	NA	NA	NA	-0.008479276	-62.33385661	130.9077132	33.73019585	2.38E-08	117	NoCompSupport
1996	Rhinocryptidae	BodyMass	BM	0.01494083	NA	NA	NA	NA	-12.17411447	29.09822894	0	0.568912896	29	NoCompSupport
1997	Rhinocryptidae	BodyMass	OU	0.014940829	2.73E-17	NA	NA	NA	-12.17411447	31.94822894	2.85	0.136828366	29	NoCompSupport
1998	Rhinocryptidae	BodyMass	TDexp	0.021853873	NA	NA	-0.022339309	NA	-12.09931451	31.79862903	2.700400092	0.147455627	29	NoCompSupport
1999	Rhinocryptidae	BodyMass	TDlin	0.020253487	NA	NA	-0.015049103	NA	-12.10953065	31.8190613	2.720832358	0.145956869	29	NoCompSupport
2000	Rhinocryptidae	BodyMass	DDexp	0.020259557	NA	0.047803156	NA	NA	-18.34957383	44.29914766	15.20091872	0.000284583	29	NoCompSupport
2001	Rhinocryptidae	BodyMass	DDlin	0.018537402	NA	0.001419594	NA	NA	-18.34542714	44.29085427	15.19262533	0.000285765	29	NoCompSupport
2002	Rhinocryptidae	BodyMass	MC	0.028717055	NA	NA	NA	-1.07E-07	-18.38057648	44.36115296	15.26292402	0.000275895	29	NoCompSupport
2003	S10	BodyMass	BM	0.005897327	NA	NA	NA	NA	-25.19739971	54.49563976	2.025241405	0.122355037	141	CompSupport
2004	S10	BodyMass	OU	0.00772827	0.019870615	NA	NA	NA	-24.95906939	56.12152861	3.651130255	0.054270594	141	CompSupport
2005	S10	BodyMass	TDexp	0.005897404	NA	NA	-1.00E-06	NA	-25.19741204	56.59821391	4.127815551	0.042761574	141	CompSupport
2006	S10	BodyMass	TDlin	0.003420383	NA	NA	0.056312147	NA	-24.97025935	56.14390853	3.673510168	0.053666694	141	CompSupport
2007	S10	BodyMass	DDexp	0.003522759	NA	0.007869476	NA	NA	-23.13350426	52.47039836	0	0.336819662	141	CompSupport
2008	S10	BodyMass	DDlin	0.003418275	NA	4.04E-05	NA	NA	-23.17712746	52.55764476	0.0872464	0.322442382	141	CompSupport
2009	S10	BodyMass	MC	0.005853315	NA	NA	NA	-8.54E-08	-24.73820126	55.67979236	3.209394001	0.067684057	141	CompSupport
2010	S11	BodyMass	BM	0.009210374	NA	NA	NA	NA	-30.63384035	65.43910928	9.06701099	0.008550431	106	NoCompSupport
2011	S11	BodyMass	OU	0.017374678	0.056352936	NA	NA	NA	-25.0121361	56.37209829	0	0.795910872	106	NoCompSupport
2012	S11	BodyMass	TDexp	0.009210587	NA	NA	-1.00E-06	NA	-30.63395498	67.61573605	11.24363776	0.002879649	106	NoCompSupport
2013	S11	BodyMass	TDlin	4.33E-06	NA	NA	99.99997448	NA	-26.43503668	59.21789944	2.845801156	0.191825601	106	NoCompSupport
2014	S11	BodyMass	DDexp	0.000669087	NA	0.188247414	NA	NA	-31.87412255	70.09607119	13.72397291	0.000833185	106	NoCompSupport
2015	S11	BodyMass	DDlin	1.19E-09	NA	0.001043677	NA	NA	-39.93867292	86.22517194	29.85307365	2.62E-07	106	NoCompSupport
2016	S11	BodyMass	MC	0.016318199	NA	NA	NA	-1.51E-09	-51.51491216	109.3776504	53.00555212	2.46E-12	106	NoCompSupport
2017	S12	BodyMass	BM	0.019666856	NA	NA	NA	NA	-32.46257578	69.19181823	0	0.412453609	67	NoCompSupport
2018	S12	BodyMass	OU	0.028989643	0.035178012	NA	NA	NA	-32.25216102	71.04977658	1.857958355	0.16290131	67	NoCompSupport
2019	S12	BodyMass	TDexp	0.019667142	NA	NA	-1.00E-06	NA	-32.46258251	71.47061956	2.27880133	0.131989592	67	NoCompSupport
2020	S12	BodyMass	TDlin	1.40E-05	NA	NA	99.99997861	NA	-31.70568679	69.95682813	0.7650099	0.281355441	67	NoCompSupport
2021	S12	BodyMass	DDexp	0.010821441	NA	0.035345802	NA	NA	-35.8701235	78.28570155	9.093883323	0.004371832	67	NoCompSupport
2022	S12	BodyMass	DDlin	0.003652011	NA	0.000986595	NA	NA	-35.56400422	77.67346299	8.48164476	0.005937578	67	NoCompSupport
2023	S12	BodyMass	MC	0.020094357	NA	NA	NA	0	-37.35471206	81.25487867	12.06306045	0.000990638	67	NoCompSupport
2024	S3	BodyMass	BM	0.006432995	NA	NA	NA	NA	-18.139654	40.43515216	0	0.463786468	87	NoCompSupport
2025	S3	BodyMass	OU	0.007474301	0.01084079	NA	NA	NA	-17.96584671	42.2474829	1.81233074	0.187402531	87	NoCompSupport
2026	S3	BodyMass	TDexp	0.006433106	NA	NA	-1.00E-06	NA	-18.1396704	42.59513027	2.159978105	0.157501534	87	NoCompSupport
2027	S3	BodyMass	TDlin	0.003892975	NA	NA	0.039208858	NA	-17.94521384	42.20621715	1.771064985	0.191309351	87	NoCompSupport
2028	S3	BodyMass	DDexp	0.014721571	NA	-0.030789332	NA	NA	-33.39788575	73.11156097	32.67640881	3.72E-08	87	NoCompSupport
2029	S3	BodyMass	DDlin	0.018013014	NA	-0.000564488	NA	NA	-33.07221957	72.46022861	32.02507645	5.15E-08	87	NoCompSupport
2030	S3	BodyMass	MC	0.009476868	NA	NA	NA	-7.19E-10	-33.69254023	73.70086993	33.26571777	2.77E-08	87	NoCompSupport
2031	S6	BodyMass	BM	0.011182309	NA	NA	NA	NA	-19.13171944	42.45698726	0	0.378370343	77	NoCompSupport
2032	S6	BodyMass	OU	0.014562593	0.028702006	NA	NA	NA	-18.62732083	43.64808429	1.191097028	0.208580477	77	NoCompSupport
2033	S6	BodyMass	TDexp	0.011182528	NA	NA	-1.00E-06	NA	-19.13173813	44.65691888	2.199931618	0.125952853	77	NoCompSupport
2034	S6	BodyMass	TDlin	5.96E-06	NA	NA	99.99999876	NA	-18.30782899	43.00910059	0.552113336	0.28709604	77	NoCompSupport
2035	S6	BodyMass	DDexp	0.019139031	NA	-0.006240203	NA	NA	-33.21224181	72.81792624	30.36093898	9.66E-08	77	NoCompSupport
2036	S6	BodyMass	DDlin	0.019683402	NA	-0.000143491	NA	NA	-33.19947648	72.79239559	30.33540833	9.79E-08	77	NoCompSupport
2037	S6	BodyMass	MC	0.017261494	NA	NA	NA	-2.72E-09	-33.24743203	72.88830668	30.43131942	9.33E-08	77	NoCompSupport
2038	S7S8	BodyMass	BM	0.008046065	NA	NA	NA	NA	-14.46891605	33.07736699	7.443013571	0.019745022	105	NoCompSupport
2039	S7S8	BodyMass	OU	0.019086634	0.107321282	NA	NA	NA	-9.676000237	25.63435342	0	0.815994964	105	NoCompSupport
2040	S7S8	BodyMass	TDexp	0.008046233	NA	NA	-1.00E-06	NA	-14.46897924	35.22031142	9.585958007	0.006762747	105	NoCompSupport
2041	S7S8	BodyMass	TDlin	4.02E-06	NA	NA	99.99993254	NA	-11.32100031	28.92435357	3.290000152	0.157497267	105	NoCompSupport
2042	S7S8	BodyMass	DDexp	0.003592888	NA	0.0389083	NA	NA	-31.26576742	68.81388777	43.17953436	3.43E-10	105	NoCompSupport
2043	S7S8	BodyMass	DDlin	0.001944507	NA	0.000438515	NA	NA	-32.87490549	72.03216393	46.39781051	6.86E-11	105	NoCompSupport
2044	S7S8	BodyMass	MC	0.015270415	NA	NA	NA	-2.67E-09	-42.97198236	92.22631765	66.59196424	2.83E-15	105	NoCompSupport
2059	Thamnophilidae	BodyMass	BM	0.010042424	NA	NA	NA	NA	-47.35542082	98.78776471	35.83430811	1.64E-08	161	NoCompSupport
2060	Thamnophilidae	BodyMass	OU	0.010042424	2.92E-17	NA	NA	NA	-47.35542082	100.8656803	37.91222374	5.81E-09	161	NoCompSupport
2061	Thamnophilidae	BodyMass	TDexp	0.096836406	NA	NA	-0.150374226	NA	-28.39930895	62.95345661	0	0.991840159	161	NoCompSupport
2062	Thamnophilidae	BodyMass	TDlin	0.02779418	NA	NA	-0.038935851	NA	-33.19964898	72.55413668	9.600680067	0.008159819	161	NoCompSupport
2063	Thamnophilidae	BodyMass	DDexp	0.02531211	NA	-0.002844374	NA	NA	-101.0495739	208.2539865	145.3005299	2.79E-32	161	NoCompSupport
2064	Thamnophilidae	BodyMass	DDlin	0.02407939	NA	-4.82E-05	NA	NA	-101.1565423	208.4679233	145.5144667	2.50E-32	161	NoCompSupport
2065	Thamnophilidae	BodyMass	MC	0.019890513	NA	NA	NA	-1.26E-08	-101.6863541	209.5275468	146.5740902	1.47E-32	161	NoCompSupport
2066	Alcedinidae	BeakSize	BM	0.001557007	NA	NA	NA	NA	36.07243881	-67.96305943	3.467566147	0.099354558	91	NoCompSupport
2067	Alcedinidae	BeakSize	OU	0.00250689	0.045753137	NA	NA	NA	38.89992817	-71.43062558	0	0.562548821	91	NoCompSupport
2068	Alcedinidae	BeakSize	TDexp	0.001557055	NA	NA	-1.00E-06	NA	36.072376	-65.77552124	5.655104338	0.033278973	91	NoCompSupport
2069	Alcedinidae	BeakSize	TDlin	5.21E-07	NA	NA	99.99995521	NA	38.28385894	-70.19848711	1.232138464	0.303811879	91	NoCompSupport
2070	Alcedinidae	BeakSize	DDexp	0.000472147	NA	0.098438681	NA	NA	31.70090171	-57.03257265	14.39805293	0.0004204	91	NoCompSupport
2071	Alcedinidae	BeakSize	DDlin	6.16E-10	NA	0.000156084	NA	NA	32.02705501	-57.68487924	13.74574634	0.000582518	91	NoCompSupport
2072	Alcedinidae	BeakSize	MC	0.001602711	NA	NA	NA	0	26.70749807	-47.04576537	24.38486021	2.85E-06	91	NoCompSupport
2080	Anserinae	BeakSize	BM	0.005851477	NA	NA	NA	NA	7.475998839	-9.951997679	7.150522671	0.026513954	25	NoCompSupport
2081	Anserinae	BeakSize	OU	0.027298173	1.245984244	NA	NA	NA	12.64216927	-17.10252035	0	0.946652901	25	NoCompSupport
2082	Anserinae	BeakSize	TDexp	0.005851543	NA	NA	-1.00E-06	NA	7.475988151	-6.77015812	10.33236223	0.005401903	25	NoCompSupport
2083	Anserinae	BeakSize	TDlin	5.26E-06	NA	NA	100	NA	8.774874575	-9.367930967	7.734589383	0.019799126	25	NoCompSupport
2084	Anserinae	BeakSize	DDexp	0.000672193	NA	0.374665768	NA	NA	5.618079975	-3.054341768	14.04817858	0.000842689	25	NoCompSupport
2085	Anserinae	BeakSize	DDlin	2.12E-10	NA	0.001473804	NA	NA	5.487573349	-2.793328516	14.30919183	0.000739587	25	NoCompSupport
2086	Anserinae	BeakSize	MC	0.014998327	NA	NA	NA	-4.22E-08	2.790277477	2.601263228	19.70378358	4.98E-05	25	NoCompSupport
2087	Antpittas	BeakSize	BM	0.000589172	NA	NA	NA	NA	18.2914711	-32.03748765	1.489248489	0.136214086	28	NoCompSupport_NotDifferentiable
2088	Antpittas	BeakSize	OU	0.062567293	2.718281828	NA	NA	NA	20.33479664	-33.52673614	0	0.286819201	28	NoCompSupport_NotDifferentiable
2089	Antpittas	BeakSize	TDexp	0.000589184	NA	NA	-1.00E-06	NA	18.29144796	-29.44003879	4.086697354	0.037170052	28	NoCompSupport_NotDifferentiable
2090	Antpittas	BeakSize	TDlin	3.05E-07	NA	NA	100	NA	19.55465221	-31.96644727	1.56028887	0.131460657	28	NoCompSupport_NotDifferentiable
2091	Antpittas	BeakSize	DDexp	1.65E-131	NA	11.77682829	NA	NA	20.33479653	-33.52673591	2.27E-07	0.286819168	28	NoCompSupport_NotDifferentiable
2092	Antpittas	BeakSize	DDlin	8.95E-11	NA	2.77E-05	NA	NA	19.24578028	-31.34870341	2.178032728	0.096528248	28	NoCompSupport_NotDifferentiable
2093	Antpittas	BeakSize	MC	0.000608146	NA	NA	NA	-4.64E-10	17.89436383	-28.64587052	4.880865619	0.024988588	28	NoCompSupport_NotDifferentiable
2094	Apodidae	BeakSize	BM	0.001506133	NA	NA	NA	NA	6.898804927	-9.297609854	0	0.540523715	31	NoCompSupport
2095	Apodidae	BeakSize	OU	0.00154969	0.001200209	NA	NA	NA	6.901451133	-6.759424004	2.538185849	0.151933905	31	NoCompSupport
2096	Apodidae	BeakSize	TDexp	0.001506182	NA	NA	-1.00E-06	NA	6.8988027	-6.75412714	2.543482714	0.15153205	31	NoCompSupport
2097	Apodidae	BeakSize	TDlin	0.001440484	NA	NA	0.001380018	NA	6.900278492	-6.757078723	2.54053113	0.151755845	31	NoCompSupport
2098	Apodidae	BeakSize	DDexp	0.003017006	NA	-0.045105151	NA	NA	2.243908414	2.555661434	11.85327129	0.001441815	31	NoCompSupport
2099	Apodidae	BeakSize	DDlin	0.003938031	NA	-0.000224771	NA	NA	2.338330011	2.366818239	11.66442809	0.001584588	31	NoCompSupport
2100	Apodidae	BeakSize	MC	0.001896319	NA	NA	NA	0	2.083458745	2.87656077	12.17417062	0.001228082	31	NoCompSupport
2108	BC6	BeakSize	BM	0.001051764	NA	NA	NA	NA	30.50484925	-56.72398422	0	0.42504867	53	NoCompSupport
2109	BC6	BeakSize	OU	0.00145858	0.025563362	NA	NA	NA	30.96339877	-55.34143168	1.38255254	0.212922321	53	NoCompSupport
2110	BC6	BeakSize	TDexp	0.001051789	NA	NA	-1.00E-06	NA	30.50482987	-54.42429388	2.299690339	0.134606877	53	NoCompSupport
2111	BC6	BeakSize	TDlin	4.62E-07	NA	NA	99.99998106	NA	30.98992252	-55.39447918	1.329505038	0.218645383	53	NoCompSupport
2112	BC6	BeakSize	DDexp	0.000169858	NA	0.096971931	NA	NA	27.26951042	-47.95365499	8.770329229	0.005296462	53	NoCompSupport
2113	BC6	BeakSize	DDlin	1.10E-12	NA	7.34E-05	NA	NA	26.82830435	-47.07124285	9.652741365	0.003407003	53	NoCompSupport
2114	BC6	BeakSize	MC	0.001284147	NA	NA	NA	0	22.98906782	-39.39276978	17.33121444	7.33E-05	53	NoCompSupport
2115	Bucconidae	BeakSize	BM	0.000634678	NA	NA	NA	NA	15.72849003	-26.91152551	0	0.346800884	26	NoCompSupport
2116	Bucconidae	BeakSize	OU	0.001191857	0.029834363	NA	NA	NA	16.23665422	-25.33045129	1.58107422	0.157309261	26	NoCompSupport
2117	Bucconidae	BeakSize	TDexp	0.000634696	NA	NA	-1.00E-06	NA	15.72847114	-24.31408513	2.597440383	0.094635304	26	NoCompSupport
2118	Bucconidae	BeakSize	TDlin	2.27E-07	NA	NA	99.99981374	NA	16.38451816	-25.62617918	1.285346333	0.182377302	26	NoCompSupport
2119	Bucconidae	BeakSize	DDexp	5.98E-05	NA	0.114744434	NA	NA	15.76247816	-24.38209918	2.529426336	0.097908917	26	NoCompSupport
2120	Bucconidae	BeakSize	DDlin	1.34E-11	NA	3.52E-05	NA	NA	15.72613983	-24.30942251	2.602102999	0.094414937	26	NoCompSupport
2121	Bucconidae	BeakSize	MC	0.000702456	NA	NA	NA	-3.47E-09	14.45759813	-21.77233912	5.139186392	0.026553395	26	NoCompSupport
2122	Bucerotidae	BeakSize	BM	0.001459987	NA	NA	NA	NA	15.69579356	-27.10587284	7.085869986	0.02280389	57	NoCompSupport
2123	Bucerotidae	BeakSize	OU	0.004946881	0.10208602	NA	NA	NA	20.38855434	-34.19174282	0	0.788290074	57	NoCompSupport
2124	Bucerotidae	BeakSize	TDexp	0.00146003	NA	NA	-1.00E-06	NA	15.69572804	-24.80609023	9.385652593	0.007221335	57	NoCompSupport
2125	Bucerotidae	BeakSize	TDlin	5.08E-07	NA	NA	99.99999778	NA	18.28992803	-29.99449021	4.197252607	0.096663883	57	NoCompSupport
2126	Bucerotidae	BeakSize	DDexp	0.00039997	NA	0.097717575	NA	NA	17.43928101	-28.29319617	5.898546653	0.041288863	57	NoCompSupport
2127	Bucerotidae	BeakSize	DDlin	8.50E-05	NA	0.000124285	NA	NA	17.48220169	-28.37903752	5.812705297	0.04309959	57	NoCompSupport
2128	Bucerotidae	BeakSize	MC	0.001405333	NA	NA	NA	0	13.26039872	-19.93543159	14.25631124	0.000632364	57	NoCompSupport
2129	Cacatuidae	BeakSize	BM	0.001897023	NA	NA	NA	NA	3.312270064	-1.533631038	0.063767073	0.19847663	21	CompSupport_NotDifferentiable
2130	Cacatuidae	BeakSize	OU	0.003632819	0.043397208	NA	NA	NA	4.290813211	-0.181626422	1.415771689	0.100954412	21	CompSupport_NotDifferentiable
2131	Cacatuidae	BeakSize	TDexp	0.001897072	NA	NA	-1.00E-06	NA	3.312243772	1.775512457	3.372910568	0.037943553	21	CompSupport_NotDifferentiable
2132	Cacatuidae	BeakSize	TDlin	8.21E-07	NA	NA	99.99998576	NA	4.067434324	0.265131353	1.862529464	0.080744525	21	CompSupport_NotDifferentiable
2133	Cacatuidae	BeakSize	DDexp	0.000286182	NA	0.149728205	NA	NA	4.915743789	-1.431487578	0.165910533	0.18859458	21	CompSupport_NotDifferentiable
2134	Cacatuidae	BeakSize	DDlin	7.04E-12	NA	0.000146284	NA	NA	4.998699056	-1.597398111	0	0.204906729	21	CompSupport_NotDifferentiable
2135	Cacatuidae	BeakSize	MC	0.000811634	NA	NA	NA	-0.031418778	4.914603081	-1.429206162	0.168191949	0.188379571	21	CompSupport_NotDifferentiable
2136	CC3	BeakSize	BM	0.00092838	NA	NA	NA	NA	31.49160994	-58.66743041	0	0.505026462	54	NoCompSupport
2137	CC3	BeakSize	OU	0.00092838	4.56E-17	NA	NA	NA	31.49160994	-56.33457124	2.332859175	0.157304158	54	NoCompSupport
2138	CC3	BeakSize	TDexp	0.001443547	NA	NA	-0.023041633	NA	31.56390149	-56.47915434	2.188276077	0.169097047	54	NoCompSupport
2139	CC3	BeakSize	TDlin	0.001343158	NA	NA	-0.015872335	NA	31.55896347	-56.46927829	2.198152121	0.1682641	54	NoCompSupport
2140	CC3	BeakSize	DDexp	0.002127824	NA	-0.04746001	NA	NA	24.06395048	-41.47925232	17.18817809	9.35E-05	54	NoCompSupport
2141	CC3	BeakSize	DDlin	0.002631366	NA	-0.000121745	NA	NA	24.50575005	-42.36285144	16.30457897	0.000145486	54	NoCompSupport
2142	CC3	BeakSize	MC	0.001353857	NA	NA	NA	-3.20E-11	23.76294273	-40.87723681	17.79019361	6.92E-05	54	NoCompSupport
2143	CC4	BeakSize	BM	0.002137069	NA	NA	NA	NA	24.22452559	-44.19905118	9.367947573	0.008719786	73	NoCompSupport
2144	CC4	BeakSize	OU	0.005832699	0.138709628	NA	NA	NA	30.03881853	-53.56699875	0	0.943473722	73	NoCompSupport
2145	CC4	BeakSize	TDexp	0.002137124	NA	NA	-1.00E-06	NA	24.22446882	-41.93829934	11.62869942	0.002815722	73	NoCompSupport
2146	CC4	BeakSize	TDlin	8.41E-07	NA	NA	99.99984908	NA	26.99570733	-47.48077637	6.086222388	0.044990768	73	NoCompSupport
2147	CC4	BeakSize	DDexp	7.65E-05	NA	0.346784506	NA	NA	9.682153829	-12.85366936	40.71332939	1.36E-09	73	NoCompSupport
2148	CC4	BeakSize	DDlin	2.26E-11	NA	0.000527596	NA	NA	2.152164222	2.206309853	55.77330861	7.31E-13	73	NoCompSupport
2149	CC4	BeakSize	MC	0.007120684	NA	NA	NA	-7.89E-09	-6.459874294	19.43038688	72.99738564	1.33E-16	73	NoCompSupport
2150	CC5CC6b	BeakSize	BM	0.000742499	NA	NA	NA	NA	14.36556732	-23.98113463	10.70241466	0.002352799	37	CompSupport_NotDifferentiable
2151	CC5CC6b	BeakSize	OU	0.034387677	2.718281828	NA	NA	NA	21.14061446	-34.68122892	0.002320368	0.495542443	37	CompSupport_NotDifferentiable
2152	CC5CC6b	BeakSize	TDexp	0.000742519	NA	NA	-1.00E-06	NA	14.3655168	-21.13103361	13.55251569	0.00056584	37	CompSupport_NotDifferentiable
2153	CC5CC6b	BeakSize	TDlin	2.94E-07	NA	NA	100	NA	16.62488508	-25.64977017	9.033779125	0.005419067	37	CompSupport_NotDifferentiable
2154	CC5CC6b	BeakSize	DDexp	1.29E-150	NA	17.89655273	NA	NA	21.14177465	-34.68354929	0	0.496117697	37	CompSupport_NotDifferentiable
2155	CC5CC6b	BeakSize	DDlin	1.05E-12	NA	9.79E-05	NA	NA	8.731328893	-9.862657787	24.8208915	2.02E-06	37	CompSupport_NotDifferentiable
2156	CC5CC6b	BeakSize	MC	0.001739277	NA	NA	NA	-3.30E-09	6.008651899	-4.417303798	30.26624549	1.33E-07	37	CompSupport_NotDifferentiable
2157	CC5CC6c	BeakSize	BM	0.006145357	NA	NA	NA	NA	-2.621538862	9.764816854	35.09365974	2.38E-08	34	CompSupport
2158	CC5CC6c	BeakSize	OU	0.068230125	1.386802525	NA	NA	NA	11.32765569	-15.56440228	9.764440601	0.007517395	34	CompSupport
2159	CC5CC6c	BeakSize	TDexp	0.006145512	NA	NA	-1.00E-06	NA	-2.621604008	12.33411711	37.66295999	6.58E-09	34	CompSupport
2160	CC5CC6c	BeakSize	TDlin	2.58E-06	NA	NA	100	NA	0.598643047	5.893622998	31.22246588	1.65E-07	34	CompSupport
2161	CC5CC6c	BeakSize	DDexp	1.08E-07	NA	1.30827124	NA	NA	16.20987599	-25.32884289	0	0.991719195	34	CompSupport
2162	CC5CC6c	BeakSize	DDlin	3.52E-11	NA	0.000496235	NA	NA	8.981004224	-10.87109936	14.45774353	0.000719332	34	CompSupport
2163	CC5CC6c	BeakSize	MC	0.003121648	NA	NA	NA	-2.82E-09	6.18420205	-5.27749501	20.05134788	4.39E-05	34	CompSupport
2164	CC7	BeakSize	BM	0.001313221	NA	NA	NA	NA	64.89598778	-125.6944146	6.910875609	0.022204526	129	NoCompSupport
2165	CC7	BeakSize	OU	0.002401261	0.046320852	NA	NA	NA	69.40100575	-132.6052902	0	0.703265128	129	NoCompSupport
2166	CC7	BeakSize	TDexp	0.001313253	NA	NA	-1.00E-06	NA	64.89587965	-123.595038	9.010252208	0.007772624	129	NoCompSupport
2167	CC7	BeakSize	TDlin	5.60E-07	NA	NA	99.99996569	NA	68.43161263	-130.666504	1.938786242	0.266757722	129	NoCompSupport
2168	CC7	BeakSize	DDexp	0.001883499	NA	0.005829463	NA	NA	28.4162442	-50.63576709	81.9695231	1.12E-18	129	NoCompSupport
2169	CC7	BeakSize	DDlin	0.001856887	NA	1.37E-05	NA	NA	28.37895949	-50.56119768	82.04409252	1.08E-18	129	NoCompSupport
2170	CC7	BeakSize	MC	0.002375994	NA	NA	NA	-1.01E-09	27.54018999	-48.88365866	83.72163154	4.65E-19	129	NoCompSupport
2171	Charadrii	BeakSize	BM	0.00231117	NA	NA	NA	NA	3.272158411	-2.392418088	18.88674612	4.27E-05	98	CompSupport
2172	Charadrii	BeakSize	OU	0.00360353	0.024779381	NA	NA	NA	9.014357907	-11.72102351	9.558140701	0.004531196	98	CompSupport
2173	Charadrii	BeakSize	TDexp	0.002311291	NA	NA	-1.00E-06	NA	3.271914958	-0.236137608	21.0430266	1.45E-05	98	CompSupport
2174	Charadrii	BeakSize	TDlin	4.67E-07	NA	NA	99.99987257	NA	6.869336709	-7.43098111	13.8481831	0.000530447	98	CompSupport
2175	Charadrii	BeakSize	DDexp	0.004357535	NA	-0.066629638	NA	NA	13.62084702	-20.93400173	0.345162474	0.453717634	98	CompSupport
2176	Charadrii	BeakSize	DDlin	0.003519632	NA	-0.000109988	NA	NA	13.79342826	-21.27916421	0	0.539183679	98	CompSupport
2177	Charadrii	BeakSize	MC	0.002050096	NA	NA	NA	-1.22E-10	8.186369331	-10.06504635	11.21411785	0.001979803	98	CompSupport
2178	Cotingidae	BeakSize	BM	0.002216646	NA	NA	NA	NA	22.8256554	-41.42054157	6.833062397	0.025827462	58	NoCompSupport
2179	Cotingidae	BeakSize	OU	0.003992231	0.06971465	NA	NA	NA	27.3620961	-48.25360397	0	0.786796431	58	NoCompSupport
2180	Cotingidae	BeakSize	TDexp	0.002216691	NA	NA	-1.00E-06	NA	22.82558356	-39.18057889	9.073025078	0.008427136	58	NoCompSupport
2181	Cotingidae	BeakSize	TDlin	1.16E-06	NA	NA	99.99996037	NA	25.83514498	-45.19970172	3.053902256	0.170889718	58	NoCompSupport
2182	Cotingidae	BeakSize	DDexp	0.0009054	NA	0.052869457	NA	NA	22.2757597	-38.08093117	10.1726728	0.004862891	58	NoCompSupport
2183	Cotingidae	BeakSize	DDlin	0.000641227	NA	0.000114995	NA	NA	21.82547033	-37.18035242	11.07325155	0.003099819	58	NoCompSupport
2184	Cotingidae	BeakSize	MC	0.002317163	NA	NA	NA	0	18.35635192	-30.2421156	18.01148837	9.65E-05	58	NoCompSupport
2185	Cracidae	BeakSize	BM	0.007861204	NA	NA	NA	NA	10.01977283	-15.72375619	3.364917505	0.122196267	46	NoCompSupport
2186	Cracidae	BeakSize	OU	0.169919561	2.718281828	NA	NA	NA	12.86866117	-19.0886737	0	0.657264976	46	NoCompSupport
2187	Cracidae	BeakSize	TDexp	0.007861292	NA	NA	-1.00E-06	NA	10.01976227	-13.39087589	5.697797809	0.038060932	46	NoCompSupport
2188	Cracidae	BeakSize	TDlin	7.33E-06	NA	NA	100	NA	11.0309516	-15.41325456	3.675419142	0.104624492	46	NoCompSupport
2189	Cracidae	BeakSize	DDexp	0.003537894	NA	0.066300931	NA	NA	9.645843981	-12.64303931	6.445634384	0.026187182	46	NoCompSupport
2190	Cracidae	BeakSize	DDlin	5.35E-10	NA	0.000794314	NA	NA	10.21729923	-13.78594982	5.302723881	0.046373367	46	NoCompSupport
2191	Cracidae	BeakSize	MC	0.008648679	NA	NA	NA	-6.20E-10	8.046918333	-9.445188018	9.643485679	0.005292784	46	NoCompSupport
2192	Cuculidae	BeakSize	BM	0.00143189	NA	NA	NA	NA	45.18553767	-86.26938042	16.9281064	0.000208601	134	NoCompSupport
2193	Cuculidae	BeakSize	OU	0.002444431	0.036433087	NA	NA	NA	54.70130751	-103.1974868	0	0.989027367	134	NoCompSupport
2194	Cuculidae	BeakSize	TDexp	0.001431978	NA	NA	-1.00E-06	NA	45.18525846	-84.16538871	19.03209811	7.29E-05	134	NoCompSupport
2195	Cuculidae	BeakSize	TDlin	2.39E-07	NA	NA	99.9999709	NA	50.17400446	-94.14288072	9.0546061	0.010691178	134	NoCompSupport
2196	Cuculidae	BeakSize	DDexp	0.001046675	NA	0.029922636	NA	NA	33.58955623	-60.97398425	42.22350257	6.71E-10	134	NoCompSupport
2197	Cuculidae	BeakSize	DDlin	0.001010697	NA	4.79E-05	NA	NA	33.0427979	-59.8804676	43.31701922	3.88E-10	134	NoCompSupport
2198	Cuculidae	BeakSize	MC	0.001833889	NA	NA	NA	-1.17E-10	30.21816871	-54.23120921	48.96627761	2.30E-11	134	NoCompSupport
2199	EurylaimidaePittidae	BeakSize	BM	0.002072549	NA	NA	NA	NA	12.63205148	-20.93977864	0	0.420882751	51	NoCompSupport
2200	EurylaimidaePittidae	BeakSize	OU	0.002732939	0.019513643	NA	NA	NA	12.97529499	-19.28392332	1.655855327	0.183906344	51	NoCompSupport
2201	EurylaimidaePittidae	BeakSize	TDexp	0.002072618	NA	NA	-1.00E-06	NA	12.63203355	-18.59740043	2.342378218	0.130472853	51	NoCompSupport
2202	EurylaimidaePittidae	BeakSize	TDlin	6.44E-07	NA	NA	99.99989773	NA	13.26367479	-19.86068291	1.079095733	0.245379607	51	NoCompSupport
2203	EurylaimidaePittidae	BeakSize	DDexp	0.00038735	NA	0.171309035	NA	NA	10.54785434	-14.42904201	6.510736638	0.016232022	51	NoCompSupport
2204	EurylaimidaePittidae	BeakSize	DDlin	8.31E-11	NA	0.000311189	NA	NA	8.90067745	-11.13468823	9.805090411	0.003126171	51	NoCompSupport
2205	EurylaimidaePittidae	BeakSize	MC	0.00400246	NA	NA	NA	-1.97E-09	-0.531342094	7.729350855	28.6691295	2.50E-07	51	NoCompSupport
2206	Falconidae	BeakSize	BM	0.001868938	NA	NA	NA	NA	23.32933417	-42.39779878	12.52364617	0.001809873	63	NoCompSupport
2207	Falconidae	BeakSize	OU	0.003285841	0.075638173	NA	NA	NA	30.72738914	-54.92144494	0	0.948687554	63	NoCompSupport
2208	Falconidae	BeakSize	TDexp	0.001869013	NA	NA	-1.00E-06	NA	23.32922968	-40.12512602	14.79631892	0.000580956	63	NoCompSupport
2209	Falconidae	BeakSize	TDlin	4.78E-07	NA	NA	99.9999676	NA	26.34309596	-46.15285859	8.76858635	0.011831747	63	NoCompSupport
2210	Falconidae	BeakSize	DDexp	0.000399061	NA	0.12808068	NA	NA	26.26492846	-45.99652359	8.924921352	0.010942112	63	NoCompSupport
2211	Falconidae	BeakSize	DDlin	7.29E-12	NA	0.000182062	NA	NA	27.13216546	-47.73099758	7.190447365	0.026045782	63	NoCompSupport
2212	Falconidae	BeakSize	MC	0.001207496	NA	NA	NA	0	21.58929789	-36.64526244	18.27618251	0.000101977	63	NoCompSupport
2213	Lari	BeakSize	BM	0.006622331	NA	NA	NA	NA	32.69799172	-61.29842247	0.999267638	0.249674699	144	NoCompSupport
2214	Lari	BeakSize	OU	0.007730376	0.024460795	NA	NA	NA	34.24720571	-62.2976901	0	0.411493278	144	NoCompSupport
2215	Lari	BeakSize	TDexp	0.006622479	NA	NA	-1.00E-06	NA	32.69792884	-59.19913638	3.098553728	0.087401795	144	NoCompSupport
2216	Lari	BeakSize	TDlin	0.002576909	NA	NA	0.073072078	NA	33.75457855	-61.31243578	0.98525432	0.251430227	144	NoCompSupport
2217	Lari	BeakSize	DDexp	0.00700594	NA	0.035329465	NA	NA	-5.150097091	16.49691549	78.7946056	3.19E-18	144	NoCompSupport
2218	Lari	BeakSize	DDlin	0.003591222	NA	0.000623312	NA	NA	-4.386747079	14.97021547	77.26790557	6.85E-18	144	NoCompSupport
2219	Lari	BeakSize	MC	0.012804401	NA	NA	NA	-8.73E-10	-8.834710543	23.8661424	86.1638325	8.02E-20	144	NoCompSupport
2220	M1	BeakSize	BM	0.001370276	NA	NA	NA	NA	59.83402984	-115.5404001	0	0.317692991	112	NoCompSupport
2221	M1	BeakSize	OU	0.001743617	0.020767474	NA	NA	NA	60.56176202	-114.8654595	0.674940596	0.226697195	112	NoCompSupport
2222	M1	BeakSize	TDexp	0.001370313	NA	NA	-1.00E-06	NA	59.83399414	-113.4099238	2.130476345	0.109491542	112	NoCompSupport
2223	M1	BeakSize	TDlin	7.37E-05	NA	NA	0.670266552	NA	60.638829	-115.0195935	0.520806633	0.244858909	112	NoCompSupport
2224	M1	BeakSize	DDexp	0.001248255	NA	0.00510828	NA	NA	58.69283558	-111.1276066	4.412793466	0.034976932	112	NoCompSupport
2225	M1	BeakSize	DDlin	0.001216243	NA	8.29E-06	NA	NA	58.70142865	-111.1447928	4.395607337	0.035278786	112	NoCompSupport
2226	M1	BeakSize	MC	0.001480894	NA	NA	NA	0	58.57225161	-110.8864387	4.653961411	0.031003645	112	NoCompSupport
2227	M4	BeakSize	BM	0.003224745	NA	NA	NA	NA	36.40911843	-68.6834054	8.721008528	0.01109	145	NoCompSupport
2228	M4	BeakSize	OU	0.005729064	0.087960397	NA	NA	NA	41.8385706	-77.40441393	0	0.868309341	145	NoCompSupport
2229	M4	BeakSize	TDexp	0.003224813	NA	NA	-1.00E-06	NA	36.40905374	-66.5453802	10.85903373	0.003807722	145	NoCompSupport
2230	M4	BeakSize	TDlin	1.56E-06	NA	NA	99.99998786	NA	39.80308925	-73.33345122	4.070962711	0.113416477	145	NoCompSupport
2231	M4	BeakSize	DDexp	0.002753987	NA	0.012538478	NA	NA	35.31482157	-64.35691586	13.04749807	0.001274812	145	NoCompSupport
2232	M4	BeakSize	DDlin	0.002726593	NA	4.18E-05	NA	NA	35.30343095	-64.33413463	13.0702793	0.001260374	145	NoCompSupport
2233	M4	BeakSize	MC	0.003332581	NA	NA	NA	-2.21E-11	34.89918533	-63.52564338	13.87877055	0.000841275	145	NoCompSupport
2234	M5	BeakSize	BM	0.001895181	NA	NA	NA	NA	60.34225405	-116.5656962	10.67854051	0.004238118	142	NoCompSupport
2235	M5	BeakSize	OU	0.003860171	0.096955568	NA	NA	NA	66.74211836	-127.2442367	0	0.883056757	142	NoCompSupport
2236	M5	BeakSize	TDexp	0.001895215	NA	NA	-1.00E-06	NA	60.3421705	-114.444341	12.79989572	0.001467326	142	NoCompSupport
2237	M5	BeakSize	TDlin	1.10E-06	NA	NA	99.99993739	NA	64.67039908	-123.1007982	4.143438568	0.111237793	142	NoCompSupport
2238	M5	BeakSize	DDexp	0.001540308	NA	0.031313535	NA	NA	47.13098627	-88.02197253	39.22226419	2.69E-09	142	NoCompSupport
2239	M5	BeakSize	DDlin	0.001151283	NA	9.23E-05	NA	NA	47.2311942	-88.2223884	39.02184832	2.97E-09	142	NoCompSupport
2240	M5	BeakSize	MC	0.00164464	NA	NA	NA	0	41.18747458	-76.13494916	51.10928756	7.04E-12	142	NoCompSupport
2241	Meropidae	BeakSize	BM	0.000640546	NA	NA	NA	NA	25.45285184	-46.33427511	1.731258029	0.20244245	26	NoCompSupport
2242	Meropidae	BeakSize	OU	0.001548644	0.115324941	NA	NA	NA	27.63276657	-48.06553314	0	0.481104578	26	NoCompSupport
2243	Meropidae	BeakSize	TDexp	0.000640573	NA	NA	-1.00E-06	NA	25.45282625	-43.7056525	4.359880642	0.054388044	26	NoCompSupport
2244	Meropidae	BeakSize	TDlin	1.56E-07	NA	NA	99.9999426	NA	26.30988137	-45.41976273	2.64577041	0.128149745	26	NoCompSupport
2245	Meropidae	BeakSize	DDexp	0.000110223	NA	0.133858698	NA	NA	25.55222001	-43.90444003	4.161093117	0.060071655	26	NoCompSupport
2246	Meropidae	BeakSize	DDlin	1.34E-11	NA	5.98E-05	NA	NA	25.67769242	-44.15538484	3.9101483	0.068102268	26	NoCompSupport
2247	Meropidae	BeakSize	MC	0.000772565	NA	NA	NA	-1.82E-08	23.20436062	-39.20872125	8.856811895	0.00574126	26	NoCompSupport
2248	Musophagidae	BeakSize	BM	0.000913482	NA	NA	NA	NA	5.975868181	-7.245854009	7.225145324	0.012312431	22	NoCompSupport_NotDifferentiable
2249	Musophagidae	BeakSize	OU	0.106109915	2.718281828	NA	NA	NA	10.98549967	-14.47099933	0	0.456314422	22	NoCompSupport_NotDifferentiable
2250	Musophagidae	BeakSize	TDexp	0.000913531	NA	NA	-1.00E-06	NA	5.975787634	-4.451575267	10.01942407	0.003044906	22	NoCompSupport_NotDifferentiable
2251	Musophagidae	BeakSize	TDlin	1.69E-07	NA	NA	99.99994167	NA	7.813743684	-8.127487367	6.343511966	0.01913322	22	NoCompSupport_NotDifferentiable
2252	Musophagidae	BeakSize	DDexp	1.50E-152	NA	17.17938568	NA	NA	10.98549956	-14.47099911	2.22E-07	0.456314371	22	NoCompSupport_NotDifferentiable
2253	Musophagidae	BeakSize	DDlin	2.47E-11	NA	5.08E-05	NA	NA	8.76150698	-10.02301396	4.447985373	0.04936242	22	NoCompSupport_NotDifferentiable
2254	Musophagidae	BeakSize	MC	0.000713904	NA	NA	NA	0	6.12027519	-4.74055038	9.730448953	0.003518229	22	NoCompSupport_NotDifferentiable
2255	Odontophoridae	BeakSize	BM	0.000700874	NA	NA	NA	NA	20.5466263	-36.42658593	0.57426875	0.153105144	30	CompSupport_NotDifferentiable
2256	Odontophoridae	BeakSize	OU	0.001252942	0.065695554	NA	NA	NA	21.80715573	-36.20254675	0.798307931	0.136880093	30	CompSupport_NotDifferentiable
2257	Odontophoridae	BeakSize	TDexp	0.000700887	NA	NA	-1.00E-06	NA	20.54660451	-33.68144431	3.319410376	0.038805193	30	CompSupport_NotDifferentiable
[truncated: 186 more rows]
