# Supplementary material for: The signature of competition in ecomorphological traits across the avian radiation
Source: Proc Biol Sci. 2020 Nov 11;287(1938):20201585. doi: 10.1098/rspb.2020.1585 (PMC7735287; doi:10.1098/rspb.2020.1585)
Supplement: Appendix S4 for The signature of competition in ecomorphological traits across the avian radiation [file rspb20201585supp6.csv]

Appendix S4. The evolution of various ecomorphological traits across 93 avian clades. Model parameters and support are reported, as well as support for competition (i.e. support for a trait or diversity dependent model at two AICc units difference from any model assuming lineages evolve independently). Clades are named using avian orders and super-families, and, if clades represent recent radiati…
	Clade	Trait	Model	sigma2	alphaOU	r	b	S	logLH	AICc	deltaAICc	AICw	cladeSR	CompSupport
8	Accipitridae_290	BeakShapePC1	BM	0.000230132	NA	NA	NA	NA	211.1257064	-418.162524	45.51411428	1.31E-10	138	NoCompSupport
9	Accipitridae_290	BeakShapePC1	OU	0.000393065	0.072790625	NA	NA	NA	234.9278714	-463.6766382	0	0.999872554	138	NoCompSupport
10	Accipitridae_290	BeakShapePC1	TDexp	0.000230138	NA	NA	-1.00E-06	NA	211.1253469	-416.0715894	47.60504886	4.60E-11	138	NoCompSupport
11	Accipitridae_290	BeakShapePC1	TDlin	9.25E-08	NA	NA	99.99998892	NA	224.6765357	-443.1739669	20.50267131	3.53E-05	138	NoCompSupport
12	Accipitridae_290	BeakShapePC1	DDexp	9.19E-05	NA	0.021584215	NA	NA	225.2798304	-444.3805564	19.29608189	6.45E-05	138	NoCompSupport
13	Accipitridae_290	BeakShapePC1	DDlin	9.53E-05	NA	3.07E-06	NA	NA	224.3904063	-442.6017082	21.07493008	2.65E-05	138	NoCompSupport
14	Accipitridae_290	BeakShapePC1	MC	0.000198873	NA	NA	NA	-3.71E-09	221.1856285	-436.1921526	27.48448568	1.08E-06	138	NoCompSupport
15	Accipitridae_431	BeakShapePC1	BM	9.18E-05	NA	NA	NA	NA	72.45297921	-140.5188616	0	0.3369153	34	NoCompSupport
16	Accipitridae_431	BeakShapePC1	OU	0.000143137	0.05812769	NA	NA	NA	73.44727637	-140.0945527	0.424308896	0.272510492	34	NoCompSupport
17	Accipitridae_431	BeakShapePC1	TDexp	9.18E-05	NA	NA	-1.00E-06	NA	72.45296153	-138.1059231	2.412938577	0.100822574	34	NoCompSupport
18	Accipitridae_431	BeakShapePC1	TDlin	6.02E-08	NA	NA	100	NA	73.50743903	-140.2148781	0.303983575	0.289408671	34	NoCompSupport
19	Accipitridae_431	BeakShapePC1	DDexp	2.91E-05	NA	0.114323429	NA	NA	65.70407523	-124.6081505	15.91071117	0.000118183	34	NoCompSupport
20	Accipitridae_431	BeakShapePC1	DDlin	9.64E-12	NA	1.10E-05	NA	NA	66.1900231	-125.5800462	14.93881543	0.000192131	34	NoCompSupport
21	Accipitridae_431	BeakShapePC1	MC	0.00014716	NA	NA	NA	0	64.41764219	-122.0352844	18.48357726	3.26E-05	34	NoCompSupport
22	Alcedinidae_119	BeakShapePC1	BM	0.000276374	NA	NA	NA	NA	65.50881871	-126.7176374	0	0.367430447	43	NoCompSupport
23	Alcedinidae_119	BeakShapePC1	OU	0.000413111	0.046967639	NA	NA	NA	66.42920633	-126.2430281	0.474609366	0.289811107	43	NoCompSupport
24	Alcedinidae_119	BeakShapePC1	TDexp	0.000276377	NA	NA	-1.00E-06	NA	65.50879807	-124.4022115	2.315425899	0.115448101	43	NoCompSupport
25	Alcedinidae_119	BeakShapePC1	TDlin	0.000101484	NA	NA	0.133657489	NA	66.10816911	-125.6009536	1.11668381	0.21022789	43	NoCompSupport
26	Alcedinidae_119	BeakShapePC1	DDexp	0.00021873	NA	0.022527434	NA	NA	62.5774858	-118.539587	8.178050433	0.006156502	43	NoCompSupport
27	Alcedinidae_119	BeakShapePC1	DDlin	0.000190026	NA	8.23E-06	NA	NA	62.63394273	-118.6525009	8.065136569	0.006514078	43	NoCompSupport
28	Alcedinidae_119	BeakShapePC1	MC	0.000321767	NA	NA	NA	-1.91E-08	62.24427644	-117.8731683	8.844469164	0.004411874	43	NoCompSupport
43	Anatinae_125	BeakShapePC1	BM	0.000509327	NA	NA	NA	NA	96.90341208	-189.5340969	5.020570529	0.055221207	47	NoCompSupport
44	Anatinae_125	BeakShapePC1	OU	0.000803114	0.244855384	NA	NA	NA	100.5564035	-194.5546674	0	0.679686954	47	NoCompSupport
45	Anatinae_125	BeakShapePC1	TDexp	0.000509331	NA	NA	-1.00E-06	NA	96.90339533	-187.2486511	7.306016288	0.01761277	47	NoCompSupport
46	Anatinae_125	BeakShapePC1	TDlin	8.90E-07	NA	NA	99.99978271	NA	99.54609716	-192.5340548	2.020612646	0.247479069	47	NoCompSupport
47	Anatinae_125	BeakShapePC1	DDexp	0.00298753	NA	0.019421818	NA	NA	50.40428144	-94.25042335	100.3042441	1.13E-22	47	NoCompSupport
48	Anatinae_125	BeakShapePC1	DDlin	0.003144172	NA	5.33E-05	NA	NA	50.29325263	-94.02836573	100.5263017	1.01E-22	47	NoCompSupport
49	Anatinae_125	BeakShapePC1	MC	0.003742946	NA	NA	NA	-3.37E-09	50.01359596	-93.46905238	101.085615	7.62E-23	47	NoCompSupport
50	Anatinae_177	BeakShapePC1	BM	0.000944505	NA	NA	NA	NA	71.05517389	-137.8654498	0	0.481681491	52	NoCompSupport
51	Anatinae_177	BeakShapePC1	OU	0.000944505	9.54E-17	NA	NA	NA	71.05517389	-135.6103478	2.255102041	0.155980667	52	NoCompSupport
52	Anatinae_177	BeakShapePC1	TDexp	0.001383789	NA	NA	-0.053276223	NA	71.21064273	-135.9212855	1.944164354	0.182217479	52	NoCompSupport
53	Anatinae_177	BeakShapePC1	TDlin	0.001292035	NA	NA	-0.036808534	NA	71.1990671	-135.8981342	1.967315615	0.180120358	52	NoCompSupport
54	Anatinae_177	BeakShapePC1	DDexp	0.00222212	NA	-0.013425317	NA	NA	53.00459238	-99.50918475	38.35626507	2.26E-09	52	NoCompSupport
55	Anatinae_177	BeakShapePC1	DDlin	0.002180356	NA	-2.36E-05	NA	NA	53.0020758	-99.50415159	38.36129823	2.25E-09	52	NoCompSupport
56	Anatinae_177	BeakShapePC1	MC	0.001893565	NA	NA	NA	-2.60E-08	52.96966184	-99.43932367	38.42612615	2.18E-09	52	NoCompSupport
127	CC3_62	BeakShapePC1	BM	0.000145475	NA	NA	NA	NA	48.7776952	-93.05539041	0	0.45460748	27	NoCompSupport
128	CC3_62	BeakShapePC1	OU	0.000145475	8.90E-17	NA	NA	NA	48.7776952	-90.51191214	2.543478261	0.127446317	27	NoCompSupport
129	CC3_62	BeakShapePC1	TDexp	0.000284482	NA	NA	-0.103985536	NA	49.31717841	-91.59087856	1.464511849	0.218585762	27	NoCompSupport
130	CC3_62	BeakShapePC1	TDlin	0.000222442	NA	NA	-0.048536886	NA	49.16577362	-91.28806897	1.767321433	0.187874399	27	NoCompSupport
131	CC3_62	BeakShapePC1	DDexp	0.000125914	NA	0.045508102	NA	NA	45.24112004	-83.43876182	9.616628591	0.003710327	27	NoCompSupport
132	CC3_62	BeakShapePC1	DDlin	1.42E-09	NA	2.29E-05	NA	NA	45.37702491	-83.71057157	9.344818838	0.00425045	27	NoCompSupport
133	CC3_62	BeakShapePC1	MC	0.000160343	NA	NA	NA	-0.017771892	45.18995529	-83.33643233	9.718958077	0.003525264	27	NoCompSupport
169	CC8_305	BeakShapePC1	BM	0.000365858	NA	NA	NA	NA	38.70399006	-72.90798012	0	0.477074703	27	NoCompSupport
170	CC8_305	BeakShapePC1	OU	0.000471686	0.030454631	NA	NA	NA	38.8617603	-70.68004233	2.227937791	0.156601474	27	NoCompSupport
171	CC8_305	BeakShapePC1	TDexp	0.000365862	NA	NA	-1.00E-06	NA	38.70398466	-70.36449106	2.54348906	0.133744138	27	NoCompSupport
172	CC8_305	BeakShapePC1	TDlin	0.000192451	NA	NA	0.089048128	NA	38.8365405	-70.62960273	2.27837739	0.152701402	27	NoCompSupport
173	CC8_305	BeakShapePC1	DDexp	1.75E-06	NA	0.455000045	NA	NA	38.18319636	-69.32291447	3.585065656	0.079450983	27	NoCompSupport
174	CC8_305	BeakShapePC1	DDlin	5.28E-12	NA	6.56E-05	NA	NA	32.93719873	-58.83091919	14.07706093	0.000418593	27	NoCompSupport
175	CC8_305	BeakShapePC1	MC	0.000690952	NA	NA	NA	0	29.06455629	-51.08563433	21.8223458	8.71E-06	27	NoCompSupport
176	CC8_376	BeakShapePC1	BM	0.000362707	NA	NA	NA	NA	44.57016009	-84.66032018	0	0.536679911	28	NoCompSupport
177	CC8_376	BeakShapePC1	OU	0.000391038	0.011137049	NA	NA	NA	44.59062576	-82.18125151	2.47906867	0.155379034	28	NoCompSupport
178	CC8_376	BeakShapePC1	TDexp	0.000362712	NA	NA	-1.00E-06	NA	44.57015822	-82.14031645	2.520003736	0.152231133	28	NoCompSupport
179	CC8_376	BeakShapePC1	TDlin	0.000296177	NA	NA	0.019941414	NA	44.58577038	-82.17154077	2.488779415	0.15462644	28	NoCompSupport
180	CC8_376	BeakShapePC1	DDexp	3.76E-05	NA	0.257706216	NA	NA	39.29950134	-71.59900267	13.06131751	0.000782503	28	NoCompSupport
181	CC8_376	BeakShapePC1	DDlin	1.68E-11	NA	6.51E-05	NA	NA	38.20060212	-69.40120424	15.25911595	0.00026076	28	NoCompSupport
182	CC8_376	BeakShapePC1	MC	0.000653485	NA	NA	NA	-1.64E-08	36.33132501	-65.66265003	18.99767016	4.02E-05	28	NoCompSupport
183	Charadrii_106	BeakShapePC1	BM	3.34E-05	NA	NA	NA	NA	48.21627679	-91.83255358	1.581700212	0.129595415	23	CompSupport_NotDifferentiable
184	Charadrii_106	BeakShapePC1	OU	0.004143741	2.718281828	NA	NA	NA	49.92640173	-92.58964556	0.824608235	0.189230035	23	CompSupport_NotDifferentiable
185	Charadrii_106	BeakShapePC1	TDexp	3.34E-05	NA	NA	-1.00E-06	NA	48.21625785	-89.1693578	4.244895993	0.034220316	23	CompSupport_NotDifferentiable
186	Charadrii_106	BeakShapePC1	TDlin	2.06E-08	NA	NA	99.9999978	NA	49.58385995	-91.90456201	1.509691787	0.13434641	23	CompSupport_NotDifferentiable
187	Charadrii_106	BeakShapePC1	DDexp	8.73E-12	NA	0.757513467	NA	NA	50.33870585	-93.4142538	0	0.285792925	23	CompSupport_NotDifferentiable
188	Charadrii_106	BeakShapePC1	DDlin	1.94E-12	NA	2.13E-06	NA	NA	49.61143981	-91.95972172	1.454532078	0.138103233	23	CompSupport_NotDifferentiable
189	Charadrii_106	BeakShapePC1	MC	3.09E-05	NA	NA	NA	-6.38E-08	49.16882974	-91.07450159	2.339752202	0.088711666	23	CompSupport_NotDifferentiable
190	Charadrii_163	BeakShapePC1	BM	4.14E-05	NA	NA	NA	NA	50.77193556	-96.83798876	0	0.573973891	20	NoCompSupport
191	Charadrii_163	BeakShapePC1	OU	4.18E-05	0.000732698	NA	NA	NA	50.77257912	-94.04515824	2.792830519	0.142048514	20	NoCompSupport
192	Charadrii_163	BeakShapePC1	TDexp	4.14E-05	NA	NA	-1.00E-06	NA	50.77193468	-94.04386936	2.794119403	0.141957002	20	NoCompSupport
193	Charadrii_163	BeakShapePC1	TDlin	4.05E-05	NA	NA	0.000994721	NA	50.77236483	-94.04472966	2.793259099	0.142018078	20	NoCompSupport
194	Charadrii_163	BeakShapePC1	DDexp	8.07E-11	NA	1.645210272	NA	NA	39.83076483	-72.16152967	24.6764591	2.51E-06	20	NoCompSupport
195	Charadrii_163	BeakShapePC1	DDlin	0.000126023	NA	7.47E-05	NA	NA	24.62574358	-41.75148715	55.08650161	6.27E-13	20	NoCompSupport
196	Charadrii_163	BeakShapePC1	MC	0.00084045	NA	NA	NA	-1.86E-09	20.67341022	-33.84682044	62.99116832	1.20E-14	20	NoCompSupport
204	Columbidae_475	BeakShapePC1	BM	9.98E-05	NA	NA	NA	NA	86.82562636	-169.3655384	0.586875252	0.275327048	45	NoCompSupport
205	Columbidae_475	BeakShapePC1	OU	0.000178842	0.056942157	NA	NA	NA	88.26888977	-169.9524137	0	0.369221703	45	NoCompSupport
206	Columbidae_475	BeakShapePC1	TDexp	9.98E-05	NA	NA	-1.00E-06	NA	86.82559767	-167.0658295	2.886584211	0.087191354	45	NoCompSupport
207	Columbidae_475	BeakShapePC1	TDlin	1.80E-05	NA	NA	0.390887415	NA	87.94944737	-169.3135289	0.638884801	0.268259524	45	NoCompSupport
208	Columbidae_475	BeakShapePC1	DDexp	0.000114133	NA	0.034530803	NA	NA	73.05301694	-139.520668	30.43174568	9.10E-08	45	NoCompSupport
209	Columbidae_475	BeakShapePC1	DDlin	5.19E-10	NA	1.38E-05	NA	NA	73.87964369	-141.1739215	28.77849216	2.08E-07	45	NoCompSupport
210	Columbidae_475	BeakShapePC1	MC	0.000186019	NA	NA	NA	-1.63E-09	72.81317126	-139.0409767	30.91143703	7.16E-08	45	NoCompSupport
239	Cuculidae_137	BeakShapePC1	BM	0.000254503	NA	NA	NA	NA	34.78697788	-65.05221663	4.622295522	0.072903123	26	NoCompSupport
240	Cuculidae_137	BeakShapePC1	OU	0.000946888	0.15316453	NA	NA	NA	38.38271062	-69.67451215	0	0.735300481	26	NoCompSupport
241	Cuculidae_137	BeakShapePC1	TDexp	0.000254509	NA	NA	-1.00E-06	NA	34.78694247	-62.48297584	7.191536306	0.020176349	26	NoCompSupport
242	Cuculidae_137	BeakShapePC1	TDlin	1.05E-07	NA	NA	99.99993945	NA	36.61509176	-66.13927443	3.53523772	0.125544512	26	NoCompSupport
243	Cuculidae_137	BeakShapePC1	DDexp	1.60E-05	NA	0.289259949	NA	NA	35.03257129	-62.97423349	6.700278659	0.025793948	26	NoCompSupport
244	Cuculidae_137	BeakShapePC1	DDlin	1.45E-12	NA	3.38E-05	NA	NA	34.59763594	-62.10436278	7.570149368	0.016696591	26	NoCompSupport
245	Cuculidae_137	BeakShapePC1	MC	0.000290663	NA	NA	NA	-1.64E-09	33.05918893	-59.02746877	10.64704339	0.003584997	26	NoCompSupport
253	Cuculidae_187	BeakShapePC1	BM	0.000101801	NA	NA	NA	NA	51.58877606	-98.67755212	4.772930912	0.069195441	27	NoCompSupport
254	Cuculidae_187	BeakShapePC1	OU	0.000255473	0.112545093	NA	NA	NA	55.24698064	-103.450483	0	0.752499581	27	NoCompSupport
255	Cuculidae_187	BeakShapePC1	TDexp	0.000101803	NA	NA	-1.00E-06	NA	51.58872816	-96.13397806	7.316504967	0.019397573	27	NoCompSupport
256	Cuculidae_187	BeakShapePC1	TDlin	4.65E-08	NA	NA	99.99997362	NA	53.68964017	-100.3358021	3.114680943	0.158548409	27	NoCompSupport
257	Cuculidae_187	BeakShapePC1	DDexp	4.13E-05	NA	0.133473381	NA	NA	47.17199628	-87.30051429	16.14996874	0.000234199	27	NoCompSupport
258	Cuculidae_187	BeakShapePC1	DDlin	1.46E-05	NA	1.71E-05	NA	NA	46.49935888	-85.9552395	17.49524353	0.000119526	27	NoCompSupport
259	Cuculidae_187	BeakShapePC1	MC	0.000118247	NA	NA	NA	0	43.37800216	-79.71252606	23.73795697	5.27E-06	27	NoCompSupport
281	Falconidae_67	BeakShapePC1	BM	0.000241536	NA	NA	NA	NA	66.00085051	-127.6588439	25.09069619	3.56E-06	38	NoCompSupport
282	Falconidae_67	BeakShapePC1	OU	0.004791863	2.718281828	NA	NA	NA	79.72771121	-152.7495401	0	0.999873001	38	NoCompSupport
283	Falconidae_67	BeakShapePC1	TDexp	0.000241539	NA	NA	-1.00E-06	NA	66.00079982	-125.2957173	27.45382279	1.09E-06	38	NoCompSupport
284	Falconidae_67	BeakShapePC1	TDlin	2.04E-07	NA	NA	99.99993497	NA	70.71303765	-134.7201929	18.02934713	0.000121597	38	NoCompSupport
285	Falconidae_67	BeakShapePC1	DDexp	6.82E-05	NA	0.139154519	NA	NA	64.4414547	-122.1770271	30.57251302	2.30E-07	38	NoCompSupport
286	Falconidae_67	BeakShapePC1	DDlin	3.74E-10	NA	3.04E-05	NA	NA	65.25564201	-123.8054017	28.9441384	5.19E-07	38	NoCompSupport
287	Falconidae_67	BeakShapePC1	MC	0.00016825	NA	NA	NA	0	58.01151494	-109.3171475	43.43239255	3.70E-10	38	NoCompSupport
288	Furnaridae_261	BeakShapePC1	BM	0.000514579	NA	NA	NA	NA	62.36324951	-120.3931657	0	0.469742983	39	NoCompSupport
289	Furnaridae_261	BeakShapePC1	OU	0.000514579	1.06E-31	NA	NA	NA	62.36324951	-118.0407847	2.352380952	0.144892955	39	NoCompSupport
290	Furnaridae_261	BeakShapePC1	TDexp	0.001064908	NA	NA	-0.1056562	NA	62.63873509	-118.5917559	1.801409797	0.190848669	39	NoCompSupport
291	Furnaridae_261	BeakShapePC1	TDlin	0.000950721	NA	NA	-0.064503149	NA	62.64958813	-118.613462	1.779703709	0.192931238	39	NoCompSupport
292	Furnaridae_261	BeakShapePC1	DDexp	0.000440877	NA	0.030848179	NA	NA	56.83422978	-106.9827453	13.41042042	0.000575207	39	NoCompSupport
293	Furnaridae_261	BeakShapePC1	DDlin	0.000402995	NA	2.10E-05	NA	NA	56.84901766	-107.012321	13.38084464	0.000583777	39	NoCompSupport
294	Furnaridae_261	BeakShapePC1	MC	0.000693967	NA	NA	NA	-6.70E-09	56.53199011	-106.3782659	14.01489974	0.000425171	39	NoCompSupport
295	Furnaridae_318	BeakShapePC1	BM	0.000367735	NA	NA	NA	NA	152.8043647	-301.4691944	9.575830459	0.006934407	89	NoCompSupport
296	Furnaridae_318	BeakShapePC1	OU	0.000855538	0.22526565	NA	NA	NA	158.6636889	-311.0450249	0	0.832481276	89	NoCompSupport
297	Furnaridae_318	BeakShapePC1	TDexp	0.000367738	NA	NA	-1.00E-06	NA	152.8043332	-299.3263134	11.71871154	0.002375137	89	NoCompSupport
298	Furnaridae_318	BeakShapePC1	TDlin	4.93E-07	NA	NA	99.99996668	NA	157.0027467	-307.7231404	3.321884491	0.158138066	89	NoCompSupport
299	Furnaridae_318	BeakShapePC1	DDexp	0.000125068	NA	0.046339007	NA	NA	148.1175659	-289.9527788	21.09224608	2.19E-05	89	NoCompSupport
300	Furnaridae_318	BeakShapePC1	DDlin	2.27E-08	NA	1.74E-05	NA	NA	148.907541	-291.532729	19.51229587	4.82E-05	89	NoCompSupport
301	Furnaridae_318	BeakShapePC1	MC	0.000438088	NA	NA	NA	-3.41E-09	145.0249426	-283.7675323	27.27749256	9.93E-07	89	NoCompSupport
302	Furnaridae_439	BeakShapePC1	BM	0.00015725	NA	NA	NA	NA	79.24986441	-154.1467877	0	0.490363829	37	NoCompSupport
303	Furnaridae_439	BeakShapePC1	OU	0.000177991	0.026043365	NA	NA	NA	79.28943518	-151.8515976	2.295190025	0.155641084	37	NoCompSupport
304	Furnaridae_439	BeakShapePC1	TDexp	0.000157251	NA	NA	-1.00E-06	NA	79.24986288	-151.772453	2.374334616	0.149602281	37	NoCompSupport
305	Furnaridae_439	BeakShapePC1	TDlin	8.67E-05	NA	NA	0.126568065	NA	79.30910924	-151.8909458	2.255841895	0.158733497	37	NoCompSupport
306	Furnaridae_439	BeakShapePC1	DDexp	7.73E-05	NA	0.058546418	NA	NA	77.06639071	-147.4055087	6.741278956	0.016852654	37	NoCompSupport
307	Furnaridae_439	BeakShapePC1	DDlin	7.29E-10	NA	1.38E-05	NA	NA	77.10492908	-147.4825854	6.664202222	0.017514805	37	NoCompSupport
308	Furnaridae_439	BeakShapePC1	MC	0.000180839	NA	NA	NA	-4.68E-07	76.6659638	-146.6046549	7.542132788	0.01129185	37	NoCompSupport
330	Lari_170	BeakShapePC1	BM	0.000179141	NA	NA	NA	NA	67.09687931	-129.8066618	0.491649319	0.259996771	34	NoCompSupport
331	Lari_170	BeakShapePC1	OU	0.000326216	0.108406298	NA	NA	NA	68.45071415	-130.1014283	0.196882855	0.301283729	34	NoCompSupport
332	Lari_170	BeakShapePC1	TDexp	0.000179143	NA	NA	-1.00E-06	NA	67.09686426	-127.3937285	2.904582647	0.077804755	34	NoCompSupport
333	Lari_170	BeakShapePC1	TDlin	1.99E-07	NA	NA	100	NA	68.54915558	-130.2983112	0	0.332451462	34	NoCompSupport
334	Lari_170	BeakShapePC1	DDexp	1.24E-05	NA	0.182050887	NA	NA	66.01275501	-125.22551	5.072801139	0.026313794	34	NoCompSupport
335	Lari_170	BeakShapePC1	DDlin	8.75E-12	NA	1.86E-05	NA	NA	63.47666712	-120.1533342	10.14497692	0.002083409	34	NoCompSupport
336	Lari_170	BeakShapePC1	MC	0.000267715	NA	NA	NA	0	60.02577874	-113.2515575	17.04675368	6.61E-05	34	NoCompSupport
337	Lari_208	BeakShapePC1	BM	0.000902409	NA	NA	NA	NA	87.91657149	-171.5778238	4.852189093	0.064942272	50	NoCompSupport
338	Lari_208	BeakShapePC1	OU	0.001569018	0.341126147	NA	NA	NA	91.47587602	-176.4300129	0	0.73479629	50	NoCompSupport
339	Lari_208	BeakShapePC1	TDexp	0.000902416	NA	NA	-1.00E-06	NA	87.91655882	-169.3113785	7.1186344	0.020911016	50	NoCompSupport
340	Lari_208	BeakShapePC1	TDlin	1.24E-06	NA	NA	99.99991717	NA	89.94305785	-173.3643766	3.065636354	0.158661837	50	NoCompSupport
341	Lari_208	BeakShapePC1	DDexp	0.000171491	NA	0.086605554	NA	NA	87.33241562	-168.1430921	8.286920797	0.011659635	50	NoCompSupport
342	Lari_208	BeakShapePC1	DDlin	3.25E-11	NA	6.24E-05	NA	NA	87.07413932	-167.6265395	8.803473411	0.00900569	50	NoCompSupport
343	Lari_208	BeakShapePC1	MC	0.001313543	NA	NA	NA	0	81.11521775	-155.7086964	20.72131655	2.33E-05	50	NoCompSupport
351	M1_140	BeakShapePC1	BM	0.000148809	NA	NA	NA	NA	63.71392452	-123.0642127	1.004608888	0.14909149	36	CompSupport_NotDifferentiable
352	M1_140	BeakShapePC1	OU	0.000272439	0.068770938	NA	NA	NA	65.0465081	-123.3430162	0.725805367	0.171393469	36	CompSupport_NotDifferentiable
353	M1_140	BeakShapePC1	TDexp	0.00014881	NA	NA	-1.00E-06	NA	63.71390389	-120.6778078	3.391013793	0.045211781	36	CompSupport_NotDifferentiable
354	M1_140	BeakShapePC1	TDlin	1.06E-06	NA	NA	12.62635093	NA	64.94558068	-123.1411614	0.927660219	0.154939463	36	CompSupport_NotDifferentiable
355	M1_140	BeakShapePC1	DDexp	2.83E-05	NA	0.098564254	NA	NA	65.40941079	-124.0688216	0	0.24637742	36	CompSupport_NotDifferentiable
356	M1_140	BeakShapePC1	DDlin	2.32E-10	NA	9.43E-06	NA	NA	65.12287228	-123.4957446	0.573077004	0.184994498	36	CompSupport_NotDifferentiable
357	M1_140	BeakShapePC1	MC	0.000148351	NA	NA	NA	-8.80E-09	63.77357803	-120.7971561	3.27166551	0.04799188	36	CompSupport_NotDifferentiable
386	M4_183	BeakShapePC1	BM	0.000668459	NA	NA	NA	NA	40.03995881	-75.53446308	0.625855321	0.260411753	25	NoCompSupport
387	M4_183	BeakShapePC1	OU	0.001399811	0.252467363	NA	NA	NA	41.65158777	-76.1603184	0	0.356092918	25	NoCompSupport
388	M4_183	BeakShapePC1	TDexp	0.000668464	NA	NA	-1.00E-06	NA	40.03995087	-72.93704461	3.223273797	0.071062147	25	NoCompSupport
389	M4_183	BeakShapePC1	TDlin	9.73E-07	NA	NA	100	NA	41.4314171	-75.71997705	0.440341352	0.28572249	25	NoCompSupport
390	M4_183	BeakShapePC1	DDexp	2.81E-05	NA	0.457224255	NA	NA	38.76780428	-70.39275142	5.767566978	0.019913706	25	NoCompSupport
391	M4_183	BeakShapePC1	DDlin	8.86E-11	NA	0.000144121	NA	NA	37.62607196	-68.10928678	8.051031622	0.006357759	25	NoCompSupport
392	M4_183	BeakShapePC1	MC	0.000754528	NA	NA	NA	0	34.95365868	-62.76446022	13.39585818	0.000439228	25	NoCompSupport
400	M4_233	BeakShapePC1	BM	0.000115984	NA	NA	NA	NA	41.95797718	-79.210072	0	0.330271688	20	NoCompSupport_NotDifferentiable
401	M4_233	BeakShapePC1	OU	0.000161478	0.047427595	NA	NA	NA	42.045421	-76.590842	2.61923	0.089148241	20	NoCompSupport_NotDifferentiable
402	M4_233	BeakShapePC1	TDexp	0.000115985	NA	NA	-1.00E-06	NA	41.95797524	-76.41595047	2.794121533	0.081683731	20	NoCompSupport_NotDifferentiable
403	M4_233	BeakShapePC1	TDlin	1.45E-07	NA	NA	99.9999753	NA	42.2033427	-76.90668539	2.303386613	0.104399231	20	NoCompSupport_NotDifferentiable
404	M4_233	BeakShapePC1	DDexp	0.000137957	NA	-0.044726541	NA	NA	42.43781172	-77.37562344	1.834448562	0.131985403	20	NoCompSupport_NotDifferentiable
405	M4_233	BeakShapePC1	DDlin	0.000150055	NA	-7.75E-06	NA	NA	42.45620961	-77.41241922	1.797652787	0.13443613	20	NoCompSupport_NotDifferentiable
406	M4_233	BeakShapePC1	MC	0.000110864	NA	NA	NA	-9.54E-08	42.40774092	-77.31548183	1.894590173	0.128075576	20	NoCompSupport_NotDifferentiable
407	M4_256	BeakShapePC1	BM	0.000307823	NA	NA	NA	NA	59.59597576	-114.8048548	4.539405121	0.039470647	34	CompSupport_NotDifferentiable
408	M4_256	BeakShapePC1	OU	0.000807966	0.258430019	NA	NA	NA	62.50666395	-118.2133279	1.130931972	0.216977542	34	CompSupport_NotDifferentiable
409	M4_256	BeakShapePC1	TDexp	0.000307825	NA	NA	-1.00E-06	NA	59.59596228	-112.3919246	6.952335325	0.011811719	34	CompSupport_NotDifferentiable
410	M4_256	BeakShapePC1	TDlin	4.63E-07	NA	NA	99.99997186	NA	61.48866411	-116.1773282	3.166931645	0.078397655	34	CompSupport_NotDifferentiable
411	M4_256	BeakShapePC1	DDexp	2.80E-05	NA	0.106637116	NA	NA	63.07212994	-119.3442599	0	0.381938591	34	CompSupport_NotDifferentiable
412	M4_256	BeakShapePC1	DDlin	1.07E-05	NA	1.44E-05	NA	NA	62.56896074	-118.3379215	1.006338397	0.230924459	34	CompSupport_NotDifferentiable
413	M4_256	BeakShapePC1	MC	0.000286291	NA	NA	NA	-4.11E-08	60.82766296	-114.8553259	4.488933945	0.040479386	34	CompSupport_NotDifferentiable
421	M5_167	BeakShapePC1	BM	0.000261779	NA	NA	NA	NA	119.2618808	-234.3362617	23.52183923	7.80E-06	67	NoCompSupport
422	M5_167	BeakShapePC1	OU	0.006166743	2.718281828	NA	NA	NA	132.1195266	-257.8581009	0	0.999255819	67	NoCompSupport
423	M5_167	BeakShapePC1	TDexp	0.000261781	NA	NA	-1.00E-06	NA	119.2618343	-232.1427162	25.71538467	2.60E-06	67	NoCompSupport
424	M5_167	BeakShapePC1	TDlin	3.21E-07	NA	NA	99.99996846	NA	124.6267156	-242.8724789	14.98562202	0.00055666	67	NoCompSupport
425	M5_167	BeakShapePC1	DDexp	7.14E-06	NA	0.204123426	NA	NA	123.4703098	-240.5596673	17.29843364	0.000175134	67	NoCompSupport
426	M5_167	BeakShapePC1	DDlin	5.80E-12	NA	1.90E-05	NA	NA	118.9894672	-231.597982	26.26011894	1.98E-06	67	NoCompSupport
427	M5_167	BeakShapePC1	MC	0.000272566	NA	NA	NA	0	112.1414665	-217.9019806	39.95612028	2.11E-09	67	NoCompSupport
449	M6_530	BeakShapePC1	BM	0.000625385	NA	NA	NA	NA	35.75284129	-66.93425401	22.68477345	1.17E-05	24	NoCompSupport
450	M6_530	BeakShapePC1	OU	0.005653868	2.718281828	NA	NA	NA	48.40951373	-89.61902746	0	0.99072176	24	NoCompSupport
451	M6_530	BeakShapePC1	TDexp	0.000625391	NA	NA	-1.00E-06	NA	35.75281671	-64.30563342	25.31339405	3.16E-06	24	NoCompSupport
452	M6_530	BeakShapePC1	TDlin	7.27E-07	NA	NA	100	NA	39.03411673	-70.86823346	18.750794	8.40E-05	24	NoCompSupport
453	M6_530	BeakShapePC1	DDexp	4.10E-05	NA	0.161293757	NA	NA	43.51079055	-79.82158109	9.797446371	0.007386918	24	NoCompSupport
454	M6_530	BeakShapePC1	DDlin	2.51E-12	NA	3.54E-05	NA	NA	42.08224254	-76.96448507	12.65454239	0.001770324	24	NoCompSupport
455	M6_530	BeakShapePC1	MC	0.000531816	NA	NA	NA	-7.10E-10	37.69866585	-68.1973317	21.42169576	2.21E-05	24	NoCompSupport
456	Meropidae_28	BeakShapePC1	BM	5.38E-05	NA	NA	NA	NA	58.28560938	-111.9997902	3.993612568	0.073920259	24	CompSupport
457	Meropidae_28	BeakShapePC1	OU	0.000112517	0.108456916	NA	NA	NA	59.11038701	-111.020774	4.972628747	0.045307783	24	CompSupport
458	Meropidae_28	BeakShapePC1	TDexp	5.38E-05	NA	NA	-1.00E-06	NA	58.28559927	-109.3711985	6.622204218	0.019859671	24	CompSupport
459	Meropidae_28	BeakShapePC1	TDlin	4.78E-08	NA	NA	99.99995408	NA	59.03789062	-110.8757812	5.117621526	0.042139369	24	CompSupport
460	Meropidae_28	BeakShapePC1	DDexp	2.07E-06	NA	0.373968988	NA	NA	61.59670138	-115.9934028	0	0.544459309	24	CompSupport
461	Meropidae_28	BeakShapePC1	DDlin	1.89E-11	NA	6.65E-06	NA	NA	60.7320345	-114.264069	1.729333769	0.229321815	24	CompSupport
462	Meropidae_28	BeakShapePC1	MC	4.94E-05	NA	NA	NA	-0.002591885	59.10338827	-111.0067765	4.986626232	0.044991793	24	CompSupport
484	P10_291	BeakShapePC1	BM	0.000369096	NA	NA	NA	NA	63.37342871	-122.4310679	3.121127023	0.064241455	41	CompSupport_NotDifferentiable
485	P10_291	BeakShapePC1	OU	0.001941705	0.390695423	NA	NA	NA	65.47110283	-124.293557	1.258637957	0.163023319	41	CompSupport_NotDifferentiable
486	P10_291	BeakShapePC1	TDexp	0.000369098	NA	NA	-1.00E-06	NA	63.37341515	-120.0981817	5.454013309	0.020009468	41	CompSupport_NotDifferentiable
487	P10_291	BeakShapePC1	TDlin	7.45E-07	NA	NA	99.99996499	NA	64.7811703	-122.913692	2.638503003	0.081774113	41	CompSupport_NotDifferentiable
488	P10_291	BeakShapePC1	DDexp	4.07E-05	NA	0.130103536	NA	NA	65.91181658	-125.1749845	0.37721044	0.253308221	41	CompSupport_NotDifferentiable
489	P10_291	BeakShapePC1	DDlin	9.38E-12	NA	2.25E-05	NA	NA	66.1004218	-125.552195	0	0.305885923	41	CompSupport_NotDifferentiable
490	P10_291	BeakShapePC1	MC	0.000339388	NA	NA	NA	-1.63E-08	65.09354092	-123.5384332	2.013761773	0.1117575	41	CompSupport_NotDifferentiable
540	P20a_133	BeakShapePC1	BM	0.000324752	NA	NA	NA	NA	109.7373404	-215.2641545	3.412468918	0.062543367	60	CompSupport_NotDifferentiable
541	P20a_133	BeakShapePC1	OU	0.000486704	0.108796232	NA	NA	NA	112.4018471	-218.3751227	0.301500732	0.296291651	60	CompSupport_NotDifferentiable
542	P20a_133	BeakShapePC1	TDexp	0.000324755	NA	NA	-1.00E-06	NA	109.7373162	-213.0460609	5.630562548	0.020631383	60	CompSupport_NotDifferentiable
543	P20a_133	BeakShapePC1	TDlin	7.96E-05	NA	NA	0.470898877	NA	111.579201	-216.7298305	1.946792939	0.130151372	60	CompSupport_NotDifferentiable
544	P20a_133	BeakShapePC1	DDexp	9.03E-05	NA	0.055112513	NA	NA	112.5525974	-218.6766234	0	0.34450019	60	CompSupport_NotDifferentiable
545	P20a_133	BeakShapePC1	DDlin	9.67E-05	NA	1.04E-05	NA	NA	111.5932513	-216.7579311	1.918692316	0.131992946	60	CompSupport_NotDifferentiable
546	P20a_133	BeakShapePC1	MC	0.000304661	NA	NA	NA	0	109.3416065	-212.2546417	6.421981779	0.013889092	60	CompSupport_NotDifferentiable
631	P7_225	BeakShapePC1	BM	0.000383866	NA	NA	NA	NA	38.2868771	-72.00232563	16.78623647	9.06E-05	24	CompSupport_NotDifferentiable
632	P7_225	BeakShapePC1	OU	0.005951752	2.718281828	NA	NA	NA	47.76029964	-88.32059928	0.467962834	0.316533352	24	CompSupport_NotDifferentiable
633	P7_225	BeakShapePC1	TDexp	0.000383869	NA	NA	-1.00E-06	NA	38.28685396	-69.37370792	19.41485419	2.43E-05	24	CompSupport_NotDifferentiable
634	P7_225	BeakShapePC1	TDlin	5.19E-07	NA	NA	100	NA	41.78182883	-76.36365765	12.42490446	0.000801683	24	CompSupport_NotDifferentiable
635	P7_225	BeakShapePC1	DDexp	9.27E-06	NA	0.329058532	NA	NA	47.99428105	-88.78856211	0	0.399978194	24	CompSupport_NotDifferentiable
636	P7_225	BeakShapePC1	DDlin	1.08E-11	NA	2.49E-05	NA	NA	47.42729911	-87.65459823	1.133963883	0.226881553	24	CompSupport_NotDifferentiable
637	P7_225	BeakShapePC1	MC	0.000201447	NA	NA	NA	-8.61E-09	46.02267742	-84.84535484	3.943207266	0.055690323	24	CompSupport_NotDifferentiable
638	P7_257	BeakShapePC1	BM	0.000322363	NA	NA	NA	NA	35.27528455	-65.88390243	0	0.324445947	21	NoCompSupport
639	P7_257	BeakShapePC1	OU	0.000322363	6.61E-17	NA	NA	NA	35.27528455	-63.13880439	2.745098039	0.082234089	21	NoCompSupport
640	P7_257	BeakShapePC1	TDexp	0.001102782	NA	NA	-0.219803539	NA	36.48305211	-65.55433952	0.329562914	0.275155802	21	NoCompSupport
641	P7_257	BeakShapePC1	TDlin	0.000727189	NA	NA	-0.088951763	NA	36.33794494	-65.26412518	0.619777251	0.237990397	21	NoCompSupport
642	P7_257	BeakShapePC1	DDexp	0.000190086	NA	0.098661712	NA	NA	34.05067294	-60.68958118	5.19432125	0.024166281	21	NoCompSupport
643	P7_257	BeakShapePC1	DDlin	6.37E-05	NA	4.94E-05	NA	NA	34.11002199	-60.80827928	5.075623154	0.025643942	21	NoCompSupport
644	P7_257	BeakShapePC1	MC	0.000242764	NA	NA	NA	-0.078423468	34.27895722	-61.14614972	4.737752705	0.030363541	21	NoCompSupport
652	P8_44	BeakShapePC1	BM	0.000119346	NA	NA	NA	NA	48.44916342	-92.37658772	4.320750857	0.083299838	26	NoCompSupport
653	P8_44	BeakShapePC1	OU	0.005877724	2.718281828	NA	NA	NA	51.89412383	-96.69733857	0	0.722575585	26	NoCompSupport
654	P8_44	BeakShapePC1	TDexp	0.000119347	NA	NA	-1.00E-06	NA	48.44914413	-89.80737916	6.889959415	0.02305407	26	NoCompSupport
655	P8_44	BeakShapePC1	TDlin	1.35E-07	NA	NA	100	NA	50.43934394	-93.78777879	2.909559784	0.16868653	26	NoCompSupport
656	P8_44	BeakShapePC1	DDexp	0.000127628	NA	0.013008705	NA	NA	45.08899358	-83.08707807	13.61026051	0.000800669	26	NoCompSupport
657	P8_44	BeakShapePC1	DDlin	0.000118386	NA	2.50E-06	NA	NA	45.09992249	-83.10893588	13.5884027	0.000809467	26	NoCompSupport
658	P8_44	BeakShapePC1	MC	0.00015491	NA	NA	NA	-1.00E-08	45.05491494	-83.01892079	13.67841778	0.000773843	26	NoCompSupport
666	Phasianidae_214	BeakShapePC1	BM	0.000401173	NA	NA	NA	NA	41.44185948	-78.28371895	10.54388184	0.00500676	23	NoCompSupport
667	Phasianidae_214	BeakShapePC1	OU	0.001194422	0.579934518	NA	NA	NA	48.04537935	-88.8276008	0	0.975285203	23	NoCompSupport
668	Phasianidae_214	BeakShapePC1	TDexp	0.000401177	NA	NA	-1.00E-06	NA	41.44183964	-75.62052138	13.20707942	0.001322059	23	NoCompSupport
669	Phasianidae_214	BeakShapePC1	TDlin	4.40E-07	NA	NA	100	NA	44.06503237	-80.86690684	7.960693962	0.018217505	23	NoCompSupport
670	Phasianidae_214	BeakShapePC1	DDexp	0.001246676	NA	-0.088399215	NA	NA	38.43865132	-69.61414474	19.21345606	6.56E-05	23	NoCompSupport
671	Phasianidae_214	BeakShapePC1	DDlin	0.001032376	NA	-4.73E-05	NA	NA	38.57964995	-69.896142	18.9314588	7.55E-05	23	NoCompSupport
672	Phasianidae_214	BeakShapePC1	MC	0.000562129	NA	NA	NA	-1.67E-09	37.56227139	-67.86138489	20.96621591	2.73E-05	23	NoCompSupport
680	Phasianidae_296	BeakShapePC1	BM	9.66E-05	NA	NA	NA	NA	47.52394573	-90.41631251	2.183211447	0.156123901	22	NoCompSupport
681	Phasianidae_296	BeakShapePC1	OU	0.003389298	2.718281828	NA	NA	NA	49.96642864	-92.59952396	0	0.465101497	22	NoCompSupport
682	Phasianidae_296	BeakShapePC1	TDexp	9.66E-05	NA	NA	-1.00E-06	NA	47.52393179	-87.71453025	4.88499371	0.04043755	22	NoCompSupport
683	Phasianidae_296	BeakShapePC1	TDlin	1.17E-07	NA	NA	99.99988342	NA	49.0492804	-90.76522746	1.834296497	0.185881134	22	NoCompSupport
684	Phasianidae_296	BeakShapePC1	DDexp	3.32E-07	NA	0.52239696	NA	NA	48.43973213	-89.54613093	3.053393024	0.101044311	22	NoCompSupport
685	Phasianidae_296	BeakShapePC1	DDlin	2.70E-12	NA	1.06E-05	NA	NA	47.48192618	-87.63051903	4.969004923	0.038774127	22	NoCompSupport
686	Phasianidae_296	BeakShapePC1	MC	0.000107341	NA	NA	NA	-1.97E-08	46.36083995	-85.38834657	7.211177385	0.01263748	22	NoCompSupport
694	Picidae_237	BeakShapePC1	BM	0.000206693	NA	NA	NA	NA	142.387348	-280.6103125	0	0.464498102	76	NoCompSupport
695	Picidae_237	BeakShapePC1	OU	0.000245126	0.026879912	NA	NA	NA	142.5716851	-278.8100369	1.800275592	0.188824814	76	NoCompSupport
696	Picidae_237	BeakShapePC1	TDexp	0.000206694	NA	NA	-1.00E-06	NA	142.387341	-278.4413486	2.168963832	0.157036075	76	NoCompSupport
697	Picidae_237	BeakShapePC1	TDlin	0.000119349	NA	NA	0.090894964	NA	142.5758884	-278.8184436	1.791868907	0.18962018	76	NoCompSupport
698	Picidae_237	BeakShapePC1	DDexp	1.36E-05	NA	0.097137017	NA	NA	133.1111052	-259.8888771	20.72143531	1.47E-05	76	NoCompSupport
699	Picidae_237	BeakShapePC1	DDlin	7.61E-11	NA	1.07E-05	NA	NA	132.228791	-258.1242487	22.48606375	6.08E-06	76	NoCompSupport
700	Picidae_237	BeakShapePC1	MC	0.000307841	NA	NA	NA	-4.62E-07	127.2832397	-248.233146	32.37716648	4.33E-08	76	NoCompSupport
701	Picidae_313	BeakShapePC1	BM	0.000430056	NA	NA	NA	NA	35.23976517	-65.97953033	41.23499951	1.11E-09	27	NoCompSupport
702	Picidae_313	BeakShapePC1	OU	0.004641372	2.718281828	NA	NA	NA	57.12900405	-107.2145298	0	0.999999873	27	NoCompSupport
703	Picidae_313	BeakShapePC1	TDexp	0.000430062	NA	NA	-1.00E-06	NA	35.23970431	-63.43593036	43.77859949	3.12E-10	27	NoCompSupport
704	Picidae_313	BeakShapePC1	TDlin	3.52E-07	NA	NA	100	NA	41.22802759	-75.41257691	31.80195294	1.24E-07	27	NoCompSupport
705	Picidae_313	BeakShapePC1	DDexp	0.000707607	NA	-0.068906792	NA	NA	35.57455495	-64.10563165	43.1088982	4.36E-10	27	NoCompSupport
706	Picidae_313	BeakShapePC1	DDlin	0.000680172	NA	-3.40E-05	NA	NA	36.13413927	-65.22480027	41.98972957	7.62E-10	27	NoCompSupport
707	Picidae_313	BeakShapePC1	MC	0.000429754	NA	NA	NA	-3.27E-10	35.24924545	-63.45501264	43.75951721	3.15E-10	27	NoCompSupport
708	Picidae_339	BeakShapePC1	BM	0.000193866	NA	NA	NA	NA	120.044444	-235.8921668	2.410456969	0.135845565	64	NoCompSupport
709	Picidae_339	BeakShapePC1	OU	0.000343209	0.093747969	NA	NA	NA	122.3513119	-238.3026237	0	0.453387503	64	NoCompSupport
710	Picidae_339	BeakShapePC1	TDexp	0.000193868	NA	NA	-1.00E-06	NA	120.0444145	-233.688829	4.61379475	0.045143658	64	NoCompSupport
711	Picidae_339	BeakShapePC1	TDlin	2.03E-07	NA	NA	99.99997689	NA	122.1361682	-237.8723364	0.43028736	0.365623273	64	NoCompSupport
712	Picidae_339	BeakShapePC1	DDexp	4.32E-05	NA	0.081435141	NA	NA	101.2548159	-196.1096318	42.1929919	3.12E-10	64	NoCompSupport
713	Picidae_339	BeakShapePC1	DDlin	1.52E-13	NA	1.79E-05	NA	NA	98.23581404	-190.0716281	48.23099566	1.52E-11	64	NoCompSupport
714	Picidae_339	BeakShapePC1	MC	0.000276368	NA	NA	NA	0	79.25356286	-152.1071257	86.19549803	8.70E-20	64	NoCompSupport
729	Procellariidae_145	BeakShapePC1	BM	7.91E-05	NA	NA	NA	NA	56.70934228	-108.9186846	0	0.43741182	27	NoCompSupport
730	Procellariidae_145	BeakShapePC1	OU	0.000123526	0.042863643	NA	NA	NA	57.28324913	-107.52302	1.395664575	0.217683646	27	NoCompSupport
731	Procellariidae_145	BeakShapePC1	TDexp	7.91E-05	NA	NA	-1.00E-06	NA	56.70932702	-106.3751758	2.54350879	0.122623751	27	NoCompSupport
732	Procellariidae_145	BeakShapePC1	TDlin	1.25E-05	NA	NA	0.424302908	NA	57.22609646	-107.4087147	1.509969913	0.205591291	27	NoCompSupport
733	Procellariidae_145	BeakShapePC1	DDexp	0.00010436	NA	-0.003892879	NA	NA	53.61688991	-100.1903016	8.728383012	0.005566039	27	NoCompSupport
734	Procellariidae_145	BeakShapePC1	DDlin	0.000102743	NA	-2.66E-07	NA	NA	53.61651644	-100.1895546	8.729129948	0.00556396	27	NoCompSupport
735	Procellariidae_145	BeakShapePC1	MC	9.94E-05	NA	NA	NA	-4.71E-09	53.61571319	-100.1879481	8.730736447	0.005559493	27	NoCompSupport
736	Procellariidae_172	BeakShapePC1	BM	0.000236171	NA	NA	NA	NA	43.72830176	-82.99506506	3.979063508	0.100505721	29	NoCompSupport
737	Procellariidae_172	BeakShapePC1	OU	0.000823889	0.170089502	NA	NA	NA	46.96706428	-86.97412856	0	0.734908795	29	NoCompSupport
738	Procellariidae_172	BeakShapePC1	TDexp	0.000236176	NA	NA	-1.00E-06	NA	43.728266	-80.49653201	6.477596554	0.0288165	29	NoCompSupport
739	Procellariidae_172	BeakShapePC1	TDlin	9.96E-08	NA	NA	99.99989578	NA	45.27394352	-83.58788704	3.386241524	0.13518249	29	NoCompSupport
740	Procellariidae_172	BeakShapePC1	DDexp	7.52E-05	NA	0.114054161	NA	NA	39.62130133	-72.28260266	14.6915259	0.000474252	29	NoCompSupport
741	Procellariidae_172	BeakShapePC1	DDlin	4.33E-05	NA	3.11E-05	NA	NA	38.18021542	-69.40043085	17.57369771	0.000112242	29	NoCompSupport
742	Procellariidae_172	BeakShapePC1	MC	0.000218271	NA	NA	NA	0	27.17885731	-47.39771462	39.57641394	1.87E-09	29	NoCompSupport
743	Psittacidae1_183	BeakShapePC1	BM	0.000177948	NA	NA	NA	NA	40.39443082	-76.15728269	1.214814606	0.233320638	22	NoCompSupport
744	Psittacidae1_183	BeakShapePC1	OU	0.000451326	0.160328621	NA	NA	NA	42.35271531	-77.3720973	0	0.428298739	22	NoCompSupport
745	Psittacidae1_183	BeakShapePC1	TDexp	0.00017795	NA	NA	-1.00E-06	NA	40.39441437	-73.4554954	3.916601898	0.060432074	22	NoCompSupport
746	Psittacidae1_183	BeakShapePC1	TDlin	1.56E-07	NA	NA	100	NA	41.69374818	-76.05416303	1.31793427	0.221595535	22	NoCompSupport
747	Psittacidae1_183	BeakShapePC1	DDexp	6.07E-08	NA	1.046082097	NA	NA	40.24136233	-73.14939133	4.222705964	0.051855861	22	NoCompSupport
748	Psittacidae1_183	BeakShapePC1	DDlin	7.48E-12	NA	4.27E-05	NA	NA	37.69688126	-68.06042918	9.311668116	0.0040714	22	NoCompSupport
749	Psittacidae1_183	BeakShapePC1	MC	0.000239476	NA	NA	NA	0	35.43899671	-63.54466009	13.82743721	0.000425752	22	NoCompSupport
750	Psittacidae1_215	BeakShapePC1	BM	0.000213988	NA	NA	NA	NA	88.75320602	-173.2455425	1.484084467	0.114215349	49	CompSupport_NotDifferentiable
751	Psittacidae1_215	BeakShapePC1	OU	0.000356662	0.087618585	NA	NA	NA	90.40774133	-174.2821493	0.447477608	0.191787717	49	CompSupport_NotDifferentiable
752	Psittacidae1_215	BeakShapePC1	TDexp	0.000213991	NA	NA	-1.00E-06	NA	88.75318527	-170.9730372	3.756589726	0.036665383	49	CompSupport_NotDifferentiable
753	Psittacidae1_215	BeakShapePC1	TDlin	1.74E-07	NA	NA	99.99948694	NA	89.90931482	-173.2852963	1.444330635	0.116508311	49	CompSupport_NotDifferentiable
754	Psittacidae1_215	BeakShapePC1	DDexp	8.73E-05	NA	0.061703409	NA	NA	90.45992018	-174.386507	0.343119912	0.202060664	49	CompSupport_NotDifferentiable
755	Psittacidae1_215	BeakShapePC1	DDlin	3.51E-05	NA	1.33E-05	NA	NA	90.63148014	-174.7296269	0	0.239877392	49	CompSupport_NotDifferentiable
756	Psittacidae1_215	BeakShapePC1	MC	0.00020555	NA	NA	NA	-1.69E-08	89.74531163	-172.9572899	1.772337014	0.098885184	49	CompSupport_NotDifferentiable
778	Psittacidae2_167	BeakShapePC1	BM	0.000423704	NA	NA	NA	NA	87.47927555	-170.7551613	3.564938458	0.08433103	62	NoCompSupport
779	Psittacidae2_167	BeakShapePC1	OU	0.00076565	0.089121118	NA	NA	NA	90.36694642	-174.3200997	0	0.501307215	62	NoCompSupport
780	Psittacidae2_167	BeakShapePC1	TDexp	0.000423709	NA	NA	-1.00E-06	NA	87.47923867	-168.5446842	5.775415504	0.027924693	62	NoCompSupport
781	Psittacidae2_167	BeakShapePC1	TDlin	3.63E-07	NA	NA	100	NA	89.90529759	-173.3968021	0.923297664	0.315945675	62	NoCompSupport
782	Psittacidae2_167	BeakShapePC1	DDexp	2.56E-05	NA	0.170404402	NA	NA	88.34145475	-170.2691164	4.050983336	0.066136941	62	NoCompSupport
783	Psittacidae2_167	BeakShapePC1	DDlin	1.41E-11	NA	3.37E-05	NA	NA	85.61895152	-164.8241099	9.495989808	0.004345862	62	NoCompSupport
784	Psittacidae2_167	BeakShapePC1	MC	0.000550044	NA	NA	NA	-6.52E-09	79.39183835	-152.3698836	21.95021615	8.58E-06	62	NoCompSupport
785	Psittacidae2_237	BeakShapePC1	BM	0.000253537	NA	NA	NA	NA	69.7109345	-135.0885357	19.6098211	5.48E-05	39	NoCompSupport
786	Psittacidae2_237	BeakShapePC1	OU	0.001573941	0.837100394	NA	NA	NA	80.69203552	-154.6983568	0	0.993238361	39	NoCompSupport
787	Psittacidae2_237	BeakShapePC1	TDexp	0.000253541	NA	NA	-1.00E-06	NA	69.71090118	-132.7360881	21.96226868	1.69E-05	39	NoCompSupport
788	Psittacidae2_237	BeakShapePC1	TDlin	1.82E-07	NA	NA	99.99998123	NA	72.70213952	-138.7185647	15.97979201	0.000336578	39	NoCompSupport
789	Psittacidae2_237	BeakShapePC1	DDexp	2.46E-05	NA	0.159854532	NA	NA	75.05312443	-143.4205346	11.27782219	0.00353269	39	NoCompSupport
790	Psittacidae2_237	BeakShapePC1	DDlin	2.28E-11	NA	1.88E-05	NA	NA	74.82255457	-142.9593948	11.73896191	0.002805242	39	NoCompSupport
791	Psittacidae2_237	BeakShapePC1	MC	0.000255367	NA	NA	NA	-6.99E-12	69.61884617	-132.5519781	22.14637869	1.54E-05	39	NoCompSupport
813	Ramphastidae_130	BeakShapePC1	BM	0.000228404	NA	NA	NA	NA	47.55192923	-90.58211934	0	0.436070122	26	NoCompSupport
814	Ramphastidae_130	BeakShapePC1	OU	0.000333964	0.064545146	NA	NA	NA	47.8367788	-88.58264851	1.999470827	0.160463684	26	NoCompSupport
815	Ramphastidae_130	BeakShapePC1	TDexp	0.000228407	NA	NA	-1.00E-06	NA	47.5519248	-88.01294051	2.569178821	0.120688597	26	NoCompSupport
816	Ramphastidae_130	BeakShapePC1	TDlin	2.06E-07	NA	NA	99.99988848	NA	48.01219686	-88.93348464	1.648634699	0.191231686	26	NoCompSupport
817	Ramphastidae_130	BeakShapePC1	DDexp	0.000260379	NA	-0.003321645	NA	NA	46.17712979	-85.26335049	5.318768841	0.030521112	26	NoCompSupport
818	Ramphastidae_130	BeakShapePC1	DDlin	0.000260983	NA	-9.29E-07	NA	NA	46.17720574	-85.26350239	5.318616949	0.03052343	26	NoCompSupport
819	Ramphastidae_130	BeakShapePC1	MC	0.000254195	NA	NA	NA	-3.28E-09	46.17648273	-85.26205637	5.320062961	0.030501369	26	NoCompSupport
862	S13_384	BeakShapePC1	BM	0.000358133	NA	NA	NA	NA	79.27240627	-154.2290231	8.191122629	0.006580537	41	NoCompSupport_NotDifferentiable
863	S13_384	BeakShapePC1	OU	0.00129251	0.65401237	NA	NA	NA	84.53439717	-162.4201457	0	0.395312909	41	NoCompSupport_NotDifferentiable
864	S13_384	BeakShapePC1	TDexp	0.000358135	NA	NA	-1.00E-06	NA	79.27239322	-151.8961378	10.52400789	0.002049659	41	NoCompSupport_NotDifferentiable
865	S13_384	BeakShapePC1	TDlin	8.52E-07	NA	NA	99.99985799	NA	82.48095583	-158.313263	4.106882669	0.050715739	41	NoCompSupport_NotDifferentiable
866	S13_384	BeakShapePC1	DDexp	7.58E-05	NA	0.097964228	NA	NA	84.0291943	-161.4097399	1.010405738	0.23852515	41	NoCompSupport_NotDifferentiable
867	S13_384	BeakShapePC1	DDlin	5.08E-05	NA	1.98E-05	NA	NA	83.79734794	-160.9460472	1.474098464	0.189166654	41	NoCompSupport_NotDifferentiable
868	S13_384	BeakShapePC1	MC	0.000293883	NA	NA	NA	-2.56E-07	83.32242814	-159.9962076	2.423938049	0.117649351	41	NoCompSupport_NotDifferentiable
869	S13_526	BeakShapePC1	BM	0.000199327	NA	NA	NA	NA	58.7679881	-113.1359762	0	0.504081172	33	NoCompSupport
870	S13_526	BeakShapePC1	OU	0.000228173	0.016548522	NA	NA	NA	58.77677962	-110.725973	2.410003157	0.151068856	33	NoCompSupport
871	S13_526	BeakShapePC1	TDexp	0.000199328	NA	NA	-1.00E-06	NA	58.76798754	-110.7083889	2.427587314	0.149746469	33	NoCompSupport
872	S13_526	BeakShapePC1	TDlin	0.000140808	NA	NA	0.079727763	NA	58.78168496	-110.7357837	2.400192485	0.15181172	33	NoCompSupport
873	S13_526	BeakShapePC1	DDexp	0.002319589	NA	-0.310824425	NA	NA	56.54154057	-106.2554949	6.880481261	0.016159315	33	NoCompSupport
874	S13_526	BeakShapePC1	DDlin	0.000647229	NA	-4.98E-05	NA	NA	56.55715272	-106.2867192	6.849256956	0.016413577	33	NoCompSupport
875	S13_526	BeakShapePC1	MC	0.000233801	NA	NA	NA	-3.23E-07	56.13105161	-105.434517	7.70145917	0.010718891	33	NoCompSupport
876	S13_603	BeakShapePC1	BM	0.000339004	NA	NA	NA	NA	40.12649165	-75.6529833	1.500612405	0.156538442	23	NoCompSupport_NotDifferentiable
877	S13_603	BeakShapePC1	OU	0.000600174	0.151328282	NA	NA	NA	42.2083768	-77.1535957	0	0.331493373	23	NoCompSupport_NotDifferentiable
878	S13_603	BeakShapePC1	TDexp	0.000339006	NA	NA	-1.00E-06	NA	40.12647599	-72.98979409	4.163801611	0.041334893	23	NoCompSupport_NotDifferentiable
879	S13_603	BeakShapePC1	TDlin	4.24E-05	NA	NA	1.05862722	NA	41.40563045	-75.54810301	1.605492686	0.148541068	23	NoCompSupport_NotDifferentiable
880	S13_603	BeakShapePC1	DDexp	1.33E-05	NA	0.519498211	NA	NA	41.56050404	-75.85785019	1.295745516	0.173423236	23	NoCompSupport_NotDifferentiable
881	S13_603	BeakShapePC1	DDlin	1.73E-11	NA	5.86E-05	NA	NA	41.02014542	-74.77713294	2.376462759	0.101025851	23	NoCompSupport_NotDifferentiable
882	S13_603	BeakShapePC1	MC	0.000334908	NA	NA	NA	-9.63E-09	40.26850757	-73.27385724	3.87973846	0.047643137	23	NoCompSupport_NotDifferentiable
911	S7S8_177	BeakShapePC1	BM	0.000118802	NA	NA	NA	NA	75.54435998	-146.7016232	5.173893446	0.029854481	34	CompSupport
912	S7S8_177	BeakShapePC1	OU	0.000222184	0.148252953	NA	NA	NA	78.27414378	-149.7482876	2.127229066	0.136957016	34	CompSupport
913	S7S8_177	BeakShapePC1	TDexp	0.000118804	NA	NA	-1.00E-06	NA	75.54433891	-144.2886778	7.586838814	0.008933982	34	CompSupport
914	S7S8_177	BeakShapePC1	TDlin	1.27E-07	NA	NA	99.99999445	NA	77.38624188	-147.9724838	3.903032865	0.056360312	34	CompSupport
915	S7S8_177	BeakShapePC1	DDexp	1.99E-05	NA	0.12172471	NA	NA	79.33775831	-151.8755166	0	0.396740201	34	CompSupport
916	S7S8_177	BeakShapePC1	DDlin	1.89E-11	NA	8.32E-06	NA	NA	79.11849338	-151.4369868	0.438529873	0.318625593	34	CompSupport
917	S7S8_177	BeakShapePC1	MC	0.000107012	NA	NA	NA	-1.42E-08	77.31583089	-147.8316618	4.043854852	0.052528414	34	CompSupport
960	Thamnophilidae_187	BeakShapePC1	BM	0.000116075	NA	NA	NA	NA	53.80260481	-103.0597551	1.424752493	0.217196642	25	NoCompSupport
961	Thamnophilidae_187	BeakShapePC1	OU	0.000392604	0.273817497	NA	NA	NA	55.81368235	-104.4845076	0	0.442827089	25	NoCompSupport
962	Thamnophilidae_187	BeakShapePC1	TDexp	0.000116076	NA	NA	-1.00E-06	NA	53.80259285	-100.4623286	4.022179015	0.059269205	25	NoCompSupport
963	Thamnophilidae_187	BeakShapePC1	TDlin	1.54E-07	NA	NA	99.99995157	NA	55.34316742	-103.5434777	0.941029863	0.276625455	25	NoCompSupport
964	Thamnophilidae_187	BeakShapePC1	DDexp	1.70E-05	NA	0.229189247	NA	NA	50.48518807	-93.827519	10.65698856	0.002148318	25	NoCompSupport
965	Thamnophilidae_187	BeakShapePC1	DDlin	1.28E-09	NA	2.00E-05	NA	NA	50.08731808	-93.03177901	11.45272855	0.001443131	25	NoCompSupport
966	Thamnophilidae_187	BeakShapePC1	MC	0.000170397	NA	NA	NA	-4.59E-08	49.00747907	-90.872101	13.61240656	0.00049016	25	NoCompSupport
981	TitTyranRest_350	BeakShapePC1	BM	0.000187209	NA	NA	NA	NA	42.43831257	-80.30519656	3.611190952	0.067585734	24	CompSupport_NotDifferentiable
982	TitTyranRest_350	BeakShapePC1	OU	0.000595616	0.208331063	NA	NA	NA	45.07664064	-82.95328128	0.963106237	0.254026674	24	CompSupport_NotDifferentiable
983	TitTyranRest_350	BeakShapePC1	TDexp	0.000187211	NA	NA	-1.00E-06	NA	42.43829609	-77.67659218	6.239795336	0.0181577	24	CompSupport_NotDifferentiable
984	TitTyranRest_350	BeakShapePC1	TDlin	1.56E-07	NA	NA	99.99999398	NA	44.09876182	-80.99752364	2.918863873	0.095541476	24	CompSupport_NotDifferentiable
985	TitTyranRest_350	BeakShapePC1	DDexp	6.53E-07	NA	0.338169427	NA	NA	45.55819376	-83.91638751	0	0.411164096	24	CompSupport_NotDifferentiable
986	TitTyranRest_350	BeakShapePC1	DDlin	3.43E-11	NA	1.29E-05	NA	NA	44.44545454	-81.69090907	2.22547844	0.135132148	24	CompSupport_NotDifferentiable
987	TitTyranRest_350	BeakShapePC1	MC	0.000186965	NA	NA	NA	-1.51E-08	42.45112652	-77.70225304	6.214134468	0.018392172	24	CompSupport_NotDifferentiable
1002	TitTyranRest_476	BeakShapePC1	BM	0.000208002	NA	NA	NA	NA	50.30269443	-96.12538886	0	0.262363225	28	NoCompSupport_NotDifferentiable
1003	TitTyranRest_476	BeakShapePC1	OU	0.000208002	2.15E-17	NA	NA	NA	50.30269443	-93.60538886	2.52	0.074420385	28	NoCompSupport_NotDifferentiable
1004	TitTyranRest_476	BeakShapePC1	TDexp	0.000561906	NA	NA	-0.120248771	NA	51.01532104	-95.03064208	1.094746778	0.151768527	28	NoCompSupport_NotDifferentiable
1005	TitTyranRest_476	BeakShapePC1	TDlin	0.000391766	NA	NA	-0.053457036	NA	50.8356529	-94.6713058	1.45408306	0.126809805	28	NoCompSupport_NotDifferentiable
1006	TitTyranRest_476	BeakShapePC1	DDexp	4.83E-05	NA	0.163306554	NA	NA	50.65518367	-94.31036733	1.815021524	0.105870763	28	NoCompSupport_NotDifferentiable
1007	TitTyranRest_476	BeakShapePC1	DDlin	5.62E-05	NA	2.01E-05	NA	NA	50.35832239	-93.71664478	2.408744073	0.07867755	28	NoCompSupport_NotDifferentiable
1008	TitTyranRest_476	BeakShapePC1	MC	0.000107083	NA	NA	NA	-0.091098889	51.29173052	-95.58346104	0.541927813	0.200089745	28	NoCompSupport_NotDifferentiable
1009	TitTyranRest_506	BeakShapePC1	BM	7.29E-05	NA	NA	NA	NA	53.38450308	-102.1374272	0	0.447102534	22	NoCompSupport
1010	TitTyranRest_506	BeakShapePC1	OU	0.002090307	2.352195424	NA	NA	NA	53.69170166	-100.05007	2.087357231	0.157450218	22	NoCompSupport
1011	TitTyranRest_506	BeakShapePC1	TDexp	7.29E-05	NA	NA	-1.00E-06	NA	53.38450201	-99.43567069	2.701756521	0.115805226	22	NoCompSupport
1012	TitTyranRest_506	BeakShapePC1	TDlin	2.13E-07	NA	NA	99.99994104	NA	53.63612662	-99.9389199	2.198507313	0.148938623	22	NoCompSupport
1013	TitTyranRest_506	BeakShapePC1	DDexp	0.000152268	NA	-0.082831612	NA	NA	52.49111354	-97.64889376	4.488533456	0.047395213	22	NoCompSupport
1014	TitTyranRest_506	BeakShapePC1	DDlin	0.000134555	NA	-6.61E-06	NA	NA	52.46145244	-97.58957155	4.547855658	0.046010062	22	NoCompSupport
1015	TitTyranRest_506	BeakShapePC1	MC	8.09E-05	NA	NA	NA	-2.22E-08	52.25153536	-97.16973738	4.967689829	0.037298124	22	NoCompSupport
1016	TitTyranRest_538	BeakShapePC1	BM	0.000210451	NA	NA	NA	NA	138.4206842	-272.6723542	0	0.409061886	74	NoCompSupport
1017	TitTyranRest_538	BeakShapePC1	OU	0.000248985	0.025309928	NA	NA	NA	139.0038282	-271.6647992	1.007555034	0.247173109	74	NoCompSupport
1018	TitTyranRest_538	BeakShapePC1	TDexp	0.000210454	NA	NA	-1.00E-06	NA	138.420661	-270.4984649	2.173889307	0.137954208	74	NoCompSupport
1019	TitTyranRest_538	BeakShapePC1	TDlin	0.000127294	NA	NA	0.052052218	NA	138.8206907	-271.2985242	1.373830082	0.205809588	74	NoCompSupport
1020	TitTyranRest_538	BeakShapePC1	DDexp	7.17E-05	NA	0.05233723	NA	NA	126.7615555	-247.1802538	25.49210043	1.19E-06	74	NoCompSupport
1021	TitTyranRest_538	BeakShapePC1	DDlin	6.83E-05	NA	1.12E-05	NA	NA	122.5547629	-238.7666687	33.90568557	1.78E-08	74	NoCompSupport
1022	TitTyranRest_538	BeakShapePC1	MC	0.000408393	NA	NA	NA	-1.01E-09	113.9048132	-221.4667692	51.20558509	3.11E-12	74	NoCompSupport
1023	TitTyranRest_611	BeakShapePC1	BM	0.000535152	NA	NA	NA	NA	26.43768316	-48.24378737	2.044766539	0.191031652	22	NoCompSupport
1024	TitTyranRest_611	BeakShapePC1	OU	0.001824977	0.196879967	NA	NA	NA	28.81094362	-50.28855391	0	0.531032063	22	NoCompSupport
1025	TitTyranRest_611	BeakShapePC1	TDexp	0.000535158	NA	NA	-1.00E-06	NA	26.43766371	-45.54199409	4.746559823	0.049478711	22	NoCompSupport
1026	TitTyranRest_611	BeakShapePC1	TDlin	4.78E-07	NA	NA	99.99999418	NA	27.95302146	-48.57270958	1.715844329	0.225180035	22	NoCompSupport
1027	TitTyranRest_611	BeakShapePC1	DDexp	2.70E-06	NA	0.4531911	NA	NA	23.37377601	-39.41421868	10.87433523	0.002310941	22	NoCompSupport
1028	TitTyranRest_611	BeakShapePC1	DDlin	9.51E-11	NA	7.47E-05	NA	NA	22.31094992	-37.2885665	12.99998741	0.000798379	22	NoCompSupport
1029	TitTyranRest_611	BeakShapePC1	MC	0.000732761	NA	NA	NA	0	20.75363629	-34.17393924	16.11461467	0.00016822	22	NoCompSupport
1037	Trochilidae_315	BeakShapePC1	BM	0.000145644	NA	NA	NA	NA	74.6083461	-144.7881208	0	0.371840277	31	NoCompSupport
1038	Trochilidae_315	BeakShapePC1	OU	0.000217571	0.136252492	NA	NA	NA	75.34206211	-143.7952353	0.992885437	0.22633624	31	NoCompSupport
1039	Trochilidae_315	BeakShapePC1	TDexp	0.000145645	NA	NA	-1.00E-06	NA	74.6083401	-142.3277913	2.460329449	0.108668251	31	NoCompSupport
1040	Trochilidae_315	BeakShapePC1	TDlin	2.21E-07	NA	NA	99.99996864	NA	75.43302279	-143.9771567	0.81096408	0.247889321	31	NoCompSupport
1041	Trochilidae_315	BeakShapePC1	DDexp	2.53E-05	NA	0.226158554	NA	NA	73.04549401	-139.2020991	5.586021637	0.022770221	31	NoCompSupport
1042	Trochilidae_315	BeakShapePC1	DDlin	5.48E-11	NA	2.27E-05	NA	NA	72.89013919	-138.8913895	5.896731287	0.019493845	31	NoCompSupport
1043	Trochilidae_315	BeakShapePC1	MC	0.000183588	NA	NA	NA	-4.38E-08	71.01926794	-135.149647	9.638473773	0.003001846	31	NoCompSupport
1058	Trochilidae_385	BeakShapePC1	BM	4.70E-05	NA	NA	NA	NA	88.97627853	-173.5654603	8.761579825	0.006322976	34	CompSupport_NotDifferentiable
1059	Trochilidae_385	BeakShapePC1	OU	0.000141915	0.283032374	NA	NA	NA	93.97923139	-181.1584628	1.168577334	0.281657337	34	CompSupport_NotDifferentiable
1060	Trochilidae_385	BeakShapePC1	TDexp	4.70E-05	NA	NA	-1.00E-06	NA	88.97625185	-171.1525037	11.17453642	0.001892146	34	CompSupport_NotDifferentiable
1061	Trochilidae_385	BeakShapePC1	TDlin	4.64E-08	NA	NA	99.9999184	NA	91.96922285	-177.1384457	5.188594404	0.037738571	34	CompSupport_NotDifferentiable
1062	Trochilidae_385	BeakShapePC1	DDexp	2.78E-06	NA	0.166823014	NA	NA	94.56352006	-182.3270401	0	0.505212878	34	CompSupport_NotDifferentiable
1063	Trochilidae_385	BeakShapePC1	DDlin	1.61E-12	NA	3.11E-06	NA	NA	93.43969088	-180.0793818	2.24765835	0.164210757	34	CompSupport_NotDifferentiable
1064	Trochilidae_385	BeakShapePC1	MC	4.58E-05	NA	NA	NA	-9.29E-09	89.42553029	-172.0510606	10.27597954	0.002965335	34	CompSupport_NotDifferentiable
1072	Trochilidae_444	BeakShapePC1	BM	0.000167919	NA	NA	NA	NA	55.90923657	-107.3384731	0	0.281244564	28	NoCompSupport
1073	Trochilidae_444	BeakShapePC1	OU	0.000308879	0.109934964	NA	NA	NA	56.8355695	-106.671139	0.667334145	0.201453292	28	NoCompSupport
1074	Trochilidae_444	BeakShapePC1	TDexp	0.000167921	NA	NA	-1.00E-06	NA	55.90922696	-104.8184539	2.520019225	0.079775386	28	NoCompSupport
1075	Trochilidae_444	BeakShapePC1	TDlin	1.89E-07	NA	NA	99.99996363	NA	56.97907906	-106.9581581	0.380315018	0.232541131	28	NoCompSupport
1076	Trochilidae_444	BeakShapePC1	DDexp	9.18E-05	NA	0.078324863	NA	NA	55.60826592	-104.2165318	3.121941295	0.059042291	28	NoCompSupport
1077	Trochilidae_444	BeakShapePC1	DDlin	4.23E-11	NA	2.26E-05	NA	NA	56.08507139	-105.1701428	2.168330371	0.095112408	28	NoCompSupport
1078	Trochilidae_444	BeakShapePC1	MC	0.000173412	NA	NA	NA	-6.59E-08	55.45851695	-103.9170339	3.421439239	0.050830929	28	NoCompSupport
1114	Accipitridae_290	BeakShapePC2	BM	0.001874069	NA	NA	NA	NA	66.41797699	-128.7470651	163.0019186	4.02E-36	138	NoCompSupport
1115	Accipitridae_290	BeakShapePC2	OU	0.01587373	1.160891416	NA	NA	NA	148.9640441	-291.7489836	0	1	138	NoCompSupport
1116	Accipitridae_290	BeakShapePC2	TDexp	0.001874126	NA	NA	-1.00E-06	NA	66.41753863	-126.6559728	165.0930109	1.41E-36	138	NoCompSupport
1117	Accipitridae_290	BeakShapePC2	TDlin	6.90E-07	NA	NA	99.99990322	NA	86.0646415	-165.9501785	125.7988051	4.82E-28	138	NoCompSupport
1118	Accipitridae_290	BeakShapePC2	DDexp	0.000226022	NA	0.045922316	NA	NA	105.0735617	-203.9680189	87.78096475	8.68E-20	138	NoCompSupport
1119	Accipitridae_290	BeakShapePC2	DDlin	5.71E-05	NA	3.81E-05	NA	NA	99.9308717	-193.6826389	98.06634473	5.07E-22	138	NoCompSupport
1120	Accipitridae_290	BeakShapePC2	MC	0.001467103	NA	NA	NA	-5.81E-10	83.31434772	-160.449591	131.2993927	3.08E-29	138	NoCompSupport
1121	Accipitridae_431	BeakShapePC2	BM	0.000566519	NA	NA	NA	NA	41.52201758	-78.65693838	9.423802789	0.008314897	34	NoCompSupport
1122	Accipitridae_431	BeakShapePC2	OU	0.004820388	0.669900393	NA	NA	NA	47.44037058	-88.08074117	0	0.925144649	34	NoCompSupport
1123	Accipitridae_431	BeakShapePC2	TDexp	0.000566528	NA	NA	-1.00E-06	NA	41.52197982	-76.24395963	11.83678154	0.002488199	34	NoCompSupport
1124	Accipitridae_431	BeakShapePC2	TDlin	3.41E-07	NA	NA	99.99997325	NA	44.01914017	-81.23828034	6.842460828	0.03022652	34	NoCompSupport
1125	Accipitridae_431	BeakShapePC2	DDexp	6.23E-05	NA	0.151772655	NA	NA	43.69484945	-80.58969891	7.491042263	0.021854983	34	NoCompSupport
1126	Accipitridae_431	BeakShapePC2	DDlin	1.82E-11	NA	4.29E-05	NA	NA	43.0760397	-79.35207941	8.72866176	0.011770769	34	NoCompSupport
1127	Accipitridae_431	BeakShapePC2	MC	0.00044486	NA	NA	NA	0	39.0008956	-71.2017912	16.87894997	0.000199983	34	NoCompSupport
1128	Alcedinidae_119	BeakShapePC2	BM	0.000158291	NA	NA	NA	NA	77.49109575	-150.6821915	5.580454304	0.046327192	43	NoCompSupport
1129	Alcedinidae_119	BeakShapePC2	OU	0.000416868	0.144609639	NA	NA	NA	81.43901521	-156.2626458	0	0.754425278	43	NoCompSupport
1130	Alcedinidae_119	BeakShapePC2	TDexp	0.000158294	NA	NA	-1.00E-06	NA	77.49106036	-148.3667361	7.895909684	0.014555973	43	NoCompSupport
1131	Alcedinidae_119	BeakShapePC2	TDlin	1.16E-07	NA	NA	100	NA	80.03143157	-153.4474785	2.815167274	0.184633467	43	NoCompSupport
1132	Alcedinidae_119	BeakShapePC2	DDexp	0.000229039	NA	-0.003924541	NA	NA	70.87034693	-135.1253092	21.13733655	1.94E-05	43	NoCompSupport
1133	Alcedinidae_119	BeakShapePC2	DDlin	0.00023191	NA	-1.04E-06	NA	NA	70.87196406	-135.1285435	21.13410229	1.94E-05	43	NoCompSupport
1134	Alcedinidae_119	BeakShapePC2	MC	0.000214658	NA	NA	NA	0	70.86376936	-135.1121541	21.15049169	1.93E-05	43	NoCompSupport
1149	Anatinae_125	BeakShapePC2	BM	0.001620885	NA	NA	NA	NA	69.69895692	-135.1251866	47.46199594	4.94E-11	47	NoCompSupport
1150	Anatinae_125	BeakShapePC2	OU	0.006211308	2.718281828	NA	NA	NA	94.57266102	-182.5871825	0	0.999999995	47	NoCompSupport
1151	Anatinae_125	BeakShapePC2	TDexp	0.001620876	NA	NA	-1.00E-06	NA	69.69892772	-132.8397159	49.7474666	1.58E-11	47	NoCompSupport
1152	Anatinae_125	BeakShapePC2	TDlin	2.49E-06	NA	NA	100	NA	75.37744102	-144.1967425	38.39044001	4.61E-09	47	NoCompSupport
1153	Anatinae_125	BeakShapePC2	DDexp	0.000284562	NA	0.152098406	NA	NA	67.72004067	-128.8819418	53.7052407	2.18E-12	47	NoCompSupport
1154	Anatinae_125	BeakShapePC2	DDlin	0.000341472	NA	0.00019301	NA	NA	63.59314011	-120.6281407	61.95904183	3.51E-14	47	NoCompSupport
1155	Anatinae_125	BeakShapePC2	MC	0.004222687	NA	NA	NA	-1.31E-07	54.60798607	-102.6578326	79.9293499	4.40E-18	47	NoCompSupport
1156	Anatinae_177	BeakShapePC2	BM	0.002271822	NA	NA	NA	NA	48.23559022	-92.22628248	14.45228685	0.000715251	52	NoCompSupport
1157	Anatinae_177	BeakShapePC2	OU	0.005573434	0.365562712	NA	NA	NA	56.58928466	-106.6785693	0	0.983405569	52	NoCompSupport
1158	Anatinae_177	BeakShapePC2	TDexp	0.002271842	NA	NA	-1.00E-06	NA	48.2355557	-89.97111141	16.70745792	0.000231608	52	NoCompSupport
1159	Anatinae_177	BeakShapePC2	TDlin	2.76E-06	NA	NA	100	NA	52.44824069	-98.39648138	8.282087943	0.015642282	52	NoCompSupport
1160	Anatinae_177	BeakShapePC2	DDexp	0.000755709	NA	0.097336599	NA	NA	43.57515196	-80.65030393	26.0282654	2.19E-06	52	NoCompSupport
1161	Anatinae_177	BeakShapePC2	DDlin	3.43E-05	NA	0.000237431	NA	NA	43.6894028	-80.87880559	25.79976373	2.46E-06	52	NoCompSupport
1162	Anatinae_177	BeakShapePC2	MC	0.002847276	NA	NA	NA	-9.68E-11	42.34500717	-78.19001434	28.48855499	6.41E-07	52	NoCompSupport
1233	CC3_62	BeakShapePC2	BM	0.000425542	NA	NA	NA	NA	34.28735146	-64.07470292	13.3885034	0.000880189	27	NoCompSupport
1234	CC3_62	BeakShapePC2	OU	0.013917519	2.718281828	NA	NA	NA	42.25334229	-77.46320632	0	0.710971733	27	NoCompSupport
1235	CC3_62	BeakShapePC2	TDexp	0.000425546	NA	NA	-1.00E-06	NA	34.2873142	-61.53115014	15.93205618	0.000246746	27	NoCompSupport
1236	CC3_62	BeakShapePC2	TDlin	4.58E-07	NA	NA	99.9999852	NA	37.90714177	-68.77080529	8.69240103	0.009211311	27	NoCompSupport
1237	CC3_62	BeakShapePC2	DDexp	0.000106032	NA	0.099609813	NA	NA	40.59498103	-74.14648379	3.316722528	0.135405152	27	NoCompSupport
1238	CC3_62	BeakShapePC2	DDlin	9.77E-05	NA	2.09E-05	NA	NA	40.31479446	-73.58611066	3.877095661	0.102317921	27	NoCompSupport
1239	CC3_62	BeakShapePC2	MC	0.000291362	NA	NA	NA	-1.16E-08	39.39947523	-71.75547221	5.707734112	0.040966949	27	NoCompSupport
1275	CC8_305	BeakShapePC2	BM	0.000481624	NA	NA	NA	NA	34.99260254	-65.48520508	1.95498067	0.186909926	27	NoCompSupport
1276	CC8_305	BeakShapePC2	OU	0.000962985	0.111538057	NA	NA	NA	37.24183201	-67.44018575	0	0.496765039	27	NoCompSupport
1277	CC8_305	BeakShapePC2	TDexp	0.00048163	NA	NA	-1.00E-06	NA	34.99258	-62.94168174	4.498504006	0.052397829	27	NoCompSupport
1278	CC8_305	BeakShapePC2	TDlin	4.46E-07	NA	NA	99.99992604	NA	36.50239482	-65.96131139	1.478874364	0.237146946	27	NoCompSupport
1279	CC8_305	BeakShapePC2	DDexp	0.000137312	NA	0.13293708	NA	NA	33.65617472	-60.26887118	7.171314567	0.013769553	27	NoCompSupport
1280	CC8_305	BeakShapePC2	DDlin	0.000113022	NA	4.87E-05	NA	NA	33.3292233	-59.61496834	7.825217414	0.009929483	27	NoCompSupport
1281	CC8_305	BeakShapePC2	MC	0.000593646	NA	NA	NA	-1.98E-09	32.15904166	-57.27460506	10.16558069	0.003081224	27	NoCompSupport
1282	CC8_376	BeakShapePC2	BM	0.001464191	NA	NA	NA	NA	25.03369392	-45.58738783	5.114741739	0.060857372	28	NoCompSupport
1283	CC8_376	BeakShapePC2	OU	0.004941816	0.320248449	NA	NA	NA	28.85106479	-50.70212957	0	0.785172812	28	NoCompSupport
1284	CC8_376	BeakShapePC2	TDexp	0.00146421	NA	NA	-1.00E-06	NA	25.03367495	-43.0673499	7.634779674	0.017262111	28	NoCompSupport
1285	CC8_376	BeakShapePC2	TDlin	1.19E-06	NA	NA	100	NA	26.86173022	-46.72346043	3.97866914	0.107400976	28	NoCompSupport
1286	CC8_376	BeakShapePC2	DDexp	0.00017801	NA	0.210590249	NA	NA	24.80745812	-42.61491624	8.087213333	0.013767313	28	NoCompSupport
1287	CC8_376	BeakShapePC2	DDlin	1.76E-11	NA	0.000169186	NA	NA	24.84216775	-42.6843355	8.017794073	0.014253561	28	NoCompSupport
1288	CC8_376	BeakShapePC2	MC	0.001762606	NA	NA	NA	-1.95E-09	22.43658468	-37.87316935	12.82896022	0.001285855	28	NoCompSupport
1289	Charadrii_106	BeakShapePC2	BM	7.89E-05	NA	NA	NA	NA	38.32614302	-72.05228604	0	0.23616982	23	NoCompSupport_NotDifferentiable
1290	Charadrii_106	BeakShapePC2	OU	0.010413411	2.718281828	NA	NA	NA	39.32920591	-71.39525393	0.657032117	0.170040231	23	NoCompSupport_NotDifferentiable
1291	Charadrii_106	BeakShapePC2	TDexp	7.89E-05	NA	NA	-1.00E-06	NA	38.32612983	-69.38910177	2.663184278	0.062362179	23	NoCompSupport_NotDifferentiable
1292	Charadrii_106	BeakShapePC2	TDlin	5.09E-08	NA	NA	100	NA	39.18648278	-71.10980766	0.942478384	0.147423874	23	NoCompSupport_NotDifferentiable
1293	Charadrii_106	BeakShapePC2	DDexp	4.20E-05	NA	0.038520792	NA	NA	38.88777602	-70.51239415	1.539891895	0.109355624	23	NoCompSupport_NotDifferentiable
1294	Charadrii_106	BeakShapePC2	DDlin	4.88E-05	NA	1.86E-06	NA	NA	38.87344101	-70.48372413	1.568561916	0.107799192	23	NoCompSupport_NotDifferentiable
1295	Charadrii_106	BeakShapePC2	MC	1.23E-05	NA	NA	NA	-0.065773756	39.31026054	-71.35736318	0.694922866	0.16684908	23	NoCompSupport_NotDifferentiable
1296	Charadrii_163	BeakShapePC2	BM	8.11E-05	NA	NA	NA	NA	44.05680754	-83.40773273	12.19361142	0.001882848	20	CompSupport
1297	Charadrii_163	BeakShapePC2	OU	0.002171481	2.718281828	NA	NA	NA	49.88444132	-92.26888264	3.332461509	0.158121022	20	CompSupport
1298	Charadrii_163	BeakShapePC2	TDexp	8.11E-05	NA	NA	-1.00E-06	NA	44.05676946	-80.61353891	14.98780524	0.000465655	20	CompSupport
1299	Charadrii_163	BeakShapePC2	TDlin	3.14E-08	NA	NA	100	NA	45.82359869	-84.14719737	11.45414678	0.002725135	20	CompSupport
1300	Charadrii_163	BeakShapePC2	DDexp	2.42E-10	NA	1.411817847	NA	NA	51.55067208	-95.60134415	0	0.836805322	20	CompSupport
1301	Charadrii_163	BeakShapePC2	DDlin	4.44E-05	NA	3.03E-05	NA	NA	33.85754896	-60.21509792	35.38624623	1.73E-08	20	CompSupport
1302	Charadrii_163	BeakShapePC2	MC	0.000334552	NA	NA	NA	-1.17E-08	29.8836386	-52.26727721	43.33406695	3.26E-10	20	CompSupport
1310	Columbidae_475	BeakShapePC2	BM	0.000523368	NA	NA	NA	NA	49.54028977	-94.79486526	10.50995513	0.004877943	45	NoCompSupport
1311	Columbidae_475	BeakShapePC2	OU	0.00337199	0.343099211	NA	NA	NA	55.94509312	-105.3048204	0	0.934209856	45	NoCompSupport
1312	Columbidae_475	BeakShapePC2	TDexp	0.000523375	NA	NA	-1.00E-06	NA	49.54024238	-92.49511891	12.80970148	0.001544732	45	NoCompSupport
1313	Columbidae_475	BeakShapePC2	TDlin	4.11E-07	NA	NA	99.99999504	NA	53.18913825	-99.79291065	5.511909747	0.059367458	45	NoCompSupport
1314	Columbidae_475	BeakShapePC2	DDexp	0.00046895	NA	0.050934315	NA	NA	35.92652592	-65.26768599	40.0371344	1.89E-09	45	NoCompSupport
1315	Columbidae_475	BeakShapePC2	DDlin	1.43E-11	NA	6.91E-05	NA	NA	37.57508386	-68.56480186	36.74001853	9.83E-09	45	NoCompSupport
1316	Columbidae_475	BeakShapePC2	MC	0.00063977	NA	NA	NA	0	33.00468283	-59.42399982	45.88082058	1.02E-10	45	NoCompSupport
1345	Cuculidae_137	BeakShapePC2	BM	0.000382463	NA	NA	NA	NA	29.4918344	-54.46192967	3.434153504	0.092100147	26	NoCompSupport
1346	Cuculidae_137	BeakShapePC2	OU	0.0014908	0.153304097	NA	NA	NA	32.49349613	-57.89608317	0	0.512834557	26	NoCompSupport
1347	Cuculidae_137	BeakShapePC2	TDexp	0.000382472	NA	NA	-1.00E-06	NA	29.49180208	-51.89269507	6.003388105	0.025489312	26	NoCompSupport
1348	Cuculidae_137	BeakShapePC2	TDlin	1.62E-07	NA	NA	100	NA	31.01186681	-54.93282453	2.963258646	0.11655042	26	NoCompSupport
1349	Cuculidae_137	BeakShapePC2	DDexp	0.00030986	NA	0.014358601	NA	NA	30.68944621	-54.28798333	3.608099844	0.084428361	26	NoCompSupport
1350	Cuculidae_137	BeakShapePC2	DDlin	0.00028007	NA	8.49E-06	NA	NA	30.6953618	-54.29981452	3.596268657	0.084929285	26	NoCompSupport
1351	Cuculidae_137	BeakShapePC2	MC	0.000349067	NA	NA	NA	-6.20E-09	30.68039844	-54.26988779	3.626195379	0.083667918	26	NoCompSupport
1359	Cuculidae_187	BeakShapePC2	BM	0.000318208	NA	NA	NA	NA	36.20301471	-67.90602942	8.597223309	0.012659034	27	NoCompSupport
1360	Cuculidae_187	BeakShapePC2	OU	0.001000164	0.174625976	NA	NA	NA	41.77336549	-76.50325273	0	0.931673825	27	NoCompSupport
1361	Cuculidae_187	BeakShapePC2	TDexp	0.000318215	NA	NA	-1.00E-06	NA	36.20296431	-65.36245036	11.14080237	0.003548701	27	NoCompSupport
1362	Cuculidae_187	BeakShapePC2	TDlin	1.39E-07	NA	NA	100	NA	38.88920639	-70.73493453	5.768318199	0.052082223	27	NoCompSupport
1363	Cuculidae_187	BeakShapePC2	DDexp	0.000330913	NA	0.040345518	NA	NA	30.91583389	-54.78818952	21.7150632	1.79E-05	27	NoCompSupport
1364	Cuculidae_187	BeakShapePC2	DDlin	0.000342143	NA	1.57E-05	NA	NA	30.86686452	-54.69025078	21.81300195	1.71E-05	27	NoCompSupport
1365	Cuculidae_187	BeakShapePC2	MC	0.000276408	NA	NA	NA	0	28.20078456	-49.35809086	27.14516187	1.19E-06	27	NoCompSupport
1387	Falconidae_67	BeakShapePC2	BM	0.002073957	NA	NA	NA	NA	25.14715102	-45.95144489	37.87387276	5.94E-09	38	NoCompSupport
1388	Falconidae_67	BeakShapePC2	OU	0.029391769	2.718281828	NA	NA	NA	45.2656	-83.82531765	0	0.996178657	38	NoCompSupport
1389	Falconidae_67	BeakShapePC2	TDexp	0.002073983	NA	NA	-1.00E-06	NA	25.14709079	-43.58829922	40.23701844	1.82E-09	38	NoCompSupport
1390	Falconidae_67	BeakShapePC2	TDlin	1.66E-06	NA	NA	100	NA	30.90276965	-55.09965695	28.7256607	5.76E-07	38	NoCompSupport
1391	Falconidae_67	BeakShapePC2	DDexp	0.000789402	NA	0.029118955	NA	NA	38.55524747	-70.40461259	13.42070506	0.001213579	38	NoCompSupport
1392	Falconidae_67	BeakShapePC2	DDlin	1.65E-09	NA	0.000121238	NA	NA	38.94525196	-71.18462156	12.64069609	0.001792441	38	NoCompSupport
1393	Falconidae_67	BeakShapePC2	MC	0.000860271	NA	NA	NA	0	38.15678519	-69.60768803	14.21762963	0.000814738	38	NoCompSupport
1394	Furnaridae_261	BeakShapePC2	BM	0.000501474	NA	NA	NA	NA	62.86630385	-121.3992744	3.624155313	0.089858704	39	NoCompSupport
1395	Furnaridae_261	BeakShapePC2	OU	0.001049626	0.228195659	NA	NA	NA	65.85457198	-125.0234297	0	0.550218864	39	NoCompSupport
1396	Furnaridae_261	BeakShapePC2	TDexp	0.000501478	NA	NA	-1.00E-06	NA	62.86628891	-119.0468635	5.976566147	0.027716643	39	NoCompSupport
1397	Furnaridae_261	BeakShapePC2	TDlin	6.60E-07	NA	NA	100	NA	64.96736586	-123.2490174	1.774412249	0.226582702	39	NoCompSupport
1398	Furnaridae_261	BeakShapePC2	DDexp	0.000215639	NA	0.058463908	NA	NA	62.80468416	-118.923654	6.099775632	0.026060697	39	NoCompSupport
1399	Furnaridae_261	BeakShapePC2	DDlin	3.44E-08	NA	3.94E-05	NA	NA	63.79671098	-120.9077077	4.115722009	0.070277742	39	NoCompSupport
1400	Furnaridae_261	BeakShapePC2	MC	0.000530346	NA	NA	NA	-2.25E-08	61.77261811	-116.8595219	8.163907735	0.009284648	39	NoCompSupport
1401	Furnaridae_318	BeakShapePC2	BM	0.001314562	NA	NA	NA	NA	96.11598034	-188.0924258	35.81238654	1.67E-08	89	NoCompSupport
1402	Furnaridae_318	BeakShapePC2	OU	0.012813428	1.445899552	NA	NA	NA	115.0935826	-223.9048123	0	0.999995157	89	NoCompSupport
1403	Furnaridae_318	BeakShapePC2	TDexp	0.001314573	NA	NA	-1.00E-06	NA	96.11593011	-185.9495073	37.95530504	5.73E-09	89	NoCompSupport
1404	Furnaridae_318	BeakShapePC2	TDlin	1.66E-06	NA	NA	100	NA	102.8508817	-199.4194104	24.4854019	4.82E-06	89	NoCompSupport
1405	Furnaridae_318	BeakShapePC2	DDexp	0.000225977	NA	0.072438087	NA	NA	90.38445413	-174.4865553	49.418257	1.86E-11	89	NoCompSupport
1406	Furnaridae_318	BeakShapePC2	DDlin	7.22E-10	NA	6.62E-05	NA	NA	89.28952671	-172.2967005	51.60811185	6.21E-12	89	NoCompSupport
1407	Furnaridae_318	BeakShapePC2	MC	0.001819692	NA	NA	NA	-4.47E-10	81.64989978	-157.0174466	66.88736571	2.99E-15	89	NoCompSupport
1408	Furnaridae_439	BeakShapePC2	BM	0.000687865	NA	NA	NA	NA	51.94837619	-99.54381121	2.107788661	0.169148929	37	NoCompSupport
1409	Furnaridae_439	BeakShapePC2	OU	0.002594762	0.408365615	NA	NA	NA	54.1894363	-101.6515999	0	0.485254694	37	NoCompSupport
1410	Furnaridae_439	BeakShapePC2	TDexp	0.000687869	NA	NA	-1.00E-06	NA	51.94836719	-97.16946165	4.482138214	0.051604289	37	NoCompSupport
1411	Furnaridae_439	BeakShapePC2	TDlin	1.02E-06	NA	NA	99.99996144	NA	53.31419974	-99.90112675	1.750473119	0.202236405	37	NoCompSupport
1412	Furnaridae_439	BeakShapePC2	DDexp	2.28E-05	NA	0.223399062	NA	NA	52.17490125	-97.62252978	4.029070087	0.064724439	37	NoCompSupport
1413	Furnaridae_439	BeakShapePC2	DDlin	2.39E-09	NA	5.58E-05	NA	NA	51.2451128	-95.76295288	5.888646988	0.02554267	37	NoCompSupport
1414	Furnaridae_439	BeakShapePC2	MC	0.000833314	NA	NA	NA	-6.76E-10	48.40258106	-90.07788938	11.57371048	0.001488574	37	NoCompSupport
1436	Lari_170	BeakShapePC2	BM	0.000308327	NA	NA	NA	NA	57.86609493	-111.3450931	2.692008081	0.139665013	34	NoCompSupport
1437	Lari_170	BeakShapePC2	OU	0.000925212	0.245803191	NA	NA	NA	60.41855059	-114.0371012	0	0.536598869	34	NoCompSupport
1438	Lari_170	BeakShapePC2	TDexp	0.00030833	NA	NA	-1.00E-06	NA	57.86607659	-108.9321532	5.104947987	0.041795005	34	NoCompSupport
1439	Lari_170	BeakShapePC2	TDlin	3.34E-07	NA	NA	99.99990312	NA	59.76873181	-112.7374636	1.299637557	0.280179943	34	NoCompSupport
1440	Lari_170	BeakShapePC2	DDexp	6.78E-06	NA	0.254865085	NA	NA	54.69923177	-102.5984635	11.43863765	0.001761088	34	NoCompSupport
1441	Lari_170	BeakShapePC2	DDlin	6.86E-12	NA	5.60E-05	NA	NA	44.71963184	-82.63926368	31.3978375	8.16E-08	34	NoCompSupport
1442	Lari_170	BeakShapePC2	MC	0.001103577	NA	NA	NA	-7.81E-09	36.19077024	-65.58154049	48.45556069	1.61E-11	34	NoCompSupport
1443	Lari_208	BeakShapePC2	BM	0.001554163	NA	NA	NA	NA	74.32596508	-144.396611	16.72890776	0.000232629	50	NoCompSupport
1444	Lari_208	BeakShapePC2	OU	0.005077094	1.148522218	NA	NA	NA	83.82362895	-161.1255188	0	0.998387908	50	NoCompSupport
1445	Lari_208	BeakShapePC2	TDexp	0.001554175	NA	NA	-1.00E-06	NA	74.32594842	-142.1301577	18.99536107	7.49E-05	50	NoCompSupport
1446	Lari_208	BeakShapePC2	TDlin	2.07E-06	NA	NA	100	NA	77.17993702	-147.8381349	13.28738387	0.001300111	50	NoCompSupport
1447	Lari_208	BeakShapePC2	DDexp	0.000485413	NA	0.067594575	NA	NA	71.30883959	-136.09594	25.02957872	3.67E-06	50	NoCompSupport
1448	Lari_208	BeakShapePC2	DDlin	0.000594771	NA	8.22E-05	NA	NA	69.76282669	-133.0039142	28.12160453	7.81E-07	50	NoCompSupport
1449	Lari_208	BeakShapePC2	MC	0.001357861	NA	NA	NA	0	62.1929552	-117.8641713	43.2613475	4.03E-10	50	NoCompSupport
1457	M1_140	BeakShapePC2	BM	0.000423698	NA	NA	NA	NA	44.87946904	-85.39530172	4.877182012	0.061241215	36	NoCompSupport
1458	M1_140	BeakShapePC2	OU	0.021497928	2.718281828	NA	NA	NA	48.51124186	-90.27248373	0	0.701633665	36	NoCompSupport
1459	M1_140	BeakShapePC2	TDexp	0.000423703	NA	NA	-1.00E-06	NA	44.87944583	-83.00889165	7.263592073	0.018571263	36	NoCompSupport
1460	M1_140	BeakShapePC2	TDlin	3.64E-07	NA	NA	99.99999149	NA	47.04357282	-87.33714564	2.935338091	0.161699937	36	NoCompSupport
1461	M1_140	BeakShapePC2	DDexp	9.85E-05	NA	0.091932138	NA	NA	44.93059445	-83.11118891	7.16129482	0.01954587	36	NoCompSupport
1462	M1_140	BeakShapePC2	DDlin	2.80E-11	NA	2.82E-05	NA	NA	45.39220219	-84.03440437	6.238079354	0.031011923	36	NoCompSupport
1463	M1_140	BeakShapePC2	MC	0.000449838	NA	NA	NA	-7.50E-09	43.79776499	-80.84552999	9.426953738	0.006296126	36	NoCompSupport
1492	M4_183	BeakShapePC2	BM	0.004197204	NA	NA	NA	NA	17.07497806	-29.60450158	11.30861814	0.002916454	25	NoCompSupport
1493	M4_183	BeakShapePC2	OU	0.01261018	0.685751488	NA	NA	NA	24.02798843	-40.91311972	0	0.83270334	25	NoCompSupport
1494	M4_183	BeakShapePC2	TDexp	0.004197237	NA	NA	-1.00E-06	NA	17.0749619	-27.00706665	13.90605307	0.000795846	25	NoCompSupport
1495	M4_183	BeakShapePC2	TDlin	5.53E-06	NA	NA	99.99989989	NA	19.70424966	-32.26564218	8.647477541	0.011033528	25	NoCompSupport
1496	M4_183	BeakShapePC2	DDexp	0.000365211	NA	0.308516777	NA	NA	21.53087494	-35.91889274	4.994226984	0.068550037	25	NoCompSupport
1497	M4_183	BeakShapePC2	DDlin	8.21E-11	NA	0.000520341	NA	NA	21.57985125	-36.01684536	4.896274358	0.071990939	25	NoCompSupport
1498	M4_183	BeakShapePC2	MC	0.002656746	NA	NA	NA	0	19.78903855	-32.43521996	8.47789976	0.012009855	25	NoCompSupport
1506	M4_233	BeakShapePC2	BM	0.000666466	NA	NA	NA	NA	24.47260035	-44.23931834	10.18424256	0.003398145	20	CompSupport
1507	M4_233	BeakShapePC2	OU	0.001246108	0.098848232	NA	NA	NA	24.87012811	-42.24025621	12.18330468	0.001250694	20	CompSupport
1508	M4_233	BeakShapePC2	TDexp	0.000666472	NA	NA	-1.00E-06	NA	24.47259573	-41.44519145	12.97836944	0.000840437	20	CompSupport
1509	M4_233	BeakShapePC2	TDlin	8.13E-07	NA	NA	99.99995249	NA	24.96219965	-42.4243993	11.9991616	0.001371315	20	CompSupport
1510	M4_233	BeakShapePC2	DDexp	0.003190909	NA	-0.501744345	NA	NA	30.96178045	-54.4235609	0	0.552996183	20	CompSupport
1511	M4_233	BeakShapePC2	DDlin	0.000926398	NA	-0.000102933	NA	NA	30.68065605	-53.86131211	0.562248793	0.417475852	20	CompSupport
1512	M4_233	BeakShapePC2	MC	0.000479249	NA	NA	NA	-2.26E-08	27.76735597	-48.03471194	6.388848956	0.022667374	20	CompSupport
1513	M4_256	BeakShapePC2	BM	0.001729974	NA	NA	NA	NA	30.24823561	-56.10937445	0	0.351033693	34	NoCompSupport
1514	M4_256	BeakShapePC2	OU	0.00337518	0.149642313	NA	NA	NA	31.28573906	-55.77147812	0.337896327	0.296466446	34	NoCompSupport
1515	M4_256	BeakShapePC2	TDexp	0.001729986	NA	NA	-1.00E-06	NA	30.24822764	-53.69645529	2.412919164	0.10504855	34	NoCompSupport
1516	M4_256	BeakShapePC2	TDlin	0.000316697	NA	NA	0.709274859	NA	30.91107923	-55.02215845	1.087215998	0.203827533	34	NoCompSupport
1517	M4_256	BeakShapePC2	DDexp	0.000387956	NA	0.079294308	NA	NA	28.6838696	-50.5677392	5.54163525	0.021978497	34	NoCompSupport
1518	M4_256	BeakShapePC2	DDlin	0.000433308	NA	8.61E-05	NA	NA	28.33116	-49.86232	6.24705445	0.015446076	34	NoCompSupport
1519	M4_256	BeakShapePC2	MC	0.002204535	NA	NA	NA	0	27.41822599	-48.03645197	8.072922474	0.006199204	34	NoCompSupport
1527	M5_167	BeakShapePC2	BM	0.000949623	NA	NA	NA	NA	76.094965	-148.00243	19.77479279	5.06E-05	67	NoCompSupport
1528	M5_167	BeakShapePC2	OU	0.005188143	0.590796725	NA	NA	NA	87.07908758	-167.7772228	0	0.995291767	67	NoCompSupport
1529	M5_167	BeakShapePC2	TDexp	0.000949631	NA	NA	-1.00E-06	NA	76.09492368	-145.808895	21.96832779	1.69E-05	67	NoCompSupport
1530	M5_167	BeakShapePC2	TDlin	1.15E-06	NA	NA	99.99990196	NA	81.71066305	-157.0403737	10.73684907	0.004639522	67	NoCompSupport
1531	M5_167	BeakShapePC2	DDexp	4.05E-05	NA	0.191546528	NA	NA	73.44538445	-140.5098165	27.26740626	1.19E-06	67	NoCompSupport
1532	M5_167	BeakShapePC2	DDlin	2.27E-12	NA	8.08E-05	NA	NA	70.39794673	-134.4149411	33.3622817	5.67E-08	67	NoCompSupport
1533	M5_167	BeakShapePC2	MC	0.001346071	NA	NA	NA	-1.22E-11	64.37398956	-122.3670267	45.41019604	1.37E-10	67	NoCompSupport
1555	M6_530	BeakShapePC2	BM	0.00068953	NA	NA	NA	NA	34.58112971	-64.59083085	6.72550937	0.030105979	24	NoCompSupport
1556	M6_530	BeakShapePC2	OU	0.003335748	0.715094772	NA	NA	NA	39.25817011	-71.31634022	0	0.869117626	24	NoCompSupport
1557	M6_530	BeakShapePC2	TDexp	0.000689536	NA	NA	-1.00E-06	NA	34.58111357	-61.96222714	9.354113083	0.008088327	24	NoCompSupport
1558	M6_530	BeakShapePC2	TDlin	8.69E-07	NA	NA	100	NA	36.8931103	-66.58622061	4.730119613	0.08164811	24	NoCompSupport
1559	M6_530	BeakShapePC2	DDexp	4.17E-05	NA	0.209806483	NA	NA	34.82047114	-62.44094227	8.875397945	0.010275676	24	NoCompSupport
1560	M6_530	BeakShapePC2	DDlin	1.40E-11	NA	8.06E-05	NA	NA	32.2153574	-57.2307148	14.08562542	0.000759318	24	NoCompSupport
1561	M6_530	BeakShapePC2	MC	0.001277117	NA	NA	NA	-6.42E-10	27.18524085	-47.1704817	24.14585851	4.96E-06	24	NoCompSupport
1562	Meropidae_28	BeakShapePC2	BM	0.000521404	NA	NA	NA	NA	31.03752517	-57.50362176	0.48580109	0.241829194	24	NoCompSupport_NotDifferentiable
1563	Meropidae_28	BeakShapePC2	OU	0.010954587	1.414714402	NA	NA	NA	32.59471143	-57.98942285	0	0.308318152	24	NoCompSupport_NotDifferentiable
1564	Meropidae_28	BeakShapePC2	TDexp	0.000521411	NA	NA	-1.00E-06	NA	31.03751084	-54.87502167	3.114401181	0.06497039	24	NoCompSupport_NotDifferentiable
1565	Meropidae_28	BeakShapePC2	TDlin	4.49E-07	NA	NA	99.99996731	NA	32.13610642	-57.07221284	0.917210015	0.194907913	24	NoCompSupport_NotDifferentiable
1566	Meropidae_28	BeakShapePC2	DDexp	2.87E-05	NA	0.357896063	NA	NA	31.77366759	-56.34733519	1.642087666	0.135651402	24	NoCompSupport_NotDifferentiable
1567	Meropidae_28	BeakShapePC2	DDlin	4.12E-12	NA	8.14E-05	NA	NA	30.68033996	-54.16067993	3.828742923	0.045456724	24	NoCompSupport_NotDifferentiable
1568	Meropidae_28	BeakShapePC2	MC	0.000615563	NA	NA	NA	-5.20E-09	29.04582839	-50.89165678	7.097766073	0.008866226	24	NoCompSupport_NotDifferentiable
1590	P10_291	BeakShapePC2	BM	0.000689776	NA	NA	NA	NA	50.55455655	-96.79332363	11.23857114	0.003470074	41	NoCompSupport
1591	P10_291	BeakShapePC2	OU	0.019437032	2.718281828	NA	NA	NA	57.34027171	-108.0318948	0	0.956672872	41	NoCompSupport
1592	P10_291	BeakShapePC2	TDexp	0.00068978	NA	NA	-1.00E-06	NA	50.55452881	-94.46040897	13.5714858	0.001080818	41	NoCompSupport
1593	P10_291	BeakShapePC2	TDlin	1.25E-06	NA	NA	100	NA	54.13461768	-101.6205867	6.411308051	0.038776232	41	NoCompSupport
1594	P10_291	BeakShapePC2	DDexp	0.000521848	NA	0.061750673	NA	NA	36.83457755	-67.02050646	41.01138831	1.19E-09	41	NoCompSupport
1595	P10_291	BeakShapePC2	DDlin	0.000300099	NA	7.19E-05	NA	NA	36.92188333	-67.19511801	40.83677676	1.30E-09	41	NoCompSupport
1596	P10_291	BeakShapePC2	MC	0.001393171	NA	NA	NA	-1.54E-09	36.14387153	-65.63909441	42.39280036	5.96E-10	41	NoCompSupport
1646	P20a_133	BeakShapePC2	BM	0.001190835	NA	NA	NA	NA	70.75691306	-137.3032998	17.11089573	0.00019077	60	NoCompSupport
1647	P20a_133	BeakShapePC2	OU	0.00456835	0.544147953	NA	NA	NA	80.42138348	-154.4141955	0	0.991048657	60	NoCompSupport
1648	P20a_133	BeakShapePC2	TDexp	0.001190844	NA	NA	-1.00E-06	NA	70.75688107	-135.0851907	19.32900483	6.29E-05	60	NoCompSupport
1649	P20a_133	BeakShapePC2	TDlin	1.70E-06	NA	NA	100	NA	75.68495025	-144.9413291	9.472866471	0.008691368	60	NoCompSupport
1650	P20a_133	BeakShapePC2	DDexp	6.88E-05	NA	0.131128858	NA	NA	68.43699046	-130.4454095	23.96878604	6.18E-06	60	NoCompSupport
1651	P20a_133	BeakShapePC2	DDlin	3.94E-11	NA	7.63E-05	NA	NA	64.2059738	-121.9833762	32.43081936	8.99E-08	60	NoCompSupport
1652	P20a_133	BeakShapePC2	MC	0.00193607	NA	NA	NA	-1.04E-09	56.17580351	-105.9230356	48.49115995	2.93E-11	60	NoCompSupport
1737	P7_225	BeakShapePC2	BM	0.000664609	NA	NA	NA	NA	31.70001949	-58.82861042	1.311854016	0.185786385	24	NoCompSupport
1738	P7_225	BeakShapePC2	OU	0.002245027	0.295827071	NA	NA	NA	33.67023222	-60.14046443	0	0.357996981	24	NoCompSupport
1739	P7_225	BeakShapePC2	TDexp	0.000664613	NA	NA	-1.00E-06	NA	31.70001021	-56.20002042	3.940444008	0.049914051	24	NoCompSupport
1740	P7_225	BeakShapePC2	TDlin	1.05E-06	NA	NA	100	NA	33.32228808	-59.44457616	0.695888271	0.252795388	24	NoCompSupport
1741	P7_225	BeakShapePC2	DDexp	5.57E-05	NA	0.279303399	NA	NA	32.3652028	-57.53040559	2.610058843	0.097076093	24	NoCompSupport
1742	P7_225	BeakShapePC2	DDlin	2.91E-10	NA	9.29E-05	NA	NA	31.62513601	-56.05027202	4.090192418	0.046313262	24	NoCompSupport
1743	P7_225	BeakShapePC2	MC	0.000759191	NA	NA	NA	-1.60E-08	30.10400786	-53.00801572	7.132448712	0.01011784	24	NoCompSupport
1744	P7_257	BeakShapePC2	BM	0.000476857	NA	NA	NA	NA	31.16412199	-57.66157732	4.033853943	0.092257734	21	CompSupport
1745	P7_257	BeakShapePC2	OU	0.000991913	0.162846864	NA	NA	NA	32.63216646	-57.85256822	3.842863046	0.101502311	21	CompSupport
1746	P7_257	BeakShapePC2	TDexp	0.000476861	NA	NA	-1.00E-06	NA	31.16411144	-54.91645817	6.778973093	0.023383404	21	CompSupport
1747	P7_257	BeakShapePC2	TDlin	6.96E-07	NA	NA	99.99999566	NA	32.4060334	-57.40030209	4.295129175	0.080959457	21	CompSupport
1748	P7_257	BeakShapePC2	DDexp	5.44E-06	NA	0.549396387	NA	NA	34.55359799	-61.69543127	0	0.693334863	21	CompSupport
1749	P7_257	BeakShapePC2	DDlin	8.76E-11	NA	8.87E-05	NA	NA	30.13898963	-52.86621455	8.829216715	0.008388861	21	CompSupport
1750	P7_257	BeakShapePC2	MC	0.00071587	NA	NA	NA	0	26.25975378	-45.10774285	16.58768841	0.000173369	21	CompSupport
1758	P8_44	BeakShapePC2	BM	0.000223384	NA	NA	NA	NA	40.29990714	-76.07807516	3.847065041	0.094753461	26	NoCompSupport
1759	P8_44	BeakShapePC2	OU	0.001261391	0.305042505	NA	NA	NA	43.50802465	-79.9251402	0	0.648596558	26	NoCompSupport
1760	P8_44	BeakShapePC2	TDexp	0.000223386	NA	NA	-1.00E-06	NA	40.2998865	-73.50886391	6.416276292	0.02622394	26	NoCompSupport
1761	P8_44	BeakShapePC2	TDlin	2.50E-07	NA	NA	99.99993519	NA	42.4580783	-77.82524751	2.099892687	0.226980598	26	NoCompSupport
1762	P8_44	BeakShapePC2	DDexp	0.000161667	NA	0.037362611	NA	NA	37.21589308	-67.34087707	12.58426313	0.001200429	26	NoCompSupport
1763	P8_44	BeakShapePC2	DDlin	0.000106944	NA	1.23E-05	NA	NA	37.30300088	-67.51509267	12.41004753	0.001309686	26	NoCompSupport
1764	P8_44	BeakShapePC2	MC	0.000288636	NA	NA	NA	-3.19E-09	36.96635491	-66.84180073	13.08333947	0.000935327	26	NoCompSupport
1772	Phasianidae_214	BeakShapePC2	BM	0.005480124	NA	NA	NA	NA	11.37522865	-18.1504573	22.83158436	1.10E-05	23	NoCompSupport
1773	Phasianidae_214	BeakShapePC2	OU	0.040291776	2.718281828	NA	NA	NA	24.12259978	-40.98204166	0	0.999933183	23	NoCompSupport
1774	Phasianidae_214	BeakShapePC2	TDexp	0.005480176	NA	NA	-1.00E-06	NA	11.37520669	-15.48725548	25.49478618	2.91E-06	23	NoCompSupport
1775	Phasianidae_214	BeakShapePC2	TDlin	5.86E-06	NA	NA	100	NA	14.27143837	-21.27971885	19.70232282	5.27E-05	23	NoCompSupport
1776	Phasianidae_214	BeakShapePC2	DDexp	0.02754335	NA	-0.13392858	NA	NA	7.819443405	-8.375728914	32.60631275	8.31E-08	23	NoCompSupport
1777	Phasianidae_214	BeakShapePC2	DDlin	0.017863979	NA	-0.000937497	NA	NA	8.077498614	-8.891839334	32.09020233	1.08E-07	23	NoCompSupport
1778	Phasianidae_214	BeakShapePC2	MC	0.008673592	NA	NA	NA	-7.10E-08	6.091421595	-4.919685296	36.06235636	1.48E-08	23	NoCompSupport
1779	Phasianidae_296	BeakShapePC2	BM	0.001946737	NA	NA	NA	NA	14.48218393	-24.33278891	5.580599445	0.037040817	22	NoCompSupport
1780	Phasianidae_296	BeakShapePC2	OU	0.026757804	1.242135829	NA	NA	NA	18.62336084	-29.91338836	0	0.603243047	22	NoCompSupport
1781	Phasianidae_296	BeakShapePC2	TDexp	0.001946755	NA	NA	-1.00E-06	NA	14.4821677	-21.63100207	8.28238629	0.009593896	22	NoCompSupport
1782	Phasianidae_296	BeakShapePC2	TDlin	2.26E-06	NA	NA	100	NA	16.46414738	-25.59496143	4.318426924	0.069623818	22	NoCompSupport
1783	Phasianidae_296	BeakShapePC2	DDexp	0.000823989	NA	0.068232594	NA	NA	16.79335379	-26.25337425	3.660014102	0.096767687	22	NoCompSupport
1784	Phasianidae_296	BeakShapePC2	DDlin	0.000613661	NA	0.000104734	NA	NA	16.79823263	-26.26313192	3.650256435	0.097240954	22	NoCompSupport
1785	Phasianidae_296	BeakShapePC2	MC	0.001593876	NA	NA	NA	-1.17E-08	16.68106695	-26.02880056	3.884587793	0.086489782	22	NoCompSupport
1793	Picidae_237	BeakShapePC2	BM	0.000522882	NA	NA	NA	NA	107.1186501	-210.0729166	70.59508203	4.68E-16	76	NoCompSupport
1794	Picidae_237	BeakShapePC2	OU	0.007297306	2.718281828	NA	NA	NA	143.500666	-280.6679987	0	0.999999949	76	NoCompSupport
1795	Picidae_237	BeakShapePC2	TDexp	0.000522887	NA	NA	-1.00E-06	NA	107.118564	-207.9037947	72.76420398	1.58E-16	76	NoCompSupport
1796	Picidae_237	BeakShapePC2	TDlin	5.18E-07	NA	NA	100	NA	117.1436591	-227.9539849	52.7140138	3.58E-12	76	NoCompSupport
1797	Picidae_237	BeakShapePC2	DDexp	7.47E-07	NA	0.182485699	NA	NA	126.7178404	-247.1023474	33.56565126	5.14E-08	76	NoCompSupport
1798	Picidae_237	BeakShapePC2	DDlin	4.29E-12	NA	1.55E-05	NA	NA	118.0575046	-229.7816759	50.88632273	8.92E-12	76	NoCompSupport
1799	Picidae_237	BeakShapePC2	MC	0.000294162	NA	NA	NA	0	102.4787208	-198.6241083	82.04389037	1.53E-18	76	NoCompSupport
1800	Picidae_313	BeakShapePC2	BM	0.000425056	NA	NA	NA	NA	35.39763619	-66.29527238	16.45563326	0.000265798	27	NoCompSupport
1801	Picidae_313	BeakShapePC2	OU	0.00521731	1.219561934	NA	NA	NA	44.89719195	-82.75090564	0	0.995055202	27	NoCompSupport
1802	Picidae_313	BeakShapePC2	TDexp	0.000425061	NA	NA	-1.00E-06	NA	35.39759457	-63.75171088	18.99919477	7.45E-05	27	NoCompSupport
1803	Picidae_313	BeakShapePC2	TDlin	4.02E-07	NA	NA	100	NA	39.40896669	-71.77445512	10.97645052	0.004114729	27	NoCompSupport
1804	Picidae_313	BeakShapePC2	DDexp	0.000703423	NA	-0.073514117	NA	NA	36.09933365	-65.15518903	17.59571661	0.000150309	27	NoCompSupport
1805	Picidae_313	BeakShapePC2	DDlin	0.000661221	NA	-3.31E-05	NA	NA	36.51232358	-65.9811689	16.76973675	0.000227167	27	NoCompSupport
1806	Picidae_313	BeakShapePC2	MC	0.000389385	NA	NA	NA	0	35.80766056	-64.57184286	18.17906278	0.000112283	27	NoCompSupport
1807	Picidae_339	BeakShapePC2	BM	0.001044438	NA	NA	NA	NA	66.15427515	-128.111829	13.35628714	0.001196959	64	NoCompSupport
1808	Picidae_339	BeakShapePC2	OU	0.002939682	0.231630634	NA	NA	NA	73.93405806	-141.4681161	0	0.951393593	64	NoCompSupport
1809	Picidae_339	BeakShapePC2	TDexp	0.001044449	NA	NA	-1.00E-06	NA	66.1542233	-125.9084466	15.55966952	0.00039776	64	NoCompSupport
1810	Picidae_339	BeakShapePC2	TDlin	1.00E-06	NA	NA	100	NA	70.92634674	-135.4526935	6.015422645	0.04700324	64	NoCompSupport
1811	Picidae_339	BeakShapePC2	DDexp	0.000426654	NA	0.041835081	NA	NA	61.7970242	-117.1940484	24.27406772	5.10E-06	64	NoCompSupport
1812	Picidae_339	BeakShapePC2	DDlin	0.000299386	NA	4.15E-05	NA	NA	61.36434086	-116.3286817	25.13943441	3.31E-06	64	NoCompSupport
1813	Picidae_339	BeakShapePC2	MC	0.001005012	NA	NA	NA	0	57.06700007	-107.7340001	33.73411599	4.50E-08	64	NoCompSupport
1828	Procellariidae_145	BeakShapePC2	BM	0.000273879	NA	NA	NA	NA	39.93645323	-75.37290647	13.23365349	0.001078306	27	NoCompSupport
1829	Procellariidae_145	BeakShapePC2	OU	0.009211592	2.718281828	NA	NA	NA	47.82501911	-88.60655996	0	0.806108044	27	NoCompSupport
1830	Procellariidae_145	BeakShapePC2	TDexp	0.000273884	NA	NA	-1.00E-06	NA	39.93640696	-72.82933565	15.77722431	0.000302282	27	NoCompSupport
1831	Procellariidae_145	BeakShapePC2	TDlin	1.78E-07	NA	NA	100	NA	43.34735222	-79.65122617	8.955333788	0.009157296	27	NoCompSupport
1832	Procellariidae_145	BeakShapePC2	DDexp	1.67E-06	NA	0.307509107	NA	NA	46.34392255	-85.64436683	2.962193132	0.183299461	27	NoCompSupport
1833	Procellariidae_145	BeakShapePC2	DDlin	1.98E-11	NA	2.62E-05	NA	NA	38.22275313	-69.40202801	19.20453195	5.45E-05	27	NoCompSupport
1834	Procellariidae_145	BeakShapePC2	MC	0.000484124	NA	NA	NA	-8.87E-11	32.24565736	-57.44783646	31.1587235	1.38E-07	27	NoCompSupport
1835	Procellariidae_172	BeakShapePC2	BM	9.01E-05	NA	NA	NA	NA	57.69318128	-110.9248241	0	0.385260365	29	NoCompSupport
1836	Procellariidae_172	BeakShapePC2	OU	0.00013243	0.036780595	NA	NA	NA	58.58839056	-110.2167811	0.708042961	0.270398798	29	NoCompSupport
1837	Procellariidae_172	BeakShapePC2	TDexp	9.02E-05	NA	NA	-1.00E-06	NA	57.69315555	-108.4263111	2.498512999	0.11046104	29	NoCompSupport
1838	Procellariidae_172	BeakShapePC2	TDlin	4.02E-08	NA	NA	99.99971184	NA	58.4276394	-109.8952788	1.029545281	0.23024564	29	NoCompSupport
1839	Procellariidae_172	BeakShapePC2	DDexp	8.30E-05	NA	0.032549599	NA	NA	53.36573601	-99.77147202	11.15335207	0.001458259	29	NoCompSupport
1840	Procellariidae_172	BeakShapePC2	DDlin	8.72E-05	NA	3.22E-06	NA	NA	53.26572542	-99.57145083	11.35337326	0.001319473	29	NoCompSupport
1841	Procellariidae_172	BeakShapePC2	MC	0.000126043	NA	NA	NA	-1.45E-08	52.83350405	-98.7070081	12.21781599	0.000856425	29	NoCompSupport
1842	Psittacidae1_183	BeakShapePC2	BM	0.000533779	NA	NA	NA	NA	28.3110051	-51.99043125	14.55380689	0.000414603	22	CompSupport_NotDifferentiable
1843	Psittacidae1_183	BeakShapePC2	OU	0.011553311	2.718281828	NA	NA	NA	36.48879537	-65.6442574	0.899980742	0.382404611	22	CompSupport_NotDifferentiable
1844	Psittacidae1_183	BeakShapePC2	TDexp	0.000533786	NA	NA	-1.00E-06	NA	28.31097578	-49.28861822	17.25561993	0.000107384	22	CompSupport_NotDifferentiable
1845	Psittacidae1_183	BeakShapePC2	TDlin	4.27E-07	NA	NA	99.99990988	NA	30.63610083	-53.93886832	12.60536983	0.001098323	22	CompSupport_NotDifferentiable
1846	Psittacidae1_183	BeakShapePC2	DDexp	1.72E-16	NA	2.93985005	NA	NA	36.93878574	-66.54423815	0	0.599724036	22	CompSupport_NotDifferentiable
1847	Psittacidae1_183	BeakShapePC2	DDlin	1.70E-11	NA	6.49E-05	NA	NA	33.09602909	-58.85872485	7.685513295	0.012854744	22	CompSupport_NotDifferentiable
1848	Psittacidae1_183	BeakShapePC2	MC	0.000356682	NA	NA	NA	0	31.76500227	-56.19667121	10.34756694	0.003396298	22	CompSupport_NotDifferentiable
1849	Psittacidae1_215	BeakShapePC2	BM	0.000314371	NA	NA	NA	NA	79.32922445	-154.3975793	4.987738702	0.055407323	49	NoCompSupport
1850	Psittacidae1_215	BeakShapePC2	OU	0.010771787	2.718281828	NA	NA	NA	82.95932568	-159.385318	0	0.670873851	49	NoCompSupport
1851	Psittacidae1_215	BeakShapePC2	TDexp	0.000314375	NA	NA	-1.00E-06	NA	79.32920191	-152.1250705	7.260247556	0.017786813	49	NoCompSupport
1852	Psittacidae1_215	BeakShapePC2	TDlin	2.48E-07	NA	NA	99.99990856	NA	81.25158935	-155.9698454	3.415472672	0.121613111	49	NoCompSupport
1853	Psittacidae1_215	BeakShapePC2	DDexp	5.81E-05	NA	0.119041599	NA	NA	80.16525544	-153.7971775	5.588140486	0.041038509	49	NoCompSupport
1854	Psittacidae1_215	BeakShapePC2	DDlin	6.57E-10	NA	2.45E-05	NA	NA	80.83906498	-155.1447966	4.240521399	0.08050509	49	NoCompSupport
1855	Psittacidae1_215	BeakShapePC2	MC	0.000315249	NA	NA	NA	0	78.99825843	-151.4631835	7.922134501	0.012775303	49	NoCompSupport
1877	Psittacidae2_167	BeakShapePC2	BM	0.00022865	NA	NA	NA	NA	106.601379	-208.9993682	4.489544482	0.044216507	62	NoCompSupport_NotDifferentiable
1878	Psittacidae2_167	BeakShapePC2	OU	0.000420095	0.093967512	NA	NA	NA	109.9513529	-213.4889126	0	0.417327141	62	NoCompSupport_NotDifferentiable
1879	Psittacidae2_167	BeakShapePC2	TDexp	0.000228653	NA	NA	-1.00E-06	NA	106.6013403	-206.7888876	6.70002506	0.01464147	62	NoCompSupport_NotDifferentiable
1880	Psittacidae2_167	BeakShapePC2	TDlin	1.93E-07	NA	NA	99.99993542	NA	109.4557802	-212.4977674	0.991145293	0.25424485	62	NoCompSupport_NotDifferentiable
1881	Psittacidae2_167	BeakShapePC2	DDexp	3.94E-05	NA	0.107787822	NA	NA	109.1796032	-211.9454134	1.543499275	0.192890137	62	NoCompSupport_NotDifferentiable
1882	Psittacidae2_167	BeakShapePC2	DDlin	6.70E-06	NA	1.57E-05	NA	NA	108.2088486	-210.0039042	3.485008453	0.073066223	62	NoCompSupport_NotDifferentiable
1883	Psittacidae2_167	BeakShapePC2	MC	0.000239211	NA	NA	NA	-6.17E-09	105.2022071	-203.990621	9.498291642	0.003613673	62	NoCompSupport_NotDifferentiable
1884	Psittacidae2_237	BeakShapePC2	BM	0.000294004	NA	NA	NA	NA	66.82329034	-129.3132473	4.137237866	0.089008651	39	NoCompSupport
1885	Psittacidae2_237	BeakShapePC2	OU	0.000608356	0.157891683	NA	NA	NA	70.06809975	-133.4504852	0	0.704404314	39	NoCompSupport
1886	Psittacidae2_237	BeakShapePC2	TDexp	0.000294008	NA	NA	-1.00E-06	NA	66.82326646	-126.9608186	6.48966658	0.027454201	39	NoCompSupport
1887	Psittacidae2_237	BeakShapePC2	TDlin	2.24E-07	NA	NA	100	NA	68.63496667	-130.5842191	2.866266151	0.16804292	39	NoCompSupport
1888	Psittacidae2_237	BeakShapePC2	DDexp	7.79E-05	NA	0.112255992	NA	NA	65.16260352	-123.6394927	9.810992461	0.005216654	39	NoCompSupport
1889	Psittacidae2_237	BeakShapePC2	DDlin	1.14E-12	NA	3.07E-05	NA	NA	65.26122409	-123.8367339	9.613751318	0.005757347	39	NoCompSupport
1890	Psittacidae2_237	BeakShapePC2	MC	0.000273812	NA	NA	NA	0	61.35581607	-116.0259179	17.42456735	0.000115911	39	NoCompSupport
1912	Ramphastidae_130	BeakShapePC2	BM	0.000182229	NA	NA	NA	NA	50.48799725	-96.45425536	2.569405225	0.080047272	26	CompSupport
1913	Ramphastidae_130	BeakShapePC2	OU	0.000249279	0.058086742	NA	NA	NA	51.14762824	-95.20434739	3.819313202	0.042848189	26	CompSupport
1914	Ramphastidae_130	BeakShapePC2	TDexp	0.000182231	NA	NA	-1.00E-06	NA	50.48798585	-93.88506262	5.138597973	0.022154065	26	CompSupport
1915	Ramphastidae_130	BeakShapePC2	TDlin	5.01E-05	NA	NA	0.231421235	NA	50.93252227	-94.77413546	4.249525131	0.034555178	26	CompSupport
1916	Ramphastidae_130	BeakShapePC2	DDexp	0.000111216	NA	0.038612371	NA	NA	53.05728484	-99.02366059	0	0.289258275	26	CompSupport
1917	Ramphastidae_130	BeakShapePC2	DDlin	0.000115769	NA	4.57E-06	NA	NA	53.02601593	-98.96112277	0.062537825	0.280353432	26	CompSupport
1918	Ramphastidae_130	BeakShapePC2	MC	0.000151171	NA	NA	NA	-1.23E-07	52.91455524	-98.73820138	0.285459207	0.250783589	26	CompSupport
1961	S13_384	BeakShapePC2	BM	0.000810479	NA	NA	NA	NA	62.52964259	-120.7434957	4.694863294	0.032514063	41	NoCompSupport_NotDifferentiable
1962	S13_384	BeakShapePC2	OU	0.003464486	0.715825177	NA	NA	NA	66.04350382	-125.438359	0	0.340053975	41	NoCompSupport_NotDifferentiable
1963	S13_384	BeakShapePC2	TDexp	0.000810482	NA	NA	-1.00E-06	NA	62.5296342	-118.4106197	7.027739252	0.0101273	41	NoCompSupport_NotDifferentiable
1964	S13_384	BeakShapePC2	TDlin	2.02E-06	NA	NA	99.99992116	NA	64.77132224	-122.8939958	2.544363173	0.0952898	41	NoCompSupport_NotDifferentiable
1965	S13_384	BeakShapePC2	DDexp	0.000115086	NA	0.130426147	NA	NA	65.55863363	-124.4686186	0.969740389	0.209397458	41	NoCompSupport_NotDifferentiable
1966	S13_384	BeakShapePC2	DDlin	3.23E-11	NA	5.87E-05	NA	NA	65.70737605	-124.7661035	0.672255543	0.24297938	41	NoCompSupport_NotDifferentiable
1967	S13_384	BeakShapePC2	MC	0.000737691	NA	NA	NA	-4.12E-08	64.4577102	-122.2667718	3.171587244	0.069638024	41	NoCompSupport_NotDifferentiable
1968	S13_526	BeakShapePC2	BM	0.000592885	NA	NA	NA	NA	40.7820942	-77.16418839	5.279511875	0.05068331	33	NoCompSupport
1969	S13_526	BeakShapePC2	OU	0.021281432	2.718281828	NA	NA	NA	44.63564324	-82.44370027	0	0.710062226	33	NoCompSupport
1970	S13_526	BeakShapePC2	TDexp	0.000592889	NA	NA	-1.00E-06	NA	40.78207619	-74.73656618	7.707134088	0.015056135	33	NoCompSupport
1971	S13_526	BeakShapePC2	TDlin	1.01E-06	NA	NA	99.99998028	NA	43.06790061	-79.30821501	3.135485255	0.148058872	33	NoCompSupport
1972	S13_526	BeakShapePC2	DDexp	2.74E-05	NA	0.334315398	NA	NA	41.70114037	-76.57469454	5.869005727	0.037744877	33	NoCompSupport
1973	S13_526	BeakShapePC2	DDlin	6.83E-09	NA	7.05E-05	NA	NA	41.33574648	-75.84390675	6.599793518	0.026192048	33	NoCompSupport
1974	S13_526	BeakShapePC2	MC	0.000600558	NA	NA	NA	-3.62E-08	40.57193402	-74.31628184	8.12741843	0.012202531	33	NoCompSupport
1975	S13_603	BeakShapePC2	BM	0.000990281	NA	NA	NA	NA	27.79874999	-50.99749998	10.1877728	0.005749622	23	NoCompSupport
1976	S13_603	BeakShapePC2	OU	0.016281251	2.718281828	NA	NA	NA	34.22421534	-61.18527278	0	0.937316025	23	NoCompSupport
1977	S13_603	BeakShapePC2	TDexp	0.000990288	NA	NA	-1.00E-06	NA	27.79873323	-48.33430857	12.85096422	0.00151822	23	NoCompSupport
1978	S13_603	BeakShapePC2	TDlin	1.36E-06	NA	NA	100	NA	30.50413573	-53.74511358	7.440159205	0.022713078	23	NoCompSupport
1979	S13_603	BeakShapePC2	DDexp	1.42E-06	NA	0.995183788	NA	NA	30.76756208	-54.27196627	6.913306513	0.029558379	23	NoCompSupport
1980	S13_603	BeakShapePC2	DDlin	1.57E-11	NA	0.000175692	NA	NA	28.39606955	-49.52898121	11.65629157	0.002759018	23	NoCompSupport
1981	S13_603	BeakShapePC2	MC	0.000771222	NA	NA	NA	0	26.4283914	-45.5936249	15.59164788	0.000385658	23	NoCompSupport
2010	S7S8_177	BeakShapePC2	BM	0.000916427	NA	NA	NA	NA	40.81301275	-77.23892873	16.76921277	0.000140511	34	NoCompSupport_NotDifferentiable
2011	S7S8_177	BeakShapePC2	OU	0.006135778	1.004986185	NA	NA	NA	50.40407075	-94.0081415	0	0.615316067	34	NoCompSupport_NotDifferentiable
2012	S7S8_177	BeakShapePC2	TDexp	0.000916436	NA	NA	-1.00E-06	NA	40.81298411	-74.82596822	19.18217328	4.20E-05	34	NoCompSupport_NotDifferentiable
2013	S7S8_177	BeakShapePC2	TDlin	8.92E-07	NA	NA	100	NA	44.29220759	-81.78441518	12.22372633	0.001363797	34	NoCompSupport_NotDifferentiable
2014	S7S8_177	BeakShapePC2	DDexp	3.66E-06	NA	0.356374087	NA	NA	49.91823999	-93.03647999	0.971661517	0.378533776	34	NoCompSupport_NotDifferentiable
2015	S7S8_177	BeakShapePC2	DDlin	2.72E-10	NA	6.01E-05	NA	NA	45.503374	-84.20674801	9.801393496	0.004578811	34	NoCompSupport_NotDifferentiable
2016	S7S8_177	BeakShapePC2	MC	0.000607533	NA	NA	NA	0	40.29267062	-73.78534123	20.22280027	2.50E-05	34	NoCompSupport_NotDifferentiable
2059	Thamnophilidae_187	BeakShapePC2	BM	0.000504914	NA	NA	NA	NA	35.42567544	-66.30589634	10.60560247	0.004743574	25	CompSupport
2060	Thamnophilidae_187	BeakShapePC2	OU	0.001555928	0.269988693	NA	NA	NA	38.44438329	-69.74590943	7.165589372	0.0264908	25	CompSupport
2061	Thamnophilidae_187	BeakShapePC2	TDexp	0.000504918	NA	NA	-1.00E-06	NA	35.42565926	-63.70846139	13.20303742	0.001294434	25	CompSupport
2062	Thamnophilidae_187	BeakShapePC2	TDlin	6.42E-07	NA	NA	100	NA	37.51935943	-67.89586172	9.015637091	0.010504184	25	CompSupport
2063	Thamnophilidae_187	BeakShapePC2	DDexp	3.30E-12	NA	1.332290304	NA	NA	42.02717797	-76.91149881	0	0.952978349	25	CompSupport
2064	Thamnophilidae_187	BeakShapePC2	DDlin	2.03E-10	NA	5.95E-05	NA	NA	36.44403021	-65.74520327	11.16629554	0.003583874	25	CompSupport
2065	Thamnophilidae_187	BeakShapePC2	MC	0.000650516	NA	NA	NA	-0.000137866	34.26318644	-61.38351574	15.52798307	0.000404785	25	CompSupport
2080	TitTyranRest_350	BeakShapePC2	BM	0.000376135	NA	NA	NA	NA	34.0656373	-63.55984602	1.323694752	0.186149321	24	NoCompSupport
2081	TitTyranRest_350	BeakShapePC2	OU	0.001204621	0.197302174	NA	NA	NA	36.04177039	-64.88354077	0	0.360826246	24	NoCompSupport
2082	TitTyranRest_350	BeakShapePC2	TDexp	0.000376139	NA	NA	-1.00E-06	NA	34.065624	-60.93124801	3.952292766	0.050011358	24	NoCompSupport
2083	TitTyranRest_350	BeakShapePC2	TDlin	3.24E-07	NA	NA	99.99992918	NA	35.37579284	-63.55158568	1.331955088	0.185382078	24	NoCompSupport
2084	TitTyranRest_350	BeakShapePC2	DDexp	9.26E-06	NA	0.239372792	NA	NA	34.54374509	-61.88749018	2.996050595	0.080670361	24	NoCompSupport
2085	TitTyranRest_350	BeakShapePC2	DDlin	5.60E-11	NA	2.95E-05	NA	NA	34.53846842	-61.87693683	3.006603941	0.080245811	24	NoCompSupport
2086	TitTyranRest_350	BeakShapePC2	MC	0.000372288	NA	NA	NA	-8.59E-09	34.19140951	-61.18281901	3.700721761	0.056714825	24	NoCompSupport
2101	TitTyranRest_476	BeakShapePC2	BM	0.001033828	NA	NA	NA	NA	27.85403289	-51.22806577	7.49530316	0.020506825	28	NoCompSupport
2102	TitTyranRest_476	BeakShapePC2	OU	0.030440146	2.718281828	NA	NA	NA	32.86168447	-58.72336894	0	0.86992702	28	NoCompSupport
2103	TitTyranRest_476	BeakShapePC2	TDexp	0.001033839	NA	NA	-1.00E-06	NA	27.85401501	-48.70803001	10.01533892	0.005816739	28	NoCompSupport
2104	TitTyranRest_476	BeakShapePC2	TDlin	1.03E-06	NA	NA	99.9999894	NA	30.04348138	-53.08696276	5.636406171	0.051946079	28	NoCompSupport
2105	TitTyranRest_476	BeakShapePC2	DDexp	0.000290596	NA	0.135781569	NA	NA	29.19354522	-51.38709044	7.336278493	0.022203947	28	NoCompSupport
2106	TitTyranRest_476	BeakShapePC2	DDlin	1.13E-09	NA	0.000127734	NA	NA	29.31504715	-51.63009431	7.093274627	0.02507251	28	NoCompSupport
2107	TitTyranRest_476	BeakShapePC2	MC	0.000983528	NA	NA	NA	0	27.60330803	-48.20661605	10.51675288	0.00452688	28	NoCompSupport
2108	TitTyranRest_506	BeakShapePC2	BM	0.000423457	NA	NA	NA	NA	34.03896758	-63.44635621	0	0.356993008	22	NoCompSupport_NotDifferentiable
2109	TitTyranRest_506	BeakShapePC2	OU	0.000423457	4.46E-197	NA	NA	NA	34.03896758	-60.74460182	2.701754386	0.092465815	22	NoCompSupport_NotDifferentiable
2110	TitTyranRest_506	BeakShapePC2	TDexp	0.000783438	NA	NA	-0.197332008	NA	34.05555742	-60.77778151	2.668574695	0.094012603	22	NoCompSupport_NotDifferentiable
2111	TitTyranRest_506	BeakShapePC2	TDlin	1.26E-06	NA	NA	99.99999967	NA	34.02784966	-60.72236599	2.723990213	0.091443481	22	NoCompSupport_NotDifferentiable
2112	TitTyranRest_506	BeakShapePC2	DDexp	2.06E-08	NA	0.917995755	NA	NA	34.79670614	-62.26007894	1.186277264	0.197270832	22	NoCompSupport_NotDifferentiable
2113	TitTyranRest_506	BeakShapePC2	DDlin	0.000101371	NA	3.98E-05	NA	NA	34.1012531	-60.86917286	2.57718335	0.098408238	22	NoCompSupport_NotDifferentiable
2114	TitTyranRest_506	BeakShapePC2	MC	0.000433542	NA	NA	NA	0	33.75210222	-60.17087111	3.275485101	0.069406023	22	NoCompSupport_NotDifferentiable
2115	TitTyranRest_538	BeakShapePC2	BM	0.001159831	NA	NA	NA	NA	75.26992601	-146.3708379	49.93114826	1.44E-11	74	NoCompSupport
2116	TitTyranRest_538	BeakShapePC2	OU	0.009478837	1.2457884	NA	NA	NA	101.3224217	-196.3019862	0	0.998586956	74	NoCompSupport
2117	TitTyranRest_538	BeakShapePC2	TDexp	0.001159848	NA	NA	-1.00E-06	NA	75.26983289	-144.1968086	52.10517755	4.84E-12	74	NoCompSupport
2118	TitTyranRest_538	BeakShapePC2	TDlin	7.96E-07	NA	NA	100	NA	82.70384126	-159.0648254	37.23716082	8.19E-09	74	NoCompSupport
2119	TitTyranRest_538	BeakShapePC2	DDexp	0.000159289	NA	0.054722933	NA	NA	94.70830219	-183.0737472	13.22823895	0.0013394	74	NoCompSupport
2120	TitTyranRest_538	BeakShapePC2	DDlin	8.88E-05	NA	2.92E-05	NA	NA	91.80745277	-177.2720484	19.02993779	7.36E-05	74	NoCompSupport
2121	TitTyranRest_538	BeakShapePC2	MC	0.000552987	NA	NA	NA	0	77.30093833	-148.2590195	48.04296667	3.69E-11	74	NoCompSupport
2122	TitTyranRest_611	BeakShapePC2	BM	0.00121754	NA	NA	NA	NA	17.39527043	-30.15896191	20.20753845	3.76E-05	22	NoCompSupport
2123	TitTyranRest_611	BeakShapePC2	OU	0.023111049	2.718281828	NA	NA	NA	28.84991685	-50.36650036	0	0.918952378	22	NoCompSupport
2124	TitTyranRest_611	BeakShapePC2	TDexp	0.001217557	NA	NA	-1.00E-06	NA	17.39522891	-27.45712448	22.90937588	9.74E-06	22	NoCompSupport
2125	TitTyranRest_611	BeakShapePC2	TDlin	8.90E-07	NA	NA	100	NA	21.11065565	-34.88797798	15.47852238	0.000400106	22	NoCompSupport
2126	TitTyranRest_611	BeakShapePC2	DDexp	0.000546432	NA	0.007423053	NA	NA	25.32954331	-43.32575329	7.040747067	0.027190313	22	NoCompSupport
2127	TitTyranRest_611	BeakShapePC2	DDlin	0.000457795	NA	1.25E-05	NA	NA	25.33358668	-43.33384003	7.032660329	0.027300476	22	NoCompSupport
2128	TitTyranRest_611	BeakShapePC2	MC	0.000644279	NA	NA	NA	0	25.28897715	-43.24462096	7.121879401	0.026109379	22	NoCompSupport
2136	Trochilidae_315	BeakShapePC2	BM	0.00074234	NA	NA	NA	NA	49.36443275	-94.30029407	0	0.424273063	31	NoCompSupport
2137	Trochilidae_315	BeakShapePC2	OU	0.001081184	0.122044247	NA	NA	NA	49.83293343	-92.77697796	1.523316106	0.198089552	31	NoCompSupport
2138	Trochilidae_315	BeakShapePC2	TDexp	0.000742345	NA	NA	-1.00E-06	NA	49.36442852	-91.83996815	2.460325921	0.12399166	31	NoCompSupport
2139	Trochilidae_315	BeakShapePC2	TDlin	1.14E-06	NA	NA	99.99987619	NA	50.07111353	-93.25333817	1.046955896	0.251363303	31	NoCompSupport
2140	Trochilidae_315	BeakShapePC2	DDexp	7.15E-05	NA	0.314132756	NA	NA	44.72006555	-82.55124222	11.74905185	0.001192261	31	NoCompSupport
2141	Trochilidae_315	BeakShapePC2	DDlin	2.32E-11	NA	0.000141616	NA	NA	44.52403123	-82.15917357	12.1411205	0.000980019	31	NoCompSupport
2142	Trochilidae_315	BeakShapePC2	MC	0.001168045	NA	NA	NA	-2.69E-09	42.33822834	-77.78756779	16.51272628	0.000110142	31	NoCompSupport
2157	Trochilidae_385	BeakShapePC2	BM	0.000169162	NA	NA	NA	NA	67.2003192	-130.0135416	11.72064992	0.002760397	34	NoCompSupport
2158	Trochilidae_385	BeakShapePC2	OU	0.000972302	0.648073376	NA	NA	NA	74.26709577	-141.7341915	0	0.968452619	34	NoCompSupport
2159	Trochilidae_385	BeakShapePC2	TDexp	0.000169164	NA	NA	-1.00E-06	NA	67.20028896	-127.6005779	14.13361362	0.000826044	34	NoCompSupport
2160	Trochilidae_385	BeakShapePC2	TDlin	1.62E-07	NA	NA	100	NA	70.71293198	-134.625864	7.108327587	0.027702863	34	NoCompSupport
2161	Trochilidae_385	BeakShapePC2	DDexp	2.75E-05	NA	0.130032988	NA	NA	65.90078286	-125.0015657	16.73262583	0.000225234	34	NoCompSupport
2162	Trochilidae_385	BeakShapePC2	DDlin	1.14E-09	NA	1.76E-05	NA	NA	63.97433468	-121.1486694	20.58552218	3.28E-05	34	NoCompSupport
2163	Trochilidae_385	BeakShapePC2	MC	0.000160114	NA	NA	NA	0	57.08246174	-107.3649235	34.36926806	3.33E-08	34	NoCompSupport
2171	Trochilidae_444	BeakShapePC2	BM	0.000737835	NA	NA	NA	NA	35.18590959	-65.89181917	8.833103451	0.010940358	28	NoCompSupport
2172	Trochilidae_444	BeakShapePC2	OU	0.003899383	0.590771157	NA	NA	NA	40.86246131	-74.72492263	0	0.905973704	28	NoCompSupport
2173	Trochilidae_444	BeakShapePC2	TDexp	0.000737837	NA	NA	-1.00E-06	NA	35.18588622	-63.37177245	11.35315018	0.003103204	28	NoCompSupport
2174	Trochilidae_444	BeakShapePC2	TDlin	7.41E-07	NA	NA	100	NA	37.85904561	-68.71809122	6.006831402	0.04495197	28	NoCompSupport
2175	Trochilidae_444	BeakShapePC2	DDexp	7.12E-05	NA	0.261167908	NA	NA	36.69572641	-66.39145282	8.333469809	0.014045125	28	NoCompSupport
2176	Trochilidae_444	BeakShapePC2	DDlin	3.24E-11	NA	8.82E-05	NA	NA	37.00699483	-67.01398965	7.710932975	0.019173781	28	NoCompSupport
2177	Trochilidae_444	BeakShapePC2	MC	0.00061984	NA	NA	NA	0	34.64780323	-62.29560645	12.42931617	0.001811857	28	NoCompSupport
2213	Accipitridae_290	BeakShapePC3	BM	8.78E-05	NA	NA	NA	NA	277.621641	-551.1543931	63.39851859	1.71E-14	138	NoCompSupport
2214	Accipitridae_290	BeakShapePC3	OU	0.000252659	0.169237582	NA	NA	NA	310.3660081	-614.5529117	0	0.999999978	138	NoCompSupport
2215	Accipitridae_290	BeakShapePC3	TDexp	8.78E-05	NA	NA	-1.00E-06	NA	277.6212802	-549.0634559	65.48945577	6.01E-15	138	NoCompSupport
2216	Accipitridae_290	BeakShapePC3	TDlin	3.45E-08	NA	NA	100	NA	292.683935	-579.1887655	35.36414618	2.09E-08	138	NoCompSupport
2217	Accipitridae_290	BeakShapePC3	DDexp	1.38E-05	NA	0.049336612	NA	NA	289.4714319	-572.7637594	41.78915232	8.43E-10	138	NoCompSupport
2218	Accipitridae_290	BeakShapePC3	DDlin	5.07E-06	NA	2.62E-06	NA	NA	283.3627002	-560.5462959	54.00661578	1.87E-12	138	NoCompSupport
2219	Accipitridae_290	BeakShapePC3	MC	9.92E-05	NA	NA	NA	-2.60E-10	268.744333	-531.3095615	83.24335019	8.39E-19	138	NoCompSupport
2220	Accipitridae_431	BeakShapePC3	BM	7.42E-05	NA	NA	NA	NA	76.08330739	-147.779518	1.586233398	0.213106279	34	NoCompSupport
2221	Accipitridae_431	BeakShapePC3	OU	0.000119998	0.070849296	NA	NA	NA	78.0828757	-149.3657514	0	0.471023365	34	NoCompSupport
2222	Accipitridae_431	BeakShapePC3	TDexp	7.42E-05	NA	NA	-1.00E-06	NA	76.08327757	-145.3665551	3.999196255	0.063771704	34	NoCompSupport
2223	Accipitridae_431	BeakShapePC3	TDlin	1.29E-06	NA	NA	3.645483054	NA	77.39942959	-147.9988592	1.36689221	0.237807517	34	NoCompSupport
2224	Accipitridae_431	BeakShapePC3	DDexp	2.31E-05	NA	0.096427493	NA	NA	73.86327939	-140.9265588	8.439192628	0.0069262	34	NoCompSupport
2225	Accipitridae_431	BeakShapePC3	DDlin	1.22E-05	NA	5.97E-06	NA	NA	73.70071704	-140.6014341	8.764317321	0.005887015	34	NoCompSupport
2226	Accipitridae_431	BeakShapePC3	MC	9.25E-05	NA	NA	NA	-8.97E-08	72.31860384	-137.8372077	11.52854371	0.00147792	34	NoCompSupport
2227	Alcedinidae_119	BeakShapePC3	BM	0.000105225	NA	NA	NA	NA	86.2702636	-168.2405272	22.73445121	3.00E-06	43	NoCompSupport_NotDifferentiable
2228	Alcedinidae_119	BeakShapePC3	OU	0.003215236	2.718281828	NA	NA	NA	98.79518151	-190.9749784	0	0.259714908	43	NoCompSupport_NotDifferentiable
2229	Alcedinidae_119	BeakShapePC3	TDexp	0.000105227	NA	NA	-1.00E-06	NA	86.27020271	-165.9250208	25.0499576	9.44E-07	43	NoCompSupport_NotDifferentiable
2230	Alcedinidae_119	BeakShapePC3	TDlin	7.07E-08	NA	NA	99.99997056	NA	90.68281908	-174.7502535	16.22472486	7.79E-05	43	NoCompSupport_NotDifferentiable
2231	Alcedinidae_119	BeakShapePC3	DDexp	6.34E-05	NA	-0.004728871	NA	NA	98.74788603	-190.8803874	0.094590962	0.247717514	43	NoCompSupport_NotDifferentiable
2232	Alcedinidae_119	BeakShapePC3	DDlin	6.35E-05	NA	-2.91E-07	NA	NA	98.74855392	-190.8817232	0.093255183	0.247883017	43	NoCompSupport_NotDifferentiable
2233	Alcedinidae_119	BeakShapePC3	MC	5.90E-05	NA	NA	NA	-7.74E-09	98.73523245	-190.8550803	0.119898121	0.244602748	43	NoCompSupport_NotDifferentiable
2248	Anatinae_125	BeakShapePC3	BM	0.000627143	NA	NA	NA	NA	92.01345071	-179.7541741	35.24545159	2.22E-08	47	NoCompSupport
2249	Anatinae_125	BeakShapePC3	OU	0.001925334	1.574362148	NA	NA	NA	110.7788826	-214.9996257	0	0.999998447	47	NoCompSupport
2250	Anatinae_125	BeakShapePC3	TDexp	0.000627147	NA	NA	-1.00E-06	NA	92.01342285	-177.4687062	37.53091955	7.08E-09	47	NoCompSupport
2251	Anatinae_125	BeakShapePC3	TDlin	9.76E-07	NA	NA	100	NA	97.38450519	-188.2108708	26.78875488	1.52E-06	47	NoCompSupport
2252	Anatinae_125	BeakShapePC3	DDexp	0.000645796	NA	0.071326458	NA	NA	72.48241355	-138.4066876	76.59293816	2.33E-17	47	NoCompSupport
2253	Anatinae_125	BeakShapePC3	DDlin	0.000222156	NA	0.000131863	NA	NA	70.95092635	-135.3437132	79.65591256	5.05E-18	47	NoCompSupport
2254	Anatinae_125	BeakShapePC3	MC	0.001611835	NA	NA	NA	-1.35E-08	69.83667133	-133.1152031	81.88442259	1.66E-18	47	NoCompSupport
2255	Anatinae_177	BeakShapePC3	BM	0.000202362	NA	NA	NA	NA	111.1107948	-217.9766917	3.209082633	0.115691553	52	NoCompSupport
2256	Anatinae_177	BeakShapePC3	OU	0.000303239	0.119658287	NA	NA	NA	113.8428872	-221.1857743	0	0.575632216	52	NoCompSupport
2257	Anatinae_177	BeakShapePC3	TDexp	0.000202364	NA	NA	-1.00E-06	NA	111.1107711	-215.7215421	5.464232178	0.037462965	52	NoCompSupport
2258	Anatinae_177	BeakShapePC3	TDlin	1.29E-05	NA	NA	1.923703137	NA	113.0902377	-219.6804754	1.505298901	0.271189949	52	NoCompSupport
2259	Anatinae_177	BeakShapePC3	DDexp	4.04E-05	NA	0.139854786	NA	NA	103.5801945	-200.660389	20.52538527	2.01E-05	52	NoCompSupport
2260	Anatinae_177	BeakShapePC3	DDlin	1.32E-05	NA	2.45E-05	NA	NA	101.7424324	-196.9848649	24.20090944	3.20E-06	52	NoCompSupport
2261	Anatinae_177	BeakShapePC3	MC	0.000351548	NA	NA	NA	-2.21E-09	96.73490443	-186.9698089	34.21596545	2.14E-08	52	NoCompSupport
2332	CC3_62	BeakShapePC3	BM	4.39E-05	NA	NA	NA	NA	64.94834223	-125.3966845	0	0.279944801	27	NoCompSupport
2333	CC3_62	BeakShapePC3	OU	0.000127704	0.129258341	NA	NA	NA	65.73077364	-124.418069	0.978615444	0.171620342	27	NoCompSupport
2334	CC3_62	BeakShapePC3	TDexp	4.39E-05	NA	NA	-1.00E-06	NA	64.9483348	-122.8531913	2.543493135	0.078480162	27	NoCompSupport
2335	CC3_62	BeakShapePC3	TDlin	5.70E-08	NA	NA	100	NA	66.05172086	-125.0599635	0.336721007	0.236567113	27	NoCompSupport
2336	CC3_62	BeakShapePC3	DDexp	6.47E-05	NA	-0.045237367	NA	NA	64.85391551	-122.6643528	2.732331703	0.071409191	27	NoCompSupport
2337	CC3_62	BeakShapePC3	DDlin	6.98E-05	NA	-2.87E-06	NA	NA	64.9314779	-122.8194775	2.577206921	0.077168318	27	NoCompSupport
2338	CC3_62	BeakShapePC3	MC	2.65E-05	NA	NA	NA	-0.050352362	65.02590324	-123.0083282	2.388356249	0.084810073	27	NoCompSupport
2374	CC8_270	BeakShapePC3	BM	0.000438428	NA	NA	NA	NA	54.27191712	-104.1567375	2.343743343	0.15753177	34	NoCompSupport
2375	CC8_270	BeakShapePC3	OU	0.000812039	0.146168696	NA	NA	NA	56.6502404	-106.5004808	0	0.508517091	34	NoCompSupport
2376	CC8_270	BeakShapePC3	TDexp	0.000438432	NA	NA	-1.00E-06	NA	54.27189822	-101.7437964	4.756684372	0.047141638	34	NoCompSupport
2377	CC8_270	BeakShapePC3	TDlin	4.92E-07	NA	NA	99.99984342	NA	55.96323128	-105.1264626	1.374018241	0.255823999	34	NoCompSupport
2378	CC8_270	BeakShapePC3	DDexp	1.21E-06	NA	0.215341676	NA	NA	53.78310882	-100.7662176	5.734263176	0.028915195	34	NoCompSupport
2379	CC8_270	BeakShapePC3	DDlin	3.23E-11	NA	2.35E-05	NA	NA	51.12284219	-95.44568438	11.05479643	0.002022027	34	NoCompSupport
2380	CC8_270	BeakShapePC3	MC	0.000546924	NA	NA	NA	0	47.38798108	-87.97596217	18.52451864	4.83E-05	34	NoCompSupport
2381	CC8_305	BeakShapePC3	BM	0.000173848	NA	NA	NA	NA	48.74885331	-92.99770662	0	0.517917076	27	NoCompSupport
2382	CC8_305	BeakShapePC3	OU	0.000202898	0.017754282	NA	NA	NA	48.79165601	-90.53983375	2.457872867	0.151544409	27	NoCompSupport
2383	CC8_305	BeakShapePC3	TDexp	0.00017385	NA	NA	-1.00E-06	NA	48.74885082	-90.45422337	2.543483247	0.145194398	27	NoCompSupport
2384	CC8_305	BeakShapePC3	TDlin	0.000110379	NA	NA	0.057254718	NA	48.7935974	-90.54371654	2.453990082	0.151838902	27	NoCompSupport
2385	CC8_305	BeakShapePC3	DDexp	6.32E-05	NA	0.117919617	NA	NA	46.31872341	-85.59396856	7.403738061	0.012780826	27	NoCompSupport
2386	CC8_305	BeakShapePC3	DDlin	2.53E-05	NA	2.07E-05	NA	NA	46.4399354	-85.83639254	7.161314082	0.014427817	27	NoCompSupport
2387	CC8_305	BeakShapePC3	MC	0.000219361	NA	NA	NA	-1.42E-07	45.61078264	-84.17808701	8.819619605	0.006296572	27	NoCompSupport
2388	CC8_334	BeakShapePC3	BM	0.000108351	NA	NA	NA	NA	59.4225276	-114.3835167	4.882174452	0.050023431	29	NoCompSupport
2389	CC8_334	BeakShapePC3	OU	0.000373214	0.237272376	NA	NA	NA	63.1128456	-119.2656912	0	0.574545182	29	NoCompSupport
2390	CC8_334	BeakShapePC3	TDexp	0.000108352	NA	NA	-1.00E-06	NA	59.42250346	-111.8850069	7.380684277	0.014342635	29	NoCompSupport
2391	CC8_334	BeakShapePC3	TDlin	1.06E-07	NA	NA	100	NA	61.8028212	-116.6456424	2.620048789	0.155020032	29	NoCompSupport
2392	CC8_334	BeakShapePC3	DDexp	2.92E-09	NA	0.406110331	NA	NA	62.06944562	-117.1788912	2.086799959	0.202386404	29	NoCompSupport
2393	CC8_334	BeakShapePC3	DDlin	5.82E-12	NA	5.61E-06	NA	NA	57.9944668	-109.0289336	10.23675759	0.003439066	29	NoCompSupport
2394	CC8_334	BeakShapePC3	MC	0.000143539	NA	NA	NA	-8.77E-09	55.34560226	-103.7312045	15.53448668	0.00024325	29	NoCompSupport
2395	CC8_376	BeakShapePC3	BM	0.000172395	NA	NA	NA	NA	54.98350249	-105.487005	0.057646174	0.326799984	28	NoCompSupport
2396	CC8_376	BeakShapePC3	OU	0.000284283	0.095015086	NA	NA	NA	56.27232558	-105.5446512	0	0.33635643	28	NoCompSupport
2397	CC8_376	BeakShapePC3	TDexp	0.000172397	NA	NA	-1.00E-06	NA	54.98348737	-102.9669747	2.577676416	0.09269673	28	NoCompSupport
2398	CC8_376	BeakShapePC3	TDlin	8.77E-06	NA	NA	1.611241646	NA	55.84626483	-104.6925297	0.852121497	0.219666536	28	NoCompSupport
2399	CC8_376	BeakShapePC3	DDexp	3.32E-05	NA	0.181230466	NA	NA	52.72831837	-98.45663674	7.088014423	0.009719792	28	NoCompSupport
2400	CC8_376	BeakShapePC3	DDlin	1.81E-11	NA	2.28E-05	NA	NA	52.90550715	-98.81101429	6.733636868	0.011604036	28	NoCompSupport
2401	CC8_376	BeakShapePC3	MC	0.000216166	NA	NA	NA	0	51.60361543	-96.20723085	9.337420307	0.003156492	28	NoCompSupport
2402	CC8_414	BeakShapePC3	BM	0.000168778	NA	NA	NA	NA	79.78840305	-155.2841232	12.7640332	0.000830318	44	NoCompSupport_NotDifferentiable
2403	CC8_414	BeakShapePC3	OU	0.001388157	0.624599868	NA	NA	NA	87.32407819	-168.0481564	0	0.490816503	44	NoCompSupport_NotDifferentiable
2404	CC8_414	BeakShapePC3	TDexp	0.00016878	NA	NA	-1.00E-06	NA	79.78836611	-152.9767322	15.07142415	0.000261939	44	NoCompSupport_NotDifferentiable
2405	CC8_414	BeakShapePC3	TDlin	1.75E-07	NA	NA	100	NA	83.70234043	-160.8046809	7.243475522	0.013122556	44	NoCompSupport_NotDifferentiable
2406	CC8_414	BeakShapePC3	DDexp	4.13E-262	NA	13.53253271	NA	NA	87.28554509	-167.9710902	0.077066189	0.472263571	44	NoCompSupport_NotDifferentiable
2407	CC8_414	BeakShapePC3	DDlin	8.72E-12	NA	4.09E-06	NA	NA	84.16420719	-161.7284144	6.319741995	0.02082594	44	NoCompSupport_NotDifferentiable
2408	CC8_414	BeakShapePC3	MC	0.000154335	NA	NA	NA	-7.29E-09	81.75883952	-156.917679	11.13047732	0.001879173	44	NoCompSupport_NotDifferentiable
2409	Charadrii_106	BeakShapePC3	BM	9.67E-06	NA	NA	NA	NA	62.46202925	-120.3240585	2.625451071	0.162412258	23	CompSupport
2410	Charadrii_106	BeakShapePC3	OU	9.67E-06	7.10E-76	NA	NA	NA	62.46202925	-117.6609006	5.288608966	0.04288658	23	CompSupport
2411	Charadrii_106	BeakShapePC3	TDexp	2.47E-05	NA	NA	-0.073154083	NA	62.61648111	-117.9698043	4.979705243	0.050049415	23	CompSupport
2412	Charadrii_106	BeakShapePC3	TDlin	2.92E-05	NA	NA	-0.047268939	NA	62.77371444	-118.284271	4.665238572	0.058571261	23	CompSupport
2413	Charadrii_106	BeakShapePC3	DDexp	1.40E-05	NA	-0.026181828	NA	NA	62.4205194	-117.5778809	5.371628662	0.041142807	23	CompSupport
2414	Charadrii_106	BeakShapePC3	DDlin	1.42E-05	NA	-3.07E-07	NA	NA	62.42594944	-117.588741	5.360768587	0.041366822	23	CompSupport
2415	Charadrii_106	BeakShapePC3	MC	1.51E-07	NA	NA	NA	-0.130466982	65.10633373	-122.9495096	0	0.603570856	23	CompSupport
2416	Charadrii_163	BeakShapePC3	BM	6.94E-05	NA	NA	NA	NA	45.62219317	-86.53850398	9.230957519	0.008994891	20	CompSupport
2417	Charadrii_163	BeakShapePC3	OU	0.00012339	0.097275528	NA	NA	NA	49.03862155	-90.57724309	5.192218412	0.067763675	20	CompSupport
2418	Charadrii_163	BeakShapePC3	TDexp	6.94E-05	NA	NA	-1.00E-06	NA	45.62215111	-83.74430223	12.02515927	0.002224553	20	CompSupport
2419	Charadrii_163	BeakShapePC3	TDlin	2.71E-08	NA	NA	100	NA	47.32463635	-87.14927271	8.620188797	0.012207385	20	CompSupport
2420	Charadrii_163	BeakShapePC3	DDexp	4.83E-13	NA	2.044140117	NA	NA	51.63473075	-95.7694615	0	0.908809495	20	CompSupport
2421	Charadrii_163	BeakShapePC3	DDlin	6.05E-05	NA	3.99E-05	NA	NA	31.06809733	-54.63619466	41.13326684	1.06E-09	20	CompSupport
2422	Charadrii_163	BeakShapePC3	MC	0.000461998	NA	NA	NA	-1.29E-08	27.03159704	-46.56319409	49.20626742	1.88E-11	20	CompSupport
2430	Columbidae_475	BeakShapePC3	BM	7.23E-05	NA	NA	NA	NA	94.06817042	-183.8506265	0	0.375370282	45	NoCompSupport
2431	Columbidae_475	BeakShapePC3	OU	0.000137784	0.059266395	NA	NA	NA	94.64948862	-182.7136114	1.137015149	0.212598494	45	NoCompSupport
2432	Columbidae_475	BeakShapePC3	TDexp	7.23E-05	NA	NA	-1.00E-06	NA	94.06815834	-181.5509508	2.299675715	0.118875307	45	NoCompSupport
2433	Columbidae_475	BeakShapePC3	TDlin	6.41E-08	NA	NA	99.99995503	NA	94.97078446	-183.3562031	0.49442348	0.293154923	45	NoCompSupport
2434	Columbidae_475	BeakShapePC3	DDexp	7.99E-05	NA	0.035801263	NA	NA	80.65333086	-154.7212959	29.12933067	1.77E-07	45	NoCompSupport
2435	Columbidae_475	BeakShapePC3	DDlin	2.87E-11	NA	9.60E-06	NA	NA	81.99104846	-157.3967311	26.45389548	6.76E-07	45	NoCompSupport
2436	Columbidae_475	BeakShapePC3	MC	0.000132715	NA	NA	NA	-4.39E-09	80.41364059	-154.2419153	29.60871121	1.40E-07	45	NoCompSupport
2465	Cuculidae_137	BeakShapePC3	BM	3.50E-05	NA	NA	NA	NA	60.56904428	-116.6163494	0	0.32527924	26	NoCompSupport
2466	Cuculidae_137	BeakShapePC3	OU	6.04E-05	0.044863438	NA	NA	NA	61.6739936	-116.2570781	0.359271317	0.271795068	26	NoCompSupport
2467	Cuculidae_137	BeakShapePC3	TDexp	3.50E-05	NA	NA	-1.00E-06	NA	60.56901761	-114.0471261	2.569223298	0.090023646	26	NoCompSupport
2468	Cuculidae_137	BeakShapePC3	TDlin	1.57E-08	NA	NA	99.2357014	NA	61.40456155	-115.718214	0.898135412	0.207600655	26	NoCompSupport
2469	Cuculidae_137	BeakShapePC3	DDexp	1.47E-05	NA	0.108118924	NA	NA	59.64128466	-112.1916602	4.424689202	0.035599778	26	NoCompSupport
2470	Cuculidae_137	BeakShapePC3	DDlin	1.17E-11	NA	4.75E-06	NA	NA	60.0948471	-113.0987851	3.517564324	0.056030818	26	NoCompSupport
2471	Cuculidae_137	BeakShapePC3	MC	4.04E-05	NA	NA	NA	-6.44E-08	58.68420704	-110.277505	6.338844448	0.013670795	26	NoCompSupport
2479	Cuculidae_187	BeakShapePC3	BM	3.87E-05	NA	NA	NA	NA	64.64296421	-124.7859284	7.749550288	0.013570121	27	CompSupport
2480	Cuculidae_187	BeakShapePC3	OU	0.000758564	1.009654807	NA	NA	NA	68.16317624	-129.2828742	3.252604475	0.128553257	27	CompSupport
2481	Cuculidae_187	BeakShapePC3	TDexp	3.87E-05	NA	NA	-1.00E-06	NA	64.64292352	-122.2423688	10.29310992	0.003804142	27	CompSupport
2482	Cuculidae_187	BeakShapePC3	TDlin	1.79E-08	NA	NA	100	NA	66.6013391	-126.1591999	6.376278767	0.026964094	27	CompSupport
2483	Cuculidae_187	BeakShapePC3	DDexp	2.94E-06	NA	0.226576106	NA	NA	69.78947848	-132.5354787	0	0.653698022	27	CompSupport
2484	Cuculidae_187	BeakShapePC3	DDlin	3.81E-11	NA	3.79E-06	NA	NA	68.4343231	-129.8251679	2.710310765	0.168593438	27	CompSupport
2485	Cuculidae_187	BeakShapePC3	MC	3.80E-05	NA	NA	NA	-9.32E-09	64.87896931	-122.7144604	9.821018342	0.004816928	27	CompSupport
2507	Falconidae_67	BeakShapePC3	BM	8.17E-05	NA	NA	NA	NA	86.60621596	-168.8695748	10.62917773	0.004564384	38	NoCompSupport
2508	Falconidae_67	BeakShapePC3	OU	0.000224732	0.232429598	NA	NA	NA	93.10231743	-179.4987525	0	0.927852128	38	NoCompSupport
2509	Falconidae_67	BeakShapePC3	TDexp	8.17E-05	NA	NA	-1.00E-06	NA	86.60617352	-166.5064647	12.99228782	0.001400359	38	NoCompSupport
2510	Falconidae_67	BeakShapePC3	TDlin	7.22E-08	NA	NA	99.99988436	NA	90.45805131	-174.2102203	5.288532239	0.065930836	38	NoCompSupport
2511	Falconidae_67	BeakShapePC3	DDexp	0.000126526	NA	-0.03283028	NA	NA	83.62833612	-160.5507899	18.94796261	7.13E-05	38	NoCompSupport
2512	Falconidae_67	BeakShapePC3	DDlin	0.000177831	NA	-8.89E-06	NA	NA	84.10338879	-161.5008952	17.99785728	0.000114629	38	NoCompSupport
2513	Falconidae_67	BeakShapePC3	MC	9.61E-05	NA	NA	NA	-1.26E-09	83.5571175	-160.4083527	19.09039985	6.64E-05	38	NoCompSupport
2514	Furnaridae_261	BeakShapePC3	BM	8.22E-05	NA	NA	NA	NA	98.13970841	-191.9460835	0	0.518513193	39	NoCompSupport
2515	Furnaridae_261	BeakShapePC3	OU	8.22E-05	7.89E-15	NA	NA	NA	98.13970841	-189.5937025	2.352380952	0.159936202	39	NoCompSupport
2516	Furnaridae_261	BeakShapePC3	TDexp	8.56E-05	NA	NA	-0.005717449	NA	98.14072199	-189.5957297	2.350353801	0.160098391	39	NoCompSupport
2517	Furnaridae_261	BeakShapePC3	TDlin	8.51E-05	NA	NA	-0.004893181	NA	98.14060232	-189.5954903	2.350593147	0.160079233	39	NoCompSupport
2518	Furnaridae_261	BeakShapePC3	DDexp	5.68E-05	NA	0.045901304	NA	NA	92.49913431	-178.3125543	13.63352917	0.000567906	39	NoCompSupport
2519	Furnaridae_261	BeakShapePC3	DDlin	5.14E-05	NA	4.46E-06	NA	NA	92.45485401	-178.2239937	13.72208976	0.000543308	39	NoCompSupport
2520	Furnaridae_261	BeakShapePC3	MC	0.000113518	NA	NA	NA	-2.23E-07	91.7246316	-176.7635489	15.18253459	0.000261767	39	NoCompSupport
2521	Furnaridae_318	BeakShapePC3	BM	0.000176446	NA	NA	NA	NA	185.4827285	-366.8259221	69.42430783	8.39E-16	89	NoCompSupport
2522	Furnaridae_318	BeakShapePC3	OU	0.002207207	2.718281828	NA	NA	NA	221.2662914	-436.2502299	0	0.998147199	89	NoCompSupport
2523	Furnaridae_318	BeakShapePC3	TDexp	0.000176448	NA	NA	-1.00E-06	NA	185.4826497	-364.6829465	71.56728343	2.87E-16	89	NoCompSupport
2524	Furnaridae_318	BeakShapePC3	TDlin	2.07E-07	NA	NA	100	NA	195.6295799	-384.9768068	51.27342305	7.33E-12	89	NoCompSupport
2525	Furnaridae_318	BeakShapePC3	DDexp	3.70E-05	NA	0.036108872	NA	NA	214.3274469	-422.3725409	13.87768898	0.000967593	89	NoCompSupport
2526	Furnaridae_318	BeakShapePC3	DDlin	1.96E-05	NA	3.11E-06	NA	NA	214.1329027	-421.9834524	14.26677752	0.000796532	89	NoCompSupport
2527	Furnaridae_318	BeakShapePC3	MC	9.74E-05	NA	NA	NA	-2.22E-08	211.9376264	-417.5928999	18.65733002	8.87E-05	89	NoCompSupport
2528	Furnaridae_439	BeakShapePC3	BM	4.74E-05	NA	NA	NA	NA	101.4207095	-198.4884778	0	0.303520969	37	NoCompSupport
2529	Furnaridae_439	BeakShapePC3	OU	8.20E-05	0.133556851	NA	NA	NA	102.3570333	-197.9867938	0.501684007	0.236183417	37	NoCompSupport
2530	Furnaridae_439	BeakShapePC3	TDexp	4.74E-05	NA	NA	-1.00E-06	NA	101.4207019	-196.114131	2.374346788	0.092598904	37	NoCompSupport
2531	Furnaridae_439	BeakShapePC3	TDlin	7.25E-08	NA	NA	99.99970742	NA	102.2857705	-197.8442683	0.644209458	0.219938062	37	NoCompSupport
2532	Furnaridae_439	BeakShapePC3	DDexp	2.96E-05	NA	0.036547592	NA	NA	100.7148768	-194.7024809	3.785996886	0.045716179	37	NoCompSupport
2533	Furnaridae_439	BeakShapePC3	DDlin	1.10E-11	NA	3.80E-06	NA	NA	100.9444067	-195.1615407	3.326937136	0.057511339	37	NoCompSupport
2534	Furnaridae_439	BeakShapePC3	MC	3.94E-05	NA	NA	NA	-0.052233034	100.6886131	-194.6499535	3.838524333	0.044531132	37	NoCompSupport
2556	Lari_170	BeakShapePC3	BM	3.12E-05	NA	NA	NA	NA	96.80670001	-189.2263033	0.340114964	0.270006032	34	NoCompSupport
2557	Lari_170	BeakShapePC3	OU	6.02E-05	0.120086684	NA	NA	NA	98.18320911	-189.5664182	0	0.320057857	34	NoCompSupport
2558	Lari_170	BeakShapePC3	TDexp	3.12E-05	NA	NA	-1.00E-06	NA	96.80668516	-186.8133703	2.753047893	0.08080007	34	NoCompSupport
2559	Lari_170	BeakShapePC3	TDlin	3.49E-08	NA	NA	99.99989976	NA	98.13474291	-189.4694858	0.096932401	0.304915772	34	NoCompSupport
2560	Lari_170	BeakShapePC3	DDexp	5.11E-07	NA	0.264913789	NA	NA	95.60180096	-184.4036019	5.162816288	0.024217939	34	NoCompSupport
2561	Lari_170	BeakShapePC3	DDlin	3.63E-11	NA	4.83E-06	NA	NA	86.35255386	-165.9051077	23.6613105	2.33E-06	34	NoCompSupport
2562	Lari_170	BeakShapePC3	MC	5.19E-05	NA	NA	NA	0	73.98397535	-141.1679507	48.39846752	9.90E-12	34	NoCompSupport
2563	Lari_208	BeakShapePC3	BM	0.000270602	NA	NA	NA	NA	118.0270744	-231.7988296	8.607474892	0.012677473	50	NoCompSupport
2564	Lari_208	BeakShapePC3	OU	0.000583883	0.547074627	NA	NA	NA	123.4640218	-240.4063045	0	0.937825711	50	NoCompSupport
2565	Lari_208	BeakShapePC3	TDexp	0.000270604	NA	NA	-1.00E-06	NA	118.0270595	-229.5323798	10.87392471	0.00408206	50	NoCompSupport
2566	Lari_208	BeakShapePC3	TDlin	3.67E-07	NA	NA	100	NA	120.4038264	-234.2859136	6.12039092	0.043963892	50	NoCompSupport
2567	Lari_208	BeakShapePC3	DDexp	8.73E-05	NA	0.062648262	NA	NA	116.7281017	-226.9344642	13.47184033	0.001113651	50	NoCompSupport
2568	Lari_208	BeakShapePC3	DDlin	7.35E-05	NA	1.44E-05	NA	NA	115.5127299	-224.5037207	15.90258388	0.000330309	50	NoCompSupport
2569	Lari_208	BeakShapePC3	MC	0.000349269	NA	NA	NA	-9.26E-09	111.6447682	-216.7677972	23.63850734	6.90E-06	50	NoCompSupport
2577	M1_140	BeakShapePC3	BM	6.15E-05	NA	NA	NA	NA	79.63147129	-154.8993062	0	0.329753053	36	NoCompSupport
2578	M1_140	BeakShapePC3	OU	0.00010973	0.06388019	NA	NA	NA	80.65011819	-154.5502364	0.349069846	0.276942285	36	NoCompSupport
2579	M1_140	BeakShapePC3	TDexp	6.15E-05	NA	NA	-1.00E-06	NA	79.63145414	-152.5129083	2.386397938	0.09999749	36	NoCompSupport
2580	M1_140	BeakShapePC3	TDlin	1.63E-06	NA	NA	3.345548929	NA	80.63546276	-154.5209255	0.378380699	0.272913174	36	NoCompSupport
2581	M1_140	BeakShapePC3	DDexp	4.33E-05	NA	0.032512232	NA	NA	76.93757149	-147.125143	7.774163243	0.006761619	36	NoCompSupport
2582	M1_140	BeakShapePC3	DDlin	1.20E-05	NA	4.01E-06	NA	NA	77.05246343	-147.3549269	7.544379365	0.007584862	36	NoCompSupport
2583	M1_140	BeakShapePC3	MC	6.98E-05	NA	NA	NA	-1.20E-08	76.82595694	-146.9019139	7.997392339	0.006047518	36	NoCompSupport
2612	M4_183	BeakShapePC3	BM	0.000744763	NA	NA	NA	NA	38.68883379	-72.83221303	4.78265619	0.067900517	25	NoCompSupport
2613	M4_183	BeakShapePC3	OU	0.002064877	0.459274524	NA	NA	NA	42.37886318	-77.61486922	0	0.742016699	25	NoCompSupport
2614	M4_183	BeakShapePC3	TDexp	0.000744768	NA	NA	-1.00E-06	NA	38.68882176	-70.23478638	7.380082845	0.018528875	25	NoCompSupport
2615	M4_183	BeakShapePC3	TDlin	1.04E-06	NA	NA	99.99991612	NA	40.58742499	-74.03199285	3.582876377	0.123709189	25	NoCompSupport
2616	M4_183	BeakShapePC3	DDexp	3.23E-05	NA	0.435165838	NA	NA	39.30525284	-71.46764854	6.147220688	0.034321137	25	NoCompSupport
2617	M4_183	BeakShapePC3	DDlin	4.08E-11	NA	0.000136559	NA	NA	38.30004068	-69.45722421	8.157645016	0.012560403	25	NoCompSupport
2618	M4_183	BeakShapePC3	MC	0.000727885	NA	NA	NA	0	35.73197623	-64.32109532	13.2937739	0.00096318	25	NoCompSupport
2626	M4_233	BeakShapePC3	BM	5.03E-05	NA	NA	NA	NA	50.31194706	-95.91801177	3.509204484	0.127844238	20	NoCompSupport
2627	M4_233	BeakShapePC3	OU	5.03E-05	1.14E-215	NA	NA	NA	50.31194706	-93.12389412	6.303322131	0.031618861	20	NoCompSupport
2628	M4_233	BeakShapePC3	TDexp	0.00013399	NA	NA	-0.123921684	NA	50.38661085	-93.2732217	6.153994554	0.034070012	20	NoCompSupport
2629	M4_233	BeakShapePC3	TDlin	0.000268448	NA	NA	-0.091450231	NA	53.46360813	-99.42721625	0	0.739086434	20	NoCompSupport
2630	M4_233	BeakShapePC3	DDexp	0.000186521	NA	-0.275402642	NA	NA	50.03553905	-92.5710781	6.85613815	0.023983013	20	NoCompSupport
2631	M4_233	BeakShapePC3	DDlin	0.000127529	NA	-1.42E-05	NA	NA	50.39171266	-93.28342531	6.143790939	0.034244275	20	NoCompSupport
2632	M4_233	BeakShapePC3	MC	5.69E-05	NA	NA	NA	-1.27E-07	49.07229306	-90.64458611	8.782630139	0.009153166	20	NoCompSupport
2633	M4_256	BeakShapePC3	BM	0.000246224	NA	NA	NA	NA	63.39174933	-122.3964019	0.968895981	0.130608923	34	CompSupport_NotDifferentiable
2634	M4_256	BeakShapePC3	OU	0.007046681	2.718281828	NA	NA	NA	64.7779738	-122.7559476	0.609350267	0.156331756	34	CompSupport_NotDifferentiable
2635	M4_256	BeakShapePC3	TDexp	0.000246226	NA	NA	-1.00E-06	NA	63.39174152	-119.983483	3.381814828	0.039085365	34	CompSupport_NotDifferentiable
2636	M4_256	BeakShapePC3	TDlin	3.94E-07	NA	NA	99.99993114	NA	64.24007091	-121.6801418	1.685156058	0.091293309	34	CompSupport_NotDifferentiable
2637	M4_256	BeakShapePC3	DDexp	0.000380629	NA	-0.030700385	NA	NA	65.08264894	-123.3652979	0	0.212014682	34	CompSupport_NotDifferentiable
2638	M4_256	BeakShapePC3	DDlin	0.000346401	NA	-6.64E-06	NA	NA	65.07407222	-123.3481444	0.017153438	0.210204067	34	CompSupport_NotDifferentiable
2639	M4_256	BeakShapePC3	MC	0.000226648	NA	NA	NA	-2.92E-08	64.80404993	-122.8080999	0.557198012	0.160461898	34	CompSupport_NotDifferentiable
2647	M5_167	BeakShapePC3	BM	8.40E-05	NA	NA	NA	NA	157.3604871	-310.5334743	15.96677454	0.000337006	67	NoCompSupport
2648	M5_167	BeakShapePC3	OU	0.002213691	2.718281828	NA	NA	NA	166.4406006	-326.5002488	0	0.988049038	67	NoCompSupport
2649	M5_167	BeakShapePC3	TDexp	8.40E-05	NA	NA	-1.00E-06	NA	157.3604486	-308.3399447	18.16030411	0.000112543	67	NoCompSupport
2650	M5_167	BeakShapePC3	TDlin	1.05E-07	NA	NA	100	NA	161.9774226	-317.5738928	8.926356063	0.011387933	67	NoCompSupport
2651	M5_167	BeakShapePC3	DDexp	1.10E-05	NA	0.127561509	NA	NA	156.7355834	-307.0902144	19.41003442	6.02E-05	67	NoCompSupport
2652	M5_167	BeakShapePC3	DDlin	6.39E-12	NA	6.17E-06	NA	NA	156.587438	-306.7939235	19.70632528	5.20E-05	67	NoCompSupport
2653	M5_167	BeakShapePC3	MC	9.59E-05	NA	NA	NA	-2.54E-09	152.8840355	-299.3871187	27.11313016	1.28E-06	67	NoCompSupport
2675	M6_530	BeakShapePC3	BM	7.72E-05	NA	NA	NA	NA	60.85919194	-117.1469553	10.51536556	0.003896106	24	NoCompSupport
2676	M6_530	BeakShapePC3	OU	0.000793575	1.852044108	NA	NA	NA	67.43116044	-127.6623209	0	0.748192501	24	NoCompSupport
2677	M6_530	BeakShapePC3	TDexp	7.72E-05	NA	NA	-1.00E-06	NA	60.8591727	-114.5183454	13.14397548	0.001046732	24	NoCompSupport
2678	M6_530	BeakShapePC3	TDlin	9.42E-08	NA	NA	99.99998493	NA	63.55163085	-119.9032617	7.759059169	0.015458063	24	NoCompSupport
2679	M6_530	BeakShapePC3	DDexp	1.84E-06	NA	0.242874093	NA	NA	66.23272746	-125.2654549	2.396865944	0.225704659	24	NoCompSupport
2680	M6_530	BeakShapePC3	DDlin	5.58E-14	NA	6.43E-06	NA	NA	62.55332034	-117.9066407	9.755680186	0.005696319	24	NoCompSupport
2681	M6_530	BeakShapePC3	MC	6.73E-05	NA	NA	NA	0	55.6322743	-104.0645486	23.59777227	5.62E-06	24	NoCompSupport
2682	Meropidae_28	BeakShapePC3	BM	2.74E-05	NA	NA	NA	NA	66.40052845	-128.2296283	0	0.371985673	24	NoCompSupport
2683	Meropidae_28	BeakShapePC3	OU	9.47E-05	0.207452087	NA	NA	NA	67.2283029	-127.2566058	0.97302253	0.228684671	24	NoCompSupport
2684	Meropidae_28	BeakShapePC3	TDexp	2.74E-05	NA	NA	-1.00E-06	NA	66.40052019	-125.6010404	2.628587956	0.099939136	24	NoCompSupport
2685	Meropidae_28	BeakShapePC3	TDlin	2.44E-08	NA	NA	99.99975972	NA	67.08701745	-126.9740349	1.255593433	0.198553507	24	NoCompSupport
2686	Meropidae_28	BeakShapePC3	DDexp	3.54E-06	NA	0.271897876	NA	NA	65.82174439	-124.4434888	3.786139548	0.056024302	24	NoCompSupport
2687	Meropidae_28	BeakShapePC3	DDlin	1.66E-13	NA	4.50E-06	NA	NA	65.40525061	-123.6105012	4.619127101	0.036939882	24	NoCompSupport
2688	Meropidae_28	BeakShapePC3	MC	3.38E-05	NA	NA	NA	-1.02E-08	63.85937618	-120.5187524	7.710875958	0.007872828	24	NoCompSupport
2710	P10_291	BeakShapePC3	BM	6.98E-05	NA	NA	NA	NA	97.51184195	-190.7078944	0	0.378752556	41	NoCompSupport
2711	P10_291	BeakShapePC3	OU	0.000170823	0.151191053	NA	NA	NA	98.33140506	-190.0141615	0.693732956	0.267740071	41	NoCompSupport
2712	P10_291	BeakShapePC3	TDexp	6.98E-05	NA	NA	-1.00E-06	NA	97.5118341	-188.3750196	2.332874861	0.117971807	41	NoCompSupport
2713	P10_291	BeakShapePC3	TDlin	1.78E-06	NA	NA	7.997189254	NA	98.20325023	-189.7578518	0.950042615	0.235535536	41	NoCompSupport
2714	P10_291	BeakShapePC3	DDexp	7.20E-05	NA	0.050796454	NA	NA	81.0187526	-155.3888565	35.31903787	8.11E-09	41	NoCompSupport
2715	P10_291	BeakShapePC3	DDlin	2.92E-11	NA	1.05E-05	NA	NA	81.73347515	-156.8183016	33.88959278	1.66E-08	41	NoCompSupport
2716	P10_291	BeakShapePC3	MC	0.000158999	NA	NA	NA	0	80.60817292	-154.5676972	36.14019723	5.38E-09	41	NoCompSupport
2766	P20a_133	BeakShapePC3	BM	0.000137917	NA	NA	NA	NA	135.4295819	-266.6486376	5.441191065	0.045517554	60	NoCompSupport
2767	P20a_133	BeakShapePC3	OU	0.000296723	0.217363176	NA	NA	NA	139.2592	-272.0898286	0	0.69138275	60	NoCompSupport
2768	P20a_133	BeakShapePC3	TDexp	0.000137918	NA	NA	-1.00E-06	NA	135.4295612	-264.430551	7.659277658	0.015015076	60	NoCompSupport
2769	P20a_133	BeakShapePC3	TDlin	2.11E-07	NA	NA	99.99999313	NA	138.234273	-270.0399746	2.049853987	0.248083798	60	NoCompSupport
2770	P20a_133	BeakShapePC3	DDexp	1.80E-05	NA	0.107304608	NA	NA	125.4745147	-244.520458	27.56937057	7.13E-07	60	NoCompSupport
2771	P20a_133	BeakShapePC3	DDlin	1.84E-10	NA	1.05E-05	NA	NA	123.606939	-240.7853066	31.30452198	1.10E-07	60	NoCompSupport
2772	P20a_133	BeakShapePC3	MC	0.000193256	NA	NA	NA	0	115.4630796	-224.4975878	47.59224083	3.20E-11	60	NoCompSupport
2857	P7_225	BeakShapePC3	BM	0.000256838	NA	NA	NA	NA	43.10905637	-81.64668417	9.593753076	0.00583683	24	NoCompSupport
2858	P7_225	BeakShapePC3	OU	0.005269976	2.718281828	NA	NA	NA	49.22021862	-91.24043724	0	0.707023883	24	NoCompSupport
2859	P7_225	BeakShapePC3	TDexp	0.00025684	NA	NA	-1.00E-06	NA	43.10903451	-79.01806902	12.22236822	0.001568125	24	NoCompSupport
2860	P7_225	BeakShapePC3	TDlin	3.63E-07	NA	NA	99.99996029	NA	46.08094909	-84.96189818	6.27853906	0.030624334	24	NoCompSupport
2861	P7_225	BeakShapePC3	DDexp	1.34E-07	NA	0.717046707	NA	NA	48.19471534	-89.18943068	2.051006564	0.253550031	24	NoCompSupport
2862	P7_225	BeakShapePC3	DDlin	1.14E-11	NA	3.61E-05	NA	NA	42.9618027	-78.72360541	12.51683183	0.001353439	24	NoCompSupport
2863	P7_225	BeakShapePC3	MC	0.000274507	NA	NA	NA	0	39.52091469	-71.84182938	19.39860786	4.34E-05	24	NoCompSupport
2864	P7_257	BeakShapePC3	BM	5.12E-05	NA	NA	NA	NA	54.58528825	-104.5039098	0	0.258494217	21	NoCompSupport_NotDifferentiable
2865	P7_257	BeakShapePC3	OU	5.28E-05	0.004647836	NA	NA	NA	54.58741353	-101.7630624	2.740847482	0.065657352	21	NoCompSupport_NotDifferentiable
2866	P7_257	BeakShapePC3	TDexp	5.12E-05	NA	NA	-1.00E-06	NA	54.58528779	-101.7588109	2.745098957	0.06551793	21	NoCompSupport_NotDifferentiable
2867	P7_257	BeakShapePC3	TDlin	4.89E-05	NA	NA	0.007488392	NA	54.58693796	-101.7621112	2.741798622	0.065626135	21	NoCompSupport_NotDifferentiable
2868	P7_257	BeakShapePC3	DDexp	1.82E-05	NA	0.140930982	NA	NA	55.6377464	-103.8637281	0.640181751	0.18768827	21	NoCompSupport_NotDifferentiable
2869	P7_257	BeakShapePC3	DDlin	1.90E-05	NA	4.53E-06	NA	NA	55.59083186	-103.769899	0.734010821	0.179086318	21	NoCompSupport_NotDifferentiable
2870	P7_257	BeakShapePC3	MC	3.92E-05	NA	NA	NA	-0.03692756	55.58435293	-103.7569411	0.746968688	0.17792978	21	NoCompSupport_NotDifferentiable
2878	P8_44	BeakShapePC3	BM	4.10E-05	NA	NA	NA	NA	62.34597166	-120.1702042	7.988230744	0.006567182	26	CompSupport
2879	P8_44	BeakShapePC3	OU	0.002155237	2.718281828	NA	NA	NA	64.93661809	-122.7823271	5.376107852	0.024243444	26	CompSupport
2880	P8_44	BeakShapePC3	TDexp	4.10E-05	NA	NA	-1.00E-06	NA	62.34595589	-117.6010027	10.55743224	0.00181754	26	CompSupport
2881	P8_44	BeakShapePC3	TDlin	4.74E-08	NA	NA	100	NA	64.06499246	-121.0390758	7.119359103	0.01014033	26	CompSupport
2882	P8_44	BeakShapePC3	DDexp	5.41E-06	NA	0.103687961	NA	NA	67.39813101	-127.7053529	0.453082002	0.284194578	26	CompSupport
2883	P8_44	BeakShapePC3	DDlin	3.20E-12	NA	1.98E-06	NA	NA	67.5060628	-127.9212165	0.237218436	0.316584731	26	CompSupport
2884	P8_44	BeakShapePC3	MC	7.32E-06	NA	NA	NA	-0.110081241	67.62467202	-128.1584349	0	0.356452195	26	CompSupport
2892	Phasianidae_214	BeakShapePC3	BM	0.001213043	NA	NA	NA	NA	28.71718124	-52.83436249	26.35367072	1.89E-06	23	NoCompSupport
2893	Phasianidae_214	BeakShapePC3	OU	0.007652385	2.718281828	NA	NA	NA	43.22559555	-79.18803321	0	0.999978742	23	NoCompSupport
2894	Phasianidae_214	BeakShapePC3	TDexp	0.001213054	NA	NA	-1.00E-06	NA	28.71715783	-50.17115776	29.01687545	5.00E-07	23	NoCompSupport
2895	Phasianidae_214	BeakShapePC3	TDlin	1.27E-06	NA	NA	100	NA	31.82635519	-56.38955249	22.79848072	1.12E-05	23	NoCompSupport
2896	Phasianidae_214	BeakShapePC3	DDexp	0.000917551	NA	0.011548241	NA	NA	30.57779917	-53.89244044	25.29559276	3.21E-06	23	NoCompSupport
2897	Phasianidae_214	BeakShapePC3	DDlin	0.000325689	NA	7.42E-05	NA	NA	30.28437354	-53.30558919	25.88244401	2.40E-06	23	NoCompSupport
2898	Phasianidae_214	BeakShapePC3	MC	0.000795083	NA	NA	NA	0	30.12732184	-52.99148578	26.19654742	2.05E-06	23	NoCompSupport
2899	Phasianidae_296	BeakShapePC3	BM	0.000103489	NA	NA	NA	NA	46.76109657	-88.89061418	5.035425435	0.026942055	22	CompSupport_NotDifferentiable
2900	Phasianidae_296	BeakShapePC3	OU	0.000590378	0.460987067	NA	NA	NA	49.69257015	-92.05180697	1.874232645	0.130880521	22	CompSupport_NotDifferentiable
2901	Phasianidae_296	BeakShapePC3	TDexp	0.00010349	NA	NA	-1.00E-06	NA	46.76108173	-86.18883013	7.737209485	0.006978238	22	CompSupport_NotDifferentiable
2902	Phasianidae_296	BeakShapePC3	TDlin	1.24E-07	NA	NA	100	NA	48.41447989	-89.49562644	4.43041318	0.036459228	22	CompSupport_NotDifferentiable
2903	Phasianidae_296	BeakShapePC3	DDexp	4.61E-05	NA	0.051731392	NA	NA	50.26870023	-93.20406712	0.721972496	0.232854763	22	CompSupport_NotDifferentiable
2904	Phasianidae_296	BeakShapePC3	DDlin	4.61E-05	NA	3.15E-06	NA	NA	50.26415283	-93.19497232	0.731067301	0.231798283	22	CompSupport_NotDifferentiable
2905	Phasianidae_296	BeakShapePC3	MC	3.89E-05	NA	NA	NA	-0.085091181	50.62968648	-93.92603962	0	0.334086912	22	CompSupport_NotDifferentiable
2913	Picidae_237	BeakShapePC3	BM	8.72E-05	NA	NA	NA	NA	175.1964296	-346.2284757	65.90024806	2.21E-15	76	CompSupport_NotDifferentiable
2914	Picidae_237	BeakShapePC3	OU	0.001319267	2.718281828	NA	NA	NA	208.4969607	-410.660588	1.4681357	0.216300569	76	CompSupport_NotDifferentiable
2915	Picidae_237	BeakShapePC3	TDexp	8.72E-05	NA	NA	-1.00E-06	NA	175.1963383	-344.0593433	68.06938047	7.46E-16	76	CompSupport_NotDifferentiable
2916	Picidae_237	BeakShapePC3	TDlin	8.69E-08	NA	NA	99.99998651	NA	184.9847503	-363.6361674	48.49255636	1.33E-11	76	CompSupport_NotDifferentiable
2917	Picidae_237	BeakShapePC3	DDexp	1.14E-05	NA	0.039884149	NA	NA	209.2310285	-412.1287237	0	0.450670653	76	CompSupport_NotDifferentiable
2918	Picidae_237	BeakShapePC3	DDlin	1.54E-05	NA	7.96E-07	NA	NA	208.6730926	-411.0128518	1.115871944	0.257959047	76	CompSupport_NotDifferentiable
2919	Picidae_237	BeakShapePC3	MC	3.73E-05	NA	NA	NA	-4.56E-08	207.4387091	-408.544085	3.584638762	0.075069731	76	CompSupport_NotDifferentiable
2920	Picidae_313	BeakShapePC3	BM	5.81E-05	NA	NA	NA	NA	62.26952918	-120.0390584	31.93067031	1.17E-07	27	NoCompSupport
2921	Picidae_313	BeakShapePC3	OU	0.000884626	2.718281828	NA	NA	NA	79.50660347	-151.9697287	0	0.999992771	27	NoCompSupport
2922	Picidae_313	BeakShapePC3	TDexp	5.81E-05	NA	NA	-1.00E-06	NA	62.26947328	-117.4954683	34.47426038	3.27E-08	27	NoCompSupport
2923	Picidae_313	BeakShapePC3	TDlin	4.97E-08	NA	NA	100	NA	67.62724235	-128.2110064	23.75872225	6.93E-06	27	NoCompSupport
2924	Picidae_313	BeakShapePC3	DDexp	0.000109667	NA	-0.088196466	NA	NA	62.58173632	-118.1199944	33.84973431	4.46E-08	27	NoCompSupport
2925	Picidae_313	BeakShapePC3	DDlin	9.23E-05	NA	-4.61E-06	NA	NA	63.09910525	-119.1547322	32.81499645	7.49E-08	27	NoCompSupport
2926	Picidae_313	BeakShapePC3	MC	5.87E-05	NA	NA	NA	-2.00E-09	62.12319821	-117.2029182	34.76681052	2.82E-08	27	NoCompSupport
2927	Picidae_339	BeakShapePC3	BM	8.44E-05	NA	NA	NA	NA	146.6399444	-289.0831676	25.56719772	2.79E-06	64	NoCompSupport
2928	Picidae_339	BeakShapePC3	OU	0.002110343	2.718281828	NA	NA	NA	160.5251826	-314.6503653	0	0.994686988	64	NoCompSupport
2929	Picidae_339	BeakShapePC3	TDexp	8.44E-05	NA	NA	-1.00E-06	NA	146.6398849	-286.8797698	27.77059547	9.28E-07	64	NoCompSupport
2930	Picidae_339	BeakShapePC3	TDlin	7.98E-08	NA	NA	99.99995063	NA	151.9995927	-297.5991854	17.05117984	0.000197274	64	NoCompSupport
2931	Picidae_339	BeakShapePC3	DDexp	2.36E-05	NA	0.041462376	NA	NA	154.7473248	-303.0946497	11.5557156	0.003078894	64	NoCompSupport
2932	Picidae_339	BeakShapePC3	DDlin	1.89E-05	NA	2.16E-06	NA	NA	154.2698278	-302.1396556	12.51070965	0.001909943	64	NoCompSupport
2933	Picidae_339	BeakShapePC3	MC	8.38E-05	NA	NA	NA	0	151.528668	-296.6573361	17.9930292	0.000123183	64	NoCompSupport
2948	Procellariidae_145	BeakShapePC3	BM	5.76E-05	NA	NA	NA	NA	60.98309792	-117.4661958	19.12877937	6.50E-05	27	NoCompSupport
2949	Procellariidae_145	BeakShapePC3	OU	0.00155755	2.718281828	NA	NA	NA	71.81922673	-136.5949752	0	0.925765295	27	NoCompSupport
2950	Procellariidae_145	BeakShapePC3	TDexp	5.76E-05	NA	NA	-1.00E-06	NA	60.98304149	-114.9226047	21.67237049	1.82E-05	27	NoCompSupport
2951	Procellariidae_145	BeakShapePC3	TDlin	3.64E-08	NA	NA	100	NA	64.80089982	-122.5583214	14.03665383	0.000828858	27	NoCompSupport
2952	Procellariidae_145	BeakShapePC3	DDexp	6.01E-06	NA	0.124047192	NA	NA	68.75966944	-130.4758606	6.119114587	0.043426222	27	NoCompSupport
2953	Procellariidae_145	BeakShapePC3	DDlin	2.85E-06	NA	2.59E-06	NA	NA	68.20146436	-129.3594505	7.235524749	0.024850015	27	NoCompSupport
2954	Procellariidae_145	BeakShapePC3	MC	4.76E-05	NA	NA	NA	0	66.6072854	-126.1710925	10.42388266	0.005046422	27	NoCompSupport
2955	Procellariidae_172	BeakShapePC3	BM	2.72E-05	NA	NA	NA	NA	75.08865036	-145.7157623	6.682071562	0.031750873	29	NoCompSupport
2956	Procellariidae_172	BeakShapePC3	OU	0.000158975	0.326038286	NA	NA	NA	79.67891691	-152.3978338	0	0.896910417	29	NoCompSupport
2957	Procellariidae_172	BeakShapePC3	TDexp	2.72E-05	NA	NA	-1.00E-06	NA	75.08861492	-143.2172298	9.180603984	0.009103455	29	NoCompSupport
2958	Procellariidae_172	BeakShapePC3	TDlin	1.12E-08	NA	NA	100	NA	76.89735745	-146.8347149	5.563118926	0.055556278	29	NoCompSupport
2959	Procellariidae_172	BeakShapePC3	DDexp	7.50E-06	NA	0.10688525	NA	NA	74.44335591	-141.9267118	10.471122	0.004775005	29	NoCompSupport
2960	Procellariidae_172	BeakShapePC3	DDlin	5.97E-06	NA	2.46E-06	NA	NA	73.51123544	-140.0624709	12.33536295	0.001880005	29	NoCompSupport
2961	Procellariidae_172	BeakShapePC3	MC	2.83E-05	NA	NA	NA	0	69.14891024	-131.3378205	21.06001334	2.40E-05	29	NoCompSupport
2962	Psittacidae1_183	BeakShapePC3	BM	0.000187277	NA	NA	NA	NA	39.83234548	-75.03311202	8.851140933	0.00971981	22	CompSupport
2963	Psittacidae1_183	BeakShapePC3	OU	0.000629067	0.257434645	NA	NA	NA	43.29113419	-79.24893505	4.635317902	0.080004079	22	CompSupport
2964	Psittacidae1_183	BeakShapePC3	TDexp	0.000187279	NA	NA	-1.00E-06	NA	39.83232666	-72.33131998	11.55293297	0.002517509	22	CompSupport
2965	Psittacidae1_183	BeakShapePC3	TDlin	1.56E-07	NA	NA	100	NA	41.67262264	-76.01191195	7.872341006	0.015856287	22	CompSupport
2966	Psittacidae1_183	BeakShapePC3	DDexp	4.69E-16	NA	2.779189578	NA	NA	45.60879314	-83.88425295	0	0.812191846	22	CompSupport
2967	Psittacidae1_183	BeakShapePC3	DDlin	2.78E-13	NA	2.69E-05	NA	NA	42.81398367	-78.294634	5.589618954	0.049646461	22	CompSupport
2968	Psittacidae1_183	BeakShapePC3	MC	0.000133616	NA	NA	NA	-0.017410157	42.31238525	-77.29143716	6.592815789	0.030064007	22	CompSupport
2969	Psittacidae1_215	BeakShapePC3	BM	9.76E-05	NA	NA	NA	NA	107.9764869	-211.6921043	2.121058409	0.169409675	49	NoCompSupport
2970	Psittacidae1_215	BeakShapePC3	OU	0.000198008	0.1270628	NA	NA	NA	110.173248	-213.8131627	0	0.489238009	49	NoCompSupport
2971	Psittacidae1_215	BeakShapePC3	TDexp	9.76E-05	NA	NA	-1.00E-06	NA	107.9764676	-209.4196019	4.393560791	0.05438393	49	NoCompSupport
2972	Psittacidae1_215	BeakShapePC3	TDlin	7.81E-08	NA	NA	99.99996363	NA	109.5733128	-212.6132922	1.199870457	0.268516904	49	NoCompSupport
2973	Psittacidae1_215	BeakShapePC3	DDexp	1.01E-05	NA	0.16275714	NA	NA	106.5372472	-206.5411612	7.272001529	0.012895112	49	NoCompSupport
2974	Psittacidae1_215	BeakShapePC3	DDlin	3.75E-11	NA	8.87E-06	NA	NA	105.6781388	-204.8229442	8.990218459	0.00546159	49	NoCompSupport
2975	Psittacidae1_215	BeakShapePC3	MC	0.000132806	NA	NA	NA	0	101.6242025	-196.7150717	17.09809098	9.48E-05	49	NoCompSupport
2997	Psittacidae2_167	BeakShapePC3	BM	0.000144178	NA	NA	NA	NA	120.8968968	-237.5904038	0	0.354731423	62	NoCompSupport
2998	Psittacidae2_167	BeakShapePC3	OU	0.000191875	0.037677982	NA	NA	NA	121.7738213	-237.1338494	0.456554359	0.282332024	62	NoCompSupport
2999	Psittacidae2_167	BeakShapePC3	TDexp	0.000144179	NA	NA	-1.00E-06	NA	120.8968727	-235.3799523	2.210451527	0.117464385	62	NoCompSupport
3000	Psittacidae2_167	BeakShapePC3	TDlin	5.21E-05	NA	NA	0.155151867	NA	121.6180035	-236.8222138	0.768189974	0.241595771	62	NoCompSupport
3001	Psittacidae2_167	BeakShapePC3	DDexp	2.60E-05	NA	0.116815111	NA	NA	117.3254764	-228.2371596	9.353244202	0.003302695	62	NoCompSupport
3002	Psittacidae2_167	BeakShapePC3	DDlin	5.95E-06	NA	1.23E-05	NA	NA	115.5482418	-224.6826905	12.90771336	0.000558503	62	NoCompSupport
3003	Psittacidae2_167	BeakShapePC3	MC	0.000192404	NA	NA	NA	-1.41E-08	111.9442411	-217.4746892	20.11571463	1.52E-05	62	NoCompSupport
3004	Psittacidae2_237	BeakShapePC3	BM	9.84E-05	NA	NA	NA	NA	88.171668	-172.0100027	4.408197438	0.085368872	39	NoCompSupport
3005	Psittacidae2_237	BeakShapePC3	OU	0.000465436	0.422357074	NA	NA	NA	91.5519572	-176.4182001	0	0.773619583	39	NoCompSupport
3006	Psittacidae2_237	BeakShapePC3	TDexp	9.84E-05	NA	NA	-1.00E-06	NA	88.17164522	-169.6575762	6.76062395	0.026331562	39	NoCompSupport
3007	Psittacidae2_237	BeakShapePC3	TDlin	7.63E-08	NA	NA	99.99970051	NA	89.60665518	-172.5275961	3.89060404	0.110584312	39	NoCompSupport
3008	Psittacidae2_237	BeakShapePC3	DDexp	2.62E-05	NA	0.117737757	NA	NA	84.99565819	-163.3056021	13.11259803	0.001099418	39	NoCompSupport
3009	Psittacidae2_237	BeakShapePC3	DDlin	7.64E-12	NA	1.06E-05	NA	NA	85.95123938	-165.2167645	11.20143565	0.002858687	39	NoCompSupport
3010	Psittacidae2_237	BeakShapePC3	MC	0.00012881	NA	NA	NA	-3.01E-08	82.91721798	-159.1487217	17.26947844	0.000137565	39	NoCompSupport
3032	Ramphastidae_130	BeakShapePC3	BM	3.79E-05	NA	NA	NA	NA	70.91557602	-137.3094129	9.673572669	0.007499415	26	NoCompSupport
3033	Ramphastidae_130	BeakShapePC3	OU	0.000849682	2.718281828	NA	NA	NA	77.03694734	-146.9829856	0	0.945403101	26	NoCompSupport
3034	Ramphastidae_130	BeakShapePC3	TDexp	3.79E-05	NA	NA	-1.00E-06	NA	70.91555775	-134.7402064	12.24277917	0.002075541	26	NoCompSupport
3035	Ramphastidae_130	BeakShapePC3	TDlin	3.05E-08	NA	NA	99.99999277	NA	72.85436064	-138.6178122	8.365173394	0.014425893	26	NoCompSupport
3036	Ramphastidae_130	BeakShapePC3	DDexp	8.40E-06	NA	0.173577879	NA	NA	72.53243998	-137.9739709	9.009014707	0.010455248	26	NoCompSupport
3037	Ramphastidae_130	BeakShapePC3	DDlin	1.55E-12	NA	4.64E-06	NA	NA	73.00724923	-138.9235894	8.059396209	0.01680898	26	NoCompSupport
3038	Ramphastidae_130	BeakShapePC3	MC	3.52E-05	NA	NA	NA	0	71.38885509	-135.6868011	11.29618449	0.003331822	26	NoCompSupport
3081	S13_384	BeakShapePC3	BM	0.000153793	NA	NA	NA	NA	96.60095616	-188.8861229	13.22430655	0.000944479	41	NoCompSupport_NotDifferentiable
3082	S13_384	BeakShapePC3	OU	0.001958854	2.718281828	NA	NA	NA	104.379539	-202.1104294	0	0.70277142	41	NoCompSupport_NotDifferentiable
3083	S13_384	BeakShapePC3	TDexp	0.000153794	NA	NA	-1.00E-06	NA	96.60094009	-186.5532315	15.55719788	0.000294179	41	NoCompSupport_NotDifferentiable
3084	S13_384	BeakShapePC3	TDlin	3.54E-07	NA	NA	100	NA	100.4812527	-194.3138568	7.796572651	0.014249836	41	NoCompSupport_NotDifferentiable
3085	S13_384	BeakShapePC3	DDexp	5.10E-07	NA	0.343861998	NA	NA	103.4590036	-200.2693585	1.841070897	0.27991787	41	NoCompSupport_NotDifferentiable
3086	S13_384	BeakShapePC3	DDlin	9.19E-13	NA	1.19E-05	NA	NA	98.39726818	-190.1458877	11.96454168	0.001773156	41	NoCompSupport_NotDifferentiable
3087	S13_384	BeakShapePC3	MC	0.000167832	NA	NA	NA	-6.62E-08	94.80980839	-182.9709681	19.13946126	4.91E-05	41	NoCompSupport_NotDifferentiable
3088	S13_526	BeakShapePC3	BM	8.99E-05	NA	NA	NA	NA	71.91084432	-139.4216886	9.3068494	0.005986987	33	NoCompSupport
3089	S13_526	BeakShapePC3	OU	0.000351824	0.330937289	NA	NA	NA	77.77806212	-148.728538	0	0.628297017	33	NoCompSupport
3090	S13_526	BeakShapePC3	TDexp	8.99E-05	NA	NA	-1.00E-06	NA	71.91081625	-136.9940463	11.73449175	0.001778494	33	NoCompSupport
3091	S13_526	BeakShapePC3	TDlin	1.39E-07	NA	NA	100	NA	75.88300787	-144.9384295	3.790108492	0.094439438	33	NoCompSupport
3092	S13_526	BeakShapePC3	DDexp	2.22E-05	NA	0.135113787	NA	NA	75.83130096	-144.8350157	3.893522326	0.089680365	33	NoCompSupport
3093	S13_526	BeakShapePC3	DDlin	7.78E-09	NA	8.60E-06	NA	NA	76.05476199	-145.2819378	3.446600271	0.112136051	33	NoCompSupport
3094	S13_526	BeakShapePC3	MC	7.21E-05	NA	NA	NA	-8.57E-09	75.54986415	-144.2721421	4.456395932	0.067681647	33	NoCompSupport
3095	S13_603	BeakShapePC3	BM	9.02E-05	NA	NA	NA	NA	55.34614487	-106.0922897	12.02035677	0.00138096	23	NoCompSupport_NotDifferentiable
3096	S13_603	BeakShapePC3	OU	0.001322685	2.623274082	NA	NA	NA	62.6879022	-118.1126465	0	0.562818519	23	NoCompSupport_NotDifferentiable
3097	S13_603	BeakShapePC3	TDexp	9.02E-05	NA	NA	-1.00E-06	NA	55.34612719	-103.4290965	14.68355002	0.00036465	23	NoCompSupport_NotDifferentiable
3098	S13_603	BeakShapePC3	TDlin	1.22E-07	NA	NA	100	NA	58.24583461	-109.2285113	8.884135183	0.00662526	23	NoCompSupport_NotDifferentiable
3099	S13_603	BeakShapePC3	DDexp	1.78E-07	NA	0.89734933	NA	NA	62.36545305	-117.4677482	0.644898311	0.407690405	23	NoCompSupport_NotDifferentiable
3100	S13_603	BeakShapePC3	DDlin	7.66E-14	NA	1.21E-05	NA	NA	59.13119465	-110.9992314	7.113415111	0.016058683	23	NoCompSupport_NotDifferentiable
3101	S13_603	BeakShapePC3	MC	8.36E-05	NA	NA	NA	0	57.97661243	-108.690067	9.422579537	0.005061523	23	NoCompSupport_NotDifferentiable
3116	S2_84	BeakShapePC3	BM	7.29E-05	NA	NA	NA	NA	102.4516562	-200.6479933	12.70334875	0.000852849	50	CompSupport_NotDifferentiable
3117	S2_84	BeakShapePC3	OU	0.003918432	2.718281828	NA	NA	NA	109.9333706	-213.3450021	0.00633998	0.487520101	50	CompSupport_NotDifferentiable
3118	S2_84	BeakShapePC3	TDexp	7.29E-05	NA	NA	-1.00E-06	NA	102.4515954	-198.3814516	14.96989049	0.000274599	50	CompSupport_NotDifferentiable
3119	S2_84	BeakShapePC3	TDlin	5.20E-08	NA	NA	99.99992261	NA	106.8443675	-207.1669958	6.184346262	0.022205242	50	CompSupport_NotDifferentiable
3120	S2_84	BeakShapePC3	DDexp	0	NA	16.18870468	NA	NA	109.9365406	-213.3513421	0	0.489067987	50	CompSupport_NotDifferentiable
3121	S2_84	BeakShapePC3	DDlin	2.36E-12	NA	2.03E-06	NA	NA	101.1849806	-195.848222	17.50312008	7.74E-05	50	CompSupport_NotDifferentiable
3122	S2_84	BeakShapePC3	MC	8.90E-05	NA	NA	NA	-2.39E-09	97.44833117	-188.3749232	24.97641887	1.84E-06	50	CompSupport_NotDifferentiable
3137	S7S8_177	BeakShapePC3	BM	0.000169989	NA	NA	NA	NA	69.45369819	-134.5202996	32.12627175	9.30E-08	34	CompSupport
3138	S7S8_177	BeakShapePC3	OU	0.002191807	2.718281828	NA	NA	NA	84.65154521	-162.5030904	4.143480931	0.110833377	34	CompSupport
3139	S7S8_177	BeakShapePC3	TDexp	0.000169991	NA	NA	-1.00E-06	NA	69.45366108	-132.1073222	34.53924919	2.78E-08	34	CompSupport
3140	S7S8_177	BeakShapePC3	TDlin	1.58E-07	NA	NA	99.99983343	NA	73.74848015	-140.6969603	25.94961105	2.04E-06	34	CompSupport
3141	S7S8_177	BeakShapePC3	DDexp	3.13E-07	NA	0.375040267	NA	NA	86.72328567	-166.6465713	0	0.879864951	34	CompSupport
3142	S7S8_177	BeakShapePC3	DDlin	1.19E-11	NA	6.96E-06	NA	NA	82.15459185	-157.5091837	9.137387658	0.009125517	34	CompSupport
3143	S7S8_177	BeakShapePC3	MC	9.60E-05	NA	NA	NA	0	78.19478228	-149.5895646	17.05700679	0.000173994	34	CompSupport
3186	Thamnophilidae_187	BeakShapePC3	BM	8.59E-05	NA	NA	NA	NA	57.5689689	-110.5924833	16.93070603	0.000205694	25	NoCompSupport
3187	Thamnophilidae_187	BeakShapePC3	OU	0.000473558	0.878043003	NA	NA	NA	67.33302321	-127.5231893	0	0.976509986	25	NoCompSupport
3188	Thamnophilidae_187	BeakShapePC3	TDexp	8.59E-05	NA	NA	-1.00E-06	NA	57.5689403	-107.9950235	19.52816583	5.61E-05	25	NoCompSupport
3189	Thamnophilidae_187	BeakShapePC3	TDlin	9.55E-08	NA	NA	100	NA	61.33300182	-115.5231465	12.00004279	0.002420474	25	NoCompSupport
3190	Thamnophilidae_187	BeakShapePC3	DDexp	0.000194036	NA	-0.174051816	NA	NA	62.63130908	-118.119761	9.40342827	0.008866418	25	NoCompSupport
3191	Thamnophilidae_187	BeakShapePC3	DDlin	0.000106364	NA	-5.91E-06	NA	NA	62.51742315	-117.8919892	9.631200121	0.007912034	25	NoCompSupport
3192	Thamnophilidae_187	BeakShapePC3	MC	6.10E-05	NA	NA	NA	-1.22E-08	61.84262222	-116.5423873	10.98080198	0.004029265	25	NoCompSupport
3207	TitTyranRest_350	BeakShapePC3	BM	0.000143088	NA	NA	NA	NA	45.66346515	-86.75550173	4.017115064	0.073139004	24	NoCompSupport
3208	TitTyranRest_350	BeakShapePC3	OU	0.001086231	0.548557779	NA	NA	NA	48.9863084	-90.77261679	0	0.545072782	24	NoCompSupport
3209	TitTyranRest_350	BeakShapePC3	TDexp	0.00014309	NA	NA	-1.00E-06	NA	45.66344808	-84.12689616	6.645720634	0.01964964	24	NoCompSupport
3210	TitTyranRest_350	BeakShapePC3	TDlin	1.20E-07	NA	NA	100	NA	47.27635309	-87.35270618	3.419910607	0.098589427	24	NoCompSupport
3211	TitTyranRest_350	BeakShapePC3	DDexp	3.79E-06	NA	0.227684232	NA	NA	47.64939715	-88.0987943	2.673822487	0.143166471	24	NoCompSupport
3212	TitTyranRest_350	BeakShapePC3	DDlin	7.12E-11	NA	1.02E-05	NA	NA	47.26838429	-87.33676857	3.43584822	0.097806909	24	NoCompSupport
3213	TitTyranRest_350	BeakShapePC3	MC	0.000141434	NA	NA	NA	-2.05E-08	45.8022661	-84.4045322	6.368084587	0.022575766	24	NoCompSupport
3228	TitTyranRest_476	BeakShapePC3	BM	0.000115375	NA	NA	NA	NA	58.55379152	-112.627583	0.778773072	0.245167058	28	NoCompSupport
3229	TitTyranRest_476	BeakShapePC3	OU	0.000337199	0.201272299	NA	NA	NA	60.20317806	-113.4063561	0	0.361884964	28	NoCompSupport
3230	TitTyranRest_476	BeakShapePC3	TDexp	0.000115376	NA	NA	-1.00E-06	NA	58.55378001	-110.10756	3.298796093	0.069541823	28	NoCompSupport
3231	TitTyranRest_476	BeakShapePC3	TDlin	1.23E-07	NA	NA	99.99999403	NA	59.76092994	-112.5218599	0.884496248	0.232543722	28	NoCompSupport
3232	TitTyranRest_476	BeakShapePC3	DDexp	3.96E-05	NA	0.128323336	NA	NA	58.06040427	-109.1208085	4.285547575	0.042459581	28	NoCompSupport
3233	TitTyranRest_476	BeakShapePC3	DDlin	1.59E-05	NA	1.41E-05	NA	NA	57.94960982	-108.8992196	4.507136476	0.038006536	28	NoCompSupport
3234	TitTyranRest_476	BeakShapePC3	MC	0.000132189	NA	NA	NA	-2.17E-08	56.65330331	-106.3066066	7.099749491	0.010396317	28	NoCompSupport
3235	TitTyranRest_506	BeakShapePC3	BM	7.13E-05	NA	NA	NA	NA	53.63901836	-102.6464578	0.213665525	0.17916868	22	CompSupport_NotDifferentiable
3236	TitTyranRest_506	BeakShapePC3	OU	0.002197381	2.718281828	NA	NA	NA	54.73335405	-102.1333748	0.726748543	0.138626907	22	CompSupport_NotDifferentiable
3237	TitTyranRest_506	BeakShapePC3	TDexp	7.13E-05	NA	NA	-1.00E-06	NA	53.63901533	-99.94469733	2.91542598	0.046406869	22	CompSupport_NotDifferentiable
3238	TitTyranRest_506	BeakShapePC3	TDlin	1.96E-07	NA	NA	99.99999349	NA	54.51366908	-101.6940048	1.166118473	0.111285752	22	CompSupport_NotDifferentiable
3239	TitTyranRest_506	BeakShapePC3	DDexp	2.65E-05	NA	0.102029429	NA	NA	54.87332232	-102.4133113	0.446811993	0.15945384	22	CompSupport_NotDifferentiable
3240	TitTyranRest_506	BeakShapePC3	DDlin	1.00E-05	NA	6.67E-06	NA	NA	54.91167637	-102.4900194	0.370103894	0.165688335	22	CompSupport_NotDifferentiable
3241	TitTyranRest_506	BeakShapePC3	MC	2.08E-05	NA	NA	NA	-0.189201071	55.09672832	-102.8601233	0	0.199369617	22	CompSupport_NotDifferentiable
3242	TitTyranRest_538	BeakShapePC3	BM	0.000145892	NA	NA	NA	NA	151.9768686	-299.7847231	21.74558296	1.82E-05	74	CompSupport
3243	TitTyranRest_538	BeakShapePC3	OU	0.000242373	0.11142241	NA	NA	NA	159.7643368	-313.1858164	8.344489634	0.014821363	74	CompSupport
3244	TitTyranRest_538	BeakShapePC3	TDexp	0.000145894	NA	NA	-1.00E-06	NA	151.9767975	-297.6107379	23.91956815	6.15E-06	74	CompSupport
3245	TitTyranRest_538	BeakShapePC3	TDlin	1.09E-07	NA	NA	99.9999482	NA	156.3814115	-306.419966	15.1103401	0.000503156	74	CompSupport
3246	TitTyranRest_538	BeakShapePC3	DDexp	2.55E-05	NA	0.053364221	NA	NA	163.9365816	-321.5303061	0	0.96132676	74	CompSupport
3247	TitTyranRest_538	BeakShapePC3	DDlin	1.66E-05	NA	4.46E-06	NA	NA	160.2177024	-314.0925477	7.437758361	0.023322888	74	CompSupport
3248	TitTyranRest_538	BeakShapePC3	MC	0.000151693	NA	NA	NA	-1.42E-09	150.5325817	-294.7223063	26.80799972	1.45E-06	74	CompSupport
3249	TitTyranRest_611	BeakShapePC3	BM	0.000163182	NA	NA	NA	NA	39.50217552	-74.37277209	1.946221269	0.188677521	22	NoCompSupport
3250	TitTyranRest_611	BeakShapePC3	OU	0.000527311	0.184316249	NA	NA	NA	41.82616335	-76.31899336	0	0.49927146	22	NoCompSupport
3251	TitTyranRest_611	BeakShapePC3	TDexp	0.000163184	NA	NA	-1.00E-06	NA	39.50215725	-71.67098117	4.64801219	0.04886903	22	NoCompSupport
3252	TitTyranRest_611	BeakShapePC3	TDlin	1.44E-07	NA	NA	99.99994892	NA	41.15275944	-74.97218554	1.346807821	0.254613331	22	NoCompSupport
3253	TitTyranRest_611	BeakShapePC3	DDexp	9.02E-06	NA	0.264506071	NA	NA	37.09580678	-66.85828023	9.460713127	0.004405234	22	NoCompSupport
3254	TitTyranRest_611	BeakShapePC3	DDlin	4.10E-10	NA	2.00E-05	NA	NA	36.77962009	-66.22590684	10.09308652	0.003211078	22	NoCompSupport
3255	TitTyranRest_611	BeakShapePC3	MC	0.000233417	NA	NA	NA	-3.68E-09	35.564186	-63.79503866	12.5239547	0.000952345	22	NoCompSupport
3263	Trochilidae_315	BeakShapePC3	BM	0.000160884	NA	NA	NA	NA	73.06587044	-141.7031694	9.118823089	0.009806619	31	NoCompSupport
3264	Trochilidae_315	BeakShapePC3	OU	0.000625425	0.847635572	NA	NA	NA	78.85544071	-150.8219925	0	0.936799335	31	NoCompSupport
3265	Trochilidae_315	BeakShapePC3	TDexp	0.000160885	NA	NA	-1.00E-06	NA	73.06585738	-139.2428259	11.57916666	0.00286591	31	NoCompSupport
3266	Trochilidae_315	BeakShapePC3	TDlin	2.22E-07	NA	NA	99.99995886	NA	75.38736437	-143.8858398	6.93615269	0.029206543	31	NoCompSupport
3267	Trochilidae_315	BeakShapePC3	DDexp	1.17E-05	NA	0.302378507	NA	NA	74.3883175	-141.8877461	8.934246426	0.010754732	31	NoCompSupport
3268	Trochilidae_315	BeakShapePC3	DDlin	6.64E-13	NA	2.07E-05	NA	NA	74.34690046	-141.804912	9.017080492	0.010318402	31	NoCompSupport
3269	Trochilidae_315	BeakShapePC3	MC	0.000124994	NA	NA	NA	0	70.62049584	-134.3521028	16.46988974	0.000248459	31	NoCompSupport
3284	Trochilidae_385	BeakShapePC3	BM	4.26E-05	NA	NA	NA	NA	90.63253675	-176.8779767	12.34048195	0.001968076	34	NoCompSupport
3285	Trochilidae_385	BeakShapePC3	OU	0.000171662	0.454651696	NA	NA	NA	98.00922934	-189.2184587	0	0.941333299	34	NoCompSupport
3286	Trochilidae_385	BeakShapePC3	TDexp	4.26E-05	NA	NA	-1.00E-06	NA	90.63250273	-174.4650055	14.75345322	0.000588941	34	NoCompSupport
3287	Trochilidae_385	BeakShapePC3	TDlin	4.05E-08	NA	NA	100	NA	94.26269581	-181.7253916	7.49306706	0.022214911	34	NoCompSupport
3288	Trochilidae_385	BeakShapePC3	DDexp	8.85E-06	NA	0.097058141	NA	NA	93.99082122	-181.1816424	8.036816246	0.016926647	34	NoCompSupport
3289	Trochilidae_385	BeakShapePC3	DDlin	6.23E-13	NA	3.03E-06	NA	NA	93.89056308	-180.9811262	8.237332519	0.015311911	34	NoCompSupport
3290	Trochilidae_385	BeakShapePC3	MC	4.02E-05	NA	NA	NA	-5.46E-10	91.66646691	-176.5329338	12.68552486	0.001656215	34	NoCompSupport
3298	Trochilidae_444	BeakShapePC3	BM	8.50E-05	NA	NA	NA	NA	65.44253647	-126.4050729	7.574882524	0.020083843	28	NoCompSupport
3299	Trochilidae_444	BeakShapePC3	OU	0.000322329	0.395485343	NA	NA	NA	70.48997773	-133.9799555	0	0.88656718	28	NoCompSupport
3300	Trochilidae_444	BeakShapePC3	TDexp	8.50E-05	NA	NA	-1.00E-06	NA	65.44251669	-123.8850334	10.09492207	0.00569675	28	NoCompSupport
3301	Trochilidae_444	BeakShapePC3	TDlin	8.66E-08	NA	NA	100	NA	67.91163161	-128.8232632	5.156692243	0.067289942	28	NoCompSupport
3302	Trochilidae_444	BeakShapePC3	DDexp	2.55E-05	NA	0.145995979	NA	NA	65.57503542	-124.1500708	9.829884617	0.006503982	28	NoCompSupport
3303	Trochilidae_444	BeakShapePC3	DDlin	5.77E-12	NA	1.11E-05	NA	NA	66.0751138	-125.1502276	8.82972786	0.010724094	28	NoCompSupport
3304	Trochilidae_444	BeakShapePC3	MC	8.87E-05	NA	NA	NA	-1.21E-08	64.84499759	-122.6899952	11.28996027	0.003134209	28	NoCompSupport
3340	Accipitridae_290	BeakShapePC4	BM	8.66E-05	NA	NA	NA	NA	278.5387239	-552.9885589	52.17219011	4.69E-12	138	NoCompSupport
3341	Accipitridae_290	BeakShapePC4	OU	0.00019092	0.110647532	NA	NA	NA	305.6699268	-605.160749	0	0.999998112	138	NoCompSupport
3342	Accipitridae_290	BeakShapePC4	TDexp	8.66E-05	NA	NA	-1.00E-06	NA	278.5383857	-550.8976668	54.26308219	1.65E-12	138	NoCompSupport
3343	Accipitridae_290	BeakShapePC4	TDlin	3.46E-08	NA	NA	100	NA	292.4900629	-578.8010212	26.35972781	1.89E-06	138	NoCompSupport
3344	Accipitridae_290	BeakShapePC4	DDexp	2.69E-05	NA	0.035998806	NA	NA	275.8735215	-545.5679385	59.59281051	1.15E-13	138	NoCompSupport
3345	Accipitridae_290	BeakShapePC4	DDlin	1.50E-05	NA	2.59E-06	NA	NA	274.9019512	-543.6247979	61.53595109	4.34E-14	138	NoCompSupport
3346	Accipitridae_290	BeakShapePC4	MC	7.49E-05	NA	NA	NA	0	265.2901501	-524.4011956	80.75955338	2.91E-18	138	NoCompSupport
3347	Accipitridae_431	BeakShapePC4	BM	5.73E-05	NA	NA	NA	NA	80.47865596	-156.5702152	1.30334554	0.23486634	34	NoCompSupport
3348	Accipitridae_431	BeakShapePC4	OU	9.15E-05	0.06796132	NA	NA	NA	82.33678035	-157.8735607	0	0.450649267	34	NoCompSupport
3349	Accipitridae_431	BeakShapePC4	TDexp	5.73E-05	NA	NA	-1.00E-06	NA	80.47862704	-154.1572541	3.716306617	0.070283429	34	NoCompSupport
3350	Accipitridae_431	BeakShapePC4	TDlin	3.44E-06	NA	NA	1.008056797	NA	81.70253255	-156.6050651	1.268495602	0.238994743	34	NoCompSupport
3351	Accipitridae_431	BeakShapePC4	DDexp	1.44E-05	NA	0.114988904	NA	NA	77.46598451	-148.131969	9.741591677	0.003455246	34	NoCompSupport
3352	Accipitridae_431	BeakShapePC4	DDlin	8.22E-06	NA	5.20E-06	NA	NA	76.68164259	-146.5632852	11.31027551	0.001577043	34	NoCompSupport
3353	Accipitridae_431	BeakShapePC4	MC	8.73E-05	NA	NA	NA	0	74.47700074	-142.1540015	15.71955922	0.000173932	34	NoCompSupport
3354	Alcedinidae_119	BeakShapePC4	BM	1.75E-05	NA	NA	NA	NA	124.8724935	-245.4449869	1.794010072	0.196443757	43	NoCompSupport
3355	Alcedinidae_119	BeakShapePC4	OU	3.09E-05	0.073357293	NA	NA	NA	126.9271908	-247.238997	0	0.481728753	43	NoCompSupport
3356	Alcedinidae_119	BeakShapePC4	TDexp	1.75E-05	NA	NA	-1.00E-06	NA	124.8724639	-243.1295431	4.109453866	0.061722854	43	NoCompSupport
3357	Alcedinidae_119	BeakShapePC4	TDlin	9.05E-07	NA	NA	1.40308806	NA	126.3108534	-246.0063221	1.232674899	0.260094169	43	NoCompSupport
3358	Alcedinidae_119	BeakShapePC4	DDexp	3.27E-05	NA	-0.011169516	NA	NA	115.1133739	-223.6113632	23.62763383	3.57E-06	43	NoCompSupport
3359	Alcedinidae_119	BeakShapePC4	DDlin	3.33E-05	NA	-3.66E-07	NA	NA	115.1317961	-223.6482077	23.59078932	3.63E-06	43	NoCompSupport
3360	Alcedinidae_119	BeakShapePC4	MC	2.76E-05	NA	NA	NA	-1.39E-08	115.0266111	-223.4378376	23.80115937	3.27E-06	43	NoCompSupport
3375	Anatinae_125	BeakShapePC4	BM	0.000564862	NA	NA	NA	NA	94.47140561	-184.6700839	50.00836718	1.38E-11	47	NoCompSupport
3376	Anatinae_125	BeakShapePC4	OU	0.002050424	2.718281828	NA	NA	NA	120.6182953	-234.6784511	0	0.999999998	47	NoCompSupport
3377	Anatinae_125	BeakShapePC4	TDexp	0.000564865	NA	NA	-1.00E-06	NA	94.47137516	-182.3846108	52.29384035	4.41E-12	47	NoCompSupport
3378	Anatinae_125	BeakShapePC4	TDlin	8.58E-07	NA	NA	99.99994821	NA	100.4090694	-194.2599993	40.41845186	1.67E-09	47	NoCompSupport
3379	Anatinae_125	BeakShapePC4	DDexp	0.000167226	NA	0.112676905	NA	NA	92.3217958	-178.0854521	56.59299907	5.14E-13	47	NoCompSupport
3380	Anatinae_125	BeakShapePC4	DDlin	0.0001352	NA	6.13E-05	NA	NA	89.43682676	-172.315514	62.36293714	2.87E-14	47	NoCompSupport
3381	Anatinae_125	BeakShapePC4	MC	0.001012202	NA	NA	NA	-7.18E-08	80.75956792	-154.9609963	79.71745482	4.89E-18	47	NoCompSupport
3382	Anatinae_177	BeakShapePC4	BM	0.000197139	NA	NA	NA	NA	111.7906676	-219.3364372	0	0.432314006	52	NoCompSupport
3383	Anatinae_177	BeakShapePC4	OU	0.000197139	3.33E-216	NA	NA	NA	111.7906676	-217.0813351	2.255102041	0.139994225	52	NoCompSupport
3384	Anatinae_177	BeakShapePC4	TDexp	0.000373721	NA	NA	-0.090439311	NA	112.2039578	-217.9079156	1.428521575	0.211640991	52	NoCompSupport
3385	Anatinae_177	BeakShapePC4	TDlin	0.000337272	NA	NA	-0.05674248	NA	112.2245795	-217.9491589	1.387278253	0.216050692	52	NoCompSupport
3386	Anatinae_177	BeakShapePC4	DDexp	0.000397037	NA	-0.008974437	NA	NA	96.39712448	-186.294249	33.0421882	2.89E-08	52	NoCompSupport
3387	Anatinae_177	BeakShapePC4	DDlin	0.000387688	NA	-2.56E-06	NA	NA	96.39422516	-186.2884503	33.04798684	2.88E-08	52	NoCompSupport
3388	Anatinae_177	BeakShapePC4	MC	0.000356528	NA	NA	NA	-3.68E-08	96.38347003	-186.2669401	33.06949709	2.85E-08	52	NoCompSupport
3459	CC3_62	BeakShapePC4	BM	1.29E-05	NA	NA	NA	NA	81.43572231	-158.3714446	0	0.391857066	27	NoCompSupport
3460	CC3_62	BeakShapePC4	OU	1.73E-05	0.027376132	NA	NA	NA	81.50421458	-155.9649509	2.40649372	0.117642491	27	NoCompSupport
3461	CC3_62	BeakShapePC4	TDexp	1.29E-05	NA	NA	-1.00E-06	NA	81.43571959	-155.8279609	2.543483687	0.10985434	27	NoCompSupport
3462	CC3_62	BeakShapePC4	TDlin	8.03E-06	NA	NA	0.083413197	NA	81.50566051	-155.9678428	2.403601865	0.117812716	27	NoCompSupport
3463	CC3_62	BeakShapePC4	DDexp	1.10E-05	NA	0.021005444	NA	NA	81.17236443	-155.3012506	3.070194008	0.084419646	27	NoCompSupport
3464	CC3_62	BeakShapePC4	DDlin	8.46E-06	NA	5.56E-07	NA	NA	81.19262032	-155.3417624	3.029682229	0.086147077	27	NoCompSupport
3465	CC3_62	BeakShapePC4	MC	9.70E-06	NA	NA	NA	-0.031184513	81.26124721	-155.4790162	2.892428451	0.092266665	27	NoCompSupport
3501	CC8_270	BeakShapePC4	BM	0.000266066	NA	NA	NA	NA	62.76258586	-121.1380749	0	0.511713892	34	NoCompSupport
3502	CC8_270	BeakShapePC4	OU	0.000266066	9.58E-17	NA	NA	NA	62.76258586	-118.7251717	2.412903226	0.153134107	34	NoCompSupport
3503	CC8_270	BeakShapePC4	TDexp	0.000382547	NA	NA	-0.044028594	NA	62.86032541	-118.9206508	2.217424125	0.168857236	34	NoCompSupport
3504	CC8_270	BeakShapePC4	TDlin	0.000343347	NA	NA	-0.026815282	NA	62.83668985	-118.8733797	2.264695238	0.164912997	34	NoCompSupport
3505	CC8_270	BeakShapePC4	DDexp	7.07E-05	NA	0.065650864	NA	NA	57.36538404	-107.9307681	13.20730687	0.000693581	34	NoCompSupport
3506	CC8_270	BeakShapePC4	DDlin	6.14E-05	NA	1.37E-05	NA	NA	57.02842791	-107.2568558	13.88121912	0.000495175	34	NoCompSupport
3507	CC8_270	BeakShapePC4	MC	0.000393878	NA	NA	NA	-2.31E-08	56.08627148	-105.372543	15.76553199	0.000193012	34	NoCompSupport
3508	CC8_305	BeakShapePC4	BM	3.80E-05	NA	NA	NA	NA	69.26449147	-134.0289829	4.886806144	0.05152267	27	NoCompSupport
3509	CC8_305	BeakShapePC4	OU	0.000129092	0.239573479	NA	NA	NA	72.97963367	-138.9157891	0	0.59313675	27	NoCompSupport
3510	CC8_305	BeakShapePC4	TDexp	3.80E-05	NA	NA	-1.00E-06	NA	69.26447011	-131.485462	7.430327118	0.014443745	27	NoCompSupport
3511	CC8_305	BeakShapePC4	TDlin	3.35E-08	NA	NA	99.99978645	NA	71.43870953	-135.8339408	3.081848278	0.127039853	27	NoCompSupport
3512	CC8_305	BeakShapePC4	DDexp	1.06E-05	NA	0.113519651	NA	NA	71.0933745	-135.1432707	3.772518345	0.089942071	27	NoCompSupport
3513	CC8_305	BeakShapePC4	DDlin	7.98E-06	NA	2.84E-06	NA	NA	71.05061078	-135.0577433	3.858045779	0.086176894	27	NoCompSupport
3514	CC8_305	BeakShapePC4	MC	3.54E-05	NA	NA	NA	-7.74E-08	70.22487671	-133.4062752	5.509513922	0.037738018	27	NoCompSupport
3515	CC8_334	BeakShapePC4	BM	4.23E-05	NA	NA	NA	NA	73.06001664	-141.6584948	10.2049448	0.002908339	29	CompSupport_NotDifferentiable
3516	CC8_334	BeakShapePC4	OU	0.001331636	2.718281828	NA	NA	NA	79.41095027	-151.8619005	0.001539081	0.477844242	29	CompSupport_NotDifferentiable
3517	CC8_334	BeakShapePC4	TDexp	4.23E-05	NA	NA	-1.00E-06	NA	73.05998568	-139.1599714	12.70346826	0.000833868	29	CompSupport_NotDifferentiable
3518	CC8_334	BeakShapePC4	TDlin	4.07E-08	NA	NA	99.99905965	NA	75.74400164	-144.5280033	7.335436337	0.012210988	29	CompSupport_NotDifferentiable
3519	CC8_334	BeakShapePC4	DDexp	2.12E-170	NA	13.17639949	NA	NA	79.41171981	-151.8634396	0	0.478212104	29	CompSupport_NotDifferentiable
3520	CC8_334	BeakShapePC4	DDlin	3.48E-12	NA	1.57E-06	NA	NA	76.47288747	-145.9857749	5.877664666	0.025310568	29	CompSupport_NotDifferentiable
3521	CC8_334	BeakShapePC4	MC	3.90E-05	NA	NA	NA	-1.14E-09	74.22744149	-141.494883	10.36855662	0.002679891	29	CompSupport_NotDifferentiable
3522	CC8_376	BeakShapePC4	BM	4.75E-05	NA	NA	NA	NA	73.01609629	-141.5521926	4.610305492	0.078373061	28	NoCompSupport
3523	CC8_376	BeakShapePC4	OU	0.001340358	2.718281828	NA	NA	NA	76.58124903	-146.1624981	0	0.785745547	28	NoCompSupport
3524	CC8_376	BeakShapePC4	TDexp	4.75E-05	NA	NA	-1.00E-06	NA	73.01607788	-139.0321558	7.130342314	0.022230425	28	NoCompSupport
3525	CC8_376	BeakShapePC4	TDlin	3.91E-08	NA	NA	99.99993406	NA	74.64667149	-142.293343	3.869155097	0.113528676	28	NoCompSupport
3526	CC8_376	BeakShapePC4	DDexp	6.51E-05	NA	0.012959812	NA	NA	66.94506764	-126.8901353	19.2723628	5.13E-05	28	NoCompSupport
3527	CC8_376	BeakShapePC4	DDlin	6.94E-05	NA	4.38E-07	NA	NA	66.94168499	-126.88337	19.27912808	5.12E-05	28	NoCompSupport
3528	CC8_376	BeakShapePC4	MC	5.19E-05	NA	NA	NA	0	65.99305066	-124.9861013	21.17639675	1.98E-05	28	NoCompSupport
3529	CC8_414	BeakShapePC4	BM	5.40E-05	NA	NA	NA	NA	104.8718264	-205.4509698	23.23616834	5.46E-06	44	CompSupport
3530	CC8_414	BeakShapePC4	OU	0.001723052	2.718281828	NA	NA	NA	114.8167232	-223.0334465	5.653691688	0.035892787	44	CompSupport
3531	CC8_414	BeakShapePC4	TDexp	5.40E-05	NA	NA	-1.00E-06	NA	104.8717855	-203.1435709	25.54356728	1.72E-06	44	CompSupport
3532	CC8_414	BeakShapePC4	TDlin	5.56E-08	NA	NA	99.99979948	NA	108.9993869	-211.3987737	17.28836446	0.0001068	44	CompSupport
3533	CC8_414	BeakShapePC4	DDexp	8.91E-08	NA	0.152056797	NA	NA	117.6435691	-228.6871382	0	0.606304414	44	CompSupport
3534	CC8_414	BeakShapePC4	DDlin	2.34E-09	NA	9.22E-07	NA	NA	116.9426159	-227.2852318	1.401906414	0.300795005	44	CompSupport
3535	CC8_414	BeakShapePC4	MC	3.36E-05	NA	NA	NA	-1.38E-08	115.2773735	-223.9547471	4.732391128	0.056893815	44	CompSupport
3536	Charadrii_106	BeakShapePC4	BM	3.56E-06	NA	NA	NA	NA	73.96285071	-143.3257014	0.306958662	0.180314502	23	CompSupport_NotDifferentiable
3537	Charadrii_106	BeakShapePC4	OU	0.000464816	2.718281828	NA	NA	NA	75.08509944	-142.907041	0.725619102	0.146258023	23	CompSupport_NotDifferentiable
3538	Charadrii_106	BeakShapePC4	TDexp	3.56E-06	NA	NA	-1.00E-06	NA	73.96283564	-140.6625134	2.970146694	0.047613129	23	CompSupport_NotDifferentiable
3539	Charadrii_106	BeakShapePC4	TDlin	2.28E-09	NA	NA	99.99983919	NA	74.88067416	-142.4981904	1.134469644	0.119217204	23	CompSupport_NotDifferentiable
3540	Charadrii_106	BeakShapePC4	DDexp	5.27E-06	NA	-0.035811062	NA	NA	75.094757	-142.9263561	0.706303965	0.147677362	23	CompSupport_NotDifferentiable
3541	Charadrii_106	BeakShapePC4	DDlin	5.23E-06	NA	-1.37E-07	NA	NA	75.10161788	-142.9400779	0.692582219	0.148694042	23	CompSupport_NotDifferentiable
3542	Charadrii_106	BeakShapePC4	MC	9.16E-07	NA	NA	NA	-0.047628594	75.44790899	-143.6326601	0	0.210225737	23	CompSupport_NotDifferentiable
3543	Charadrii_163	BeakShapePC4	BM	0.00011538	NA	NA	NA	NA	40.53184314	-76.35780393	34.68249635	2.94E-08	20	CompSupport
3544	Charadrii_163	BeakShapePC4	OU	0.00194488	2.718281828	NA	NA	NA	50.98653225	-94.47306449	16.56723578	0.000252558	20	CompSupport
3545	Charadrii_163	BeakShapePC4	TDexp	0.000115383	NA	NA	-1.00E-06	NA	40.53179227	-73.56358454	37.47671574	7.28E-09	20	CompSupport
3546	Charadrii_163	BeakShapePC4	TDlin	4.20E-08	NA	NA	99.99998171	NA	42.93609544	-78.37219089	32.66810939	8.06E-08	20	CompSupport
3547	Charadrii_163	BeakShapePC4	DDexp	1.01E-13	NA	2.124416326	NA	NA	59.27015014	-111.0403003	0	0.999747191	20	CompSupport
3548	Charadrii_163	BeakShapePC4	DDlin	4.03E-05	NA	8.89E-06	NA	NA	43.35603708	-79.21207415	31.82822613	1.23E-07	20	CompSupport
3549	Charadrii_163	BeakShapePC4	MC	0.000109836	NA	NA	NA	-8.40E-11	41.01340034	-74.52680067	36.5134996	1.18E-08	20	CompSupport
3557	Columbidae_475	BeakShapePC4	BM	5.38E-05	NA	NA	NA	NA	100.7119481	-197.1381819	30.65226662	2.08E-07	45	NoCompSupport
3558	Columbidae_475	BeakShapePC4	OU	0.001741373	2.718281828	NA	NA	NA	117.1879072	-227.7904485	0	0.943581488	45	NoCompSupport
3559	Columbidae_475	BeakShapePC4	TDexp	5.38E-05	NA	NA	-1.00E-06	NA	100.7118649	-194.838364	32.95208448	6.60E-08	45	NoCompSupport
3560	Columbidae_475	BeakShapePC4	TDlin	3.77E-08	NA	NA	99.99999882	NA	106.9425708	-207.2997758	20.49067266	3.35E-05	45	NoCompSupport
3561	Columbidae_475	BeakShapePC4	DDexp	1.00E-05	NA	0.079389368	NA	NA	112.9395611	-219.2937563	8.496692239	0.013481746	45	NoCompSupport
3562	Columbidae_475	BeakShapePC4	DDlin	5.82E-12	NA	2.32E-06	NA	NA	113.9891521	-221.3929383	6.397510201	0.038510373	45	NoCompSupport
3563	Columbidae_475	BeakShapePC4	MC	3.29E-05	NA	NA	NA	-5.01E-09	111.8181458	-217.0509257	10.73952275	0.0043926	45	NoCompSupport
3592	Cuculidae_137	BeakShapePC4	BM	1.99E-05	NA	NA	NA	NA	67.94861934	-131.3754996	0	0.470094305	26	NoCompSupport
3593	Cuculidae_137	BeakShapePC4	OU	3.02E-05	0.029967683	NA	NA	NA	68.189174	-129.2874389	2.08806065	0.165488714	26	NoCompSupport
3594	Cuculidae_137	BeakShapePC4	TDexp	1.99E-05	NA	NA	-1.00E-06	NA	67.94861007	-128.8063111	2.569188499	0.130104643	26	NoCompSupport
3595	Cuculidae_137	BeakShapePC4	TDlin	9.23E-09	NA	NA	99.99997664	NA	68.23967222	-129.3884353	1.987064205	0.174060201	26	NoCompSupport
3596	Cuculidae_137	BeakShapePC4	DDexp	3.42E-06	NA	0.206578609	NA	NA	66.28588013	-125.4808512	5.894648373	0.024670523	26	NoCompSupport
3597	Cuculidae_137	BeakShapePC4	DDlin	3.61E-11	NA	2.96E-06	NA	NA	66.24705682	-125.4032045	5.97229501	0.023731086	26	NoCompSupport
3598	Cuculidae_137	BeakShapePC4	MC	2.39E-05	NA	NA	NA	-2.64E-08	65.55264352	-124.014378	7.361121595	0.011850529	26	NoCompSupport
3606	Cuculidae_187	BeakShapePC4	BM	3.21E-05	NA	NA	NA	NA	67.17262415	-129.8452483	24.3050038	5.16E-06	27	NoCompSupport
3607	Cuculidae_187	BeakShapePC4	OU	0.000812928	2.718281828	NA	NA	NA	80.59686518	-154.1502521	0	0.978708239	27	NoCompSupport
3608	Cuculidae_187	BeakShapePC4	TDexp	3.21E-05	NA	NA	-1.00E-06	NA	67.17255501	-127.3016318	26.84862034	1.45E-06	27	NoCompSupport
3609	Cuculidae_187	BeakShapePC4	TDlin	1.32E-08	NA	NA	99.99999702	NA	70.70115588	-134.3588335	19.7914186	4.93E-05	27	NoCompSupport
3610	Cuculidae_187	BeakShapePC4	DDexp	2.70E-06	NA	0.186957583	NA	NA	76.61747153	-146.1914648	7.958787287	0.018298881	27	NoCompSupport
3611	Cuculidae_187	BeakShapePC4	DDlin	1.88E-11	NA	2.37E-06	NA	NA	74.78662655	-142.5297748	11.62047725	0.00293291	27	NoCompSupport
3612	Cuculidae_187	BeakShapePC4	MC	1.92E-05	NA	NA	NA	0	68.19958969	-129.3557011	24.79455096	4.04E-06	27	NoCompSupport
3634	Falconidae_67	BeakShapePC4	BM	0.000111575	NA	NA	NA	NA	80.67489556	-157.006934	23.41268856	8.24E-06	38	NoCompSupport
3635	Falconidae_67	BeakShapePC4	OU	0.002313495	2.718281828	NA	NA	NA	93.56275245	-180.4196225	0	0.999599371	38	NoCompSupport
3636	Falconidae_67	BeakShapePC4	TDexp	0.000111577	NA	NA	-1.00E-06	NA	80.67484328	-154.6438042	25.77581833	2.53E-06	38	NoCompSupport
3637	Falconidae_67	BeakShapePC4	TDlin	9.28E-08	NA	NA	100	NA	85.69448745	-164.6830925	15.73653	0.000382544	38	NoCompSupport
3638	Falconidae_67	BeakShapePC4	DDexp	2.20E-05	NA	0.161149921	NA	NA	81.42706217	-156.148242	24.27138056	5.36E-06	38	NoCompSupport
3639	Falconidae_67	BeakShapePC4	DDlin	5.74E-10	NA	1.37E-05	NA	NA	80.41888608	-154.1318898	26.28773274	1.96E-06	38	NoCompSupport
3640	Falconidae_67	BeakShapePC4	MC	8.74E-05	NA	NA	NA	0	71.9298451	-137.1538078	43.2658147	4.03E-10	38	NoCompSupport
3641	Furnaridae_261	BeakShapePC4	BM	0.00010999	NA	NA	NA	NA	92.4510249	-180.5687165	3.018755281	0.103661274	39	NoCompSupport
3642	Furnaridae_261	BeakShapePC4	OU	0.00010999	2.63E-189	NA	NA	NA	92.4510249	-178.2163355	5.371136233	0.031974481	39	NoCompSupport
3643	Furnaridae_261	BeakShapePC4	TDexp	0.000701341	NA	NA	-0.288253298	NA	95.13659301	-183.5874717	0	0.46895473	39	NoCompSupport
3644	Furnaridae_261	BeakShapePC4	TDlin	0.000334262	NA	NA	-0.095733026	NA	94.96593565	-183.246157	0.341314734	0.395380611	39	NoCompSupport
3645	Furnaridae_261	BeakShapePC4	DDexp	0.000114666	NA	0.026087202	NA	NA	84.44133172	-162.1969492	21.39052259	1.06E-05	39	NoCompSupport
3646	Furnaridae_261	BeakShapePC4	DDlin	0.000123355	NA	3.18E-06	NA	NA	84.3681417	-162.0505691	21.53690263	9.87E-06	39	NoCompSupport
3647	Furnaridae_261	BeakShapePC4	MC	0.000150799	NA	NA	NA	-0.028005776	84.20753921	-161.7293641	21.85810761	8.41E-06	39	NoCompSupport
3648	Furnaridae_318	BeakShapePC4	BM	3.23E-05	NA	NA	NA	NA	261.0536266	-517.9677182	17.98895146	0.00012314	89	NoCompSupport
3649	Furnaridae_318	BeakShapePC4	OU	9.77E-05	0.347398849	NA	NA	NA	271.1195113	-535.9566697	0	0.992318085	89	NoCompSupport
3650	Furnaridae_318	BeakShapePC4	TDexp	3.23E-05	NA	NA	-1.00E-06	NA	261.0535851	-515.8248172	20.13185247	4.22E-05	89	NoCompSupport
3651	Furnaridae_318	BeakShapePC4	TDlin	4.23E-08	NA	NA	100	NA	266.1924277	-526.1025025	9.854167213	0.007191934	89	NoCompSupport
3652	Furnaridae_318	BeakShapePC4	DDexp	1.13E-05	NA	0.040375917	NA	NA	261.9831513	-517.6839497	18.27272003	0.000106851	89	NoCompSupport
3653	Furnaridae_318	BeakShapePC4	DDlin	4.33E-10	NA	1.35E-06	NA	NA	262.6459434	-519.0095339	16.94713583	0.000207313	89	NoCompSupport
3654	Furnaridae_318	BeakShapePC4	MC	3.33E-05	NA	NA	NA	-1.99E-09	259.6630198	-513.0436867	22.91298301	1.05E-05	89	NoCompSupport
3655	Furnaridae_439	BeakShapePC4	BM	3.30E-05	NA	NA	NA	NA	108.1618004	-211.9706597	0.57456195	0.242018991	37	NoCompSupport
3656	Furnaridae_439	BeakShapePC4	OU	6.27E-05	0.165654788	NA	NA	NA	109.6362472	-212.5452216	0	0.322562583	37	NoCompSupport
3657	Furnaridae_439	BeakShapePC4	TDexp	3.30E-05	NA	NA	-1.00E-06	NA	108.1617909	-209.596309	2.948912641	0.073835589	37	NoCompSupport
3658	Furnaridae_439	BeakShapePC4	TDlin	4.89E-08	NA	NA	100	NA	109.555778	-212.3842833	0.16093835	0.297623123	37	NoCompSupport
3659	Furnaridae_439	BeakShapePC4	DDexp	4.18E-06	NA	0.143833114	NA	NA	107.2045988	-207.681925	4.863296653	0.028350618	37	NoCompSupport
3660	Furnaridae_439	BeakShapePC4	DDlin	9.50E-12	NA	2.70E-06	NA	NA	107.2815208	-207.8357689	4.709452751	0.030617471	37	NoCompSupport
3661	Furnaridae_439	BeakShapePC4	MC	3.81E-05	NA	NA	NA	-1.53E-09	105.4677116	-204.2081505	8.337071129	0.004991625	37	NoCompSupport
3683	Lari_170	BeakShapePC4	BM	1.07E-05	NA	NA	NA	NA	115.0224582	-225.6578195	0.973010909	0.214757867	34	NoCompSupport
3684	Lari_170	BeakShapePC4	OU	2.18E-05	0.135522023	NA	NA	NA	116.7154152	-226.6308305	0	0.349329865	34	NoCompSupport
3685	Lari_170	BeakShapePC4	TDexp	1.07E-05	NA	NA	-1.00E-06	NA	115.0224423	-223.2448845	3.385945938	0.064266833	34	NoCompSupport
3686	Lari_170	BeakShapePC4	TDlin	1.17E-08	NA	NA	99.99996987	NA	116.6998199	-226.5996397	0.031190743	0.343924197	34	NoCompSupport
3687	Lari_170	BeakShapePC4	DDexp	2.13E-06	NA	0.118274081	NA	NA	113.6364988	-220.4729975	6.157832923	0.016072346	34	NoCompSupport
3688	Lari_170	BeakShapePC4	DDlin	2.04E-06	NA	8.33E-07	NA	NA	112.8623207	-218.9246415	7.706188962	0.00741068	34	NoCompSupport
3689	Lari_170	BeakShapePC4	MC	1.25E-05	NA	NA	NA	-4.63E-08	112.30354	-217.80708	8.823750427	0.004238212	34	NoCompSupport
3690	Lari_208	BeakShapePC4	BM	0.000135311	NA	NA	NA	NA	135.3539527	-266.4525863	35.35057806	2.09E-08	50	NoCompSupport
3691	Lari_208	BeakShapePC4	OU	0.00067479	2.718281828	NA	NA	NA	154.1624518	-301.8031644	0	0.992359423	50	NoCompSupport
3692	Lari_208	BeakShapePC4	TDexp	0.000135312	NA	NA	-1.00E-06	NA	135.3539303	-264.1861215	37.61704294	6.73E-09	50	NoCompSupport
3693	Lari_208	BeakShapePC4	TDlin	1.75E-07	NA	NA	100	NA	138.8897304	-271.2577216	30.54544276	2.31E-07	50	NoCompSupport
3694	Lari_208	BeakShapePC4	DDexp	1.09E-05	NA	0.099525845	NA	NA	149.2924653	-292.0631914	9.739973007	0.007614839	50	NoCompSupport
3695	Lari_208	BeakShapePC4	DDlin	4.50E-05	NA	4.04E-06	NA	NA	143.5903406	-280.658942	21.1442224	2.54E-05	50	NoCompSupport
3696	Lari_208	BeakShapePC4	MC	0.000124463	NA	NA	NA	-8.95E-11	137.4319763	-268.3422134	33.46095101	5.38E-08	50	NoCompSupport
3704	M1_140	BeakShapePC4	BM	1.67E-05	NA	NA	NA	NA	103.0826259	-201.8016154	0.967283982	0.218234773	36	NoCompSupport
3705	M1_140	BeakShapePC4	OU	3.66E-05	0.093076692	NA	NA	NA	104.7594497	-202.7688994	0	0.353970443	36	NoCompSupport
3706	M1_140	BeakShapePC4	TDexp	1.67E-05	NA	NA	-1.00E-06	NA	103.0826056	-199.4152112	3.353688123	0.066179408	36	NoCompSupport
3707	M1_140	BeakShapePC4	TDlin	1.48E-08	NA	NA	99.99990175	NA	104.6432339	-202.5364678	0.232431521	0.315133908	36	NoCompSupport
3708	M1_140	BeakShapePC4	DDexp	3.60E-06	NA	0.100942649	NA	NA	101.8233889	-196.8967779	5.87212147	0.018786766	36	NoCompSupport
3709	M1_140	BeakShapePC4	DDlin	4.40E-10	NA	1.23E-06	NA	NA	101.8089087	-196.8678175	5.901081872	0.01851669	36	NoCompSupport
3710	M1_140	BeakShapePC4	MC	1.86E-05	NA	NA	NA	-6.87E-09	101.107047	-195.464094	7.304805371	0.009178013	36	NoCompSupport
3739	M4_183	BeakShapePC4	BM	9.89E-05	NA	NA	NA	NA	63.92608722	-123.3067199	4.861474907	0.064029768	25	NoCompSupport
3740	M4_183	BeakShapePC4	OU	0.000208706	0.324869966	NA	NA	NA	67.65552597	-128.1681948	0	0.727843138	25	NoCompSupport
3741	M4_183	BeakShapePC4	TDexp	9.89E-05	NA	NA	-1.00E-06	NA	63.92607363	-120.7092901	7.458904681	0.017472587	25	NoCompSupport
3742	M4_183	BeakShapePC4	TDlin	1.35E-07	NA	NA	100	NA	66.12937052	-125.1158839	3.052310918	0.158211081	25	NoCompSupport
3743	M4_183	BeakShapePC4	DDexp	1.20E-05	NA	0.31208268	NA	NA	63.89715399	-120.6514508	7.516743977	0.016974523	25	NoCompSupport
3744	M4_183	BeakShapePC4	DDlin	3.58E-10	NA	1.80E-05	NA	NA	63.6212454	-120.0996336	8.068561156	0.012881665	25	NoCompSupport
3745	M4_183	BeakShapePC4	MC	0.00011509	NA	NA	NA	-3.07E-09	62.01603106	-116.889205	11.27898982	0.002587237	25	NoCompSupport
3753	M4_233	BeakShapePC4	BM	2.01E-05	NA	NA	NA	NA	59.48327879	-114.2606752	8.715168287	0.007754942	20	CompSupport
3754	M4_233	BeakShapePC4	OU	0.000523924	2.718281828	NA	NA	NA	64.09435013	-120.6887003	2.287143258	0.192932978	20	CompSupport
3755	M4_233	BeakShapePC4	TDexp	2.01E-05	NA	NA	-1.00E-06	NA	59.4832629	-111.4665258	11.50931773	0.001917948	20	CompSupport
3756	M4_233	BeakShapePC4	TDlin	2.16E-08	NA	NA	99.99997565	NA	61.25435819	-115.0087164	7.96712714	0.011272329	20	CompSupport
3757	M4_233	BeakShapePC4	DDexp	7.95E-07	NA	0.465718684	NA	NA	65.23792176	-122.9758435	0	0.605415195	20	CompSupport
3758	M4_233	BeakShapePC4	DDlin	7.89E-11	NA	2.77E-06	NA	NA	63.92179421	-120.3435884	2.632255094	0.162355268	20	CompSupport
3759	M4_233	BeakShapePC4	MC	1.60E-05	NA	NA	NA	-1.17E-07	61.74170988	-115.9834198	6.99242375	0.01835134	20	CompSupport
3760	M4_256	BeakShapePC4	BM	3.34E-05	NA	NA	NA	NA	97.34040707	-190.2937174	0.344700764	0.176628599	34	CompSupport_NotDifferentiable
3761	M4_256	BeakShapePC4	OU	5.47E-05	0.104788979	NA	NA	NA	98.01196903	-189.2239381	1.414480077	0.103457361	34	CompSupport_NotDifferentiable
3762	M4_256	BeakShapePC4	TDexp	3.34E-05	NA	NA	-1.00E-06	NA	97.34040019	-187.8808004	2.757617759	0.05285703	34	CompSupport_NotDifferentiable
3763	M4_256	BeakShapePC4	TDlin	8.55E-06	NA	NA	0.465385362	NA	97.82343463	-188.8468693	1.791548865	0.085680492	34	CompSupport_NotDifferentiable
3764	M4_256	BeakShapePC4	DDexp	5.41E-05	NA	-0.032309523	NA	NA	98.71920907	-190.6384181	0	0.209851386	34	CompSupport_NotDifferentiable
3765	M4_256	BeakShapePC4	DDlin	4.73E-05	NA	-8.84E-07	NA	NA	98.69007943	-190.5801589	0.058259283	0.203826666	34	CompSupport_NotDifferentiable
3766	M4_256	BeakShapePC4	MC	3.12E-05	NA	NA	NA	-8.90E-08	98.49497699	-190.189954	0.448464144	0.167698467	34	CompSupport_NotDifferentiable
3774	M5_167	BeakShapePC4	BM	3.37E-05	NA	NA	NA	NA	187.9157202	-371.6439404	25.34630746	3.13E-06	67	NoCompSupport
3775	M5_167	BeakShapePC4	OU	0.000458684	1.612455778	NA	NA	NA	201.6856001	-396.9902479	0	0.999686911	67	NoCompSupport
3776	M5_167	BeakShapePC4	TDexp	3.37E-05	NA	NA	-1.00E-06	NA	187.9156764	-369.4504004	27.53984748	1.05E-06	67	NoCompSupport
3777	M5_167	BeakShapePC4	TDlin	4.09E-08	NA	NA	100	NA	193.5958332	-380.810714	16.17953393	0.000306565	67	NoCompSupport
3778	M5_167	BeakShapePC4	DDexp	1.35E-06	NA	0.189488912	NA	NA	188.6947009	-371.0084493	25.98179855	2.28E-06	67	NoCompSupport
3779	M5_167	BeakShapePC4	DDlin	3.01E-13	NA	2.63E-06	NA	NA	185.1256994	-363.8704464	33.11980153	6.43E-08	67	NoCompSupport
3780	M5_167	BeakShapePC4	MC	4.21E-05	NA	NA	NA	0	178.7401597	-351.099367	45.89088085	1.08E-10	67	NoCompSupport
3802	M6_530	BeakShapePC4	BM	1.37E-05	NA	NA	NA	NA	81.57048629	-158.569544	0	0.557362315	24	NoCompSupport
3803	M6_530	BeakShapePC4	OU	1.37E-05	8.90E-177	NA	NA	NA	81.57048629	-155.9409726	2.628571429	0.149744392	24	NoCompSupport
3804	M6_530	BeakShapePC4	TDexp	2.21E-05	NA	NA	-0.070900701	NA	81.61600966	-156.0320193	2.537524684	0.156718807	24	NoCompSupport
3805	M6_530	BeakShapePC4	TDlin	2.12E-08	NA	NA	99.99992442	NA	81.47286743	-155.7457349	2.823809148	0.135817345	24	NoCompSupport
3806	M6_530	BeakShapePC4	DDexp	1.86E-06	NA	0.191570318	NA	NA	75.37488628	-143.5497726	15.01977146	0.000305236	24	NoCompSupport
3807	M6_530	BeakShapePC4	DDlin	1.37E-11	NA	2.56E-06	NA	NA	73.59518699	-139.990374	18.57917002	5.15E-05	24	NoCompSupport
3808	M6_530	BeakShapePC4	MC	2.98E-05	NA	NA	NA	0	68.772742	-130.345484	28.22406001	4.14E-07	24	NoCompSupport
3809	Meropidae_28	BeakShapePC4	BM	8.99E-06	NA	NA	NA	NA	79.76571111	-154.9599936	0	0.424720289	24	NoCompSupport
3810	Meropidae_28	BeakShapePC4	OU	1.54E-05	0.074906891	NA	NA	NA	80.39704849	-153.594097	1.365896665	0.214537056	24	NoCompSupport
3811	Meropidae_28	BeakShapePC4	TDexp	8.99E-06	NA	NA	-1.00E-06	NA	79.76570144	-152.3314029	2.628590761	0.114106866	24	NoCompSupport
3812	Meropidae_28	BeakShapePC4	TDlin	8.00E-09	NA	NA	99.9999744	NA	80.47523319	-153.7504664	1.209527254	0.231983717	24	NoCompSupport
3813	Meropidae_28	BeakShapePC4	DDexp	2.06E-06	NA	0.224803312	NA	NA	76.98648452	-146.772969	8.187024603	0.007084565	24	NoCompSupport
3814	Meropidae_28	BeakShapePC4	DDlin	6.08E-12	NA	1.74E-06	NA	NA	76.84446713	-146.4889343	8.471059379	0.006146613	24	NoCompSupport
3815	Meropidae_28	BeakShapePC4	MC	1.30E-05	NA	NA	NA	-8.06E-10	75.37985313	-143.5597063	11.40028738	0.001420895	24	NoCompSupport
3837	P10_291	BeakShapePC4	BM	3.71E-05	NA	NA	NA	NA	110.4855807	-216.6553719	31.74701806	1.28E-07	41	NoCompSupport
3838	P10_291	BeakShapePC4	OU	0.000633503	2.718281828	NA	NA	NA	127.5255193	-248.4023899	0	0.999964356	41	NoCompSupport
3839	P10_291	BeakShapePC4	TDexp	3.71E-05	NA	NA	-1.00E-06	NA	110.4855333	-214.322418	34.07997193	3.98E-08	41	NoCompSupport
3840	P10_291	BeakShapePC4	TDlin	5.77E-08	NA	NA	99.99949276	NA	117.2414909	-227.8343331	20.56805683	3.42E-05	41	NoCompSupport
3841	P10_291	BeakShapePC4	DDexp	3.66E-05	NA	-0.006528284	NA	NA	112.686111	-218.7235733	29.67881659	3.59E-07	41	NoCompSupport
3842	P10_291	BeakShapePC4	DDlin	8.19E-05	NA	-3.27E-06	NA	NA	113.1776989	-219.7067492	28.6956407	5.87E-07	41	NoCompSupport
3843	P10_291	BeakShapePC4	MC	3.33E-05	NA	NA	NA	-1.51E-09	112.6798782	-218.7111078	29.69128212	3.57E-07	41	NoCompSupport
3893	P20a_133	BeakShapePC4	BM	2.80E-05	NA	NA	NA	NA	183.2768974	-362.3432686	16.63083686	0.000243015	60	NoCompSupport
3894	P20a_133	BeakShapePC4	OU	0.000172139	0.889231696	NA	NA	NA	192.7013384	-378.9741054	0	0.993054873	60	NoCompSupport
3895	P20a_133	BeakShapePC4	TDexp	2.80E-05	NA	NA	-1.00E-06	NA	183.2768702	-360.1251689	18.84893656	8.02E-05	60	NoCompSupport
3896	P20a_133	BeakShapePC4	TDlin	4.06E-08	NA	NA	100	NA	187.690526	-368.9524807	10.02162477	0.006619194	60	NoCompSupport
3897	P20a_133	BeakShapePC4	DDexp	2.86E-06	NA	0.10834048	NA	NA	179.8931706	-353.3577697	25.6163357	2.72E-06	60	NoCompSupport
3898	P20a_133	BeakShapePC4	DDlin	4.50E-08	NA	1.86E-06	NA	NA	175.5577835	-344.6869956	34.28710979	3.56E-08	60	NoCompSupport
3899	P20a_133	BeakShapePC4	MC	3.51E-05	NA	NA	NA	0	167.512136	-328.5957006	50.37840485	1.14E-11	60	NoCompSupport
3984	P7_225	BeakShapePC4	BM	5.59E-05	NA	NA	NA	NA	61.41695913	-118.2624897	16.38952729	0.00021846	24	NoCompSupport
3985	P7_225	BeakShapePC4	OU	0.000863475	2.718281828	NA	NA	NA	70.92600849	-134.652017	0	0.791249693	24	NoCompSupport
3986	P7_225	BeakShapePC4	TDexp	5.59E-05	NA	NA	-1.00E-06	NA	61.41693375	-115.6338675	19.01814948	5.87E-05	24	NoCompSupport
3987	P7_225	BeakShapePC4	TDlin	7.47E-08	NA	NA	100	NA	65.03221671	-122.8644334	11.78758356	0.002181084	24	NoCompSupport
3988	P7_225	BeakShapePC4	DDexp	1.07E-08	NA	0.781110212	NA	NA	69.5795262	-131.9590524	2.692964591	0.205846612	24	NoCompSupport
3989	P7_225	BeakShapePC4	DDlin	3.56E-12	NA	6.57E-06	NA	NA	63.41826688	-119.6365338	15.01548323	0.000434253	24	NoCompSupport
3990	P7_225	BeakShapePC4	MC	5.38E-05	NA	NA	NA	0	59.76115986	-112.3223197	22.32969726	1.12E-05	24	NoCompSupport
3991	P7_257	BeakShapePC4	BM	5.32E-05	NA	NA	NA	NA	54.19202184	-103.717377	0	0.276764061	21	NoCompSupport_NotDifferentiable
3992	P7_257	BeakShapePC4	OU	6.74E-05	0.040471688	NA	NA	NA	54.30351209	-101.1952595	2.522117526	0.078422166	21	NoCompSupport_NotDifferentiable
3993	P7_257	BeakShapePC4	TDexp	5.32E-05	NA	NA	-1.00E-06	NA	54.19201898	-100.9722732	2.745103759	0.070148435	21	NoCompSupport_NotDifferentiable
3994	P7_257	BeakShapePC4	TDlin	2.70E-05	NA	NA	0.151602846	NA	54.30535942	-101.1989541	2.518422876	0.078567171	21	NoCompSupport_NotDifferentiable
3995	P7_257	BeakShapePC4	DDexp	4.07E-05	NA	0.029836596	NA	NA	55.01748487	-102.623205	1.094171975	0.160144958	21	NoCompSupport_NotDifferentiable
3996	P7_257	BeakShapePC4	DDlin	4.01E-05	NA	1.45E-06	NA	NA	55.01777122	-102.6237777	1.093599262	0.160190823	21	NoCompSupport_NotDifferentiable
3997	P7_257	BeakShapePC4	MC	4.00E-05	NA	NA	NA	-0.041938128	55.11053848	-102.8093123	0.908064746	0.175762386	21	NoCompSupport_NotDifferentiable
4005	P8_44	BeakShapePC4	BM	1.31E-05	NA	NA	NA	NA	77.18448125	-149.8472234	0	0.333624337	26	NoCompSupport
4006	P8_44	BeakShapePC4	OU	3.29E-05	0.101214279	NA	NA	NA	77.84871264	-148.6065162	1.240707182	0.179407908	26	NoCompSupport
4007	P8_44	BeakShapePC4	TDexp	1.31E-05	NA	NA	-1.00E-06	NA	77.18447336	-147.2780376	2.569185749	0.092334952	26	NoCompSupport
4008	P8_44	BeakShapePC4	TDlin	1.62E-08	NA	NA	99.99995368	NA	78.04320217	-148.9954952	0.851728134	0.217925128	26	NoCompSupport
4009	P8_44	BeakShapePC4	DDexp	4.94E-06	NA	0.065397451	NA	NA	76.81440102	-146.5378929	3.309330431	0.063774308	26	NoCompSupport
4010	P8_44	BeakShapePC4	DDlin	4.29E-06	NA	6.50E-07	NA	NA	76.79920609	-146.5075031	3.339720283	0.062812587	26	NoCompSupport
4011	P8_44	BeakShapePC4	MC	1.37E-05	NA	NA	NA	-3.87E-07	76.5734863	-146.0560635	3.791159865	0.05012078	26	NoCompSupport
4019	Phasianidae_214	BeakShapePC4	BM	0.00013381	NA	NA	NA	NA	54.06851053	-103.5370211	7.371928541	0.02299825	23	NoCompSupport
4020	Phasianidae_214	BeakShapePC4	OU	0.000417644	0.52356472	NA	NA	NA	59.08605375	-110.9089496	0	0.917252136	23	NoCompSupport
4021	Phasianidae_214	BeakShapePC4	TDexp	0.000133812	NA	NA	-1.00E-06	NA	54.06849517	-100.8738324	10.03511716	0.006072824	23	NoCompSupport
4022	Phasianidae_214	BeakShapePC4	TDlin	1.52E-07	NA	NA	99.99997859	NA	56.24765204	-105.2321462	5.676803414	0.05367679	23	NoCompSupport
4023	Phasianidae_214	BeakShapePC4	DDexp	0.00171716	NA	-0.114507373	NA	NA	37.62183026	-67.98050263	42.92844697	4.37E-10	23	NoCompSupport
4024	Phasianidae_214	BeakShapePC4	DDlin	0.000137556	NA	6.34E-05	NA	NA	34.07725037	-60.89134285	50.01760675	1.26E-11	23	NoCompSupport
4025	Phasianidae_214	BeakShapePC4	MC	0.000634086	NA	NA	NA	-7.62E-10	36.17740972	-65.09166154	45.81728806	1.03E-10	23	NoCompSupport
4026	Phasianidae_296	BeakShapePC4	BM	1.62E-05	NA	NA	NA	NA	67.1861751	-129.7407713	2.477275263	0.158061333	22	NoCompSupport
4027	Phasianidae_296	BeakShapePC4	OU	5.62E-05	0.268600344	NA	NA	NA	69.77568993	-132.2180465	0	0.545455254	22	NoCompSupport
4028	Phasianidae_296	BeakShapePC4	TDexp	1.62E-05	NA	NA	-1.00E-06	NA	67.18616122	-127.0389891	5.179057412	0.040939365	22	NoCompSupport
4029	Phasianidae_296	BeakShapePC4	TDlin	1.91E-08	NA	NA	99.99999982	NA	68.9816925	-130.6300517	1.587994852	0.246564432	22	NoCompSupport
4030	Phasianidae_296	BeakShapePC4	DDexp	1.02E-07	NA	0.491453898	NA	NA	65.45859951	-123.5838657	8.634180843	0.00727563	22	NoCompSupport
4031	Phasianidae_296	BeakShapePC4	DDlin	2.89E-13	NA	2.40E-06	NA	NA	63.87980135	-120.4262694	11.79177716	0.001500401	22	NoCompSupport
4032	Phasianidae_296	BeakShapePC4	MC	3.09E-05	NA	NA	NA	0	61.88240169	-116.43147	15.78657648	0.000203586	22	NoCompSupport
4040	Picidae_237	BeakShapePC4	BM	2.39E-05	NA	NA	NA	NA	224.3259821	-444.4875807	38.89725547	3.58E-09	76	NoCompSupport
4041	Picidae_237	BeakShapePC4	OU	0.000506707	2.718281828	NA	NA	NA	244.8590848	-483.3848362	0	0.999996338	76	NoCompSupport
4042	Picidae_237	BeakShapePC4	TDexp	2.39E-05	NA	NA	-1.00E-06	NA	224.3259078	-442.3184823	41.06635393	1.21E-09	76	NoCompSupport
4043	Picidae_237	BeakShapePC4	TDlin	2.50E-08	NA	NA	99.99989632	NA	232.3397488	-458.3461643	25.0386719	3.66E-06	76	NoCompSupport
4044	Picidae_237	BeakShapePC4	DDexp	7.72E-08	NA	0.17415027	NA	NA	224.8808637	-443.4283941	39.95644206	2.11E-09	76	NoCompSupport
4045	Picidae_237	BeakShapePC4	DDlin	3.69E-10	NA	1.17E-06	NA	NA	216.3557089	-426.3780844	57.00675177	4.18E-13	76	NoCompSupport
4046	Picidae_237	BeakShapePC4	MC	3.63E-05	NA	NA	NA	-4.67E-09	208.4513661	-410.5693988	72.81543738	1.54E-16	76	NoCompSupport
4047	Picidae_313	BeakShapePC4	BM	4.69E-06	NA	NA	NA	NA	96.25266242	-188.0053248	0	0.438191392	27	NoCompSupport
4048	Picidae_313	BeakShapePC4	OU	7.55E-06	0.049130215	NA	NA	NA	96.40561955	-185.7677608	2.237564004	0.143147244	27	NoCompSupport
4049	Picidae_313	BeakShapePC4	TDexp	4.69E-06	NA	NA	-1.00E-06	NA	96.25265882	-185.4618394	2.543485473	0.122843728	27	NoCompSupport
4050	Picidae_313	BeakShapePC4	TDlin	5.84E-09	NA	NA	99.99996491	NA	96.55392344	-186.0643686	1.940956227	0.166031523	27	NoCompSupport
4051	Picidae_313	BeakShapePC4	DDexp	6.47E-06	NA	-0.031317608	NA	NA	95.20967717	-183.3758761	4.629448762	0.043290422	27	NoCompSupport
4052	Picidae_313	BeakShapePC4	DDlin	7.40E-06	NA	-2.89E-07	NA	NA	95.22597978	-183.4084813	4.596843545	0.044001953	27	NoCompSupport
4053	Picidae_313	BeakShapePC4	MC	5.07E-06	NA	NA	NA	-1.06E-08	95.19110248	-183.3387267	4.666598138	0.042493738	27	NoCompSupport
4054	Picidae_339	BeakShapePC4	BM	3.69E-05	NA	NA	NA	NA	173.103084	-342.0094467	21.06176484	2.64E-05	64	NoCompSupport
4055	Picidae_339	BeakShapePC4	OU	0.000990322	2.718281828	NA	NA	NA	184.7356058	-363.0712115	0	0.989868822	64	NoCompSupport
4056	Picidae_339	BeakShapePC4	TDexp	3.69E-05	NA	NA	-1.00E-06	NA	173.1030277	-339.8060554	23.26515611	8.78E-06	64	NoCompSupport
4057	Picidae_339	BeakShapePC4	TDlin	3.50E-08	NA	NA	99.99999005	NA	178.3201646	-350.2403291	12.83088239	0.001619522	64	NoCompSupport
4058	Picidae_339	BeakShapePC4	DDexp	8.29E-06	NA	0.05175471	NA	NA	179.6638403	-352.9276806	10.14353094	0.006207802	64	NoCompSupport
4059	Picidae_339	BeakShapePC4	DDlin	6.06E-06	NA	1.14E-06	NA	NA	178.6401898	-350.8803795	12.190832	0.002230345	64	NoCompSupport
4060	Picidae_339	BeakShapePC4	MC	4.24E-05	NA	NA	NA	0	174.5756361	-342.7512722	20.3199393	3.83E-05	64	NoCompSupport
4075	Procellariidae_145	BeakShapePC4	BM	3.57E-05	NA	NA	NA	NA	67.4438578	-130.3877156	6.691903571	0.02723144	27	NoCompSupport
4076	Procellariidae_145	BeakShapePC4	OU	0.000124249	0.20655198	NA	NA	NA	72.06154872	-137.0796192	0	0.773034735	27	NoCompSupport
4077	Procellariidae_145	BeakShapePC4	TDexp	3.57E-05	NA	NA	-1.00E-06	NA	67.44382114	-127.844164	9.235455166	0.007633881	27	NoCompSupport
4078	Procellariidae_145	BeakShapePC4	TDlin	2.43E-08	NA	NA	99.99997978	NA	70.27620403	-133.5089298	3.57068938	0.129668254	27	NoCompSupport
4079	Procellariidae_145	BeakShapePC4	DDexp	1.27E-07	NA	0.355978285	NA	NA	69.54497491	-132.0464716	5.033147619	0.062411539	27	NoCompSupport
4080	Procellariidae_145	BeakShapePC4	DDlin	4.50E-13	NA	4.67E-06	NA	NA	61.50363561	-115.963793	21.11582621	2.01E-05	27	NoCompSupport
4081	Procellariidae_145	BeakShapePC4	MC	8.50E-05	NA	NA	NA	-2.43E-11	55.73148941	-104.4195006	32.66011862	6.25E-08	27	NoCompSupport
4082	Procellariidae_172	BeakShapePC4	BM	7.12E-06	NA	NA	NA	NA	94.50198766	-184.5424369	5.810762392	0.046486148	29	NoCompSupport
4083	Procellariidae_172	BeakShapePC4	OU	3.01E-05	0.224724743	NA	NA	NA	98.65659962	-190.3531992	0	0.849404553	29	NoCompSupport
4084	Procellariidae_172	BeakShapePC4	TDexp	7.12E-06	NA	NA	-1.00E-06	NA	94.5019496	-182.0438992	8.309300047	0.013328246	29	NoCompSupport
4085	Procellariidae_172	BeakShapePC4	TDlin	2.93E-09	NA	NA	99.99997462	NA	96.40688336	-185.8537667	4.499432519	0.089551987	29	NoCompSupport
4086	Procellariidae_172	BeakShapePC4	DDexp	1.43E-06	NA	0.139798576	NA	NA	91.8795551	-176.7991102	13.55408905	0.000968014	29	NoCompSupport
4087	Procellariidae_172	BeakShapePC4	DDlin	5.91E-08	NA	9.80E-07	NA	NA	90.56644449	-174.172889	16.18031026	0.000260378	29	NoCompSupport
4088	Procellariidae_172	BeakShapePC4	MC	8.81E-06	NA	NA	NA	0	84.60902922	-162.2580584	28.09514081	6.73E-07	29	NoCompSupport
4089	Psittacidae1_183	BeakShapePC4	BM	4.92E-05	NA	NA	NA	NA	54.53305287	-104.4345268	0	0.355673813	22	NoCompSupport
4090	Psittacidae1_183	BeakShapePC4	OU	0.000135822	0.161490518	NA	NA	NA	55.62744735	-103.9215614	0.512965425	0.275209147	22	NoCompSupport
4091	Psittacidae1_183	BeakShapePC4	TDexp	4.92E-05	NA	NA	-1.00E-06	NA	54.53304312	-101.7327529	2.701773893	0.092123227	22	NoCompSupport
4092	Psittacidae1_183	BeakShapePC4	TDlin	4.50E-08	NA	NA	99.99988064	NA	55.37335055	-103.4133678	1.021159024	0.213456816	22	NoCompSupport
4093	Psittacidae1_183	BeakShapePC4	DDexp	1.12E-08	NA	1.092300656	NA	NA	54.08661403	-100.8398947	3.594632071	0.058950495	22	NoCompSupport
4094	Psittacidae1_183	BeakShapePC4	DDlin	4.80E-12	NA	1.23E-05	NA	NA	51.4283213	-95.52330926	8.911217532	0.004130528	22	NoCompSupport
4095	Psittacidae1_183	BeakShapePC4	MC	7.97E-05	NA	NA	NA	-3.38E-09	49.22459582	-91.1158583	13.31866849	0.000455974	22	NoCompSupport
4096	Psittacidae1_215	BeakShapePC4	BM	0.000122893	NA	NA	NA	NA	102.3411602	-200.4214508	6.289831687	0.015583115	49	CompSupport
4097	Psittacidae1_215	BeakShapePC4	OU	0.000216713	0.10122521	NA	NA	NA	104.5300287	-202.526724	4.184558455	0.044648672	49	CompSupport
4098	Psittacidae1_215	BeakShapePC4	TDexp	0.000122894	NA	NA	-1.00E-06	NA	102.3411372	-198.148941	8.56234145	0.005002476	49	CompSupport
4099	Psittacidae1_215	BeakShapePC4	TDlin	9.86E-08	NA	NA	99.99997313	NA	103.8864252	-201.2395172	5.471765329	0.023458224	49	CompSupport
4100	Psittacidae1_215	BeakShapePC4	DDexp	4.26E-05	NA	0.065753911	NA	NA	106.6223079	-206.7112825	0	0.361804421	49	CompSupport
4101	Psittacidae1_215	BeakShapePC4	DDlin	3.34E-05	NA	5.62E-06	NA	NA	106.6056334	-206.6779334	0.033349063	0.355821522	49	CompSupport
4102	Psittacidae1_215	BeakShapePC4	MC	0.000105834	NA	NA	NA	-7.51E-09	105.9974195	-205.4615057	1.249776744	0.19368157	49	CompSupport
4124	Psittacidae2_167	BeakShapePC4	BM	0.000154665	NA	NA	NA	NA	118.7201539	-233.236918	1.154377954	0.199882996	62	NoCompSupport
4125	Psittacidae2_167	BeakShapePC4	OU	0.000252974	0.068787578	NA	NA	NA	120.4025445	-234.3912959	0	0.35599659	62	NoCompSupport
4126	Psittacidae2_167	BeakShapePC4	TDexp	0.000154667	NA	NA	-1.00E-06	NA	118.7201264	-231.0264596	3.364836296	0.066188253	62	NoCompSupport
4127	Psittacidae2_167	BeakShapePC4	TDlin	1.36E-07	NA	NA	99.99993857	NA	120.3648111	-234.3158291	0.075466828	0.342813901	62	NoCompSupport
4128	Psittacidae2_167	BeakShapePC4	DDexp	1.21E-05	NA	0.158881194	NA	NA	117.9552511	-229.4967091	4.894586826	0.030803482	62	NoCompSupport
4129	Psittacidae2_167	BeakShapePC4	DDlin	1.27E-10	NA	1.26E-05	NA	NA	115.9808368	-225.5478806	8.843415353	0.004276836	62	NoCompSupport
4130	Psittacidae2_167	BeakShapePC4	MC	0.000196714	NA	NA	NA	-1.28E-08	111.2559132	-216.0980334	18.29326255	3.79E-05	62	NoCompSupport
4131	Psittacidae2_237	BeakShapePC4	BM	0.000201886	NA	NA	NA	NA	74.15313073	-143.9729281	14.04228287	0.000887937	39	NoCompSupport
4132	Psittacidae2_237	BeakShapePC4	OU	0.000748505	0.423811206	NA	NA	NA	82.35046264	-158.015211	0	0.99454653	39	NoCompSupport
4133	Psittacidae2_237	BeakShapePC4	TDexp	0.000201889	NA	NA	-1.00E-06	NA	74.15309851	-141.6204827	16.39472825	0.000273877	39	NoCompSupport
4134	Psittacidae2_237	BeakShapePC4	TDlin	1.47E-07	NA	NA	100	NA	76.87312807	-147.0605419	10.95466913	0.00415766	39	NoCompSupport
4135	Psittacidae2_237	BeakShapePC4	DDexp	3.02E-05	NA	0.152474253	NA	NA	73.06463311	-139.4435519	18.57165907	9.22E-05	39	NoCompSupport
4136	Psittacidae2_237	BeakShapePC4	DDlin	1.60E-11	NA	2.14E-05	NA	NA	72.27262173	-137.8595292	20.15568183	4.18E-05	39	NoCompSupport
4137	Psittacidae2_237	BeakShapePC4	MC	0.000158981	NA	NA	NA	0	62.57916856	-118.4726228	39.54258816	2.58E-09	39	NoCompSupport
4159	Ramphastidae_130	BeakShapePC4	BM	3.26E-05	NA	NA	NA	NA	72.87004047	-141.2183418	1.967600891	0.093876602	26	CompSupport_NotDifferentiable
4160	Ramphastidae_130	BeakShapePC4	OU	5.38E-05	0.105813658	NA	NA	NA	74.54821412	-142.0055191	1.180423558	0.139152415	26	CompSupport_NotDifferentiable
4161	Ramphastidae_130	BeakShapePC4	TDexp	3.26E-05	NA	NA	-1.00E-06	NA	72.87002424	-138.6491394	4.536803301	0.025981376	26	CompSupport_NotDifferentiable
4162	Ramphastidae_130	BeakShapePC4	TDlin	2.77E-08	NA	NA	99.99993048	NA	74.10378243	-141.1166558	2.069286934	0.089222938	26	CompSupport_NotDifferentiable
4163	Ramphastidae_130	BeakShapePC4	DDexp	1.64E-05	NA	0.066377446	NA	NA	75.13842589	-143.1859427	0	0.251082513	26	CompSupport_NotDifferentiable
4164	Ramphastidae_130	BeakShapePC4	DDlin	1.71E-05	NA	1.42E-06	NA	NA	75.05041813	-143.0099272	0.17601553	0.229929756	26	CompSupport_NotDifferentiable
4165	Ramphastidae_130	BeakShapePC4	MC	2.82E-05	NA	NA	NA	-3.85E-10	74.75287055	-142.414832	0.771110698	0.170754401	26	CompSupport_NotDifferentiable
4208	S13_384	BeakShapePC4	BM	4.19E-05	NA	NA	NA	NA	123.2598396	-242.2038896	9.550942743	0.007439785	41	NoCompSupport
4209	S13_384	BeakShapePC4	OU	0.000189929	0.86371714	NA	NA	NA	129.2017405	-251.7548324	0	0.882106906	41	NoCompSupport
4210	S13_384	BeakShapePC4	TDexp	4.19E-05	NA	NA	-1.00E-06	NA	123.2598283	-239.8710079	11.88382443	0.002317296	41	NoCompSupport
4211	S13_384	BeakShapePC4	TDlin	9.91E-08	NA	NA	99.99987353	NA	126.602343	-246.5560373	5.198795125	0.065556718	41	NoCompSupport
4212	S13_384	BeakShapePC4	DDexp	2.76E-08	NA	0.44277457	NA	NA	126.1699409	-245.6912332	6.063599179	0.042542929	41	NoCompSupport
4213	S13_384	BeakShapePC4	DDlin	3.46E-12	NA	4.35E-06	NA	NA	119.0774568	-231.5062649	20.24856743	3.54E-05	41	NoCompSupport
4214	S13_384	BeakShapePC4	MC	5.99E-05	NA	NA	NA	0	115.5106914	-224.3727342	27.38209821	9.99E-07	41	NoCompSupport
4215	S13_526	BeakShapePC4	BM	2.61E-05	NA	NA	NA	NA	92.30759939	-180.2151988	0	0.346915329	33	NoCompSupport
4216	S13_526	BeakShapePC4	OU	3.68E-05	0.04396748	NA	NA	NA	92.35193166	-177.8762771	2.338921669	0.107729118	33	NoCompSupport
4217	S13_526	BeakShapePC4	TDexp	2.61E-05	NA	NA	-1.00E-06	NA	92.30759831	-177.7876104	2.427588368	0.103057446	33	NoCompSupport
4218	S13_526	BeakShapePC4	TDlin	5.07E-08	NA	NA	99.99996832	NA	92.46784513	-178.1081041	2.107094731	0.120968887	33	NoCompSupport
4219	S13_526	BeakShapePC4	DDexp	0.000115148	NA	-0.192564328	NA	NA	92.46191943	-178.0962527	2.118946129	0.120254181	33	NoCompSupport
4220	S13_526	BeakShapePC4	DDlin	6.67E-05	NA	-4.87E-06	NA	NA	92.4799811	-178.132376	2.082822788	0.122445906	33	NoCompSupport
4221	S13_526	BeakShapePC4	MC	2.24E-05	NA	NA	NA	-0.023338538	92.03705405	-177.2465219	2.968676893	0.078629134	33	NoCompSupport
4222	S13_603	BeakShapePC4	BM	2.92E-05	NA	NA	NA	NA	68.3110035	-132.022007	0	0.414582912	23	NoCompSupport
4223	S13_603	BeakShapePC4	OU	2.92E-05	4.16E-125	NA	NA	NA	68.3110035	-129.3588491	2.663157895	0.109474762	23	NoCompSupport
4224	S13_603	BeakShapePC4	TDexp	8.54E-05	NA	NA	-0.194687873	NA	69.07560158	-130.8880453	1.133961738	0.23516611	23	NoCompSupport
4225	S13_603	BeakShapePC4	TDlin	6.50E-05	NA	NA	-0.090969612	NA	69.09694637	-130.9307348	1.091272161	0.240239634	23	NoCompSupport
4226	S13_603	BeakShapePC4	DDexp	8.83E-06	NA	0.301067761	NA	NA	62.04573236	-116.8283068	15.19370017	0.000208133	23	NoCompSupport
4227	S13_603	BeakShapePC4	DDlin	1.21E-12	NA	9.40E-06	NA	NA	62.07283925	-116.8825206	15.13948639	0.000213852	23	NoCompSupport
4228	S13_603	BeakShapePC4	MC	5.31E-05	NA	NA	NA	-3.18E-10	61.44897734	-115.6347968	16.38721022	0.000114597	23	NoCompSupport
4243	S2_84	BeakShapePC4	BM	1.63E-05	NA	NA	NA	NA	139.8624379	-275.4695566	1.835320254	0.161645934	50	NoCompSupport
4244	S2_84	BeakShapePC4	OU	3.26E-05	0.066379038	NA	NA	NA	141.913308	-277.3048769	0	0.404668606	50	NoCompSupport
4245	S2_84	BeakShapePC4	TDexp	1.63E-05	NA	NA	-1.00E-06	NA	139.8624013	-273.2030634	4.101813458	0.052047759	50	NoCompSupport
4246	S2_84	BeakShapePC4	TDlin	1.28E-08	NA	NA	99.99997654	NA	141.8454271	-277.1691151	0.135761756	0.378110922	50	NoCompSupport
4247	S2_84	BeakShapePC4	DDexp	8.25E-19	NA	0.650267424	NA	NA	137.1015414	-267.6813437	9.623533203	0.003291363	50	NoCompSupport
4248	S2_84	BeakShapePC4	DDlin	1.28E-10	NA	5.39E-07	NA	NA	134.4058034	-262.2898678	15.01500911	0.000222143	50	NoCompSupport
4249	S2_84	BeakShapePC4	MC	2.28E-05	NA	NA	NA	-7.68E-09	131.5882496	-256.65476	20.65011684	1.33E-05	50	NoCompSupport
4264	S7S8_177	BeakShapePC4	BM	3.93E-05	NA	NA	NA	NA	94.33569912	-184.2843015	33.1664034	3.36E-08	34	CompSupport
4265	S7S8_177	BeakShapePC4	OU	0.000580915	2.718281828	NA	NA	NA	107.2254562	-207.6509124	9.799792508	0.003980958	34	CompSupport
4266	S7S8_177	BeakShapePC4	TDexp	3.93E-05	NA	NA	-1.00E-06	NA	94.33566114	-181.8713223	35.57938258	1.00E-08	34	CompSupport
4267	S7S8_177	BeakShapePC4	TDlin	3.68E-08	NA	NA	100	NA	98.47695863	-190.1539173	27.2967876	6.32E-07	34	CompSupport
4268	S7S8_177	BeakShapePC4	DDexp	1.92E-06	NA	0.151686285	NA	NA	112.1253524	-217.4507049	0	0.534546579	34	CompSupport
4269	S7S8_177	BeakShapePC4	DDlin	5.55E-11	NA	1.21E-06	NA	NA	111.8951658	-216.9903317	0.460373202	0.424635974	34	CompSupport
4270	S7S8_177	BeakShapePC4	MC	1.62E-05	NA	NA	NA	-3.37E-08	109.4504041	-212.1008082	5.349896676	0.036835812	34	CompSupport
4313	Thamnophilidae_187	BeakShapePC4	BM	2.60E-05	NA	NA	NA	NA	72.51602449	-140.4865944	14.80280367	0.000389895	25	CompSupport
4314	Thamnophilidae_187	BeakShapePC4	OU	0.000194821	0.906002909	NA	NA	NA	78.82117455	-150.499492	4.789906158	0.058239933	25	CompSupport
4315	Thamnophilidae_187	BeakShapePC4	TDexp	2.60E-05	NA	NA	-1.00E-06	NA	72.5160024	-137.8891477	17.40025046	0.000106395	25	CompSupport
4316	Thamnophilidae_187	BeakShapePC4	TDlin	3.10E-08	NA	NA	100	NA	75.39852225	-143.6541874	11.63521076	0.001900124	25	CompSupport
4317	Thamnophilidae_187	BeakShapePC4	DDexp	8.37E-08	NA	0.462450794	NA	NA	81.21612763	-155.2893981	0	0.63875715	25	CompSupport
4318	Thamnophilidae_187	BeakShapePC4	DDlin	2.24E-11	NA	1.79E-06	NA	NA	80.22060017	-153.2983432	1.991054911	0.236038961	25	CompSupport
4319	Thamnophilidae_187	BeakShapePC4	MC	1.56E-05	NA	NA	NA	-1.22E-07	78.92431514	-150.7057731	4.583624976	0.064567543	25	CompSupport
4334	TitTyranRest_350	BeakShapePC4	BM	1.69E-05	NA	NA	NA	NA	71.27250457	-137.9735806	0	0.270736692	24	NoCompSupport
4335	TitTyranRest_350	BeakShapePC4	OU	3.68E-05	0.112056421	NA	NA	NA	72.41709064	-137.6341813	0.339399275	0.228479638	24	NoCompSupport
4336	TitTyranRest_350	BeakShapePC4	TDexp	1.69E-05	NA	NA	-1.00E-06	NA	71.27249291	-135.3449858	2.628594742	0.072736939	24	NoCompSupport
4337	TitTyranRest_350	BeakShapePC4	TDlin	1.48E-08	NA	NA	99.9999401	NA	72.39251129	-137.5850226	0.388557973	0.222932213	24	NoCompSupport
4338	TitTyranRest_350	BeakShapePC4	DDexp	1.10E-05	NA	0.032707713	NA	NA	71.19008058	-135.1801612	2.793419391	0.066982878	24	NoCompSupport
4339	TitTyranRest_350	BeakShapePC4	DDlin	1.30E-11	NA	1.38E-06	NA	NA	71.28296137	-135.3659227	2.607657822	0.073502383	24	NoCompSupport
4340	TitTyranRest_350	BeakShapePC4	MC	1.71E-05	NA	NA	NA	-4.20E-08	71.15431076	-135.1086215	2.864959041	0.064629258	24	NoCompSupport
4355	TitTyranRest_476	BeakShapePC4	BM	5.18E-05	NA	NA	NA	NA	69.76562814	-135.0512563	6.729601586	0.029013091	28	NoCompSupport
4356	TitTyranRest_476	BeakShapePC4	OU	0.001024644	1.776979516	NA	NA	NA	74.39042894	-141.7808579	0	0.839282988	28	NoCompSupport
4357	TitTyranRest_476	BeakShapePC4	TDexp	5.18E-05	NA	NA	-1.00E-06	NA	69.76560922	-132.5312184	9.249639427	0.008229524	28	NoCompSupport
4358	TitTyranRest_476	BeakShapePC4	TDlin	5.22E-08	NA	NA	100	NA	71.81418121	-136.6283624	5.15249545	0.06383491	28	NoCompSupport
4359	TitTyranRest_476	BeakShapePC4	DDexp	2.97E-05	NA	0.058867877	NA	NA	70.73672045	-134.4734409	7.307416976	0.021733165	28	NoCompSupport
4360	TitTyranRest_476	BeakShapePC4	DDlin	2.68E-05	NA	2.79E-06	NA	NA	70.72359739	-134.4471948	7.333663082	0.021449823	28	NoCompSupport
4361	TitTyranRest_476	BeakShapePC4	MC	4.93E-05	NA	NA	NA	-5.33E-08	70.45860137	-133.9172027	7.863655125	0.016456497	28	NoCompSupport
4362	TitTyranRest_506	BeakShapePC4	BM	1.47E-05	NA	NA	NA	NA	71.02199965	-137.4124203	0	0.313776565	22	NoCompSupport_NotDifferentiable
4363	TitTyranRest_506	BeakShapePC4	OU	0.000112242	0.635898948	NA	NA	NA	71.47445203	-135.6155707	1.796849611	0.127773141	22	NoCompSupport_NotDifferentiable
4364	TitTyranRest_506	BeakShapePC4	TDexp	1.47E-05	NA	NA	-1.00E-06	NA	71.02199806	-134.7106628	2.701757556	0.081272067	22	NoCompSupport_NotDifferentiable
4365	TitTyranRest_506	BeakShapePC4	TDlin	4.20E-08	NA	NA	99.99994754	NA	71.46839654	-135.6034597	1.808960601	0.127001749	22	NoCompSupport_NotDifferentiable
4366	TitTyranRest_506	BeakShapePC4	DDexp	1.44E-06	NA	0.248068086	NA	NA	71.60507852	-135.8768237	1.535596633	0.145602869	22	NoCompSupport_NotDifferentiable
4367	TitTyranRest_506	BeakShapePC4	DDlin	3.33E-12	NA	1.75E-06	NA	NA	71.60166709	-135.8700008	1.542419507	0.145107	22	NoCompSupport_NotDifferentiable
4368	TitTyranRest_506	BeakShapePC4	MC	1.51E-05	NA	NA	NA	-2.85E-07	70.70961064	-134.0858879	3.326532401	0.059466609	22	NoCompSupport_NotDifferentiable
4369	TitTyranRest_538	BeakShapePC4	BM	3.54E-05	NA	NA	NA	NA	204.3902936	-404.611573	37.77243107	5.79E-09	74	NoCompSupport
4370	TitTyranRest_538	BeakShapePC4	OU	0.000596734	2.190367187	NA	NA	NA	224.3634306	-442.3840041	0	0.922569497	74	NoCompSupport
4371	TitTyranRest_538	BeakShapePC4	TDexp	3.54E-05	NA	NA	-1.00E-06	NA	204.3902135	-402.4375698	39.94643431	1.95E-09	74	NoCompSupport
4372	TitTyranRest_538	BeakShapePC4	TDlin	2.49E-08	NA	NA	99.99996272	NA	210.9400087	-415.5371602	26.84684387	1.37E-06	74	NoCompSupport
4373	TitTyranRest_538	BeakShapePC4	DDexp	5.46E-06	NA	0.052561746	NA	NA	221.7770274	-437.2111976	5.172806502	0.069460584	74	NoCompSupport
4374	TitTyranRest_538	BeakShapePC4	DDlin	3.74E-06	NA	8.75E-07	NA	NA	219.6109796	-432.879102	9.504902094	0.00796225	74	NoCompSupport
4375	TitTyranRest_538	BeakShapePC4	MC	2.76E-05	NA	NA	NA	0	212.4683149	-418.5937727	23.79023142	6.30E-06	74	NoCompSupport
4376	TitTyranRest_611	BeakShapePC4	BM	2.28E-05	NA	NA	NA	NA	61.15482607	-117.6780732	0	0.503541498	22	NoCompSupport
4377	TitTyranRest_611	BeakShapePC4	OU	4.32E-05	0.070900031	NA	NA	NA	61.48890611	-115.6444789	2.033594303	0.182157004	22	NoCompSupport
4378	TitTyranRest_611	BeakShapePC4	TDexp	2.28E-05	NA	NA	-1.00E-06	NA	61.15481977	-114.9763062	2.701766983	0.130422951	22	NoCompSupport
4379	TitTyranRest_611	BeakShapePC4	TDlin	2.26E-08	NA	NA	99.99994079	NA	61.49826371	-115.6631941	2.014879114	0.183869556	22	NoCompSupport
4380	TitTyranRest_611	BeakShapePC4	DDexp	3.08E-07	NA	0.425802679	NA	NA	51.27076402	-95.2081947	22.4698785	6.65E-06	22	NoCompSupport
4381	TitTyranRest_611	BeakShapePC4	DDlin	2.31E-10	NA	5.94E-06	NA	NA	50.15570972	-92.97808612	24.69998708	2.18E-06	22	NoCompSupport
4382	TitTyranRest_611	BeakShapePC4	MC	5.01E-05	NA	NA	NA	0	47.55244412	-87.7715549	29.9065183	1.61E-07	22	NoCompSupport
4390	Trochilidae_315	BeakShapePC4	BM	4.41E-05	NA	NA	NA	NA	93.1367549	-181.8449384	0.407745971	0.262761667	31	NoCompSupport
4391	Trochilidae_315	BeakShapePC4	OU	7.87E-05	0.217338676	NA	NA	NA	94.57078661	-182.2526843	0	0.322183223	31	NoCompSupport
4392	Trochilidae_315	BeakShapePC4	TDexp	4.41E-05	NA	NA	-1.00E-06	NA	93.13674694	-179.384605	2.868079336	0.076790484	31	NoCompSupport
4393	Trochilidae_315	BeakShapePC4	TDlin	6.54E-08	NA	NA	100	NA	94.3346965	-181.7805041	0.472180233	0.254431153	31	NoCompSupport
4394	Trochilidae_315	BeakShapePC4	DDexp	3.26E-07	NA	0.546279983	NA	NA	93.15247491	-179.4160609	2.836623406	0.07800779	31	NoCompSupport
4395	Trochilidae_315	BeakShapePC4	DDlin	1.85E-11	NA	7.29E-06	NA	NA	90.5004671	-174.1120453	8.140639023	0.00550029	31	NoCompSupport
4396	Trochilidae_315	BeakShapePC4	MC	5.58E-05	NA	NA	NA	0	87.67294026	-168.4569916	13.7956927	0.000325392	31	NoCompSupport
4411	Trochilidae_385	BeakShapePC4	BM	1.45E-05	NA	NA	NA	NA	109.0226864	-213.658276	5.071516349	0.059180894	34	NoCompSupport
4412	Trochilidae_385	BeakShapePC4	OU	4.50E-05	0.26935958	NA	NA	NA	112.7648962	-218.7297923	0	0.747217957	34	NoCompSupport
4413	Trochilidae_385	BeakShapePC4	TDexp	1.45E-05	NA	NA	-1.00E-06	NA	109.022662	-211.245324	7.484468347	0.017709881	34	NoCompSupport
4414	Trochilidae_385	BeakShapePC4	TDlin	1.49E-08	NA	NA	99.99991411	NA	111.3177201	-215.8354401	2.894352193	0.175770791	34	NoCompSupport
4415	Trochilidae_385	BeakShapePC4	DDexp	2.49E-06	NA	0.140183978	NA	NA	103.9451194	-201.0902388	17.63955353	0.000110425	34	NoCompSupport
4416	Trochilidae_385	BeakShapePC4	DDlin	2.47E-11	NA	1.93E-06	NA	NA	101.5482924	-196.2965847	22.43320762	1.00E-05	34	NoCompSupport
4417	Trochilidae_385	BeakShapePC4	MC	2.17E-05	NA	NA	NA	0	93.27248489	-179.7449698	38.98482255	2.56E-09	34	NoCompSupport
4425	Trochilidae_444	BeakShapePC4	BM	4.56E-05	NA	NA	NA	NA	74.16186272	-143.8437254	0	0.295928618	28	NoCompSupport
4426	Trochilidae_444	BeakShapePC4	OU	7.16E-05	0.077539157	NA	NA	NA	74.7768067	-142.5536134	1.290112038	0.155253964	28	NoCompSupport
4427	Trochilidae_444	BeakShapePC4	TDexp	4.56E-05	NA	NA	-1.00E-06	NA	74.16185429	-141.3237086	2.520016871	0.083940636	28	NoCompSupport
4428	Trochilidae_444	BeakShapePC4	TDlin	5.22E-08	NA	NA	99.99998084	NA	74.9986166	-142.9972332	0.84649225	0.193808808	28	NoCompSupport
4429	Trochilidae_444	BeakShapePC4	DDexp	1.84E-05	NA	0.110677432	NA	NA	74.37516387	-141.7503277	2.093397715	0.103899015	28	NoCompSupport
4430	Trochilidae_444	BeakShapePC4	DDlin	6.74E-06	NA	5.14E-06	NA	NA	74.3916057	-141.7832114	2.06051404	0.105621426	28	NoCompSupport
4431	Trochilidae_444	BeakShapePC4	MC	4.66E-05	NA	NA	NA	-4.23E-08	73.85155423	-140.7031085	3.140616993	0.061547533	28	NoCompSupport
4467	Accipitridae_290	BodyMass	BM	0.027583744	NA	NA	NA	NA	-119.1309176	242.3507241	2.688430326	0.1298395	138	NoCompSupport
4468	Accipitridae_290	BodyMass	OU	0.03592387	0.020692296	NA	NA	NA	-116.7415947	239.6622938	0	0.497957254	138	NoCompSupport
4469	Accipitridae_290	BodyMass	TDexp	0.027584385	NA	NA	-1.00E-06	NA	-119.1310369	244.4411783	4.778884536	0.045653121	138	NoCompSupport
4470	Accipitridae_290	BodyMass	TDlin	0.010069876	NA	NA	0.079839849	NA	-117.1635254	240.5061553	0.843861553	0.326550125	138	NoCompSupport
4471	Accipitridae_290	BodyMass	DDexp	0.024727011	NA	0.021573401	NA	NA	-160.7177879	327.6146803	87.95238653	3.97E-20	138	NoCompSupport
4472	Accipitridae_290	BodyMass	DDlin	0.025711253	NA	0.000828088	NA	NA	-161.7934399	329.7659844	90.10369059	1.35E-20	138	NoCompSupport
4473	Accipitridae_290	BodyMass	MC	0.05393263	NA	NA	NA	-1.48E-09	-165.3948195	336.9687434	97.30644966	3.69E-22	138	NoCompSupport
4474	Accipitridae_431	BodyMass	BM	0.033528176	NA	NA	NA	NA	-27.84872104	60.08453886	0	0.421515842	34	NoCompSupport
4475	Accipitridae_431	BodyMass	OU	0.051905021	0.05270537	NA	NA	NA	-27.46343904	61.72687807	1.64233921	0.185431911	34	NoCompSupport
4476	Accipitridae_431	BodyMass	TDexp	0.033528698	NA	NA	-1.00E-06	NA	-27.84872918	62.49745836	2.412919497	0.126140657	34	NoCompSupport
4477	Accipitridae_431	BodyMass	TDlin	2.24E-05	NA	NA	100	NA	-27.10111159	61.00222319	0.917684327	0.266404331	34	NoCompSupport
4478	Accipitridae_431	BodyMass	DDexp	0.002570081	NA	0.208079537	NA	NA	-33.59076003	73.98152006	13.8969812	0.00040469	34	NoCompSupport
4479	Accipitridae_431	BodyMass	DDlin	2.60E-10	NA	0.004230999	NA	NA	-34.98012947	76.76025893	16.67572007	0.000100862	34	NoCompSupport
4480	Accipitridae_431	BodyMass	MC	0.064847359	NA	NA	NA	-1.17E-09	-39.05938473	84.91876945	24.83423059	1.71E-06	34	NoCompSupport
4481	Alcedinidae_119	BodyMass	BM	0.015843665	NA	NA	NA	NA	-21.53977434	47.37954868	0	0.514354427	43	NoCompSupport
4482	Alcedinidae_119	BodyMass	OU	0.016216578	0.002306066	NA	NA	NA	-21.53710423	49.68959307	2.310044387	0.162047643	43	NoCompSupport
4483	Alcedinidae_119	BodyMass	TDexp	0.015843866	NA	NA	-1.00E-06	NA	-21.5397755	49.69493562	2.315386935	0.161615347	43	NoCompSupport
4484	Alcedinidae_119	BodyMass	TDlin	0.015093054	NA	NA	0.003949986	NA	-21.53758066	49.69054593	2.310997241	0.161970457	43	NoCompSupport
4485	Alcedinidae_119	BodyMass	DDexp	0.027586073	NA	-0.003947148	NA	NA	-32.13414603	70.88367668	23.504128	4.05E-06	43	NoCompSupport
4486	Alcedinidae_119	BodyMass	DDlin	0.028153821	NA	-0.000139904	NA	NA	-32.13107931	70.87754323	23.49799455	4.06E-06	43	NoCompSupport
4487	Alcedinidae_119	BodyMass	MC	0.025945688	NA	NA	NA	-3.76E-08	-32.14266573	70.90071607	23.52116738	4.02E-06	43	NoCompSupport
4502	Anatinae_125	BodyMass	BM	0.107428508	NA	NA	NA	NA	-28.85659964	61.98592655	6.552170568	0.03037079	47	NoCompSupport
4503	Anatinae_125	BodyMass	OU	0.171980412	0.268757648	NA	NA	NA	-24.43780822	55.43375598	0	0.80397372	47	NoCompSupport
4504	Anatinae_125	BodyMass	TDexp	0.107429211	NA	NA	-1.00E-06	NA	-28.85661879	64.27137711	8.837621133	0.009686721	47	NoCompSupport
4505	Anatinae_125	BodyMass	TDlin	0.000186604	NA	NA	99.99998832	NA	-26.07771902	58.71357757	3.279821593	0.155968769	47	NoCompSupport
4506	Anatinae_125	BodyMass	DDexp	0.144260974	NA	0.050774073	NA	NA	-48.98082694	104.5197934	49.08603744	1.76E-11	47	NoCompSupport
4507	Anatinae_125	BodyMass	DDlin	0.142247531	NA	0.011428453	NA	NA	-49.40003424	105.358208	49.92445204	1.16E-11	47	NoCompSupport
4508	Anatinae_125	BodyMass	MC	0.275172932	NA	NA	NA	-4.11E-08	-50.96220586	108.4825513	53.04879527	2.43E-12	47	NoCompSupport
4509	Anatinae_177	BodyMass	BM	0.038501946	NA	NA	NA	NA	-25.34770725	54.94031245	0	0.389814934	52	NoCompSupport
4510	Anatinae_177	BodyMass	OU	0.050744568	0.067106615	NA	NA	NA	-24.72394513	55.94789026	1.007577809	0.235540575	52	NoCompSupport
4511	Anatinae_177	BodyMass	TDexp	0.038502249	NA	NA	-1.00E-06	NA	-25.34771696	57.19543392	2.255121463	0.126230723	52	NoCompSupport
4512	Anatinae_177	BodyMass	TDlin	0.005555363	NA	NA	0.814307971	NA	-24.67073259	55.84146518	0.901152723	0.248413758	52	NoCompSupport
4513	Anatinae_177	BodyMass	DDexp	0.04217507	NA	0.045280904	NA	NA	-42.55458491	91.60916983	36.66885737	4.25E-09	52	NoCompSupport
4514	Anatinae_177	BodyMass	DDlin	0.039455303	NA	0.003016939	NA	NA	-42.65783904	91.81567808	36.87536563	3.83E-09	52	NoCompSupport
4515	Anatinae_177	BodyMass	MC	0.077326526	NA	NA	NA	-1.71E-08	-43.47633109	93.45266218	38.51234972	1.69E-09	52	NoCompSupport
4586	CC3_62	BodyMass	BM	0.003252466	NA	NA	NA	NA	6.830987852	-9.161975703	0	0.505000529	27	NoCompSupport
4587	CC3_62	BodyMass	OU	0.003252466	8.75E-216	NA	NA	NA	6.830987852	-6.618497442	2.543478261	0.141573688	27	NoCompSupport
4588	CC3_62	BodyMass	TDexp	0.005310524	NA	NA	-0.072369225	NA	7.034275463	-7.025072664	2.136903039	0.173487917	27	NoCompSupport
4589	CC3_62	BodyMass	TDlin	0.004823639	NA	NA	-0.044779604	NA	7.024350107	-7.005221953	2.15675375	0.171774505	27	NoCompSupport
4590	CC3_62	BodyMass	DDexp	0.002531576	NA	0.059086453	NA	NA	3.023969387	0.995539488	10.15751519	0.003144962	27	NoCompSupport
4591	CC3_62	BodyMass	DDlin	0.002466581	NA	0.000220877	NA	NA	2.956678437	1.130121387	10.29209709	0.002940298	27	NoCompSupport
4592	CC3_62	BodyMass	MC	0.004446803	NA	NA	NA	-7.40E-11	2.609621605	1.824235052	10.98621075	0.0020781	27	NoCompSupport
4628	CC8_305	BodyMass	BM	0.033199593	NA	NA	NA	NA	-22.15464768	48.80929535	0.342303068	0.267477866	27	NoCompSupport
4629	CC8_305	BodyMass	OU	0.069254151	0.108801081	NA	NA	NA	-20.71175701	48.46699228	0	0.317408109	27	NoCompSupport
4630	CC8_305	BodyMass	TDexp	0.033199972	NA	NA	-1.00E-06	NA	-22.15466346	51.35280518	2.885812893	0.074984536	27	NoCompSupport
4631	CC8_305	BodyMass	TDlin	3.17E-05	NA	NA	99.99998421	NA	-21.0704396	49.18435746	0.717365175	0.221740054	27	NoCompSupport
4632	CC8_305	BodyMass	DDexp	0.008103505	NA	0.14004692	NA	NA	-22.44216933	51.92781691	3.460824628	0.056248313	27	NoCompSupport
4633	CC8_305	BodyMass	DDlin	0.00473533	NA	0.003368827	NA	NA	-22.60096394	52.24540614	3.778413857	0.047989461	27	NoCompSupport
4634	CC8_305	BodyMass	MC	0.037659716	NA	NA	NA	-1.60E-10	-23.82211334	54.68770494	6.22071266	0.014151661	27	NoCompSupport
4635	CC8_376	BodyMass	BM	0.015914006	NA	NA	NA	NA	-8.368859902	21.2177198	0	0.309584311	28	NoCompSupport
4636	CC8_376	BodyMass	OU	0.022721389	0.060159179	NA	NA	NA	-7.872060874	22.74412175	1.526401943	0.144319486	28	NoCompSupport
4637	CC8_376	BodyMass	TDexp	0.015914198	NA	NA	-1.00E-06	NA	-8.368868331	23.73773666	2.520016857	0.087814096	28	NoCompSupport
4638	CC8_376	BodyMass	TDlin	1.41E-05	NA	NA	99.99985439	NA	-7.803024931	22.60604986	1.388330058	0.154634681	28	NoCompSupport
4639	CC8_376	BodyMass	DDexp	0.006826826	NA	0.086555843	NA	NA	-8.130986683	23.26197337	2.044253562	0.111397366	28	NoCompSupport
4640	CC8_376	BodyMass	DDlin	0.006708308	NA	0.00100385	NA	NA	-8.188866667	23.37773333	2.160013531	0.105132736	28	NoCompSupport
4641	CC8_376	BodyMass	MC	0.015923584	NA	NA	NA	-8.93E-09	-8.376834593	23.75366919	2.535949383	0.087117325	28	NoCompSupport
4642	Charadrii_106	BodyMass	BM	0.004922236	NA	NA	NA	NA	-9.205776329	23.01155266	0	0.296836316	23	NoCompSupport_NotDifferentiable
4643	Charadrii_106	BodyMass	OU	0.142771801	0.569133054	NA	NA	NA	-8.76142627	24.78601043	1.774457777	0.122235801	23	NoCompSupport_NotDifferentiable
4644	Charadrii_106	BodyMass	TDexp	0.004922311	NA	NA	-1.00E-06	NA	-9.205782393	25.67472268	2.663170022	0.078382121	23	NoCompSupport_NotDifferentiable
4645	Charadrii_106	BodyMass	TDlin	3.31E-06	NA	NA	99.99999811	NA	-8.833137549	24.92943299	1.917880334	0.113777034	23	NoCompSupport_NotDifferentiable
4646	Charadrii_106	BodyMass	DDexp	0.000126778	NA	0.205155635	NA	NA	-8.335666428	23.93449075	0.922938092	0.187112832	23	NoCompSupport_NotDifferentiable
4647	Charadrii_106	BodyMass	DDlin	1.01E-09	NA	0.000332745	NA	NA	-8.501258091	24.26567408	1.254121418	0.158557952	23	NoCompSupport_NotDifferentiable
4648	Charadrii_106	BodyMass	MC	0.002477873	NA	NA	NA	-0.030101457	-9.803902943	26.87096378	3.859411123	0.043097944	23	NoCompSupport_NotDifferentiable
4649	Charadrii_163	BodyMass	BM	0.007704045	NA	NA	NA	NA	-1.480833473	7.667549298	0	0.571264351	20	NoCompSupport
4650	Charadrii_163	BodyMass	OU	0.008074672	0.004043382	NA	NA	NA	-1.460093308	10.42018662	2.752637317	0.144247908	20	NoCompSupport
4651	Charadrii_163	BodyMass	TDexp	0.007704224	NA	NA	-1.00E-06	NA	-1.480838608	10.46167722	2.794127919	0.141286268	20	NoCompSupport
4652	Charadrii_163	BodyMass	TDlin	0.00680585	NA	NA	0.005786838	NA	-1.467400452	10.4348009	2.767251606	0.14319771	20	NoCompSupport
4653	Charadrii_163	BodyMass	DDexp	0.000371639	NA	0.54175091	NA	NA	-12.02013191	31.54026383	23.87271453	3.74E-06	20	NoCompSupport
4654	Charadrii_163	BodyMass	DDlin	1.66E-09	NA	0.005747646	NA	NA	-17.18220107	41.86440215	34.19685285	2.14E-08	20	NoCompSupport
4655	Charadrii_163	BodyMass	MC	0.055597904	NA	NA	NA	-1.45E-08	-21.24567027	49.99134055	42.32379125	3.68E-10	20	NoCompSupport
4663	Columbidae_475	BodyMass	BM	0.01151603	NA	NA	NA	NA	-20.01194633	44.30960694	0	0.408596219	45	NoCompSupport
4664	Columbidae_475	BodyMass	OU	0.014712422	0.021078309	NA	NA	NA	-19.67350297	45.93237179	1.622764858	0.181516217	45	NoCompSupport
4665	Columbidae_475	BodyMass	TDexp	0.01151617	NA	NA	-1.00E-06	NA	-20.0119629	46.60929166	2.299684724	0.129396983	45	NoCompSupport
4666	Columbidae_475	BodyMass	TDlin	0.007726396	NA	NA	0.042446982	NA	-19.76526455	46.11589495	1.806288017	0.165601354	45	NoCompSupport
4667	Columbidae_475	BodyMass	DDexp	0.008390078	NA	0.027905092	NA	NA	-21.52811086	49.64158757	5.331980637	0.028409884	45	NoCompSupport
4668	Columbidae_475	BodyMass	DDlin	0.008686575	NA	0.000273329	NA	NA	-21.53973777	49.6648414	5.355234462	0.028081478	45	NoCompSupport
4669	Columbidae_475	BodyMass	MC	0.006995324	NA	NA	NA	-0.043828907	-20.80756863	48.20050312	3.890896182	0.058397865	45	NoCompSupport
4698	Cuculidae_137	BodyMass	BM	0.01388908	NA	NA	NA	NA	-17.20711257	38.93596428	1.45107019	0.108219833	26	NoCompSupport_NotDifferentiable
4699	Cuculidae_137	BodyMass	OU	0.032116076	0.077610334	NA	NA	NA	-15.1969925	37.48489409	0	0.223564451	26	NoCompSupport_NotDifferentiable
4700	Cuculidae_137	BodyMass	TDexp	0.013889418	NA	NA	-1.00E-06	NA	-17.20714523	41.50519955	4.020305466	0.02995053	26	NoCompSupport_NotDifferentiable
4701	Cuculidae_137	BodyMass	TDlin	5.97E-06	NA	NA	100	NA	-15.89375507	38.87841923	1.393525141	0.111378819	26	NoCompSupport_NotDifferentiable
4702	Cuculidae_137	BodyMass	DDexp	0.013121461	NA	-0.009842492	NA	NA	-15.42889576	37.9487006	0.463806516	0.177291716	26	NoCompSupport_NotDifferentiable
4703	Cuculidae_137	BodyMass	DDlin	0.01382772	NA	-0.000208523	NA	NA	-15.42473937	37.94038784	0.455493748	0.178030142	26	NoCompSupport_NotDifferentiable
4704	Cuculidae_137	BodyMass	MC	0.01135826	NA	NA	NA	0	-15.4617329	38.0143749	0.529480807	0.171564509	26	NoCompSupport_NotDifferentiable
4712	Cuculidae_187	BodyMass	BM	0.013306225	NA	NA	NA	NA	-14.1963116	32.89262321	0	0.301543951	27	NoCompSupport
4713	Cuculidae_187	BodyMass	OU	0.020207833	0.03840219	NA	NA	NA	-12.98356985	33.01061795	0.117994748	0.28426827	27	NoCompSupport
4714	Cuculidae_187	BodyMass	TDexp	0.013306522	NA	NA	-1.00E-06	NA	-14.19634514	35.43616853	2.543545327	0.084533095	27	NoCompSupport
4715	Cuculidae_187	BodyMass	TDlin	0.001759909	NA	NA	0.321471121	NA	-13.30259066	33.64865959	0.756036382	0.206623354	27	NoCompSupport
4716	Cuculidae_187	BodyMass	DDexp	0.007454143	NA	0.069148004	NA	NA	-14.66482693	36.37313212	3.480508915	0.052913649	27	NoCompSupport
4717	Cuculidae_187	BodyMass	DDlin	0.007029306	NA	0.000845595	NA	NA	-14.80654121	36.65656068	3.763937479	0.045922126	27	NoCompSupport
4718	Cuculidae_187	BodyMass	MC	0.014591354	NA	NA	NA	-2.87E-09	-15.44731932	37.93811689	5.045493687	0.024195555	27	NoCompSupport
4740	Falconidae_67	BodyMass	BM	0.025336931	NA	NA	NA	NA	-22.40614146	49.15514005	0	0.454943958	38	NoCompSupport
4741	Falconidae_67	BodyMass	OU	0.032478331	0.032174633	NA	NA	NA	-22.02257718	50.75103672	1.595896668	0.204839329	38	NoCompSupport
4742	Falconidae_67	BodyMass	TDexp	0.025337193	NA	NA	-1.00E-06	NA	-22.40615389	51.51819012	2.363050071	0.139581576	38	NoCompSupport
4743	Falconidae_67	BodyMass	TDlin	0.011666205	NA	NA	0.119346923	NA	-22.04331508	50.79251252	1.637372463	0.200635135	38	NoCompSupport
4744	Falconidae_67	BodyMass	DDexp	0.014565775	NA	0.156921778	NA	NA	-41.08354976	88.87298188	39.71784182	1.08E-09	38	NoCompSupport
4745	Falconidae_67	BodyMass	DDlin	6.93E-10	NA	0.008392654	NA	NA	-41.56014133	89.82616501	40.67102496	6.70E-10	38	NoCompSupport
4746	Falconidae_67	BodyMass	MC	0.085895247	NA	NA	NA	-9.86E-09	-45.60909305	97.92406845	48.76892839	1.17E-11	38	NoCompSupport
4747	Furnaridae_261	BodyMass	BM	0.018205503	NA	NA	NA	NA	-7.176297537	18.68592841	0	0.449753649	39	NoCompSupport
4748	Furnaridae_261	BodyMass	OU	0.018205503	8.90E-19	NA	NA	NA	-7.176297537	21.03830936	2.352380952	0.138727213	39	NoCompSupport
4749	Furnaridae_261	BodyMass	TDexp	0.029856908	NA	NA	-0.071820613	NA	-6.963482625	20.61267954	1.926751129	0.171627155	39	NoCompSupport
4750	Furnaridae_261	BodyMass	TDlin	0.025640809	NA	NA	-0.041306643	NA	-7.011658993	20.70903227	2.023103866	0.163554792	39	NoCompSupport
4751	Furnaridae_261	BodyMass	DDexp	0.024557091	NA	-0.014055218	NA	NA	-9.241576116	25.16886652	6.482938112	0.017588248	39	NoCompSupport
4752	Furnaridae_261	BodyMass	DDlin	0.023485321	NA	-0.0002288	NA	NA	-9.262413197	25.21054068	6.524612273	0.017225552	39	NoCompSupport
4753	Furnaridae_261	BodyMass	MC	0.012930396	NA	NA	NA	-0.101752433	-8.382550138	23.45081456	4.764886156	0.041523391	39	NoCompSupport
4754	Furnaridae_318	BodyMass	BM	0.014845144	NA	NA	NA	NA	-11.75954795	27.65863078	0	0.473791852	89	NoCompSupport
4755	Furnaridae_318	BodyMass	OU	0.014845143	6.72E-217	NA	NA	NA	-11.75954795	29.80144884	2.142818057	0.162285814	89	NoCompSupport
4756	Furnaridae_318	BodyMass	TDexp	0.019888827	NA	NA	-0.042426281	NA	-11.63845284	29.55925863	1.900627847	0.183177233	89	NoCompSupport
4757	Furnaridae_318	BodyMass	TDlin	0.018860593	NA	NA	-0.030463758	NA	-11.65181927	29.58599148	1.927360704	0.180745098	89	NoCompSupport
4758	Furnaridae_318	BodyMass	DDexp	0.002654722	NA	0.080927907	NA	NA	-29.70651823	65.6953894	38.03675863	2.61E-09	89	NoCompSupport
4759	Furnaridae_318	BodyMass	DDlin	9.98E-10	NA	0.00099289	NA	NA	-31.17430545	68.63096384	40.97233307	6.01E-10	89	NoCompSupport
4760	Furnaridae_318	BodyMass	MC	0.026283628	NA	NA	NA	-7.36E-09	-37.181898	80.64614894	52.98751816	1.48E-12	89	NoCompSupport
4761	Furnaridae_439	BodyMass	BM	0.009458593	NA	NA	NA	NA	3.458271991	-2.563602806	0	0.435177154	37	NoCompSupport
4762	Furnaridae_439	BodyMass	OU	0.009458593	1.31E-217	NA	NA	NA	3.458271991	-0.189271255	2.374331551	0.1327659	37	NoCompSupport
4763	Furnaridae_439	BodyMass	TDexp	0.024019019	NA	NA	-0.150208612	NA	3.885299291	-1.043325855	1.520276951	0.203489565	37	NoCompSupport
4764	Furnaridae_439	BodyMass	TDlin	0.023835709	NA	NA	-0.09204397	NA	4.00150696	-1.275741193	1.287861612	0.228565402	37	NoCompSupport
4765	Furnaridae_439	BodyMass	DDexp	0.010486	NA	0.039579753	NA	NA	-8.7088007	24.14487413	26.70847693	6.90E-07	37	NoCompSupport
4766	Furnaridae_439	BodyMass	DDlin	0.009171605	NA	0.000679214	NA	NA	-8.701921263	24.13111525	26.69471806	6.95E-07	37	NoCompSupport
4767	Furnaridae_439	BodyMass	MC	0.018405257	NA	NA	NA	-3.89E-09	-8.859257738	24.4457882	27.00939101	5.94E-07	37	NoCompSupport
4789	Lari_170	BodyMass	BM	0.043716027	NA	NA	NA	NA	-26.35718383	57.10146443	0	0.492003607	34	NoCompSupport
4790	Lari_170	BodyMass	OU	0.053259424	0.029053678	NA	NA	NA	-26.22419246	59.24838491	2.146920485	0.168178482	34	NoCompSupport
4791	Lari_170	BodyMass	TDexp	0.043716236	NA	NA	-1.00E-06	NA	-26.35718863	59.51437727	2.412912836	0.147234953	34	NoCompSupport
4792	Lari_170	BodyMass	TDlin	5.21E-05	NA	NA	99.99997684	NA	-26.08869168	58.97738335	1.875918925	0.192582876	34	NoCompSupport
4793	Lari_170	BodyMass	DDexp	0.001799998	NA	0.256805281	NA	NA	-40.76913935	88.3382787	31.23681427	8.11E-08	34	NoCompSupport
4794	Lari_170	BodyMass	DDlin	2.51E-10	NA	0.011227646	NA	NA	-45.40264022	97.60528044	40.50381602	7.88E-10	34	NoCompSupport
4795	Lari_170	BodyMass	MC	0.167090299	NA	NA	NA	-5.78E-09	-49.147783	105.095566	47.99410157	1.86E-11	34	NoCompSupport
4796	Lari_208	BodyMass	BM	0.118404373	NA	NA	NA	NA	-34.00324683	72.2618128	3.763109134	0.098975888	50	NoCompSupport
4797	Lari_208	BodyMass	OU	0.188467711	0.27545004	NA	NA	NA	-30.98848227	68.49870367	0	0.649648103	50	NoCompSupport
4798	Lari_208	BodyMass	TDexp	0.118405266	NA	NA	-1.00E-06	NA	-34.00325885	74.52825682	6.029553152	0.031869654	50	NoCompSupport
4799	Lari_208	BodyMass	TDlin	0.000163569	NA	NA	99.99999889	NA	-32.07445805	70.67065523	2.171951557	0.219303159	50	NoCompSupport
4800	Lari_208	BodyMass	DDexp	0.031424662	NA	0.080253017	NA	NA	-39.55441198	85.63056309	17.13185942	0.000123749	50	NoCompSupport
4801	Lari_208	BodyMass	DDlin	2.42E-08	NA	0.010060381	NA	NA	-40.00311932	86.52797776	18.02927409	7.90E-05	50	NoCompSupport
4802	Lari_208	BodyMass	MC	0.185279472	NA	NA	NA	-7.52E-08	-45.19646155	96.91466223	28.41595856	4.39E-07	50	NoCompSupport
4810	M1_140	BodyMass	BM	0.006908253	NA	NA	NA	NA	-5.366662974	15.09696231	0	0.351695003	36	NoCompSupport
4811	M1_140	BodyMass	OU	0.019965546	0.125169885	NA	NA	NA	-4.525138424	15.80027685	0.703314536	0.247424891	36	NoCompSupport
4812	M1_140	BodyMass	TDexp	0.006908333	NA	NA	-1.00E-06	NA	-5.366672673	17.48334535	2.386383035	0.106652172	36	NoCompSupport
4813	M1_140	BodyMass	TDlin	6.34E-06	NA	NA	99.99993281	NA	-4.390018938	15.53003788	0.433075565	0.283220728	36	NoCompSupport
4814	M1_140	BodyMass	DDexp	0.000646701	NA	0.154978908	NA	NA	-8.21937853	23.18875706	8.091794749	0.006152552	36	NoCompSupport
4815	M1_140	BodyMass	DDlin	7.06E-10	NA	0.000565816	NA	NA	-8.572064821	23.89412964	8.797167331	0.004323999	36	NoCompSupport
4816	M1_140	BodyMass	MC	0.009275364	NA	NA	NA	-1.62E-09	-10.66988816	28.08977631	12.992814	0.000530655	36	NoCompSupport
4845	M4_183	BodyMass	BM	0.031658798	NA	NA	NA	NA	-8.182489998	20.91043454	2.175513337	0.167169602	25	NoCompSupport
4846	M4_183	BodyMass	OU	0.064444235	0.265416839	NA	NA	NA	-5.796032031	18.73492121	0	0.49609406	25	NoCompSupport
4847	M4_183	BodyMass	TDexp	0.031659034	NA	NA	-1.00E-06	NA	-8.18250078	23.5078587	4.772937497	0.045617746	25	NoCompSupport
4848	M4_183	BodyMass	TDlin	4.48E-05	NA	NA	100	NA	-6.425510295	19.99387773	1.258956527	0.264353516	25	NoCompSupport
4849	M4_183	BodyMass	DDexp	0.001724518	NA	0.419200981	NA	NA	-8.767720847	24.67829884	5.943377633	0.025408321	25	NoCompSupport
4850	M4_183	BodyMass	DDlin	2.95E-09	NA	0.007467066	NA	NA	-11.71475716	30.57237146	11.83745026	0.001333811	25	NoCompSupport
4851	M4_183	BodyMass	MC	0.058093685	NA	NA	NA	-2.16E-09	-15.77745593	38.697769	19.96284779	2.29E-05	25	NoCompSupport
4859	M4_233	BodyMass	BM	0.010373359	NA	NA	NA	NA	-2.977474977	10.66083231	0.363825456	0.304513534	20	NoCompSupport
4860	M4_233	BodyMass	OU	0.033153425	0.235396414	NA	NA	NA	-1.398503425	10.29700685	0	0.365266879	20	NoCompSupport
4861	M4_233	BodyMass	TDexp	0.010373454	NA	NA	-1.00E-06	NA	-2.977483235	13.45496647	3.15795962	0.075312675	20	NoCompSupport
4862	M4_233	BodyMass	TDlin	1.18E-05	NA	NA	100	NA	-1.763360834	11.02672167	0.729714818	0.253603203	20	NoCompSupport
4863	M4_233	BodyMass	DDexp	0.029467877	NA	-0.104411516	NA	NA	-8.332924698	24.1658494	13.86884255	0.000355655	20	NoCompSupport
4864	M4_233	BodyMass	DDlin	0.042677691	NA	-0.004741965	NA	NA	-7.746547723	22.99309545	12.6960886	0.000639278	20	NoCompSupport
4865	M4_233	BodyMass	MC	0.017975332	NA	NA	NA	-3.54E-09	-8.474276	24.448552	14.15154515	0.000308774	20	NoCompSupport
4866	M4_256	BodyMass	BM	0.019374358	NA	NA	NA	NA	-10.82111311	26.02932299	0	0.516068859	34	NoCompSupport
4867	M4_256	BodyMass	OU	0.019374358	4.41E-138	NA	NA	NA	-10.82111311	28.44222622	2.412903226	0.154437362	34	NoCompSupport
4868	M4_256	BodyMass	TDexp	0.022713657	NA	NA	-0.026069966	NA	-10.80744794	28.41489588	2.385572894	0.15656226	34	NoCompSupport
4869	M4_256	BodyMass	TDlin	0.022831202	NA	NA	-0.024599239	NA	-10.80647914	28.41295827	2.383635281	0.156714012	34	NoCompSupport
4870	M4_256	BodyMass	DDexp	0.01691734	NA	0.017729046	NA	NA	-14.13106514	35.06213028	9.032807292	0.005639732	34	NoCompSupport
4871	M4_256	BodyMass	DDlin	0.016981058	NA	0.000365435	NA	NA	-14.14073227	35.08146455	9.052141558	0.005585475	34	NoCompSupport
4872	M4_256	BodyMass	MC	0.022648517	NA	NA	NA	-0.009207854	-14.25300482	35.30600964	9.276686647	0.004992301	34	NoCompSupport
4880	M5_167	BodyMass	BM	0.007512215	NA	NA	NA	NA	6.809566239	-9.431632479	10.42844896	0.004854701	67	NoCompSupport
4881	M5_167	BodyMass	OU	0.026032102	0.316192893	NA	NA	NA	13.12051691	-19.86008144	0	0.892629798	67	NoCompSupport
4882	M5_167	BodyMass	TDexp	0.007512277	NA	NA	-1.00E-06	NA	6.80953464	-7.238116898	12.62196454	0.001621237	67	NoCompSupport
4883	M5_167	BodyMass	TDlin	9.55E-06	NA	NA	100	NA	10.94012121	-15.49929003	4.360791405	0.100864319	67	NoCompSupport
4884	M5_167	BodyMass	DDexp	0.000353396	NA	0.188748903	NA	NA	2.710519209	0.959913963	20.8199954	2.69E-05	67	NoCompSupport
4885	M5_167	BodyMass	DDlin	4.49E-08	NA	0.000650422	NA	NA	0.533712096	5.313528189	25.17360963	3.05E-06	67	NoCompSupport
4886	M5_167	BodyMass	MC	0.006766327	NA	NA	NA	0	-7.906611047	22.19417448	42.05425591	6.59E-10	67	NoCompSupport
4908	M6_530	BodyMass	BM	0.018947403	NA	NA	NA	NA	-5.179807885	14.93104434	7.573091758	0.009487206	24	CompSupport
4909	M6_530	BodyMass	OU	0.063407396	0.442041414	NA	NA	NA	-1.287556864	9.775113728	2.417161145	0.124949478	24	CompSupport
4910	M6_530	BodyMass	TDexp	0.018947558	NA	NA	-1.00E-06	NA	-5.179823422	17.55964684	10.20169426	0.002548852	24	CompSupport
4911	M6_530	BodyMass	TDlin	2.42E-05	NA	NA	99.99998612	NA	-3.015339773	13.23067955	5.872726963	0.022200761	24	CompSupport
4912	M6_530	BodyMass	DDexp	0.003191198	NA	0.108755888	NA	NA	-0.078976291	7.357952582	0	0.418421817	24	CompSupport
4913	M6_530	BodyMass	DDlin	2.80E-09	NA	0.001200503	NA	NA	-0.205945128	7.611890255	0.253937673	0.368529668	24	CompSupport
4914	M6_530	BodyMass	MC	0.014691123	NA	NA	NA	-1.11E-09	-2.129037102	11.4580742	4.100121621	0.053862217	24	CompSupport
4915	Meropidae_28	BodyMass	BM	0.020169049	NA	NA	NA	NA	-12.82702096	30.22547049	0	0.425579871	24	NoCompSupport
4916	Meropidae_28	BodyMass	OU	0.039761562	0.096557528	NA	NA	NA	-12.19123248	31.58246497	1.356994471	0.215930243	24	NoCompSupport
4917	Meropidae_28	BodyMass	TDexp	0.020169287	NA	NA	-1.00E-06	NA	-12.82702952	32.85405903	2.628588537	0.114337931	24	NoCompSupport
4918	Meropidae_28	BodyMass	TDlin	1.81E-05	NA	NA	99.99995073	NA	-12.1999102	31.59982041	1.374349913	0.214064567	24	NoCompSupport
4919	Meropidae_28	BodyMass	DDexp	0.006826121	NA	0.173159144	NA	NA	-15.25488209	37.70976418	7.484293685	0.010087588	24	NoCompSupport
4920	Meropidae_28	BodyMass	DDlin	1.06E-10	NA	0.003671424	NA	NA	-15.03691295	37.2738259	7.048355407	0.012544407	24	NoCompSupport
4921	Meropidae_28	BodyMass	MC	0.025320784	NA	NA	NA	-3.62E-08	-15.55725026	38.31450052	8.089030026	0.007455393	24	NoCompSupport
4943	P10_291	BodyMass	BM	0.009838004	NA	NA	NA	NA	-3.927081708	12.16995289	0	0.463817273	41	NoCompSupport
4944	P10_291	BodyMass	OU	0.01625165	0.074852251	NA	NA	NA	-3.652548816	13.95374628	1.783793392	0.190108312	41	NoCompSupport
4945	P10_291	BodyMass	TDexp	0.009838055	NA	NA	-1.00E-06	NA	-3.92708593	14.50282051	2.332867619	0.144467831	41	NoCompSupport
4946	P10_291	BodyMass	TDlin	0.001573525	NA	NA	1.111902387	NA	-3.593875175	13.836399	1.666446108	0.201596387	41	NoCompSupport
4947	P10_291	BodyMass	DDexp	0.006996926	NA	0.056484988	NA	NA	-14.65987077	35.96839018	23.79843729	3.15E-06	41	NoCompSupport
4948	P10_291	BodyMass	DDlin	3.99E-09	NA	0.001130356	NA	NA	-14.20082975	35.05030814	22.88035525	4.99E-06	41	NoCompSupport
4949	P10_291	BodyMass	MC	0.016957216	NA	NA	NA	-1.42E-10	-15.08594848	36.82054562	24.65059273	2.06E-06	41	NoCompSupport
4999	P20a_133	BodyMass	BM	0.008574055	NA	NA	NA	NA	11.53433898	-18.85815165	0	0.501934148	60	NoCompSupport
5000	P20a_133	BodyMass	OU	0.008819659	0.005756045	NA	NA	NA	11.5384105	-16.64824958	2.209902068	0.166254193	60	NoCompSupport
5001	P20a_133	BodyMass	TDexp	0.008574108	NA	NA	-1.00E-06	NA	11.53433827	-16.64010511	2.218046534	0.165578544	60	NoCompSupport
5002	P20a_133	BodyMass	TDlin	0.0079898	NA	NA	0.011822661	NA	11.53826032	-16.64794921	2.210202438	0.166229226	60	NoCompSupport
5003	P20a_133	BodyMass	DDexp	0.005779885	NA	0.036458465	NA	NA	0.054748804	6.319073821	25.17722547	1.71E-06	60	NoCompSupport
5004	P20a_133	BodyMass	DDlin	0.003616219	NA	0.000448488	NA	NA	0.048128748	6.332313932	25.19046558	1.70E-06	60	NoCompSupport
5005	P20a_133	BodyMass	MC	0.011984131	NA	NA	NA	0	-1.222760061	8.874091551	27.7322432	4.77E-07	60	NoCompSupport
5090	P7_225	BodyMass	BM	0.004137808	NA	NA	NA	NA	9.755344675	-14.93926078	1.932325317	0.129871983	24	NoCompSupport_NotDifferentiable
5091	P7_225	BodyMass	OU	0.004137808	4.59E-17	NA	NA	NA	9.755344675	-12.31068935	4.560896745	0.034892207	24	NoCompSupport_NotDifferentiable
5092	P7_225	BodyMass	TDexp	0.014377563	NA	NA	-0.251143905	NA	11.04620992	-14.89241984	1.97916626	0.126865662	24	NoCompSupport_NotDifferentiable
5093	P7_225	BodyMass	TDlin	0.011770982	NA	NA	-0.110205549	NA	12.03579305	-16.8715861	0	0.341282944	24	NoCompSupport_NotDifferentiable
5094	P7_225	BodyMass	DDexp	0.051886337	NA	-0.486853787	NA	NA	10.24925327	-13.29850654	3.573079552	0.057178166	24	NoCompSupport_NotDifferentiable
5095	P7_225	BodyMass	DDlin	0.009311909	NA	-0.000620794	NA	NA	8.907721243	-10.61544249	6.25614361	0.014948935	24	NoCompSupport_NotDifferentiable
5096	P7_225	BodyMass	MC	0.000722445	NA	NA	NA	-0.255650846	11.88992127	-16.57984254	0.291743555	0.294960103	24	NoCompSupport_NotDifferentiable
5097	P7_257	BodyMass	BM	0.005482666	NA	NA	NA	NA	5.521762185	-6.376857703	8.674123218	0.00658137	21	CompSupport_NotDifferentiable
5098	P7_257	BodyMass	OU	0.005482667	3.01E-17	NA	NA	NA	5.521762185	-3.631759664	11.41922126	0.001668115	21	CompSupport_NotDifferentiable
5099	P7_257	BodyMass	TDexp	0.034832265	NA	NA	-0.391348455	NA	10.50054411	-13.58932351	1.461657415	0.242372522	21	CompSupport_NotDifferentiable
5100	P7_257	BodyMass	TDlin	0.017370903	NA	NA	-0.111570664	NA	10.47291623	-13.53406776	1.516913166	0.235767939	21	CompSupport_NotDifferentiable
5101	P7_257	BodyMass	DDexp	0.166043275	NA	-0.816397649	NA	NA	11.23137281	-15.05098092	0	0.503359485	21	CompSupport_NotDifferentiable
5102	P7_257	BodyMass	DDlin	0.010874895	NA	-0.000906241	NA	NA	7.175030767	-6.938296828	8.112684094	0.008714276	21	CompSupport_NotDifferentiable
5103	P7_257	BodyMass	MC	0.003313085	NA	NA	NA	-0.104303913	5.439440765	-3.467116824	11.5838641	0.001536293	21	CompSupport_NotDifferentiable
5111	P8_44	BodyMass	BM	0.007562013	NA	NA	NA	NA	-5.486100008	15.49393915	0.393154131	0.216229674	26	CompSupport_NotDifferentiable
5112	P8_44	BodyMass	OU	0.023407379	0.132618428	NA	NA	NA	-4.669656952	16.43022299	1.329437979	0.135395378	26	CompSupport_NotDifferentiable
5113	P8_44	BodyMass	TDexp	0.007562077	NA	NA	-1.00E-06	NA	-5.486108077	18.06312524	2.96234023	0.059844414	26	CompSupport_NotDifferentiable
5114	P8_44	BodyMass	TDlin	9.29E-06	NA	NA	99.99998504	NA	-4.547425856	16.1857608	1.084975788	0.152998837	26	CompSupport_NotDifferentiable
5115	P8_44	BodyMass	DDexp	1.81E-06	NA	0.458019187	NA	NA	-4.004937962	15.10078501	0	0.263201056	26	CompSupport_NotDifferentiable
5116	P8_44	BodyMass	DDlin	9.11E-11	NA	0.000516001	NA	NA	-4.795722303	16.6823537	1.581568681	0.119358775	26	CompSupport_NotDifferentiable
5117	P8_44	BodyMass	MC	0.007632697	NA	NA	NA	-3.23E-09	-5.608095238	18.30709957	3.206314551	0.052971866	26	CompSupport_NotDifferentiable
5125	Phasianidae_214	BodyMass	BM	0.017164843	NA	NA	NA	NA	-1.754730958	8.109461915	0	0.362872282	23	NoCompSupport
5126	Phasianidae_214	BodyMass	OU	0.028137361	0.134379011	NA	NA	NA	-0.693889783	8.650937461	0.541475546	0.276804964	23	NoCompSupport
5127	Phasianidae_214	BodyMass	TDexp	0.017164989	NA	NA	-1.00E-06	NA	-1.754739787	10.77263747	2.663175553	0.095819207	23	NoCompSupport
5128	Phasianidae_214	BodyMass	TDlin	2.16E-05	NA	NA	100	NA	-0.739348279	8.741854452	0.632392537	0.264503547	23	NoCompSupport
5129	Phasianidae_214	BodyMass	DDexp	0.056810029	NA	0.074070684	NA	NA	-24.35160274	55.96636338	47.85690146	1.47E-11	23	NoCompSupport
5130	Phasianidae_214	BodyMass	DDlin	1.25E-07	NA	0.012903289	NA	NA	-23.87922758	55.02161306	46.91215114	2.36E-11	23	NoCompSupport
5131	Phasianidae_214	BodyMass	MC	0.131256605	NA	NA	NA	-2.45E-09	-25.14326429	57.54968648	49.44022456	6.67E-12	23	NoCompSupport
5132	Phasianidae_296	BodyMass	BM	0.014726888	NA	NA	NA	NA	-7.776540579	20.1846601	0	0.543193834	22	NoCompSupport
5133	Phasianidae_296	BodyMass	OU	0.017161411	0.019963968	NA	NA	NA	-7.756867925	22.84706918	2.662409079	0.143489475	22	NoCompSupport
5134	Phasianidae_296	BodyMass	TDexp	0.014727002	NA	NA	-1.00E-06	NA	-7.776541607	22.88641655	2.701756443	0.140694096	22	NoCompSupport
5135	Phasianidae_296	BodyMass	TDlin	2.04E-05	NA	NA	99.99985399	NA	-7.767388704	22.86811074	2.683450637	0.141987767	22	NoCompSupport
5136	Phasianidae_296	BodyMass	DDexp	0.006447364	NA	0.109826688	NA	NA	-10.33815064	28.00963461	7.824974506	0.010858834	22	NoCompSupport
5137	Phasianidae_296	BodyMass	DDlin	0.005013275	NA	0.001485177	NA	NA	-10.36675627	28.06684588	7.882185771	0.010552611	22	NoCompSupport
5138	Phasianidae_296	BodyMass	MC	0.018868446	NA	NA	NA	-5.99E-09	-10.50138775	28.33610883	8.151448729	0.009223383	22	NoCompSupport
5146	Picidae_237	BodyMass	BM	0.019107359	NA	NA	NA	NA	-29.62332381	63.41103119	0	0.433871377	76	NoCompSupport
5147	Picidae_237	BodyMass	OU	0.019107359	2.39E-16	NA	NA	NA	-29.62332381	65.57998096	2.168949772	0.146682918	76	NoCompSupport
5148	Picidae_237	BodyMass	TDexp	0.030116569	NA	NA	-0.058217172	NA	-29.25875133	64.850836	1.439804811	0.211208483	76	NoCompSupport
5149	Picidae_237	BodyMass	TDlin	0.027966767	NA	NA	-0.039478335	NA	-29.28586591	64.90506516	1.494033976	0.205558597	76	NoCompSupport
5150	Picidae_237	BodyMass	DDexp	0.025346254	NA	-0.005148182	NA	NA	-35.14610287	76.62553908	13.21450789	0.000585959	76	NoCompSupport
5151	Picidae_237	BodyMass	DDlin	0.025669359	NA	-0.00013209	NA	NA	-35.14137572	76.61608477	13.20505358	0.000588735	76	NoCompSupport
5152	Picidae_237	BodyMass	MC	0.014539725	NA	NA	NA	-0.060494998	-34.20351469	74.74036271	11.32933152	0.001503931	76	NoCompSupport
5153	Picidae_313	BodyMass	BM	0.007478301	NA	NA	NA	NA	-3.314140624	11.12828125	0	0.251129603	27	NoCompSupport_NotDifferentiable
5154	Picidae_313	BodyMass	OU	0.013340894	0.061736889	NA	NA	NA	-3.029790507	13.10305928	1.974778028	0.093557867	27	NoCompSupport_NotDifferentiable
5155	Picidae_313	BodyMass	TDexp	0.007478366	NA	NA	-1.00E-06	NA	-3.314146399	13.67177106	2.543489811	0.070402181	27	NoCompSupport_NotDifferentiable
5156	Picidae_313	BodyMass	TDlin	9.31E-06	NA	NA	99.99998871	NA	-2.998108271	13.0396948	1.911413555	0.096569444	27	NoCompSupport_NotDifferentiable
5157	Picidae_313	BodyMass	DDexp	0.001569484	NA	0.156275399	NA	NA	-2.3134688	11.67041586	0.542134613	0.191502688	27	NoCompSupport_NotDifferentiable
5158	Picidae_313	BodyMass	DDlin	1.85E-10	NA	0.000866243	NA	NA	-2.117238164	11.27795459	0.149673342	0.23302191	27	NoCompSupport_NotDifferentiable
5159	Picidae_313	BodyMass	MC	0.007538408	NA	NA	NA	-6.96E-10	-3.41236191	13.86820208	2.739920834	0.063816306	27	NoCompSupport_NotDifferentiable
5160	Picidae_339	BodyMass	BM	0.020584675	NA	NA	NA	NA	-29.23990414	62.6765296	0	0.499120714	64	NoCompSupport
5161	Picidae_339	BodyMass	OU	0.02135867	0.00471186	NA	NA	NA	-29.2297297	64.8594594	2.182929803	0.167566967	64	NoCompSupport
5162	Picidae_339	BodyMass	TDexp	0.020584873	NA	NA	-1.00E-06	NA	-29.23990632	64.87981264	2.203283048	0.165870349	64	NoCompSupport
5163	Picidae_339	BodyMass	TDlin	0.018927578	NA	NA	0.009348904	NA	-29.23047594	64.86095187	2.184422277	0.167441969	64	NoCompSupport
5164	Picidae_339	BodyMass	DDexp	0.005845491	NA	0.074571681	NA	NA	-49.78718522	105.9743704	43.29784084	1.98E-10	64	NoCompSupport
5165	Picidae_339	BodyMass	DDlin	3.43E-09	NA	0.001942547	NA	NA	-51.67749992	109.7549998	47.07847025	2.99E-11	64	NoCompSupport
5166	Picidae_339	BodyMass	MC	0.052224597	NA	NA	NA	-2.48E-10	-59.03280846	124.4656169	61.78908733	1.91E-14	64	NoCompSupport
5181	Procellariidae_145	BodyMass	BM	0.015292943	NA	NA	NA	NA	-14.36674622	33.23349245	0	0.417846008	27	NoCompSupport
5182	Procellariidae_145	BodyMass	OU	0.024209096	0.04510622	NA	NA	NA	-13.66278853	34.36905532	1.135562875	0.236827381	27	NoCompSupport
5183	Procellariidae_145	BodyMass	TDexp	0.015293159	NA	NA	-1.00E-06	NA	-14.36676391	35.77700608	2.54351363	0.117138401	27	NoCompSupport
5184	Procellariidae_145	BodyMass	TDlin	0.00087995	NA	NA	1.299591782	NA	-13.70011502	34.44370831	1.210215859	0.228150394	27	NoCompSupport
5185	Procellariidae_145	BodyMass	DDexp	0.000942552	NA	0.23357059	NA	NA	-22.41104643	51.86557112	18.63207868	3.76E-05	27	NoCompSupport
5186	Procellariidae_145	BodyMass	DDlin	1.34E-08	NA	0.003419752	NA	NA	-27.54439488	62.13226803	28.89877558	2.22E-07	27	NoCompSupport
5187	Procellariidae_145	BodyMass	MC	0.060175921	NA	NA	NA	-2.36E-09	-32.86561511	72.77470848	39.54121603	1.08E-09	27	NoCompSupport
5188	Procellariidae_172	BodyMass	BM	0.010693568	NA	NA	NA	NA	-11.55792844	27.57739534	0	0.535463744	29	NoCompSupport
5189	Procellariidae_172	BodyMass	OU	0.011017285	0.002291378	NA	NA	NA	-11.55367787	30.06735573	2.489960397	0.15418497	29	NoCompSupport
5190	Procellariidae_172	BodyMass	TDexp	0.010693809	NA	NA	-1.00E-06	NA	-11.5579303	30.07586059	2.498465259	0.153530701	29	NoCompSupport
5191	Procellariidae_172	BodyMass	TDlin	0.009636847	NA	NA	0.004947239	NA	-11.55372234	30.06744467	2.490049338	0.154178113	29	NoCompSupport
5192	Procellariidae_172	BodyMass	DDexp	0.013128601	NA	0.012963721	NA	NA	-16.69586484	40.35172968	12.77433434	0.000901195	29	NoCompSupport
5193	Procellariidae_172	BodyMass	DDlin	0.013227315	NA	0.000180795	NA	NA	-16.7017919	40.36358381	12.78618847	0.000895869	29	NoCompSupport
5194	Procellariidae_172	BodyMass	MC	0.015297341	NA	NA	NA	-3.34E-09	-16.75976599	40.47953197	12.90213664	0.000845409	29	NoCompSupport
5195	Psittacidae1_183	BodyMass	BM	0.067905637	NA	NA	NA	NA	-24.99381285	54.61920465	1.414604076	0.207244439	22	CompSupport_NotDifferentiable
5196	Psittacidae1_183	BodyMass	OU	0.879521752	0.85550233	NA	NA	NA	-23.71115066	54.75563464	1.551034075	0.193578664	22	CompSupport_NotDifferentiable
5197	Psittacidae1_183	BodyMass	TDexp	0.067906426	NA	NA	-1.00E-06	NA	-24.99382264	57.32097862	4.116378047	0.053678469	22	CompSupport_NotDifferentiable
5198	Psittacidae1_183	BodyMass	TDlin	6.31E-05	NA	NA	99.99993562	NA	-24.32940184	55.99213702	2.787536449	0.104316837	22	CompSupport_NotDifferentiable
5199	Psittacidae1_183	BodyMass	DDexp	2.72E-05	NA	1.007062989	NA	NA	-22.93563362	53.20460057	0	0.420397628	22	CompSupport_NotDifferentiable
5200	Psittacidae1_183	BodyMass	DDlin	4.06E-09	NA	0.014016223	NA	NA	-26.02090277	59.37513887	6.170538296	0.019219624	22	CompSupport_NotDifferentiable
5201	Psittacidae1_183	BodyMass	MC	0.093627098	NA	NA	NA	-9.66E-10	-28.5293708	64.39207494	11.18747437	0.00156434	22	CompSupport_NotDifferentiable
5202	Psittacidae1_215	BodyMass	BM	0.029718526	NA	NA	NA	NA	-32.12008463	68.50103883	0.693546606	0.266921791	49	NoCompSupport
5203	Psittacidae1_215	BodyMass	OU	0.029718526	4.45E-217	NA	NA	NA	-32.12008463	70.7735026	2.966010374	0.085688944	49	NoCompSupport
5204	Psittacidae1_215	BodyMass	TDexp	0.132570184	NA	NA	-0.130686204	NA	-30.97317352	68.47968037	0.672188139	0.269787586	49	NoCompSupport
5205	Psittacidae1_215	BodyMass	TDlin	0.094288061	NA	NA	-0.056428549	NA	-30.63707945	67.80749223	0	0.377559813	49	NoCompSupport
5206	Psittacidae1_215	BodyMass	DDexp	0.011677841	NA	0.092964474	NA	NA	-40.37573099	87.2847953	19.47730308	2.23E-05	49	NoCompSupport
5207	Psittacidae1_215	BodyMass	DDlin	0.008358524	NA	0.00274083	NA	NA	-40.66615189	87.86563711	20.05814488	1.67E-05	49	NoCompSupport
5208	Psittacidae1_215	BodyMass	MC	0.045200116	NA	NA	NA	-8.59E-09	-42.39546098	91.3242553	23.51676307	2.95E-06	49	NoCompSupport
5230	Psittacidae2_167	BodyMass	BM	0.024696895	NA	NA	NA	NA	-38.54807734	81.29954452	8.17790882	0.012086482	62	NoCompSupport
5231	Psittacidae2_167	BodyMass	OU	0.024696894	4.41E-79	NA	NA	NA	-38.54807734	83.50994779	10.38831209	0.004002367	62	NoCompSupport
5232	Psittacidae2_167	BodyMass	TDexp	0.127077693	NA	NA	-0.168068753	NA	-33.3539213	73.1216357	0	0.721290563	62	NoCompSupport
5233	Psittacidae2_167	BodyMass	TDlin	0.057414785	NA	NA	-0.053347754	NA	-34.364253	75.1422991	2.020663398	0.262620587	62	NoCompSupport
5234	Psittacidae2_167	BodyMass	DDexp	0.014711309	NA	0.086670344	NA	NA	-63.5385385	133.4908701	60.3692344	5.61E-14	62	NoCompSupport
5235	Psittacidae2_167	BodyMass	DDlin	0.018476034	NA	0.002800466	NA	NA	-64.31676931	135.0473317	61.92569602	2.58E-14	62	NoCompSupport
5236	Psittacidae2_167	BodyMass	MC	0.055633732	NA	NA	NA	-0.007126482	-65.43409402	137.2819811	64.16034544	8.43E-15	62	NoCompSupport
5237	Psittacidae2_237	BodyMass	BM	0.014947557	NA	NA	NA	NA	-9.786537672	23.90640868	0	0.320587665	39	NoCompSupport
5238	Psittacidae2_237	BodyMass	OU	0.023248691	0.079701828	NA	NA	NA	-8.689679505	24.0650733	0.158664618	0.296137376	39	NoCompSupport
5239	Psittacidae2_237	BodyMass	TDexp	0.014947755	NA	NA	-1.00E-06	NA	-9.78655229	26.25881887	2.352410188	0.098884319	39	NoCompSupport
5240	Psittacidae2_237	BodyMass	TDlin	1.18E-05	NA	NA	99.99997616	NA	-8.73097601	24.14766631	0.241257629	0.284157013	39	NoCompSupport
5241	Psittacidae2_237	BodyMass	DDexp	0.004135569	NA	0.128635912	NA	NA	-16.55199416	39.78970261	15.88329393	0.000114007	39	NoCompSupport
5242	Psittacidae2_237	BodyMass	DDlin	2.17E-09	NA	0.002034379	NA	NA	-16.5197242	39.72516268	15.818754	0.000117747	39	NoCompSupport
5243	Psittacidae2_237	BodyMass	MC	0.026110767	NA	NA	NA	-3.06E-09	-20.66080363	48.00732155	24.10091287	1.87E-06	39	NoCompSupport
5265	Ramphastidae_130	BodyMass	BM	0.009157566	NA	NA	NA	NA	-0.433918313	5.389575757	1.302523435	0.20486205	26	CompSupport_NotDifferentiable
5266	Ramphastidae_130	BodyMass	OU	0.013848211	0.072837611	NA	NA	NA	0.033285557	7.024337976	2.937285654	0.090464338	26	CompSupport_NotDifferentiable
5267	Ramphastidae_130	BodyMass	TDexp	0.009157673	NA	NA	-1.00E-06	NA	-0.433924999	7.958759089	3.871706767	0.056698353	26	CompSupport_NotDifferentiable
5268	Ramphastidae_130	BodyMass	TDlin	8.08E-06	NA	NA	100	NA	0.304224541	6.482460008	2.395407686	0.118616393	26	CompSupport_NotDifferentiable
5269	Ramphastidae_130	BodyMass	DDexp	0.000791172	NA	0.280789494	NA	NA	1.501928385	4.087052322	0	0.392917059	26	CompSupport_NotDifferentiable
5270	Ramphastidae_130	BodyMass	DDlin	1.60E-11	NA	0.001235571	NA	NA	0.405364307	6.280180477	2.193128156	0.131240887	26	CompSupport_NotDifferentiable
5271	Ramphastidae_130	BodyMass	MC	0.011005067	NA	NA	NA	-2.63E-09	-2.822834487	12.73657806	8.649525743	0.005200921	26	CompSupport_NotDifferentiable
5314	S13_384	BodyMass	BM	0.019871174	NA	NA	NA	NA	-3.058059326	10.43190813	1.844670489	0.156464463	41	NoCompSupport
5315	S13_384	BodyMass	OU	0.048691177	0.348760204	NA	NA	NA	-0.969294494	8.587237636	0	0.393532696	41	NoCompSupport
5316	S13_384	BodyMass	TDexp	0.019871258	NA	NA	-1.00E-06	NA	-3.058066073	12.76478079	4.177543158	0.048734762	41	NoCompSupport
5317	S13_384	BodyMass	TDlin	5.01E-05	NA	NA	100	NA	-1.047191649	8.743031947	0.15579431	0.364041182	41	NoCompSupport
5318	S13_384	BodyMass	DDexp	0.012727513	NA	0.039818023	NA	NA	-4.381444326	15.4115373	6.824299665	0.012974869	41	NoCompSupport
5319	S13_384	BodyMass	DDlin	0.01087978	NA	0.000852466	NA	NA	-4.374675323	15.3979993	6.810761659	0.013062994	41	NoCompSupport
5320	S13_384	BodyMass	MC	0.021351417	NA	NA	NA	-2.21E-09	-4.529524457	15.70769756	7.120459926	0.011189034	41	NoCompSupport
5321	S13_526	BodyMass	BM	0.00944596	NA	NA	NA	NA	-4.895556172	14.19111234	0	0.244011563	33	NoCompSupport_NotDifferentiable
5322	S13_526	BodyMass	OU	0.035534999	0.230856979	NA	NA	NA	-3.979416577	14.78641936	0.595307018	0.181192881	33	NoCompSupport_NotDifferentiable
5323	S13_526	BodyMass	TDexp	0.009446014	NA	NA	-1.00E-06	NA	-4.895561286	16.61870878	2.427596435	0.072487737	33	NoCompSupport_NotDifferentiable
5324	S13_526	BodyMass	TDlin	1.73E-05	NA	NA	99.99999001	NA	-3.764167728	14.35592166	0.164809319	0.224710061	33	NoCompSupport_NotDifferentiable
5325	S13_526	BodyMass	DDexp	0.038602879	NA	-0.182899897	NA	NA	-4.647791531	16.12316927	1.932056925	0.092868745	33	NoCompSupport_NotDifferentiable
5326	S13_526	BodyMass	DDlin	0.026029969	NA	-0.002002305	NA	NA	-4.408110751	15.64380771	1.452695366	0.118021632	33	NoCompSupport_NotDifferentiable
5327	S13_526	BodyMass	MC	0.007245726	NA	NA	NA	-0.036488342	-4.97866308	16.78491237	2.593800024	0.066707381	33	NoCompSupport_NotDifferentiable
5328	S13_603	BodyMass	BM	0.017654534	NA	NA	NA	NA	-5.329979806	15.25995961	0	0.498817167	23	NoCompSupport
5329	S13_603	BodyMass	OU	0.025841696	0.077026848	NA	NA	NA	-4.966140974	17.19543984	1.93548023	0.189520939	23	NoCompSupport
5330	S13_603	BodyMass	TDexp	0.017654651	NA	NA	-1.00E-06	NA	-5.32998492	17.92312774	2.663168123	0.131716985	23	NoCompSupport
5331	S13_603	BodyMass	TDlin	0.005674294	NA	NA	0.345125605	NA	-5.018046994	17.29925188	2.03929227	0.179934608	23	NoCompSupport
5332	S13_603	BodyMass	DDexp	0.000636492	NA	0.681928166	NA	NA	-15.06528519	37.39372828	22.13376866	7.79E-06	23	NoCompSupport
5333	S13_603	BodyMass	DDlin	4.23E-09	NA	0.008646606	NA	NA	-16.41152718	40.08621226	24.82625265	2.03E-06	23	NoCompSupport
5334	S13_603	BodyMass	MC	0.052416978	NA	NA	NA	-4.70E-10	-17.85057362	42.96430513	27.70434552	4.81E-07	23	NoCompSupport
5363	S7S8_177	BodyMass	BM	0.007638828	NA	NA	NA	NA	4.764216044	-5.141335314	12.02903379	0.000819725	34	CompSupport
5364	S7S8_177	BodyMass	OU	0.015407565	0.171843719	NA	NA	NA	7.901921204	-9.003842407	8.166526695	0.005654587	34	CompSupport
5365	S7S8_177	BodyMass	TDexp	0.007638906	NA	NA	-1.00E-06	NA	4.764193649	-2.728387298	14.4419818	0.000245303	34	CompSupport
5366	S7S8_177	BodyMass	TDlin	8.09E-06	NA	NA	99.99999171	NA	6.800744761	-6.801489522	10.36887958	0.001880035	34	CompSupport
5367	S7S8_177	BodyMass	DDexp	0.004134805	NA	0.015396217	NA	NA	11.96038191	-17.12076382	0.049605277	0.327316552	34	CompSupport
5368	S7S8_177	BodyMass	DDlin	0.003970577	NA	8.48E-05	NA	NA	11.96413533	-17.12827066	0.042098441	0.328547416	34	CompSupport
5369	S7S8_177	BodyMass	MC	0.004511717	NA	NA	NA	-0.019005495	11.98518455	-17.1703691	0	0.335536381	34	CompSupport
5412	Thamnophilidae_187	BodyMass	BM	0.003707909	NA	NA	NA	NA	10.50273016	-16.46000578	0	0.380832612	25	NoCompSupport
5413	Thamnophilidae_187	BodyMass	OU	0.008174501	0.143430128	NA	NA	NA	11.37497586	-15.60709459	0.852911196	0.248614708	25	NoCompSupport
5414	Thamnophilidae_187	BodyMass	TDexp	0.003707937	NA	NA	-1.00E-06	NA	10.50272248	-13.86258781	2.597417973	0.103923074	25	NoCompSupport
5415	Thamnophilidae_187	BodyMass	TDlin	5.17E-06	NA	NA	99.99998664	NA	11.44492704	-15.74699694	0.713008837	0.266628291	25	NoCompSupport
5416	Thamnophilidae_187	BodyMass	DDexp	0.002225162	NA	0.16245641	NA	NA	-1.598708005	10.34027315	26.80027893	5.77E-07	25	NoCompSupport
5417	Thamnophilidae_187	BodyMass	DDlin	1.27E-07	NA	0.001257185	NA	NA	-1.678577881	10.50001291	26.96001869	5.33E-07	25	NoCompSupport
5418	Thamnophilidae_187	BodyMass	MC	0.010605939	NA	NA	NA	-1.28E-09	-2.632248994	12.40735513	28.86736091	2.05E-07	25	NoCompSupport
5433	TitTyranRest_350	BodyMass	BM	0.001719247	NA	NA	NA	NA	15.82930769	-27.08718682	1.237241485	0.229286528	24	CompSupport_NotDifferentiable
5434	TitTyranRest_350	BodyMass	OU	0.001719247	4.24E-149	NA	NA	NA	15.82930769	-24.45861539	3.865812914	0.061601531	24	CompSupport_NotDifferentiable
5435	TitTyranRest_350	BodyMass	TDexp	0.006225552	NA	NA	-0.125215728	NA	16.20501263	-25.21002527	3.114403035	0.089692904	24	CompSupport_NotDifferentiable
5436	TitTyranRest_350	BodyMass	TDlin	1.69E-06	NA	NA	99.9999987	NA	15.53787002	-23.87574005	4.448688254	0.046027961	24	CompSupport_NotDifferentiable
5437	TitTyranRest_350	BodyMass	DDexp	0.001404238	NA	0.015281685	NA	NA	15.84075367	-24.48150735	3.842920953	0.062310671	24	CompSupport_NotDifferentiable
5438	TitTyranRest_350	BodyMass	DDlin	1.79E-08	NA	0.000136651	NA	NA	16.15644378	-25.11288755	3.211540746	0.08544072	24	CompSupport_NotDifferentiable
5439	TitTyranRest_350	BodyMass	MC	0.000465701	NA	NA	NA	-0.129534134	17.76221415	-28.3244283	0	0.425639685	24	CompSupport_NotDifferentiable
5454	TitTyranRest_476	BodyMass	BM	0.007194272	NA	NA	NA	NA	0.693795535	3.09240893	6.615629425	0.031634517	28	CompSupport
5455	TitTyranRest_476	BodyMass	OU	0.007194272	3.88E-86	NA	NA	NA	0.693795535	5.61240893	9.135629425	0.008973258	28	CompSupport
5456	TitTyranRest_476	BodyMass	TDexp	0.022476718	NA	NA	-0.135915172	NA	1.221064919	4.557870162	8.081090657	0.015203387	28	CompSupport
5457	TitTyranRest_476	BodyMass	TDlin	0.018902818	NA	NA	-0.068361569	NA	1.303470505	4.393058989	7.916279485	0.016509299	28	CompSupport
5458	TitTyranRest_476	BodyMass	DDexp	0.00550244	NA	0.022313211	NA	NA	1.920433057	3.159133887	6.682354382	0.030596523	28	CompSupport
5459	TitTyranRest_476	BodyMass	DDlin	5.82E-10	NA	0.000899641	NA	NA	1.985663056	3.028673888	6.551894383	0.032658866	28	CompSupport
5460	TitTyranRest_476	BodyMass	MC	0.00156059	NA	NA	NA	-0.1740022	5.261610248	-3.523220495	0	0.864424149	28	CompSupport
5461	TitTyranRest_506	BodyMass	BM	0.014147904	NA	NA	NA	NA	-4.5585921	13.74876315	1.333810487	0.135454981	22	CompSupport_NotDifferentiable
5462	TitTyranRest_506	BodyMass	OU	0.263454499	1.617973022	NA	NA	NA	-3.626492417	14.58631817	2.171365507	0.089109133	22	CompSupport_NotDifferentiable
5463	TitTyranRest_506	BodyMass	TDexp	0.014147958	NA	NA	-1.00E-06	NA	-4.558594884	16.4505231	4.03557044	0.035084498	22	CompSupport_NotDifferentiable
5464	TitTyranRest_506	BodyMass	TDlin	3.94E-05	NA	NA	99.99999917	NA	-3.7889491	14.91123153	2.496278873	0.075747478	22	CompSupport_NotDifferentiable
5465	TitTyranRest_506	BodyMass	DDexp	0.00236569	NA	0.180419261	NA	NA	-2.540809664	12.41495266	0	0.26389323	22	CompSupport_NotDifferentiable
5466	TitTyranRest_506	BodyMass	DDlin	2.72E-08	NA	0.00147879	NA	NA	-2.550115836	12.433565	0.018612344	0.261448786	22	CompSupport_NotDifferentiable
5467	TitTyranRest_506	BodyMass	MC	0.009618604	NA	NA	NA	-0.049771754	-3.17999796	13.69332925	1.278376592	0.139261894	22	CompSupport_NotDifferentiable
5468	TitTyranRest_538	BodyMass	BM	0.022314858	NA	NA	NA	NA	-34.13828605	72.44558619	0.267328427	0.303512987	74	NoCompSupport
5469	TitTyranRest_538	BodyMass	OU	0.028064491	0.036627404	NA	NA	NA	-32.91770031	72.17825776	0	0.34691806	74	NoCompSupport
5470	TitTyranRest_538	BodyMass	TDexp	0.022315158	NA	NA	-1.00E-06	NA	-34.13831918	74.61949549	2.441237729	0.102357312	74	NoCompSupport
5471	TitTyranRest_538	BodyMass	TDlin	0.009377816	NA	NA	0.109060729	NA	-33.25682544	72.85650802	0.678250258	0.247142102	74	NoCompSupport
5472	TitTyranRest_538	BodyMass	DDexp	0.006133797	NA	0.055795002	NA	NA	-41.50032929	89.34351572	17.16525795	6.50E-05	74	NoCompSupport
5473	TitTyranRest_538	BodyMass	DDlin	0.001758462	NA	0.001242721	NA	NA	-44.15928974	94.66143662	22.48317885	4.55E-06	74	NoCompSupport
5474	TitTyranRest_538	BodyMass	MC	0.037380539	NA	NA	NA	-5.41E-09	-53.22752872	112.7979146	40.61965683	5.25E-10	74	NoCompSupport
5475	TitTyranRest_611	BodyMass	BM	0.01436704	NA	NA	NA	NA	-9.753874506	24.13932796	0	0.38036918	22	NoCompSupport
5476	TitTyranRest_611	BodyMass	OU	0.028635492	0.083329806	NA	NA	NA	-8.885974545	25.10528242	0.965954463	0.234666434	22	NoCompSupport
5477	TitTyranRest_611	BodyMass	TDexp	0.014367203	NA	NA	-1.00E-06	NA	-9.75388592	26.84110517	2.701777213	0.098519421	22	NoCompSupport
5478	TitTyranRest_611	BodyMass	TDlin	1.34E-05	NA	NA	99.99999762	NA	-8.698588318	24.73050997	0.59118201	0.283029548	22	NoCompSupport
5479	TitTyranRest_611	BodyMass	DDexp	0.006317684	NA	0.108739897	NA	NA	-14.10924562	35.55182457	11.41249661	0.001264775	22	NoCompSupport
5480	TitTyranRest_611	BodyMass	DDlin	5.29E-08	NA	0.001983316	NA	NA	-13.75928713	34.8519076	10.71257964	0.001794726	22	NoCompSupport
5481	TitTyranRest_611	BodyMass	MC	0.016520652	NA	NA	NA	0	-15.3771993	38.08773194	13.94840398	0.000355916	22	NoCompSupport
5489	Trochilidae_315	BodyMass	BM	0.030359034	NA	NA	NA	NA	-8.156724471	20.74202037	12.12365727	0.001721544	31	NoCompSupport
5490	Trochilidae_315	BodyMass	OU	0.11629893	0.924605135	NA	NA	NA	-0.864737108	8.618363104	0	0.73881715	31	NoCompSupport
5491	Trochilidae_315	BodyMass	TDexp	0.030359266	NA	NA	-1.00E-06	NA	-8.156739688	23.20236826	14.58400516	0.000503107	31	NoCompSupport
[truncated: 2,034 more rows]
