# Supplementary material for: The signature of competition in ecomorphological traits across the avian radiation
Source: Proc Biol Sci. 2020 Nov 11;287(1938):20201585. doi: 10.1098/rspb.2020.1585 (PMC7735287; doi:10.1098/rspb.2020.1585)
Supplement: Appendix S5 for The signature of competition in ecomorphological traits across the avian radiation [file rspb20201585supp7.csv]

Appendix S5. The evolution of various ecomorphological traits across 54 avian clades. Phylogenetic trees for the models are built using only species for which genetic data was available. Model parameters and support are reported, as well as support for competition (i.e. support for a trait or diversity dependent model at two AICc units difference from any model assuming lineages evolve independen…
	Clade	Trait	Model	sigma2	alphaOU	r	b	S	logLH	AICc	deltaAICc	AICw	cladeSR	CompSupport
1	Accipitridae	BeakShapePC1	BM	0.000248498	NA	NA	NA	NA	266.8073935	-529.5437811	17.90016015	0.000128914	172	NoCompSupport
2	Accipitridae	BeakShapePC1	OU	0.000355337	0.037562788	NA	NA	NA	276.7933992	-547.4439412	0	0.993738032	172	NoCompSupport
3	Accipitridae	BeakShapePC1	TDexp	0.000248511	NA	NA	-1.00E-06	NA	266.8071074	-527.4713576	19.97258362	4.57E-05	172	NoCompSupport
4	Accipitridae	BeakShapePC1	TDlin	4.57E-08	NA	NA	99.99922614	NA	271.6981326	-537.2534081	10.19053308	0.006087315	172	NoCompSupport
5	Accipitridae	BeakShapePC1	DDexp	8.41E-05	NA	0.040689508	NA	NA	230.9374718	-455.7320865	91.71185476	1.21E-20	172	NoCompSupport
6	Accipitridae	BeakShapePC1	DDlin	0.000175077	NA	8.37E-06	NA	NA	223.3355938	-440.5283304	106.9156108	6.04E-24	172	NoCompSupport
7	Accipitridae	BeakShapePC1	MC	0.000490361	NA	NA	NA	-1.35E-10	208.3738473	-410.6048374	136.8391038	1.92E-30	172	NoCompSupport
8	Alcedinidae	BeakShapePC1	BM	0.00030169	NA	NA	NA	NA	77.5016921	-150.7680901	2.603903617	0.085963704	54	CompSupport
9	Alcedinidae	BeakShapePC1	OU	0.000381106	0.022504783	NA	NA	NA	78.41220908	-150.3444182	3.027575544	0.06955301	54	CompSupport
10	Alcedinidae	BeakShapePC1	TDexp	0.0003017	NA	NA	-1.00E-06	NA	77.50165225	-148.5233045	4.848689202	0.027981186	54	CompSupport
11	Alcedinidae	BeakShapePC1	TDlin	5.53E-05	NA	NA	0.15183751	NA	78.21708235	-149.9541647	3.417828997	0.057223375	54	CompSupport
12	Alcedinidae	BeakShapePC1	DDexp	0.000164237	NA	0.043986995	NA	NA	79.92599685	-153.3719937	0	0.316042584	54	CompSupport
13	Alcedinidae	BeakShapePC1	DDlin	0.000178261	NA	8.87E-06	NA	NA	79.77013259	-153.0602652	0.311728509	0.270429844	54	CompSupport
14	Alcedinidae	BeakShapePC1	MC	0.000282065	NA	NA	NA	-8.86E-08	79.32229118	-152.1645824	1.207411332	0.172806297	54	CompSupport
15	Anatinae	BeakShapePC1	BM	0.000766818	NA	NA	NA	NA	164.9182096	-325.7187722	0	0.440878532	105	NoCompSupport
16	Anatinae	BeakShapePC1	OU	0.000841638	0.019727276	NA	NA	NA	165.1465092	-324.0553947	1.663377563	0.191920384	105	NoCompSupport
17	Anatinae	BeakShapePC1	TDexp	0.000766832	NA	NA	-1.00E-06	NA	164.9181978	-323.5987719	2.120000317	0.152744905	105	NoCompSupport
18	Anatinae	BeakShapePC1	TDlin	2.92E-06	NA	NA	15.17538107	NA	165.257534	-324.2774443	1.441327952	0.214456179	105	NoCompSupport
19	Anatinae	BeakShapePC1	DDexp	0.000192428	NA	0.132927706	NA	NA	98.11516953	-189.9927153	135.7260569	1.49E-30	105	NoCompSupport
20	Anatinae	BeakShapePC1	DDlin	0.000758247	NA	0.00015147	NA	NA	89.49244073	-172.7472577	152.9715145	2.67E-34	105	NoCompSupport
21	Anatinae	BeakShapePC1	MC	0.003991535	NA	NA	NA	-7.33E-09	78.27100393	-150.3043841	175.4143881	3.58E-39	105	NoCompSupport
22	Anserinae	BeakShapePC1	BM	0.002859842	NA	NA	NA	NA	19.53219117	-34.5189278	7.403536121	0.01051146	25	CompSupport_NotDifferentiable
23	Anserinae	BeakShapePC1	OU	0.045829938	2.718281828	NA	NA	NA	24.23955314	-41.33624914	0.586214787	0.31770612	25	CompSupport_NotDifferentiable
24	Anserinae	BeakShapePC1	TDexp	0.002859891	NA	NA	-1.00E-06	NA	19.53216722	-31.92147729	10.00098664	0.002868361	25	CompSupport_NotDifferentiable
25	Anserinae	BeakShapePC1	TDlin	1.73E-06	NA	NA	100	NA	21.15614622	-35.16943529	6.753028633	0.014551875	25	CompSupport_NotDifferentiable
26	Anserinae	BeakShapePC1	DDexp	0.000338094	NA	0.179609258	NA	NA	24.53266053	-41.92246392	0	0.425912616	25	CompSupport_NotDifferentiable
27	Anserinae	BeakShapePC1	DDlin	3.77E-11	NA	0.000268371	NA	NA	23.90340464	-40.66395213	1.258511789	0.227006421	25	CompSupport_NotDifferentiable
28	Anserinae	BeakShapePC1	MC	0.002212272	NA	NA	NA	0	18.84525164	-30.54764614	11.37481778	0.001443146	25	CompSupport_NotDifferentiable
36	Ardeidae	BeakShapePC1	BM	8.55E-05	NA	NA	NA	NA	61.91168853	-119.4597407	13.38534057	0.001028246	36	NoCompSupport
37	Ardeidae	BeakShapePC1	OU	8.55E-05	4.71E-216	NA	NA	NA	61.91168853	-117.0733771	15.77170421	0.00031182	36	NoCompSupport
38	Ardeidae	BeakShapePC1	TDexp	0.001763334	NA	NA	-0.082979782	NA	69.79754064	-132.8450813	0	0.829252297	36	NoCompSupport
39	Ardeidae	BeakShapePC1	TDlin	0.00031513	NA	NA	-0.017482975	NA	68.2093233	-129.6686466	3.176434667	0.16940751	36	NoCompSupport
40	Ardeidae	BeakShapePC1	DDexp	0.000140802	NA	-0.000374923	NA	NA	52.99727244	-99.24454488	33.60053639	4.19E-08	36	NoCompSupport
41	Ardeidae	BeakShapePC1	DDlin	0.000140635	NA	-3.24E-08	NA	NA	52.99726675	-99.2445335	33.60054778	4.19E-08	36	NoCompSupport
42	Ardeidae	BeakShapePC1	MC	0.000132184	NA	NA	NA	-0.003116862	53.01638908	-99.28277817	33.56230311	4.27E-08	36	NoCompSupport
57	BC6	BeakShapePC1	BM	0.000221763	NA	NA	NA	NA	56.01120258	-107.679548	0	0.513519896	38	NoCompSupport
58	BC6	BeakShapePC1	OU	0.000221763	2.52E-16	NA	NA	NA	56.01120258	-105.3165228	2.36302521	0.157555247	38	NoCompSupport
59	BC6	BeakShapePC1	TDexp	0.000329417	NA	NA	-0.017537421	NA	56.05268554	-105.3994887	2.280059294	0.164228562	38	NoCompSupport
60	BC6	BeakShapePC1	TDlin	0.000317901	NA	NA	-0.013208698	NA	56.05509637	-105.4043104	2.27523763	0.164624967	38	NoCompSupport
61	BC6	BeakShapePC1	DDexp	1.42E-05	NA	0.291073622	NA	NA	48.12684793	-89.54781351	18.13173451	5.93E-05	38	NoCompSupport
62	BC6	BeakShapePC1	DDlin	5.87E-10	NA	4.03E-05	NA	NA	46.52421574	-86.34254914	21.33699889	1.19E-05	38	NoCompSupport
63	BC6	BeakShapePC1	MC	0.00031958	NA	NA	NA	0	41.0016536	-75.29742484	32.38212318	4.77E-08	38	NoCompSupport
64	Bucerotidae	BeakShapePC1	BM	0.000203597	NA	NA	NA	NA	45.11496303	-85.81613296	0	0.31199663	32	NoCompSupport
65	Bucerotidae	BeakShapePC1	OU	0.000351015	0.039738552	NA	NA	NA	46.33473823	-85.8123336	0.003799356	0.3114045	32	NoCompSupport
66	Bucerotidae	BeakShapePC1	TDexp	0.000203602	NA	NA	-1.00E-06	NA	45.11492946	-83.37271607	2.443416891	0.091953585	32	NoCompSupport
67	Bucerotidae	BeakShapePC1	TDlin	8.03E-08	NA	NA	99.99994532	NA	46.23159126	-85.60603966	0.210093296	0.280885114	32	NoCompSupport
68	Bucerotidae	BeakShapePC1	DDexp	1.36E-05	NA	0.415781948	NA	NA	41.90289016	-76.94863747	8.867495486	0.003703375	32	NoCompSupport
69	Bucerotidae	BeakShapePC1	DDlin	2.96E-12	NA	5.33E-05	NA	NA	37.71974032	-68.58233778	17.23379518	5.65E-05	32	NoCompSupport
70	Bucerotidae	BeakShapePC1	MC	0.000446804	NA	NA	NA	-3.02E-10	32.53931655	-58.22149025	27.59464271	3.18E-07	32	NoCompSupport
92	CC3	BeakShapePC1	BM	0.000223087	NA	NA	NA	NA	40.07753721	-75.60961988	1.713285493	0.172035995	25	CompSupport_NotDifferentiable
93	CC3	BeakShapePC1	OU	0.000252075	0.011016606	NA	NA	NA	40.1471613	-73.15146546	4.171439908	0.050331268	25	CompSupport_NotDifferentiable
94	CC3	BeakShapePC1	TDexp	0.000223092	NA	NA	-1.00E-06	NA	40.07753081	-73.01220448	4.310700894	0.046945907	25	CompSupport_NotDifferentiable
95	CC3	BeakShapePC1	TDlin	0.000149386	NA	NA	0.0244127	NA	40.13332141	-73.12378568	4.199119692	0.049639487	25	CompSupport_NotDifferentiable
96	CC3	BeakShapePC1	DDexp	0.000226148	NA	-0.01050345	NA	NA	41.15511162	-75.16736609	2.15553928	0.137906626	25	CompSupport_NotDifferentiable
97	CC3	BeakShapePC1	DDlin	0.00022735	NA	-2.37E-06	NA	NA	41.15545951	-75.16806188	2.154843486	0.137954612	25	CompSupport_NotDifferentiable
98	CC3	BeakShapePC1	MC	0.000115297	NA	NA	NA	-0.047154683	42.23288126	-77.32290537	0	0.405186103	25	CompSupport_NotDifferentiable
99	CC4	BeakShapePC1	BM	0.000164709	NA	NA	NA	NA	122.3721041	-240.5506598	3.333307335	0.108721226	65	NoCompSupport
100	CC4	BeakShapePC1	OU	0.000244943	0.055867075	NA	NA	NA	125.1387049	-243.8839671	0	0.575615968	65	NoCompSupport
101	CC4	BeakShapePC1	TDexp	0.000164713	NA	NA	-1.00E-06	NA	122.3720552	-238.3506678	5.53329934	0.036190297	65	NoCompSupport
102	CC4	BeakShapePC1	TDlin	6.30E-08	NA	NA	99.99999031	NA	124.4161679	-242.4388933	1.445073861	0.279472469	65	NoCompSupport
103	CC4	BeakShapePC1	DDexp	8.70E-05	NA	0.062729589	NA	NA	108.0844447	-209.7754467	34.10852039	2.26E-08	65	NoCompSupport
104	CC4	BeakShapePC1	DDlin	4.29E-05	NA	1.49E-05	NA	NA	107.828457	-209.2634714	34.62049573	1.75E-08	65	NoCompSupport
105	CC4	BeakShapePC1	MC	0.000208085	NA	NA	NA	0	102.4317073	-198.469972	45.4139951	7.92E-11	65	NoCompSupport
106	CC5CC6b	BeakShapePC1	BM	0.000177127	NA	NA	NA	NA	47.33738609	-90.19477218	1.121905277	0.145610963	28	NoCompSupport_NotDifferentiable
107	CC5CC6b	BeakShapePC1	OU	0.000334847	0.070884645	NA	NA	NA	49.15833873	-91.31667746	0	0.255160069	28	NoCompSupport_NotDifferentiable
108	CC5CC6b	BeakShapePC1	TDexp	0.000177131	NA	NA	-1.00E-06	NA	47.33735433	-87.67470867	3.64196879	0.041301824	28	NoCompSupport_NotDifferentiable
109	CC5CC6b	BeakShapePC1	TDlin	7.29E-08	NA	NA	99.99995319	NA	48.55168729	-90.10337458	1.213302875	0.139106473	28	NoCompSupport_NotDifferentiable
110	CC5CC6b	BeakShapePC1	DDexp	4.33E-05	NA	0.1851314	NA	NA	48.83714714	-90.67429429	0.642383172	0.185063588	28	NoCompSupport_NotDifferentiable
111	CC5CC6b	BeakShapePC1	DDlin	2.55E-10	NA	2.53E-05	NA	NA	48.79874733	-90.59749466	0.719182799	0.178091893	28	NoCompSupport_NotDifferentiable
112	CC5CC6b	BeakShapePC1	MC	0.000169503	NA	NA	NA	0	47.63580265	-88.27160531	3.045072153	0.05566519	28	NoCompSupport_NotDifferentiable
113	CC5CC6c	BeakShapePC1	BM	0.000260133	NA	NA	NA	NA	47.99637871	-91.54831297	1.771170653	0.160652317	30	NoCompSupport_NotDifferentiable
114	CC5CC6c	BeakShapePC1	OU	0.000570589	0.107040211	NA	NA	NA	50.12128027	-93.31948362	0	0.389485966	30	NoCompSupport_NotDifferentiable
115	CC5CC6c	BeakShapePC1	TDexp	0.000260139	NA	NA	-1.00E-06	NA	47.99635049	-89.06962406	4.249859558	0.046520732	30	NoCompSupport_NotDifferentiable
116	CC5CC6c	BeakShapePC1	TDlin	1.23E-07	NA	NA	100	NA	49.21748194	-91.51188696	1.807596657	0.15775284	30	NoCompSupport_NotDifferentiable
117	CC5CC6c	BeakShapePC1	DDexp	2.56E-06	NA	0.443717034	NA	NA	49.28354119	-91.64400545	1.675478171	0.168525782	30	NoCompSupport_NotDifferentiable
118	CC5CC6c	BeakShapePC1	DDlin	3.82E-12	NA	3.33E-05	NA	NA	48.22002351	-89.5169701	3.802513522	0.058181712	30	NoCompSupport_NotDifferentiable
119	CC5CC6c	BeakShapePC1	MC	0.000275984	NA	NA	NA	-8.18E-09	47.0945901	-87.26610327	6.053380351	0.018880651	30	NoCompSupport_NotDifferentiable
120	Charadrii	BeakShapePC1	BM	0.000286062	NA	NA	NA	NA	78.99066986	-153.7813397	0	0.435083959	63	NoCompSupport
121	Charadrii	BeakShapePC1	OU	0.000331705	0.007723042	NA	NA	NA	79.41215293	-152.4175262	1.363813526	0.220001036	63	NoCompSupport
122	Charadrii	BeakShapePC1	TDexp	0.000286076	NA	NA	-1.00E-06	NA	78.99061505	-151.5744504	2.206889276	0.144328851	63	NoCompSupport
123	Charadrii	BeakShapePC1	TDlin	0.00014143	NA	NA	0.021076261	NA	79.31510377	-152.2234279	1.557911853	0.199653446	63	NoCompSupport
124	Charadrii	BeakShapePC1	DDexp	0.000104822	NA	0.048174333	NA	NA	73.65392195	-140.9010642	12.88027549	0.000694475	63	NoCompSupport
125	Charadrii	BeakShapePC1	DDlin	8.38E-05	NA	1.34E-05	NA	NA	72.58137447	-138.7559693	15.02537045	0.000237605	63	NoCompSupport
126	Charadrii	BeakShapePC1	MC	0.000426896	NA	NA	NA	-4.57E-10	66.64523852	-126.8836974	26.89764235	6.28E-07	63	NoCompSupport
134	Columbidae	BeakShapePC1	BM	0.000228294	NA	NA	NA	NA	191.2306912	-378.3661443	18.97230148	7.49E-05	129	NoCompSupport
135	Columbidae	BeakShapePC1	OU	0.000413529	0.059564488	NA	NA	NA	201.7652229	-397.3384458	0	0.987232536	129	NoCompSupport
136	Columbidae	BeakShapePC1	TDexp	0.000228301	NA	NA	-1.00E-06	NA	191.2304884	-376.2689767	21.06946911	2.63E-05	129	NoCompSupport
137	Columbidae	BeakShapePC1	TDlin	7.52E-08	NA	NA	99.99998622	NA	197.40926	-388.6265201	8.711925748	0.012666272	129	NoCompSupport
138	Columbidae	BeakShapePC1	DDexp	9.31E-05	NA	0.038818511	NA	NA	182.1295773	-358.0671545	39.27129132	2.93E-09	129	NoCompSupport
139	Columbidae	BeakShapePC1	DDlin	1.24E-10	NA	1.11E-05	NA	NA	182.7133782	-359.2347565	38.10368933	5.25E-09	129	NoCompSupport
140	Columbidae	BeakShapePC1	MC	0.00024138	NA	NA	NA	0	175.1598084	-344.1276169	53.21082896	2.75E-12	129	NoCompSupport
141	Cotingidae	BeakShapePC1	BM	0.000156661	NA	NA	NA	NA	58.55893512	-112.7428702	2.001085394	0.147930929	35	CompSupport
142	Cotingidae	BeakShapePC1	OU	0.00024322	0.035677978	NA	NA	NA	58.99432183	-111.2144501	3.529505516	0.068891679	35	CompSupport
143	Cotingidae	BeakShapePC1	TDexp	0.000156664	NA	NA	-1.00E-06	NA	58.55892166	-110.3436498	4.400305856	0.044573309	35	CompSupport
144	Cotingidae	BeakShapePC1	TDlin	9.21E-08	NA	NA	99.99974088	NA	59.33466598	-111.8951384	2.848817218	0.096822514	35	CompSupport
145	Cotingidae	BeakShapePC1	DDexp	2.01E-05	NA	0.129663983	NA	NA	60.75907459	-114.7439556	0	0.402336243	35	CompSupport
146	Cotingidae	BeakShapePC1	DDlin	1.89E-11	NA	1.19E-05	NA	NA	60.20999722	-113.6458009	1.098154746	0.232342085	35	CompSupport
147	Cotingidae	BeakShapePC1	MC	0.00017407	NA	NA	NA	-7.11E-09	56.72233747	-106.6704814	8.073474246	0.00710324	35	CompSupport
148	Cracidae	BeakShapePC1	BM	0.000682128	NA	NA	NA	NA	55.09088203	-105.8288229	3.71618885	0.063549104	37	CompSupport_NotDifferentiable
149	Cracidae	BeakShapePC1	OU	0.001053295	0.135113103	NA	NA	NA	57.41385731	-108.1004419	1.444569846	0.197872405	37	CompSupport_NotDifferentiable
150	Cracidae	BeakShapePC1	TDexp	0.000682135	NA	NA	-1.00E-06	NA	55.09086434	-103.4544559	6.09055579	0.019387518	37	CompSupport_NotDifferentiable
151	Cracidae	BeakShapePC1	TDlin	6.23E-07	NA	NA	99.99987572	NA	56.49134736	-106.255422	3.289589754	0.078658245	37	CompSupport_NotDifferentiable
152	Cracidae	BeakShapePC1	DDexp	0.000236964	NA	0.101549168	NA	NA	57.41034107	-108.0934094	1.451602332	0.19717786	37	CompSupport_NotDifferentiable
153	Cracidae	BeakShapePC1	DDlin	1.08E-08	NA	7.31E-05	NA	NA	58.13614223	-109.5450117	0	0.40744556	37	CompSupport_NotDifferentiable
154	Cracidae	BeakShapePC1	MC	0.000659579	NA	NA	NA	-1.13E-09	55.70723146	-104.6871902	4.857821554	0.035909309	37	CompSupport_NotDifferentiable
155	EurylaimidaePittidae	BeakShapePC1	BM	0.000337301	NA	NA	NA	NA	56.49404035	-108.6953978	3.499103314	0.08332678	44	NoCompSupport
156	EurylaimidaePittidae	BeakShapePC1	OU	0.000337301	7.71E-218	NA	NA	NA	56.49404035	-106.3880807	5.806420387	0.026287971	44	NoCompSupport
157	EurylaimidaePittidae	BeakShapePC1	TDexp	0.002759628	NA	NA	-0.066644335	NA	59.39725054	-112.1945011	0	0.479297576	44	NoCompSupport
158	EurylaimidaePittidae	BeakShapePC1	TDlin	0.001151795	NA	NA	-0.020923273	NA	59.2437354	-111.8874708	0.30703028	0.411087673	44	NoCompSupport
159	EurylaimidaePittidae	BeakShapePC1	DDexp	0.001538846	NA	-0.040852601	NA	NA	36.95313476	-67.30626952	44.88823157	8.58E-11	44	NoCompSupport
160	EurylaimidaePittidae	BeakShapePC1	DDlin	0.001581738	NA	-4.35E-05	NA	NA	37.45457387	-68.30914774	43.88535335	1.42E-10	44	NoCompSupport
161	EurylaimidaePittidae	BeakShapePC1	MC	0.000788612	NA	NA	NA	-0.006820532	36.11267511	-65.62535023	46.56915086	3.70E-11	44	NoCompSupport
162	Furnaridae	BeakShapePC1	BM	0.000461934	NA	NA	NA	NA	287.9332847	-571.7995303	2.861687846	0.109578536	182	NoCompSupport
163	Furnaridae	BeakShapePC1	OU	0.000587112	0.047118242	NA	NA	NA	290.3980248	-574.6612182	0	0.458282334	182	NoCompSupport
164	Furnaridae	BeakShapePC1	TDexp	0.000461942	NA	NA	-1.00E-06	NA	287.933232	-569.7316326	4.929585531	0.038966125	182	NoCompSupport
165	Furnaridae	BeakShapePC1	TDlin	2.70E-07	NA	NA	99.99998564	NA	290.2447891	-574.3547467	0.306471423	0.393173005	182	NoCompSupport
166	Furnaridae	BeakShapePC1	DDexp	0.000226024	NA	0.021431819	NA	NA	265.8742692	-525.613707	49.04751121	1.02E-11	182	NoCompSupport
167	Furnaridae	BeakShapePC1	DDlin	8.49E-05	NA	1.23E-05	NA	NA	266.9308368	-527.7268422	46.93437601	2.95E-11	182	NoCompSupport
168	Furnaridae	BeakShapePC1	MC	0.000617626	NA	NA	NA	-1.10E-08	261.5035935	-516.8723556	57.78886259	1.30E-13	182	NoCompSupport
176	Lari	BeakShapePC1	BM	0.000776495	NA	NA	NA	NA	177.8839504	-351.6687273	0	0.473081656	124	NoCompSupport
177	Lari	BeakShapePC1	OU	0.000807981	0.006391015	NA	NA	NA	177.9817064	-349.7634128	1.905314571	0.182474552	124	NoCompSupport
178	Lari	BeakShapePC1	TDexp	0.000776512	NA	NA	-1.00E-06	NA	177.8839352	-349.5678704	2.100856916	0.165478214	124	NoCompSupport
179	Lari	BeakShapePC1	TDlin	0.000611235	NA	NA	0.012386081	NA	177.9622892	-349.7245783	1.944149044	0.178965578	124	NoCompSupport
180	Lari	BeakShapePC1	DDexp	0.000474335	NA	0.041204191	NA	NA	140.8407056	-275.4814112	76.18731619	1.35E-17	124	NoCompSupport
181	Lari	BeakShapePC1	DDlin	0.000310927	NA	4.81E-05	NA	NA	140.1181893	-274.0363787	77.63234868	6.57E-18	124	NoCompSupport
182	Lari	BeakShapePC1	MC	0.001612362	NA	NA	NA	-6.42E-09	132.5838848	-258.9677696	92.70095777	3.51E-21	124	NoCompSupport
183	M1	BeakShapePC1	BM	0.000221232	NA	NA	NA	NA	138.4632145	-272.7818506	8.164127529	0.009729769	86	CompSupport
184	M1	BeakShapePC1	OU	0.000311541	0.038995796	NA	NA	NA	141.1816274	-276.0705719	4.875406297	0.050377809	86	CompSupport
185	M1	BeakShapePC1	TDexp	0.000221238	NA	NA	-1.00E-06	NA	138.4631438	-270.6336048	10.31237341	0.003323662	86	CompSupport
186	M1	BeakShapePC1	TDlin	7.97E-08	NA	NA	99.99995828	NA	140.3707105	-274.4487382	6.49724001	0.022390437	86	CompSupport
187	M1	BeakShapePC1	DDexp	5.65E-05	NA	0.046295803	NA	NA	143.6193305	-280.9459782	0	0.576660633	86	CompSupport
188	M1	BeakShapePC1	DDlin	3.85E-05	NA	7.13E-06	NA	NA	143.081461	-279.8702391	1.075739058	0.33676468	86	CompSupport
189	M1	BeakShapePC1	MC	0.000251916	NA	NA	NA	0	136.9784009	-267.6641188	13.28185937	0.000753011	86	CompSupport
190	M4	BeakShapePC1	BM	0.000357186	NA	NA	NA	NA	201.5559057	-399.0165733	0.313121883	0.29561288	129	NoCompSupport
191	M4	BeakShapePC1	OU	0.000428454	0.026019822	NA	NA	NA	202.7608476	-399.3296952	0	0.345713952	129	NoCompSupport
192	M4	BeakShapePC1	TDexp	0.000357193	NA	NA	-1.00E-06	NA	201.5558599	-396.9197198	2.409975424	0.103608979	129	NoCompSupport
193	M4	BeakShapePC1	TDlin	0.000117557	NA	NA	0.099478173	NA	202.4567511	-398.7215023	0.608192933	0.25506419	129	NoCompSupport
194	M4	BeakShapePC1	DDexp	0.000173429	NA	0.055318735	NA	NA	151.3539261	-296.5158523	102.8138429	1.63E-23	129	NoCompSupport
195	M4	BeakShapePC1	DDlin	1.23E-11	NA	3.26E-05	NA	NA	153.2918743	-300.3917485	98.93794664	1.13E-22	129	NoCompSupport
196	M4	BeakShapePC1	MC	0.000853463	NA	NA	NA	-3.59E-09	145.3693562	-284.5467124	114.7829828	4.11E-26	129	NoCompSupport
197	M5	BeakShapePC1	BM	0.000217422	NA	NA	NA	NA	217.2710764	-430.4445919	2.893263673	0.138755544	126	NoCompSupport
198	M5	BeakShapePC1	OU	0.000282291	0.03549134	NA	NA	NA	219.7672884	-433.3378556	0	0.589541753	126	NoCompSupport
199	M5	BeakShapePC1	TDexp	0.000217426	NA	NA	-1.00E-06	NA	217.271006	-428.3452907	4.992564819	0.048572772	126	NoCompSupport
200	M5	BeakShapePC1	TDlin	7.97E-05	NA	NA	0.098699799	NA	218.7956971	-431.394673	1.943182585	0.223129931	126	NoCompSupport
201	M5	BeakShapePC1	DDexp	1.34E-05	NA	0.111425486	NA	NA	197.4491845	-388.7016476	44.6362079	1.20E-10	126	NoCompSupport
202	M5	BeakShapePC1	DDlin	1.10E-12	NA	1.39E-05	NA	NA	193.3719753	-380.5472292	52.79062634	2.03E-12	126	NoCompSupport
203	M5	BeakShapePC1	MC	0.000331731	NA	NA	NA	0	181.2468582	-356.2969951	77.04086046	1.10E-17	126	NoCompSupport
211	Meropidae	BeakShapePC1	BM	5.41E-05	NA	NA	NA	NA	54.32930584	-104.0586117	0	0.425903715	23	NoCompSupport
212	Meropidae	BeakShapePC1	OU	7.95E-05	0.044609705	NA	NA	NA	55.06753838	-102.8719189	1.18669281	0.235301317	23	NoCompSupport
213	Meropidae	BeakShapePC1	TDexp	5.41E-05	NA	NA	-1.00E-06	NA	54.32928549	-101.3954131	2.663198596	0.112461844	23	NoCompSupport
214	Meropidae	BeakShapePC1	TDlin	1.33E-08	NA	NA	99.99998439	NA	54.81643173	-102.3697056	1.688906114	0.183050165	23	NoCompSupport
215	Meropidae	BeakShapePC1	DDexp	1.89E-08	NA	1.073354798	NA	NA	53.3738735	-99.48458911	4.574022575	0.043258858	23	NoCompSupport
216	Meropidae	BeakShapePC1	DDlin	4.09E-05	NA	1.43E-05	NA	NA	45.80689521	-84.35063252	19.70797916	2.24E-05	23	NoCompSupport
217	Meropidae	BeakShapePC1	MC	0.000141719	NA	NA	NA	-1.79E-09	43.24398952	-79.22482115	24.83379054	1.72E-06	23	NoCompSupport
218	Musophagidae	BeakShapePC1	BM	2.97E-05	NA	NA	NA	NA	44.91161102	-85.19164309	0	0.545147426	22	NoCompSupport
219	Musophagidae	BeakShapePC1	OU	3.01E-05	0.00039629	NA	NA	NA	44.9119334	-82.49053347	2.701109619	0.141245774	22	NoCompSupport
220	Musophagidae	BeakShapePC1	TDexp	2.97E-05	NA	NA	-1.00E-06	NA	44.9116102	-82.48988707	2.701756016	0.141200131	22	NoCompSupport
221	Musophagidae	BeakShapePC1	TDlin	2.81E-05	NA	NA	0.001199674	NA	44.91207687	-82.49082042	2.700822674	0.141266041	22	NoCompSupport
222	Musophagidae	BeakShapePC1	DDexp	2.54E-05	NA	0.042046965	NA	NA	42.31879385	-77.30425437	7.887388725	0.010563048	22	NoCompSupport
223	Musophagidae	BeakShapePC1	DDlin	1.84E-05	NA	2.19E-06	NA	NA	42.33418266	-77.33503198	7.856611106	0.010726858	22	NoCompSupport
224	Musophagidae	BeakShapePC1	MC	3.78E-05	NA	NA	NA	-6.46E-08	42.24897658	-77.16461983	8.027023256	0.009850721	22	NoCompSupport
225	Otididae	BeakShapePC1	BM	0.000873977	NA	NA	NA	NA	18.66770474	-32.7639809	26.40786582	1.25E-06	24	CompSupport_NotDifferentiable
226	Otididae	BeakShapePC1	OU	0.012536333	1.589592264	NA	NA	NA	32.42928777	-57.65857554	1.513271187	0.31937299	24	CompSupport_NotDifferentiable
227	Otididae	BeakShapePC1	TDexp	0.000874007	NA	NA	-1.00E-06	NA	18.66761265	-30.1352253	29.03662143	3.37E-07	24	CompSupport_NotDifferentiable
228	Otididae	BeakShapePC1	TDlin	2.61E-07	NA	NA	99.99980192	NA	22.1782856	-37.15657121	22.01527552	1.13E-05	24	CompSupport_NotDifferentiable
229	Otididae	BeakShapePC1	DDexp	9.98E-167	NA	16.49925698	NA	NA	33.18592336	-59.17184673	0	0.680613952	24	CompSupport_NotDifferentiable
230	Otididae	BeakShapePC1	DDlin	0.000287052	NA	5.50E-05	NA	NA	18.02350372	-28.84700744	30.32483929	1.77E-07	24	CompSupport_NotDifferentiable
231	Otididae	BeakShapePC1	MC	0.001193957	NA	NA	NA	-1.81E-08	14.92116611	-22.64233223	36.5295145	7.95E-09	24	CompSupport_NotDifferentiable
232	P10	BeakShapePC1	BM	0.00119552	NA	NA	NA	NA	121.9505777	-239.7985912	0.229991196	0.325122146	120	NoCompSupport
233	P10	BeakShapePC1	OU	0.001407501	0.022814917	NA	NA	NA	122.4997649	-238.7926332	1.235949202	0.196609975	120	NoCompSupport
234	P10	BeakShapePC1	TDexp	0.001195547	NA	NA	-1.00E-06	NA	121.9505536	-237.6942105	2.334371858	0.113523585	120	NoCompSupport
235	P10	BeakShapePC1	TDlin	5.43E-07	NA	NA	99.99982455	NA	123.1177395	-240.0285824	0	0.364744294	120	NoCompSupport
236	P10	BeakShapePC1	DDexp	0.00103027	NA	0.043818907	NA	NA	68.42669233	-130.6464881	109.3820943	6.46E-25	120	NoCompSupport
237	P10	BeakShapePC1	DDlin	4.03E-11	NA	0.000135073	NA	NA	71.50092937	-136.7949622	103.2336202	1.40E-23	120	NoCompSupport
238	P10	BeakShapePC1	MC	0.001877868	NA	NA	NA	0	54.73293696	-103.2589774	136.769605	7.29E-31	120	NoCompSupport
239	P12	BeakShapePC1	BM	0.000323368	NA	NA	NA	NA	58.53235636	-112.7489232	0	0.503691739	41	NoCompSupport
240	P12	BeakShapePC1	OU	0.000323368	4.01E-216	NA	NA	NA	58.53235636	-110.4160641	2.332859175	0.156888422	41	NoCompSupport
241	P12	BeakShapePC1	TDexp	0.000372436	NA	NA	-0.011677948	NA	58.54638412	-110.4441196	2.304803646	0.159104724	41	NoCompSupport
242	P12	BeakShapePC1	TDlin	0.000370319	NA	NA	-0.010396074	NA	58.54637675	-110.4441049	2.304818386	0.159103552	41	NoCompSupport
243	P12	BeakShapePC1	DDexp	0.000290906	NA	0.031078935	NA	NA	55.44371619	-104.2387837	8.510139508	0.007148444	41	NoCompSupport
244	P12	BeakShapePC1	DDlin	0.00027779	NA	1.21E-05	NA	NA	55.4473175	-104.2459864	8.502936891	0.007174234	41	NoCompSupport
245	P12	BeakShapePC1	MC	0.000362564	NA	NA	NA	-0.004583834	55.40673068	-104.1648127	8.584110536	0.006888885	41	NoCompSupport
246	P13P14P16	BeakShapePC1	BM	0.000783593	NA	NA	NA	NA	193.4431761	-382.8018451	0.852426321	0.243375144	145	NoCompSupport
247	P13P14P16	BeakShapePC1	OU	0.000783593	9.98E-17	NA	NA	NA	193.4431761	-380.7161393	2.938132045	0.085777025	145	NoCompSupport
248	P13P14P16	BeakShapePC1	TDexp	0.001581443	NA	NA	-0.07438485	NA	194.9122421	-383.6542714	0	0.372716179	145	NoCompSupport
249	P13P14P16	BeakShapePC1	TDlin	0.001291495	NA	NA	-0.040346757	NA	194.68896	-383.2077073	0.446564073	0.298131653	145	NoCompSupport
250	P13P14P16	BeakShapePC1	DDexp	0.000382688	NA	0.054891087	NA	NA	129.0444617	-251.9187106	131.7355608	9.23E-30	145	NoCompSupport
251	P13P14P16	BeakShapePC1	DDlin	0.000410423	NA	6.16E-05	NA	NA	123.5235072	-240.8768016	142.7774698	3.70E-32	145	NoCompSupport
252	P13P14P16	BeakShapePC1	MC	0.002425726	NA	NA	NA	0	113.7137607	-221.2573086	162.3969628	2.03E-36	145	NoCompSupport
253	P17P18	BeakShapePC1	BM	0.001844688	NA	NA	NA	NA	111.4650544	-218.8309353	53.45159053	2.47E-12	124	NoCompSupport
254	P17P18	BeakShapePC1	OU	0.03375922	2.718281828	NA	NA	NA	139.2412629	-272.2825259	0	0.999999994	124	NoCompSupport
255	P17P18	BeakShapePC1	TDexp	0.001844712	NA	NA	-1.00E-06	NA	111.4649423	-216.7298846	55.55264127	8.65E-13	124	NoCompSupport
256	P17P18	BeakShapePC1	TDlin	1.50E-06	NA	NA	99.99998334	NA	120.1022842	-234.0045684	38.27795749	4.88E-09	124	NoCompSupport
257	P17P18	BeakShapePC1	DDexp	0.000164663	NA	0.075563064	NA	NA	118.8175174	-231.4350349	40.847491	1.35E-09	124	NoCompSupport
258	P17P18	BeakShapePC1	DDlin	8.44E-10	NA	8.09E-05	NA	NA	106.0207532	-205.8415065	66.44101939	3.74E-15	124	NoCompSupport
259	P17P18	BeakShapePC1	MC	0.002914613	NA	NA	NA	-2.95E-08	83.09868926	-159.9973785	112.2851474	4.15E-25	124	NoCompSupport
267	P20a	BeakShapePC1	BM	0.00037664	NA	NA	NA	NA	164.7205872	-325.312142	0	0.474447379	96	NoCompSupport
268	P20a	BeakShapePC1	OU	0.000402721	0.011974897	NA	NA	NA	164.8399076	-323.4189457	1.893196382	0.18411352	96	NoCompSupport
269	P20a	BeakShapePC1	TDexp	0.000376646	NA	NA	-1.00E-06	NA	164.7205771	-323.1802847	2.131857356	0.163403408	96	NoCompSupport
270	P20a	BeakShapePC1	TDlin	0.000285644	NA	NA	0.021682092	NA	164.8063391	-323.3518087	1.960333324	0.178035693	96	NoCompSupport
271	P20a	BeakShapePC1	DDexp	0.000284743	NA	0.04159762	NA	NA	128.8591092	-251.4573489	73.85479312	4.35E-17	96	NoCompSupport
272	P20a	BeakShapePC1	DDlin	0.00014513	NA	3.02E-05	NA	NA	127.7628835	-249.2648975	76.04724459	1.45E-17	96	NoCompSupport
273	P20a	BeakShapePC1	MC	0.000539569	NA	NA	NA	0	114.072158	-221.8834465	103.4286956	1.65E-23	96	NoCompSupport
274	P20b	BeakShapePC1	BM	0.000295704	NA	NA	NA	NA	201.4288727	-398.7560505	14.21194193	0.000773702	121	NoCompSupport
275	P20b	BeakShapePC1	OU	0.000583286	0.128721762	NA	NA	NA	209.5865603	-412.9679924	0	0.94331663	121	NoCompSupport
276	P20b	BeakShapePC1	TDexp	0.000295707	NA	NA	-1.00E-06	NA	201.4288042	-396.6524803	16.31551215	0.000270265	121	NoCompSupport
277	P20b	BeakShapePC1	TDlin	2.46E-07	NA	NA	99.99997353	NA	206.7560499	-407.3069716	5.661020826	0.0556394	121	NoCompSupport
278	P20b	BeakShapePC1	DDexp	0.000186741	NA	0.024812753	NA	NA	188.5381229	-370.8711177	42.09687475	6.81E-10	121	NoCompSupport
279	P20b	BeakShapePC1	DDlin	7.41E-10	NA	1.50E-05	NA	NA	190.1898682	-374.1746081	38.79338428	3.55E-09	121	NoCompSupport
280	P20b	BeakShapePC1	MC	0.000373298	NA	NA	NA	-2.90E-08	187.3279258	-368.4507235	44.51726893	2.03E-10	121	NoCompSupport
281	P21	BeakShapePC1	BM	0.000498489	NA	NA	NA	NA	139.009986	-273.882041	1.50571224	0.217034235	90	NoCompSupport
282	P21	BeakShapePC1	OU	0.000752323	0.086520539	NA	NA	NA	140.8334115	-275.3877532	0	0.460775633	90	NoCompSupport
283	P21	BeakShapePC1	TDexp	0.000498495	NA	NA	-1.00E-06	NA	139.0099614	-271.740853	3.646900202	0.074400386	90	NoCompSupport
284	P21	BeakShapePC1	TDlin	4.61E-05	NA	NA	0.858693487	NA	140.2130809	-274.1470919	1.240661279	0.247789746	90	NoCompSupport
285	P21	BeakShapePC1	DDexp	0.000164808	NA	0.102855822	NA	NA	99.26997359	-192.2608774	83.12687581	4.10E-19	90	NoCompSupport
286	P21	BeakShapePC1	DDlin	3.69E-11	NA	7.19E-05	NA	NA	100.660653	-195.0422362	80.34551699	1.65E-18	90	NoCompSupport
287	P21	BeakShapePC1	MC	0.001458759	NA	NA	NA	-5.96E-09	90.69297445	-175.1068791	100.2808741	7.72E-23	90	NoCompSupport
288	P6	BeakShapePC1	BM	0.000752852	NA	NA	NA	NA	55.58865147	-106.8615135	10.98847106	0.00388052	41	NoCompSupport
289	P6	BeakShapePC1	OU	0.001525004	0.214721575	NA	NA	NA	62.24931659	-117.8499845	0	0.944074246	41	NoCompSupport
290	P6	BeakShapePC1	TDexp	0.000752865	NA	NA	-1.00E-06	NA	55.58861033	-104.528572	13.32141252	0.001208643	41	NoCompSupport
291	P6	BeakShapePC1	TDlin	4.36E-07	NA	NA	99.99995472	NA	58.31477292	-109.9808972	7.869087348	0.018461014	41	NoCompSupport
292	P6	BeakShapePC1	DDexp	3.90E-05	NA	0.322445968	NA	NA	58.54526312	-110.4418776	7.408106939	0.023246425	41	NoCompSupport
293	P6	BeakShapePC1	DDlin	1.21E-10	NA	9.72E-05	NA	NA	57.57949692	-108.5103452	9.339639343	0.008849714	41	NoCompSupport
294	P6	BeakShapePC1	MC	0.000807131	NA	NA	NA	-3.49E-10	54.12413702	-101.5996254	16.25035914	0.000279438	41	NoCompSupport
302	P9	BeakShapePC1	BM	0.000140971	NA	NA	NA	NA	54.95861485	-105.4556912	0.484110364	0.282332103	29	NoCompSupport
303	P9	BeakShapePC1	OU	0.00024132	0.07420449	NA	NA	NA	56.4499008	-105.9398016	0	0.359652839	29	NoCompSupport
304	P9	BeakShapePC1	TDexp	0.000140973	NA	NA	-1.00E-06	NA	54.95859377	-102.9571875	2.982614062	0.080950042	29	NoCompSupport
305	P9	BeakShapePC1	TDlin	8.09E-08	NA	NA	99.99996142	NA	56.11755992	-105.2751198	0.664681769	0.257958403	29	NoCompSupport
306	P9	BeakShapePC1	DDexp	1.35E-05	NA	0.113268634	NA	NA	52.93814483	-98.91628966	7.023511944	0.010733646	29	NoCompSupport
307	P9	BeakShapePC1	DDlin	2.31E-11	NA	8.95E-06	NA	NA	52.54278447	-98.12556894	7.814232659	0.007228438	29	NoCompSupport
308	P9	BeakShapePC1	MC	0.000197349	NA	NA	NA	0	50.69975575	-94.4395115	11.5002901	0.00114453	29	NoCompSupport
309	Paleognathae	BeakShapePC1	BM	0.000174295	NA	NA	NA	NA	28.73410451	-52.94646988	0	0.328159979	26	NoCompSupport
310	Paleognathae	BeakShapePC1	OU	0.000341577	0.020177551	NA	NA	NA	29.7840411	-52.47717311	0.469296772	0.25952495	26	NoCompSupport
311	Paleognathae	BeakShapePC1	TDexp	0.000174307	NA	NA	-1.00E-06	NA	28.73404896	-50.37718883	2.56928105	0.090818291	26	NoCompSupport
312	Paleognathae	BeakShapePC1	TDlin	2.65E-08	NA	NA	99.99998676	NA	29.99817578	-52.90544248	0.041027403	0.32149678	26	NoCompSupport
313	Paleognathae	BeakShapePC1	DDexp	3.39E-09	NA	1.187912611	NA	NA	10.73450592	-14.37810275	38.56836713	1.38E-09	26	NoCompSupport
314	Paleognathae	BeakShapePC1	DDlin	0.000402587	NA	0.000191724	NA	NA	-1.758656852	10.60822279	63.55469268	5.19E-15	26	NoCompSupport
315	Paleognathae	BeakShapePC1	MC	0.002428471	NA	NA	NA	-7.64E-09	-5.508243006	18.1073951	71.05386498	1.22E-16	26	NoCompSupport
316	Petroicidae	BeakShapePC1	BM	0.000155697	NA	NA	NA	NA	39.47080412	-74.44160823	2.274024688	0.150424748	27	NoCompSupport
317	Petroicidae	BeakShapePC1	OU	0.000340337	0.055152868	NA	NA	NA	41.87955559	-76.71563292	0	0.468940217	27	NoCompSupport
318	Petroicidae	BeakShapePC1	TDexp	0.000155703	NA	NA	-1.00E-06	NA	39.47074756	-71.89801685	4.817616068	0.042168237	27	NoCompSupport
319	Petroicidae	BeakShapePC1	TDlin	4.87E-08	NA	NA	99.99988351	NA	41.08239012	-75.12130198	1.594330942	0.211306528	27	NoCompSupport
320	Petroicidae	BeakShapePC1	DDexp	0.000142389	NA	0.008754255	NA	NA	39.47686397	-71.91024969	4.805383233	0.042426946	27	NoCompSupport
321	Petroicidae	BeakShapePC1	DDlin	0.000131886	NA	2.39E-06	NA	NA	39.48421525	-71.92495224	4.790680679	0.042739987	27	NoCompSupport
322	Petroicidae	BeakShapePC1	MC	0.000155754	NA	NA	NA	-3.19E-09	39.46659125	-71.88970424	4.825928686	0.041993336	27	NoCompSupport
330	Phasianidae	BeakShapePC1	BM	0.000231306	NA	NA	NA	NA	219.0435786	-433.9871572	10.43873051	0.004818838	123	NoCompSupport
331	Phasianidae	BeakShapePC1	OU	0.000341911	0.06259264	NA	NA	NA	225.3137842	-444.4258877	0	0.890602433	123	NoCompSupport
332	Phasianidae	BeakShapePC1	TDexp	0.000231311	NA	NA	-1.00E-06	NA	219.043473	-431.8852654	12.54062235	0.001684699	123	NoCompSupport
333	Phasianidae	BeakShapePC1	TDlin	9.79E-08	NA	NA	99.99974797	NA	223.1548928	-440.1081049	4.317782824	0.102822758	123	NoCompSupport
334	Phasianidae	BeakShapePC1	DDexp	1.84E-05	NA	0.058965993	NA	NA	215.8389819	-425.4762831	18.94960467	6.84E-05	123	NoCompSupport
335	Phasianidae	BeakShapePC1	DDlin	5.00E-10	NA	7.05E-06	NA	NA	212.6814303	-419.1611798	25.26470791	2.91E-06	123	NoCompSupport
336	Phasianidae	BeakShapePC1	MC	0.000245653	NA	NA	NA	0	198.2922399	-390.382799	54.04308869	1.64E-12	123	NoCompSupport
337	Picidae	BeakShapePC1	BM	0.000263444	NA	NA	NA	NA	235.4837366	-466.8772476	13.64378786	0.001065782	136	NoCompSupport
338	Picidae	BeakShapePC1	OU	0.0004095	0.080293965	NA	NA	NA	243.3514268	-480.5210355	0	0.978091294	136	NoCompSupport
339	Picidae	BeakShapePC1	TDexp	0.00026345	NA	NA	-1.00E-06	NA	235.4836309	-464.7854437	15.73559181	0.000374489	136	NoCompSupport
340	Picidae	BeakShapePC1	TDlin	1.07E-07	NA	NA	99.99989917	NA	239.4847062	-472.7875943	7.733441194	0.020468404	136	NoCompSupport
341	Picidae	BeakShapePC1	DDexp	7.81E-05	NA	0.033440883	NA	NA	225.9929076	-445.8039969	34.71703854	2.83E-08	136	NoCompSupport
342	Picidae	BeakShapePC1	DDlin	5.99E-05	NA	7.51E-06	NA	NA	223.4344376	-440.6870571	39.83397838	2.19E-09	136	NoCompSupport
343	Picidae	BeakShapePC1	MC	0.000202337	NA	NA	NA	0	196.9360434	-387.6902686	92.83076692	6.80E-21	136	NoCompSupport
344	Pipridae	BeakShapePC1	BM	0.000284801	NA	NA	NA	NA	72.38361855	-140.4514476	2.765700382	0.145815252	41	NoCompSupport
345	Pipridae	BeakShapePC1	OU	0.000424073	0.085483648	NA	NA	NA	74.93289833	-143.217148	0	0.581255614	41	NoCompSupport
346	Pipridae	BeakShapePC1	TDexp	0.000284805	NA	NA	-1.00E-06	NA	72.3835882	-138.1185278	5.098620258	0.045416728	41	NoCompSupport
347	Pipridae	BeakShapePC1	TDlin	2.07E-07	NA	NA	99.99983782	NA	73.99326433	-141.33788	1.879268007	0.227137739	41	NoCompSupport
348	Pipridae	BeakShapePC1	DDexp	5.78E-05	NA	0.122173503	NA	NA	67.18567464	-127.7227006	15.4944474	0.000251068	41	NoCompSupport
349	Pipridae	BeakShapePC1	DDlin	3.27E-11	NA	3.07E-05	NA	NA	66.47621853	-126.3037884	16.91335961	0.000123503	41	NoCompSupport
350	Pipridae	BeakShapePC1	MC	0.000330925	NA	NA	NA	0	59.33017587	-112.0117031	31.20544493	9.73E-08	41	NoCompSupport
358	Procellariidae	BeakShapePC1	BM	0.000201578	NA	NA	NA	NA	149.6350678	-295.1397008	7.578438397	0.018619654	95	NoCompSupport
359	Procellariidae	BeakShapePC1	OU	0.00027766	0.028046642	NA	NA	NA	154.4909377	-302.7181392	0	0.823395681	95	NoCompSupport
360	Procellariidae	BeakShapePC1	TDexp	0.00020159	NA	NA	-1.00E-06	NA	149.6348946	-293.006053	9.712086199	0.006407017	95	NoCompSupport
361	Procellariidae	BeakShapePC1	TDlin	3.71E-08	NA	NA	99.99993893	NA	152.7985987	-299.3334611	3.384678056	0.15157762	95	NoCompSupport
362	Procellariidae	BeakShapePC1	DDexp	5.96E-05	NA	0.048238522	NA	NA	136.9099479	-267.5561595	35.16197966	1.91E-08	95	NoCompSupport
363	Procellariidae	BeakShapePC1	DDlin	2.87E-05	NA	9.09E-06	NA	NA	136.2028961	-266.142056	36.57608318	9.40E-09	95	NoCompSupport
364	Procellariidae	BeakShapePC1	MC	0.000224983	NA	NA	NA	0	126.8687373	-247.4737383	55.24440086	8.31E-13	95	NoCompSupport
365	Psittacidae1	BeakShapePC1	BM	0.000311244	NA	NA	NA	NA	165.5978874	-327.0836252	9.325253828	0.008354796	110	NoCompSupport
366	Psittacidae1	BeakShapePC1	OU	0.000524631	0.062829092	NA	NA	NA	171.3176471	-336.408879	0	0.88488939	110	NoCompSupport
367	Psittacidae1	BeakShapePC1	TDexp	0.000311253	NA	NA	-1.00E-06	NA	165.597778	-324.969141	11.43973806	0.002902562	110	NoCompSupport
368	Psittacidae1	BeakShapePC1	TDlin	1.10E-07	NA	NA	99.99999329	NA	169.1751628	-332.1239106	4.284968436	0.103853207	110	NoCompSupport
369	Psittacidae1	BeakShapePC1	DDexp	2.42E-05	NA	0.124357826	NA	NA	154.5321385	-302.8378619	33.57101708	4.54E-08	110	NoCompSupport
370	Psittacidae1	BeakShapePC1	DDlin	4.29E-12	NA	2.48E-05	NA	NA	144.9307168	-283.6350185	52.7738605	3.07E-12	110	NoCompSupport
371	Psittacidae1	BeakShapePC1	MC	0.000287821	NA	NA	NA	0	107.4083912	-208.5903672	127.8185118	1.55E-28	110	NoCompSupport
372	Psittacidae2	BeakShapePC1	BM	0.000309306	NA	NA	NA	NA	181.5555188	-359.0048429	8.791426317	0.010950963	116	NoCompSupport
373	Psittacidae2	BeakShapePC1	OU	0.000526477	0.073054487	NA	NA	NA	187.0052774	-367.7962692	0	0.888149935	116	NoCompSupport
374	Psittacidae2	BeakShapePC1	TDexp	0.000309316	NA	NA	-1.00E-06	NA	181.5554298	-356.896574	10.89969519	0.003816344	116	NoCompSupport
375	Psittacidae2	BeakShapePC1	TDlin	9.97E-08	NA	NA	100	NA	184.7916976	-363.3691095	4.427159691	0.097082461	116	NoCompSupport
376	Psittacidae2	BeakShapePC1	DDexp	3.66E-05	NA	0.080346969	NA	NA	172.090941	-337.9675964	29.82867281	2.96E-07	116	NoCompSupport
377	Psittacidae2	BeakShapePC1	DDlin	5.81E-11	NA	1.74E-05	NA	NA	165.8725148	-325.5307439	42.26552522	5.90E-10	116	NoCompSupport
378	Psittacidae2	BeakShapePC1	MC	0.000551696	NA	NA	NA	-8.68E-09	147.997811	-289.7813363	78.01493288	1.02E-17	116	NoCompSupport
379	Rallidae	BeakShapePC1	BM	0.000232669	NA	NA	NA	NA	56.49287059	-108.6780489	0	0.347825135	42	NoCompSupport
380	Rallidae	BeakShapePC1	OU	0.000322563	0.020194518	NA	NA	NA	57.32495522	-108.0183315	0.659717391	0.250095082	42	NoCompSupport
381	Rallidae	BeakShapePC1	TDexp	0.000232679	NA	NA	-1.00E-06	NA	56.49282725	-106.3540756	2.323973322	0.108821966	42	NoCompSupport
382	Rallidae	BeakShapePC1	TDlin	5.85E-08	NA	NA	99.99994093	NA	57.48416562	-108.3367523	0.341296597	0.293257648	42	NoCompSupport
383	Rallidae	BeakShapePC1	DDexp	0.000146997	NA	0.111554789	NA	NA	41.68289137	-76.7342038	31.94384508	4.03E-08	42	NoCompSupport
384	Rallidae	BeakShapePC1	DDlin	6.97E-12	NA	5.04E-05	NA	NA	42.78828713	-78.94499532	29.73305357	1.22E-07	42	NoCompSupport
385	Rallidae	BeakShapePC1	MC	0.000509873	NA	NA	NA	-2.64E-10	40.01740596	-73.40323297	35.27481591	7.61E-09	42	NoCompSupport
386	Ramphastidae	BeakShapePC1	BM	0.000356258	NA	NA	NA	NA	118.6744633	-233.1910318	0	0.441507845	79	NoCompSupport
387	Ramphastidae	BeakShapePC1	OU	0.000395057	0.011220322	NA	NA	NA	118.9999394	-231.6798787	1.5111531	0.207393766	79	NoCompSupport
388	Ramphastidae	BeakShapePC1	TDexp	0.000356268	NA	NA	-1.00E-06	NA	118.6744344	-231.0288689	2.162162952	0.149772026	79	NoCompSupport
389	Ramphastidae	BeakShapePC1	TDlin	0.00017126	NA	NA	0.039667345	NA	118.9702474	-231.6204948	1.570537012	0.201326362	79	NoCompSupport
390	Ramphastidae	BeakShapePC1	DDexp	0.000245087	NA	0.052259917	NA	NA	89.57744735	-172.8348947	60.35613714	3.46E-14	79	NoCompSupport
391	Ramphastidae	BeakShapePC1	DDlin	0.00011777	NA	3.34E-05	NA	NA	90.20101147	-174.0820229	59.10900889	6.45E-14	79	NoCompSupport
392	Ramphastidae	BeakShapePC1	MC	0.000811645	NA	NA	NA	-2.60E-08	86.17353883	-166.0270777	67.16395417	1.15E-15	79	NoCompSupport
393	Rhinocryptidae	BeakShapePC1	BM	0.000158498	NA	NA	NA	NA	36.83184177	-69.09225497	0	0.34663443	24	NoCompSupport
394	Rhinocryptidae	BeakShapePC1	OU	0.000439018	0.080665939	NA	NA	NA	37.8395533	-68.47910659	0.613148384	0.255110432	24	NoCompSupport
395	Rhinocryptidae	BeakShapePC1	TDexp	0.000158502	NA	NA	-1.00E-06	NA	36.83182724	-66.46365448	2.628600496	0.093127588	24	NoCompSupport
396	Rhinocryptidae	BeakShapePC1	TDlin	7.89E-08	NA	NA	99.99992488	NA	37.83318717	-68.46637434	0.625880629	0.253491526	24	NoCompSupport
397	Rhinocryptidae	BeakShapePC1	DDexp	5.59E-09	NA	0.558856913	NA	NA	35.78248232	-64.36496464	4.727290335	0.032610214	24	NoCompSupport
398	Rhinocryptidae	BeakShapePC1	DDlin	1.70E-11	NA	1.29E-05	NA	NA	35.10858259	-63.01716518	6.075089799	0.016621978	24	NoCompSupport
399	Rhinocryptidae	BeakShapePC1	MC	0.00024678	NA	NA	NA	0	33.17492084	-59.14984168	9.942413298	0.002403832	24	NoCompSupport
400	S10	BeakShapePC1	BM	0.000115328	NA	NA	NA	NA	82.69788731	-161.1100603	0.837474106	0.161466644	45	NoCompSupport_NotDifferentiable
401	S10	BeakShapePC1	OU	0.00021073	0.058981705	NA	NA	NA	84.15385953	-161.7223532	0.225181245	0.219300956	45	NoCompSupport_NotDifferentiable
402	S10	BeakShapePC1	TDexp	0.00011533	NA	NA	-1.00E-06	NA	82.69785937	-158.8103529	3.137181556	0.051133756	45	NoCompSupport_NotDifferentiable
403	S10	BeakShapePC1	TDlin	7.20E-08	NA	NA	99.99990226	NA	84.26645015	-161.9475344	0	0.245435856	45	NoCompSupport_NotDifferentiable
404	S10	BeakShapePC1	DDexp	2.30E-05	NA	0.119212519	NA	NA	83.58622131	-160.5870768	1.360457668	0.124313525	45	NoCompSupport_NotDifferentiable
405	S10	BeakShapePC1	DDlin	2.56E-11	NA	9.44E-06	NA	NA	83.92555614	-161.2657464	0.681788027	0.17453785	45	NoCompSupport_NotDifferentiable
406	S10	BeakShapePC1	MC	0.000119269	NA	NA	NA	-3.10E-09	81.93357956	-157.2817933	4.665741169	0.023811414	45	NoCompSupport_NotDifferentiable
407	S11	BeakShapePC1	BM	0.000290754	NA	NA	NA	NA	120.5583729	-236.9477318	16.35119914	0.0002804	74	NoCompSupport
408	S11	BeakShapePC1	OU	0.000774957	0.184721852	NA	NA	NA	129.820894	-253.2989309	0	0.996312101	74	NoCompSupport
409	S11	BeakShapePC1	TDexp	0.000290761	NA	NA	-1.00E-06	NA	120.5582933	-234.7737294	18.52520153	9.46E-05	74	NoCompSupport
410	S11	BeakShapePC1	TDlin	1.16E-07	NA	NA	100	NA	124.1146292	-241.8864013	11.41252957	0.003312807	74	NoCompSupport
411	S11	BeakShapePC1	DDexp	7.80E-06	NA	0.145203355	NA	NA	113.7897922	-221.2367272	32.06220367	1.09E-07	74	NoCompSupport
412	S11	BeakShapePC1	DDlin	2.25E-12	NA	1.86E-05	NA	NA	112.3569865	-218.3711158	34.92781511	2.59E-08	74	NoCompSupport
413	S11	BeakShapePC1	MC	0.000442095	NA	NA	NA	-4.05E-10	105.0534368	-203.7640165	49.53491441	1.75E-11	74	NoCompSupport
414	S12	BeakShapePC1	BM	0.000452077	NA	NA	NA	NA	62.59179739	-120.9169281	6.825059858	0.026279276	48	NoCompSupport
415	S12	BeakShapePC1	OU	0.000452077	5.16E-17	NA	NA	NA	62.59179739	-118.6381402	9.103847737	0.008409708	48	NoCompSupport
416	S12	BeakShapePC1	TDexp	0.006058944	NA	NA	-0.183229335	NA	65.58606253	-124.6266705	3.115317448	0.167947573	48	NoCompSupport
417	S12	BeakShapePC1	TDlin	0.001803411	NA	NA	-0.048632654	NA	67.14372126	-127.741988	0	0.797363443	48	NoCompSupport
418	S12	BeakShapePC1	DDexp	0.000194516	NA	0.139672245	NA	NA	39.61051969	-72.67558484	55.06640313	8.79E-13	48	NoCompSupport
419	S12	BeakShapePC1	DDlin	1.63E-10	NA	0.000128245	NA	NA	36.5160845	-66.48671446	61.25527351	3.98E-14	48	NoCompSupport
420	S12	BeakShapePC1	MC	0.00181854	NA	NA	NA	-4.84E-11	29.18607236	-51.82669018	75.91529779	2.61E-17	48	NoCompSupport
421	S13	BeakShapePC1	BM	0.000446733	NA	NA	NA	NA	271.9530298	-539.8354714	9.715377572	0.006203352	173	NoCompSupport
422	S13	BeakShapePC1	OU	0.000639535	0.067975142	NA	NA	NA	277.8464304	-549.550849	0	0.798534871	173	NoCompSupport
423	S13	BeakShapePC1	TDexp	0.000446741	NA	NA	-1.00E-06	NA	271.9529396	-537.7638675	11.78698151	0.002201828	173	NoCompSupport
424	S13	BeakShapePC1	TDlin	2.49E-07	NA	NA	99.99995659	NA	276.4266525	-546.7112932	2.839555774	0.193059948	173	NoCompSupport
425	S13	BeakShapePC1	DDexp	7.19E-05	NA	0.05656041	NA	NA	257.2829135	-508.4238152	41.12703373	9.37E-10	173	NoCompSupport
426	S13	BeakShapePC1	DDlin	5.46E-11	NA	2.03E-05	NA	NA	246.6522787	-487.1625455	62.38830348	2.26E-14	173	NoCompSupport
427	S13	BeakShapePC1	MC	0.000446009	NA	NA	NA	0	193.6288742	-381.1157365	168.4351125	2.12E-37	173	NoCompSupport
428	S3	BeakShapePC1	BM	0.000587818	NA	NA	NA	NA	40.01481805	-75.68677895	0	0.368372034	38	NoCompSupport
429	S3	BeakShapePC1	OU	0.000851284	0.035615962	NA	NA	NA	41.01018584	-75.31448933	0.372289619	0.305805286	38	NoCompSupport
430	S3	BeakShapePC1	TDexp	0.000587829	NA	NA	-1.00E-06	NA	40.01478751	-73.32369266	2.363086288	0.113018356	38	NoCompSupport
431	S3	BeakShapePC1	TDlin	0.000194945	NA	NA	0.109766618	NA	40.63417655	-74.56247076	1.124308196	0.209964673	38	NoCompSupport
432	S3	BeakShapePC1	DDexp	0.000277555	NA	0.082699807	NA	NA	35.21294858	-63.7200148	11.96676415	0.000928404	38	NoCompSupport
433	S3	BeakShapePC1	DDlin	8.05E-06	NA	7.02E-05	NA	NA	35.76946433	-64.83304631	10.85373264	0.001619678	38	NoCompSupport
434	S3	BeakShapePC1	MC	0.000811476	NA	NA	NA	0	34.05476102	-61.40363969	14.28313927	0.00029157	38	NoCompSupport
442	S6	BeakShapePC1	BM	0.000177484	NA	NA	NA	NA	132.3438488	-260.5137846	7.372511849	0.019563566	72	NoCompSupport
443	S6	BeakShapePC1	OU	0.000308866	0.088016864	NA	NA	NA	137.1196188	-267.8862965	0	0.780492323	72	NoCompSupport
444	S6	BeakShapePC1	TDexp	0.000177488	NA	NA	-1.00E-06	NA	132.3437897	-258.3346382	9.551658326	0.006580401	72	NoCompSupport
445	S6	BeakShapePC1	TDlin	8.84E-08	NA	NA	100	NA	135.2135408	-264.0741404	3.812156044	0.11602978	72	NoCompSupport
446	S6	BeakShapePC1	DDexp	9.59E-06	NA	0.142008387	NA	NA	134.5111399	-262.6693386	5.21695787	0.057480512	72	NoCompSupport
447	S6	BeakShapePC1	DDlin	3.08E-12	NA	1.05E-05	NA	NA	133.4430131	-260.5330849	7.353211538	0.019753272	72	NoCompSupport
448	S6	BeakShapePC1	MC	0.000182921	NA	NA	NA	0	128.1585684	-249.9641955	17.92210094	0.000100146	72	NoCompSupport
449	S7S8	BeakShapePC1	BM	0.000397996	NA	NA	NA	NA	125.7462526	-247.3461637	10.85108359	0.004145551	85	NoCompSupport
450	S7S8	BeakShapePC1	OU	0.000600595	0.070434228	NA	NA	NA	132.2467718	-258.1972473	0	0.941597036	85	NoCompSupport
451	S7S8	BeakShapePC1	TDexp	0.000398005	NA	NA	-1.00E-06	NA	125.7461546	-245.196013	13.0012343	0.001414761	85	NoCompSupport
452	S7S8	BeakShapePC1	TDlin	1.86E-07	NA	NA	99.99998367	NA	129.366509	-252.4367216	5.76052569	0.052842435	85	NoCompSupport
453	S7S8	BeakShapePC1	DDexp	0.000456697	NA	0.003671224	NA	NA	116.2644413	-226.2325862	31.96466106	1.08E-07	85	NoCompSupport
454	S7S8	BeakShapePC1	DDlin	0.000467343	NA	1.31E-06	NA	NA	116.25014	-226.2039836	31.99326365	1.06E-07	85	NoCompSupport
455	S7S8	BeakShapePC1	MC	0.000341803	NA	NA	NA	0	112.782498	-219.2686996	38.92854768	3.32E-09	85	NoCompSupport
456	Scolopaci	BeakShapePC1	BM	0.000235168	NA	NA	NA	NA	108.9709882	-213.7900776	0	0.492393258	82	NoCompSupport
457	Scolopaci	BeakShapePC1	OU	0.000240788	0.001194454	NA	NA	NA	108.9893507	-211.671009	2.119068652	0.170671964	82	NoCompSupport
458	Scolopaci	BeakShapePC1	TDexp	0.000235179	NA	NA	-1.00E-06	NA	108.9709728	-211.6342533	2.155824391	0.167564023	82	NoCompSupport
459	Scolopaci	BeakShapePC1	TDlin	0.00022144	NA	NA	0.001418832	NA	108.981378	-211.6550637	2.135013936	0.169316668	82	NoCompSupport
460	Scolopaci	BeakShapePC1	DDexp	0.000407756	NA	-0.015917499	NA	NA	99.98791333	-193.6681343	20.1219433	2.10E-05	82	NoCompSupport
461	Scolopaci	BeakShapePC1	DDlin	0.000364277	NA	-3.28E-06	NA	NA	99.87344869	-193.4392051	20.35087257	1.88E-05	82	NoCompSupport
462	Scolopaci	BeakShapePC1	MC	0.000295633	NA	NA	NA	-5.88E-08	99.60183566	-192.895979	20.89409863	1.43E-05	82	NoCompSupport
470	Thamnophilidae	BeakShapePC1	BM	0.000100848	NA	NA	NA	NA	272.5567049	-541.0211022	0	0.486935496	133	NoCompSupport
471	Thamnophilidae	BeakShapePC1	OU	0.000101576	0.00070631	NA	NA	NA	272.5575434	-538.9290404	2.092061778	0.17107478	133	NoCompSupport
472	Thamnophilidae	BeakShapePC1	TDexp	0.00010085	NA	NA	-1.00E-06	NA	272.5567037	-538.927361	2.093741197	0.170931188	133	NoCompSupport
473	Thamnophilidae	BeakShapePC1	TDlin	9.86E-05	NA	NA	0.001277789	NA	272.5574485	-538.9288505	2.092251698	0.171058536	133	NoCompSupport
474	Thamnophilidae	BeakShapePC1	DDexp	3.04E-05	NA	0.048770221	NA	NA	234.0698144	-461.9535823	79.06751982	3.30E-18	133	NoCompSupport
475	Thamnophilidae	BeakShapePC1	DDlin	2.29E-10	NA	5.64E-06	NA	NA	232.2662693	-458.346492	82.67461011	5.43E-19	133	NoCompSupport
476	Thamnophilidae	BeakShapePC1	MC	0.000215145	NA	NA	NA	0	225.2256024	-444.2651583	96.75594386	4.76E-22	133	NoCompSupport
484	Trogonidae	BeakShapePC1	BM	0.000139995	NA	NA	NA	NA	64.05947213	-123.7660031	7.157231994	0.02456082	37	NoCompSupport
485	Trogonidae	BeakShapePC1	OU	0.000449168	0.141154539	NA	NA	NA	68.8252539	-130.9232351	0	0.879864986	37	NoCompSupport
486	Trogonidae	BeakShapePC1	TDexp	0.000139999	NA	NA	-1.00E-06	NA	64.05941805	-121.3915634	9.531671706	0.007492726	37	NoCompSupport
487	Trogonidae	BeakShapePC1	TDlin	5.71E-08	NA	NA	99.9998956	NA	66.5237476	-126.3202225	4.603012603	0.088081469	37	NoCompSupport
488	Trogonidae	BeakShapePC1	DDexp	0.000375902	NA	0.004596	NA	NA	45.15545022	-83.58362771	47.33960736	4.62E-11	37	NoCompSupport
489	Trogonidae	BeakShapePC1	DDlin	0.000140807	NA	3.47E-05	NA	NA	45.32073954	-83.91420635	47.00902872	5.45E-11	37	NoCompSupport
490	Trogonidae	BeakShapePC1	MC	0.000389018	NA	NA	NA	-1.97E-09	45.15466573	-83.58205874	47.34117633	4.62E-11	37	NoCompSupport
491	Accipitridae	BeakShapePC2	BM	0.0017092	NA	NA	NA	NA	100.9695006	-197.8679952	162.0672855	6.42E-36	172	NoCompSupport
492	Accipitridae	BeakShapePC2	OU	0.019451724	1.386482234	NA	NA	NA	183.0390689	-359.9352807	0	1	172	NoCompSupport
493	Accipitridae	BeakShapePC2	TDexp	0.001709299	NA	NA	-1.00E-06	NA	100.9690206	-195.7951841	164.1400966	2.28E-36	172	NoCompSupport
494	Accipitridae	BeakShapePC2	TDlin	2.98E-07	NA	NA	99.99998809	NA	110.5366505	-214.9304439	145.0048369	3.26E-32	172	NoCompSupport
495	Accipitridae	BeakShapePC2	DDexp	0.000396437	NA	0.02978008	NA	NA	133.8695687	-261.5962802	98.3390005	4.43E-22	172	NoCompSupport
496	Accipitridae	BeakShapePC2	DDlin	0.000297787	NA	2.84E-05	NA	NA	133.4241115	-260.7053658	99.22991489	2.83E-22	172	NoCompSupport
497	Accipitridae	BeakShapePC2	MC	0.001356075	NA	NA	NA	-3.79E-09	120.8428283	-235.5427994	124.3924813	9.74E-28	172	NoCompSupport
498	Alcedinidae	BeakShapePC2	BM	0.000231664	NA	NA	NA	NA	84.63269733	-165.0301005	18.44593658	9.86E-05	54	NoCompSupport
499	Alcedinidae	BeakShapePC2	OU	0.000609759	0.158714664	NA	NA	NA	94.97801857	-183.4760371	0	0.998950125	54	NoCompSupport
500	Alcedinidae	BeakShapePC2	TDexp	0.000231672	NA	NA	-1.00E-06	NA	84.63260467	-162.7852093	20.69082779	3.21E-05	54	NoCompSupport
501	Alcedinidae	BeakShapePC2	TDlin	7.25E-08	NA	NA	99.99992863	NA	87.98526517	-169.4905303	13.9855068	0.00091755	54	NoCompSupport
502	Alcedinidae	BeakShapePC2	DDexp	0.000454609	NA	-0.047596508	NA	NA	80.8619823	-155.2439646	28.23207252	7.40E-07	54	NoCompSupport
503	Alcedinidae	BeakShapePC2	DDlin	0.00037962	NA	-9.34E-06	NA	NA	80.62611185	-154.7722237	28.70381342	5.84E-07	54	NoCompSupport
504	Alcedinidae	BeakShapePC2	MC	0.000276896	NA	NA	NA	-5.73E-11	79.7922281	-153.1044562	30.37158094	2.54E-07	54	NoCompSupport
505	Anatinae	BeakShapePC2	BM	0.002156053	NA	NA	NA	NA	110.6444858	-217.1713246	24.53163586	4.71E-06	105	NoCompSupport
506	Anatinae	BeakShapePC2	OU	0.004346174	0.26137331	NA	NA	NA	123.9702921	-241.7029604	0	0.999870479	105	NoCompSupport
507	Anatinae	BeakShapePC2	TDexp	0.002156125	NA	NA	-1.00E-06	NA	110.6444143	-215.0512048	26.65175569	1.63E-06	105	NoCompSupport
508	Anatinae	BeakShapePC2	TDlin	1.16E-06	NA	NA	99.99999214	NA	114.9682297	-223.6988356	18.00412487	0.00012314	105	NoCompSupport
509	Anatinae	BeakShapePC2	DDexp	3.42E-05	NA	0.203240056	NA	NA	106.9504063	-207.6631889	34.03977155	4.06E-08	105	NoCompSupport
510	Anatinae	BeakShapePC2	DDlin	0.000714694	NA	0.000208034	NA	NA	77.58728925	-148.9369547	92.76600571	7.18E-21	105	NoCompSupport
511	Anatinae	BeakShapePC2	MC	0.005770969	NA	NA	NA	-1.77E-09	58.97549749	-111.7133712	129.9895892	5.93E-29	105	NoCompSupport
512	Anserinae	BeakShapePC2	BM	0.001965086	NA	NA	NA	NA	24.22257012	-43.89968569	19.07643491	7.15E-05	25	CompSupport
513	Anserinae	BeakShapePC2	OU	0.028480846	2.718281828	NA	NA	NA	30.18587635	-53.22889556	9.747225048	0.007585953	25	CompSupport
514	Anserinae	BeakShapePC2	TDexp	0.001965118	NA	NA	-1.00E-06	NA	24.22254523	-41.30223331	21.67388729	1.95E-05	25	CompSupport
515	Anserinae	BeakShapePC2	TDlin	1.16E-06	NA	NA	99.99999493	NA	26.10288827	-45.0629194	17.9132012	0.000127877	25	CompSupport
516	Anserinae	BeakShapePC2	DDexp	6.69E-06	NA	0.449490206	NA	NA	35.05948887	-62.9761206	0	0.992186168	25	CompSupport
517	Anserinae	BeakShapePC2	DDlin	0.000672871	NA	0.00021752	NA	NA	23.45058324	-39.75830934	23.21781126	9.01E-06	25	CompSupport
518	Anserinae	BeakShapePC2	MC	0.001515261	NA	NA	NA	0	13.5593029	-19.97574867	43.00037194	4.56E-10	25	CompSupport
526	Ardeidae	BeakShapePC2	BM	7.48E-05	NA	NA	NA	NA	64.32132034	-124.2790043	0	0.372081489	36	NoCompSupport
527	Ardeidae	BeakShapePC2	OU	0.000110842	0.019770167	NA	NA	NA	65.1804407	-123.6108814	0.668122921	0.266413983	36	NoCompSupport
528	Ardeidae	BeakShapePC2	TDexp	7.48E-05	NA	NA	-1.00E-06	NA	64.3212738	-121.8925476	2.386456715	0.112830256	36	NoCompSupport
529	Ardeidae	BeakShapePC2	TDlin	1.70E-08	NA	NA	99.99998414	NA	65.11136228	-123.4727246	0.806279762	0.24863178	36	NoCompSupport
530	Ardeidae	BeakShapePC2	DDexp	6.59E-05	NA	0.073142267	NA	NA	55.30647576	-103.8629515	20.4160528	1.37E-05	36	NoCompSupport
531	Ardeidae	BeakShapePC2	DDlin	7.31E-10	NA	1.56E-05	NA	NA	55.75451485	-104.7590297	19.51997461	2.15E-05	36	NoCompSupport
532	Ardeidae	BeakShapePC2	MC	0.00012257	NA	NA	NA	0	54.67513913	-102.6002783	21.67872605	7.30E-06	36	NoCompSupport
547	BC6	BeakShapePC2	BM	0.000352664	NA	NA	NA	NA	47.19695645	-90.05105575	1.731876308	0.188854049	38	NoCompSupport
548	BC6	BeakShapePC2	OU	0.000730212	0.069999317	NA	NA	NA	49.2444072	-91.78293206	0	0.448950504	38	NoCompSupport
549	BC6	BeakShapePC2	TDexp	0.000352672	NA	NA	-1.00E-06	NA	47.19692085	-87.68795936	4.0949727	0.05794106	38	NoCompSupport
550	BC6	BeakShapePC2	TDlin	1.48E-07	NA	NA	99.99998619	NA	48.68916799	-90.67245364	1.110478421	0.257668386	38	NoCompSupport
551	BC6	BeakShapePC2	DDexp	7.05E-05	NA	0.158594383	NA	NA	46.32767071	-85.94945907	5.833472982	0.024292706	38	NoCompSupport
552	BC6	BeakShapePC2	DDlin	2.00E-10	NA	4.11E-05	NA	NA	46.14929458	-85.5927068	6.190225258	0.02032395	38	NoCompSupport
553	BC6	BeakShapePC2	MC	0.000400919	NA	NA	NA	0	43.81519477	-80.92450719	10.85842487	0.001969343	38	NoCompSupport
554	Bucerotidae	BeakShapePC2	BM	0.000770662	NA	NA	NA	NA	23.81723383	-43.22067455	0	0.382756362	32	NoCompSupport
555	Bucerotidae	BeakShapePC2	OU	0.001211345	0.030079233	NA	NA	NA	24.32152349	-41.78590413	1.434770418	0.186795316	32	NoCompSupport
556	Bucerotidae	BeakShapePC2	TDexp	0.000770682	NA	NA	-1.00E-06	NA	23.81721634	-40.77728982	2.443384732	0.112810147	32	NoCompSupport
557	Bucerotidae	BeakShapePC2	TDlin	3.09E-07	NA	NA	99.99996118	NA	24.66968584	-42.48222883	0.738445715	0.264588503	32	NoCompSupport
558	Bucerotidae	BeakShapePC2	DDexp	0.000302218	NA	0.157442437	NA	NA	21.98244179	-37.10774073	6.112933818	0.018010083	32	NoCompSupport
559	Bucerotidae	BeakShapePC2	DDlin	1.05E-10	NA	0.000139396	NA	NA	22.34592102	-37.83469919	5.385975358	0.025904352	32	NoCompSupport
560	Bucerotidae	BeakShapePC2	MC	0.000901827	NA	NA	NA	-4.92E-10	21.3036493	-35.75015575	7.470518795	0.009135238	32	NoCompSupport
582	CC3	BeakShapePC2	BM	0.000662709	NA	NA	NA	NA	26.46787947	-48.39030439	7.401220743	0.01451868	25	NoCompSupport_NotDifferentiable
583	CC3	BeakShapePC2	OU	0.025678416	2.718281828	NA	NA	NA	31.46719114	-55.79152513	0	0.587600029	25	NoCompSupport_NotDifferentiable
584	CC3	BeakShapePC2	TDexp	0.000662724	NA	NA	-1.00E-06	NA	26.46784163	-45.79282612	9.998699013	0.003961794	25	NoCompSupport_NotDifferentiable
585	CC3	BeakShapePC2	TDlin	2.92E-07	NA	NA	99.99995308	NA	28.44176259	-49.74066803	6.0508571	0.028520352	25	NoCompSupport_NotDifferentiable
586	CC3	BeakShapePC2	DDexp	6.61E-07	NA	0.603322196	NA	NA	30.77934276	-54.41582837	1.375696763	0.295360934	25	NoCompSupport_NotDifferentiable
587	CC3	BeakShapePC2	DDlin	1.78E-09	NA	5.87E-05	NA	NA	29.24918856	-51.35551997	4.436005161	0.063946316	25	NoCompSupport_NotDifferentiable
588	CC3	BeakShapePC2	MC	0.000445052	NA	NA	NA	0	26.89810387	-46.65335059	9.138174544	0.006091895	25	NoCompSupport_NotDifferentiable
589	CC4	BeakShapePC2	BM	0.000794299	NA	NA	NA	NA	71.24046318	-138.287378	8.081428823	0.015930337	65	NoCompSupport
590	CC4	BeakShapePC2	OU	0.001201612	0.067836695	NA	NA	NA	76.38112471	-146.3688068	0	0.905909738	65	NoCompSupport
591	CC4	BeakShapePC2	TDexp	0.000794321	NA	NA	-1.00E-06	NA	71.24038821	-136.0873338	10.28147301	0.005302631	65	NoCompSupport
592	CC4	BeakShapePC2	TDlin	2.98E-07	NA	NA	99.99993509	NA	73.86068487	-141.3279271	5.040879688	0.072857088	65	NoCompSupport
593	CC4	BeakShapePC2	DDexp	0.000739038	NA	0.025568234	NA	NA	59.97203562	-113.5506286	32.81817818	6.77E-08	65	NoCompSupport
594	CC4	BeakShapePC2	DDlin	0.000271663	NA	5.74E-05	NA	NA	60.33203297	-114.2706233	32.09818349	9.71E-08	65	NoCompSupport
595	CC4	BeakShapePC2	MC	0.001141374	NA	NA	NA	-1.41E-10	59.45834245	-112.5232423	33.84556452	4.05E-08	65	NoCompSupport
596	CC5CC6b	BeakShapePC2	BM	0.000811519	NA	NA	NA	NA	26.02880839	-47.57761677	9.754178807	0.00708306	28	NoCompSupport
597	CC5CC6b	BeakShapePC2	OU	0.03199167	2.718281828	NA	NA	NA	32.16589779	-57.33179558	0	0.929638129	28	NoCompSupport
598	CC5CC6b	BeakShapePC2	TDexp	0.00081154	NA	NA	-1.00E-06	NA	26.02876297	-45.05752593	12.27426965	0.002009047	28	NoCompSupport
599	CC5CC6b	BeakShapePC2	TDlin	3.15E-07	NA	NA	99.99996478	NA	28.06169802	-49.12339604	8.208399534	0.015342023	28	NoCompSupport
600	CC5CC6b	BeakShapePC2	DDexp	5.35E-05	NA	0.338311736	NA	NA	28.84090936	-50.68181872	6.649976861	0.033441812	28	NoCompSupport
601	CC5CC6b	BeakShapePC2	DDlin	2.29E-11	NA	0.000112912	NA	NA	27.84524871	-48.69049743	8.641298151	0.012356056	28	NoCompSupport
602	CC5CC6b	BeakShapePC2	MC	0.000482902	NA	NA	NA	0	23.28990402	-39.57980804	17.75198754	0.000129873	28	NoCompSupport
603	CC5CC6c	BeakShapePC2	BM	0.000321932	NA	NA	NA	NA	44.79914387	-85.1538433	0	0.413504138	30	NoCompSupport
604	CC5CC6c	BeakShapePC2	OU	0.000464989	0.041455562	NA	NA	NA	45.4913269	-84.05957688	1.09426642	0.239256049	30	NoCompSupport
605	CC5CC6c	BeakShapePC2	TDexp	0.000321939	NA	NA	-1.00E-06	NA	44.79912609	-82.67517525	2.478668051	0.11974129	30	NoCompSupport
606	CC5CC6c	BeakShapePC2	TDlin	1.58E-07	NA	NA	99.99996176	NA	45.44092349	-83.95877006	1.195073239	0.227495601	30	NoCompSupport
607	CC5CC6c	BeakShapePC2	DDexp	3.49E-06	NA	0.501364056	NA	NA	34.16037988	-61.39768284	23.75616046	2.87E-06	30	NoCompSupport
608	CC5CC6c	BeakShapePC2	DDlin	4.86E-11	NA	0.000111087	NA	NA	30.15979862	-53.39652032	31.75732298	5.25E-08	30	NoCompSupport
609	CC5CC6c	BeakShapePC2	MC	0.001181157	NA	NA	NA	-6.49E-10	25.30091892	-43.67876091	41.47508239	4.08E-10	30	NoCompSupport
610	Charadrii	BeakShapePC2	BM	0.000289126	NA	NA	NA	NA	78.6550088	-153.1100176	17.68172929	0.000144231	63	NoCompSupport
611	Charadrii	BeakShapePC2	OU	0.000559796	0.058828472	NA	NA	NA	88.59926328	-170.7917469	0	0.996772434	63	NoCompSupport
612	Charadrii	BeakShapePC2	TDexp	0.000289142	NA	NA	-1.00E-06	NA	78.65480093	-150.9028222	19.88892469	4.78E-05	63	NoCompSupport
613	Charadrii	BeakShapePC2	TDlin	5.43E-08	NA	NA	99.99997955	NA	82.80511622	-159.2034528	11.58829412	0.003035498	63	NoCompSupport
614	Charadrii	BeakShapePC2	DDexp	0.000478803	NA	0.013823684	NA	NA	52.4695122	-98.53224474	72.25950216	2.03E-16	63	NoCompSupport
615	Charadrii	BeakShapePC2	DDlin	0.000178064	NA	2.34E-05	NA	NA	49.87896943	-93.35115919	77.44058771	1.52E-17	63	NoCompSupport
616	Charadrii	BeakShapePC2	MC	0.000682763	NA	NA	NA	-1.04E-08	51.59622189	-96.78566411	74.00608279	8.48E-17	63	NoCompSupport
624	Columbidae	BeakShapePC2	BM	0.000860361	NA	NA	NA	NA	105.657374	-207.2195099	56.87258918	4.47E-13	129	NoCompSupport
625	Columbidae	BeakShapePC2	OU	0.00567195	0.386089521	NA	NA	NA	135.1420495	-264.0920991	0	0.999999997	129	NoCompSupport
626	Columbidae	BeakShapePC2	TDexp	0.000860389	NA	NA	-1.00E-06	NA	105.6570906	-205.1221811	58.96991797	1.57E-13	129	NoCompSupport
627	Columbidae	BeakShapePC2	TDlin	2.67E-07	NA	NA	99.99999352	NA	115.5733064	-224.9546128	39.13748626	3.17E-09	129	NoCompSupport
628	Columbidae	BeakShapePC2	DDexp	0.000389712	NA	0.028389096	NA	NA	108.1924089	-210.1928177	53.89928135	1.98E-12	129	NoCompSupport
629	Columbidae	BeakShapePC2	DDlin	1.10E-13	NA	3.43E-05	NA	NA	110.0139019	-213.8358038	50.25629529	1.22E-11	129	NoCompSupport
630	Columbidae	BeakShapePC2	MC	0.000477791	NA	NA	NA	0	90.58505472	-174.9781094	89.11398966	4.46E-20	129	NoCompSupport
631	Cotingidae	BeakShapePC2	BM	0.001202307	NA	NA	NA	NA	22.89543415	-41.41586829	9.055126351	0.005734262	35	CompSupport_NotDifferentiable
632	Cotingidae	BeakShapePC2	OU	0.010833219	0.444093757	NA	NA	NA	28.01554959	-49.25690564	1.214089003	0.28915928	35	CompSupport_NotDifferentiable
633	Cotingidae	BeakShapePC2	TDexp	0.001202331	NA	NA	-1.00E-06	NA	22.89538218	-39.01657081	11.45442384	0.001727733	35	CompSupport_NotDifferentiable
634	Cotingidae	BeakShapePC2	TDlin	6.35E-07	NA	NA	100	NA	25.55160104	-44.32900854	6.141986102	0.024606955	35	CompSupport_NotDifferentiable
635	Cotingidae	BeakShapePC2	DDexp	5.70E-05	NA	0.176584989	NA	NA	28.6225941	-50.47099464	0	0.53060729	35	CompSupport_NotDifferentiable
636	Cotingidae	BeakShapePC2	DDlin	8.22E-11	NA	7.82E-05	NA	NA	27.29766254	-47.82113154	2.649863104	0.141046642	35	CompSupport_NotDifferentiable
637	Cotingidae	BeakShapePC2	MC	0.001094365	NA	NA	NA	0	24.31117583	-41.84815811	8.622836529	0.007117837	35	CompSupport_NotDifferentiable
638	Cracidae	BeakShapePC2	BM	0.007931428	NA	NA	NA	NA	9.703506574	-15.05407197	0	0.334468778	37	NoCompSupport
639	Cracidae	BeakShapePC2	OU	0.012096216	0.112266387	NA	NA	NA	10.6809335	-14.63459428	0.41947769	0.271185935	37	NoCompSupport
640	Cracidae	BeakShapePC2	TDexp	0.007931514	NA	NA	-1.00E-06	NA	9.703497646	-12.67972256	2.374349406	0.102040402	37	NoCompSupport
641	Cracidae	BeakShapePC2	TDlin	7.38E-06	NA	NA	99.99999944	NA	10.75456748	-14.78186224	0.27220973	0.291907996	37	NoCompSupport
642	Cracidae	BeakShapePC2	DDexp	0.006512787	NA	0.063018667	NA	NA	2.915021311	0.897230105	15.95130208	0.000114967	37	NoCompSupport
643	Cracidae	BeakShapePC2	DDlin	5.05E-10	NA	0.001400156	NA	NA	3.514340446	-0.301408166	14.75266381	0.000209342	37	NoCompSupport
644	Cracidae	BeakShapePC2	MC	0.011735925	NA	NA	NA	-1.25E-09	2.455069346	1.817134034	16.87120601	7.26E-05	37	NoCompSupport
645	EurylaimidaePittidae	BeakShapePC2	BM	0.000629795	NA	NA	NA	NA	42.75682544	-81.22096795	21.85567835	5.72E-06	44	NoCompSupport_NotDifferentiable
646	EurylaimidaePittidae	BeakShapePC2	OU	0.026321195	2.718281828	NA	NA	NA	54.83832315	-103.0766463	0	0.318749557	44	NoCompSupport_NotDifferentiable
647	EurylaimidaePittidae	BeakShapePC2	TDexp	0.000629819	NA	NA	-1.00E-06	NA	42.75673097	-78.91346195	24.16318435	1.81E-06	44	NoCompSupport_NotDifferentiable
648	EurylaimidaePittidae	BeakShapePC2	TDlin	1.66E-07	NA	NA	99.99973312	NA	45.76207987	-84.92415973	18.15248656	3.64E-05	44	NoCompSupport_NotDifferentiable
649	EurylaimidaePittidae	BeakShapePC2	DDexp	0.000302626	NA	0.012460631	NA	NA	54.50921232	-102.4184246	0.658221661	0.229360472	44	NoCompSupport_NotDifferentiable
650	EurylaimidaePittidae	BeakShapePC2	DDlin	0.000251423	NA	7.79E-06	NA	NA	54.56694545	-102.5338909	0.542755403	0.242991875	44	NoCompSupport_NotDifferentiable
651	EurylaimidaePittidae	BeakShapePC2	MC	0.000370728	NA	NA	NA	-5.73E-11	54.41555346	-102.2311069	0.845539382	0.20885412	44	NoCompSupport_NotDifferentiable
652	Furnaridae	BeakShapePC2	BM	0.001202836	NA	NA	NA	NA	200.8449424	-397.6228457	75.94016463	3.23E-17	182	NoCompSupport
653	Furnaridae	BeakShapePC2	OU	0.010658387	1.258994863	NA	NA	NA	239.8489209	-473.5630103	0	1	182	NoCompSupport
654	Furnaridae	BeakShapePC2	TDexp	0.001202858	NA	NA	-1.00E-06	NA	200.844796	-395.5547606	78.00824966	1.15E-17	182	NoCompSupport
655	Furnaridae	BeakShapePC2	TDlin	6.54E-07	NA	NA	99.99990087	NA	209.8053523	-413.4758732	60.08713712	8.96E-14	182	NoCompSupport
656	Furnaridae	BeakShapePC2	DDexp	0.000119523	NA	0.049574276	NA	NA	201.7844581	-397.4340847	76.12892554	2.94E-17	182	NoCompSupport
657	Furnaridae	BeakShapePC2	DDlin	2.69E-12	NA	3.01E-05	NA	NA	202.4027034	-398.6705754	74.89243485	5.46E-17	182	NoCompSupport
658	Furnaridae	BeakShapePC2	MC	0.001440432	NA	NA	NA	-1.49E-09	184.4350261	-362.7352207	110.8277896	8.59E-25	182	NoCompSupport
666	Lari	BeakShapePC2	BM	0.001027205	NA	NA	NA	NA	160.5359732	-316.9727729	2.467488544	0.091892813	124	NoCompSupport_NotDifferentiable
667	Lari	BeakShapePC2	OU	0.001262697	0.039728842	NA	NA	NA	162.8201307	-319.4402614	0	0.315565762	124	NoCompSupport_NotDifferentiable
668	Lari	BeakShapePC2	TDexp	0.001027228	NA	NA	-1.00E-06	NA	160.5359149	-314.8718298	4.568431661	0.032141604	124	NoCompSupport_NotDifferentiable
669	Lari	BeakShapePC2	TDlin	4.65E-07	NA	NA	99.99994424	NA	162.8137072	-319.4274144	0.012847045	0.313545215	124	NoCompSupport_NotDifferentiable
670	Lari	BeakShapePC2	DDexp	0.000344664	NA	0.040642265	NA	NA	161.5957873	-316.9915747	2.448686754	0.092760761	124	NoCompSupport_NotDifferentiable
671	Lari	BeakShapePC2	DDlin	6.71E-05	NA	4.14E-05	NA	NA	162.1022065	-318.0044129	1.435848519	0.153921516	124	NoCompSupport_NotDifferentiable
672	Lari	BeakShapePC2	MC	0.001065144	NA	NA	NA	-5.59E-09	155.3074026	-304.4148053	15.02545617	0.000172327	124	NoCompSupport_NotDifferentiable
673	M1	BeakShapePC2	BM	0.00047952	NA	NA	NA	NA	105.19955	-206.2545216	14.51547691	0.000697662	86	NoCompSupport
674	M1	BeakShapePC2	OU	0.001032638	0.106304701	NA	NA	NA	113.5313407	-220.7699985	0	0.990013248	86	NoCompSupport
675	M1	BeakShapePC2	TDexp	0.000479534	NA	NA	-1.00E-06	NA	105.1994581	-204.1062333	16.66376521	0.000238314	86	NoCompSupport
676	M1	BeakShapePC2	TDlin	1.66E-07	NA	NA	99.99985979	NA	108.810991	-211.3292991	9.440699403	0.008823059	86	NoCompSupport
677	M1	BeakShapePC2	DDexp	0.000229052	NA	0.028465266	NA	NA	104.6784186	-203.0641542	17.70584433	0.000141536	86	NoCompSupport
678	M1	BeakShapePC2	DDlin	0.000235623	NA	1.07E-05	NA	NA	104.1806254	-202.068568	18.70143055	8.60E-05	86	NoCompSupport
679	M1	BeakShapePC2	MC	0.000354027	NA	NA	NA	0	97.79688701	-189.3010911	31.46890742	1.45E-07	86	NoCompSupport
680	M4	BeakShapePC2	BM	0.001388539	NA	NA	NA	NA	113.9808933	-223.8665486	37.40882223	7.53E-09	129	NoCompSupport
681	M4	BeakShapePC2	OU	0.003063939	0.180766819	NA	NA	NA	133.7336854	-261.2753708	0	0.999997368	129	NoCompSupport
682	M4	BeakShapePC2	TDexp	0.00138857	NA	NA	-1.00E-06	NA	113.9807617	-221.7695234	39.50584735	2.64E-09	129	NoCompSupport
683	M4	BeakShapePC2	TDlin	6.27E-07	NA	NA	99.99997795	NA	120.8817127	-235.5714254	25.70394537	2.62E-06	129	NoCompSupport
684	M4	BeakShapePC2	DDexp	8.72E-05	NA	0.097953321	NA	NA	112.5209389	-218.8498778	42.42549303	6.13E-10	129	NoCompSupport
685	M4	BeakShapePC2	DDlin	5.36E-12	NA	6.33E-05	NA	NA	110.4550141	-214.7180283	46.55734253	7.77E-11	129	NoCompSupport
686	M4	BeakShapePC2	MC	0.001831499	NA	NA	NA	-1.77E-10	96.12574045	-186.0594809	75.21588988	4.65E-17	129	NoCompSupport
687	M5	BeakShapePC2	BM	0.00090946	NA	NA	NA	NA	127.1172835	-250.137006	45.448235	1.32E-10	126	NoCompSupport
688	M5	BeakShapePC2	OU	0.028755041	2.693586545	NA	NA	NA	150.8909812	-295.585241	0	0.976188335	126	NoCompSupport
689	M5	BeakShapePC2	TDexp	0.000909477	NA	NA	-1.00E-06	NA	127.1171473	-248.0375732	47.5476678	4.62E-11	126	NoCompSupport
690	M5	BeakShapePC2	TDlin	4.82E-07	NA	NA	99.99997009	NA	135.0556636	-263.9146058	31.67063518	1.30E-07	126	NoCompSupport
691	M5	BeakShapePC2	DDexp	2.39E-05	NA	0.118542269	NA	NA	147.0574817	-287.9182422	7.666998849	0.021118641	126	NoCompSupport
692	M5	BeakShapePC2	DDlin	3.03E-12	NA	2.99E-05	NA	NA	144.9979406	-283.7991598	11.78608116	0.00269289	126	NoCompSupport
693	M5	BeakShapePC2	MC	0.000573275	NA	NA	NA	0	131.7067348	-257.2167484	38.36849265	4.55E-09	126	NoCompSupport
701	Meropidae	BeakShapePC2	BM	0.000530311	NA	NA	NA	NA	28.06909489	-51.53818978	3.582211914	0.126057032	23	NoCompSupport
702	Meropidae	BeakShapePC2	OU	0.009184014	1.18132944	NA	NA	NA	31.1917798	-55.1204017	0	0.755848075	23	NoCompSupport
703	Meropidae	BeakShapePC2	TDexp	0.000530334	NA	NA	-1.00E-06	NA	28.06906429	-48.87497068	6.245431018	0.033285601	23	NoCompSupport
704	Meropidae	BeakShapePC2	TDlin	1.25E-07	NA	NA	99.9999531	NA	29.00260246	-50.74204702	4.378354679	0.084661678	23	NoCompSupport
705	Meropidae	BeakShapePC2	DDexp	1.63E-05	NA	0.574811867	NA	NA	22.61937953	-37.97560117	17.14480053	0.00014305	23	NoCompSupport
706	Meropidae	BeakShapePC2	DDlin	0.000226487	NA	0.000173064	NA	NA	19.12586694	-30.98857599	24.1318257	4.35E-06	23	NoCompSupport
707	Meropidae	BeakShapePC2	MC	0.001496172	NA	NA	NA	-3.88E-10	16.12532574	-24.98749359	30.13290811	2.16E-07	23	NoCompSupport
708	Musophagidae	BeakShapePC2	BM	0.001044636	NA	NA	NA	NA	5.742197924	-6.852816902	0	0.34316401	22	NoCompSupport
709	Musophagidae	BeakShapePC2	OU	0.002077566	0.026689317	NA	NA	NA	6.608832487	-5.884331641	0.968485261	0.2114452	22	NoCompSupport
710	Musophagidae	BeakShapePC2	TDexp	0.00104469	NA	NA	-1.00E-06	NA	5.742161763	-4.150990193	2.701826709	0.088880711	22	NoCompSupport
711	Musophagidae	BeakShapePC2	TDlin	2.11E-07	NA	NA	99.99982051	NA	6.622663573	-5.911993812	0.940823089	0.214390035	22	NoCompSupport
712	Musophagidae	BeakShapePC2	DDexp	0.006925513	NA	-0.230917946	NA	NA	5.534639226	-3.735945118	3.116871784	0.072224015	22	NoCompSupport
713	Musophagidae	BeakShapePC2	DDlin	0.002454735	NA	-0.000136374	NA	NA	5.242921343	-3.152509352	3.70030755	0.05394984	22	NoCompSupport
714	Musophagidae	BeakShapePC2	MC	0.001285886	NA	NA	NA	0	4.024086508	-0.714839683	6.137977218	0.015946189	22	NoCompSupport
715	Otididae	BeakShapePC2	BM	0.001085626	NA	NA	NA	NA	16.06541834	-27.55940811	30.24374629	2.15E-07	24	CompSupport
716	Otididae	BeakShapePC2	OU	0.024923056	2.718281828	NA	NA	NA	30.57638236	-53.95276472	3.85038968	0.115991042	24	CompSupport
717	Otididae	BeakShapePC2	TDexp	0.001085662	NA	NA	-1.00E-06	NA	16.06532829	-24.93065658	32.87249782	5.79E-08	24	CompSupport
718	Otididae	BeakShapePC2	TDlin	3.27E-07	NA	NA	100	NA	19.50240877	-31.80481754	25.99833686	1.80E-06	24	CompSupport
719	Otididae	BeakShapePC2	DDexp	6.64E-07	NA	0.358465426	NA	NA	32.5015772	-57.8031544	0	0.795290777	24	CompSupport
720	Otididae	BeakShapePC2	DDlin	1.72E-11	NA	2.58E-05	NA	NA	30.24770408	-53.29540815	4.507746245	0.083499002	24	CompSupport
721	Otididae	BeakShapePC2	MC	0.000328519	NA	NA	NA	0	27.4748122	-47.74962439	10.05353001	0.005217106	24	CompSupport
722	P10	BeakShapePC2	BM	0.00171155	NA	NA	NA	NA	100.4214799	-196.7403956	58.23477945	2.26E-13	120	NoCompSupport
723	P10	BeakShapePC2	OU	0.006879234	0.486525021	NA	NA	NA	130.5910358	-254.9751751	0	1	120	NoCompSupport
724	P10	BeakShapePC2	TDexp	0.001711592	NA	NA	-1.00E-06	NA	100.4213321	-194.6357677	60.33940735	7.90E-14	120	NoCompSupport
725	P10	BeakShapePC2	TDlin	7.05E-07	NA	NA	99.99995525	NA	107.4573773	-208.7078581	46.26731692	8.98E-11	120	NoCompSupport
726	P10	BeakShapePC2	DDexp	0.000481349	NA	0.068504873	NA	NA	76.49118643	-146.7754763	108.1996988	3.20E-24	120	NoCompSupport
727	P10	BeakShapePC2	DDlin	0.000642627	NA	9.72E-05	NA	NA	76.26736387	-146.3278312	108.6473439	2.56E-24	120	NoCompSupport
728	P10	BeakShapePC2	MC	0.003037372	NA	NA	NA	-1.21E-10	65.98690413	-125.7669117	129.2082634	8.77E-29	120	NoCompSupport
729	P12	BeakShapePC2	BM	0.000385641	NA	NA	NA	NA	54.92195555	-105.5281216	2.140398822	0.132416042	41	NoCompSupport
730	P12	BeakShapePC2	OU	0.000890857	0.111510305	NA	NA	NA	57.15858455	-107.6685204	0	0.386120005	41	NoCompSupport
731	P12	BeakShapePC2	TDexp	0.000385647	NA	NA	-1.00E-06	NA	54.9219318	-103.1952149	4.473305497	0.04124358	41	NoCompSupport
732	P12	BeakShapePC2	TDlin	3.02E-07	NA	NA	100	NA	56.75741367	-106.8661787	0.802341753	0.258521106	41	NoCompSupport
733	P12	BeakShapePC2	DDexp	2.54E-05	NA	0.302771375	NA	NA	55.68101989	-104.7133911	2.955129312	0.088109782	41	NoCompSupport
734	P12	BeakShapePC2	DDlin	3.29E-11	NA	4.79E-05	NA	NA	55.54301963	-104.4373906	3.231129838	0.076752295	41	NoCompSupport
735	P12	BeakShapePC2	MC	0.000402817	NA	NA	NA	-3.62E-09	54.02602646	-101.4034043	6.265116171	0.01683719	41	NoCompSupport
736	P13P14P16	BeakShapePC2	BM	0.002778936	NA	NA	NA	NA	101.6630273	-199.2415476	85.0417055	3.42E-19	145	NoCompSupport
737	P13P14P16	BeakShapePC2	OU	0.015066659	0.907202299	NA	NA	NA	145.2267329	-284.2832531	0	1	145	NoCompSupport
738	P13P14P16	BeakShapePC2	TDexp	0.002778969	NA	NA	-1.00E-06	NA	101.662866	-197.1555193	87.12773379	1.20E-19	145	NoCompSupport
739	P13P14P16	BeakShapePC2	TDlin	2.40E-06	NA	NA	99.99999397	NA	116.539569	-226.9089253	57.37432778	3.48E-13	145	NoCompSupport
740	P13P14P16	BeakShapePC2	DDexp	0.000223557	NA	0.08714654	NA	NA	95.34674883	-184.5232849	99.75996822	2.17E-22	145	NoCompSupport
741	P13P14P16	BeakShapePC2	DDlin	8.05E-14	NA	0.000120923	NA	NA	92.06039073	-177.9505687	106.3326844	8.13E-24	145	NoCompSupport
742	P13P14P16	BeakShapePC2	MC	0.003886103	NA	NA	NA	-4.77E-09	77.35945715	-148.5487015	135.7345516	3.35E-30	145	NoCompSupport
743	P17P18	BeakShapePC2	BM	0.001229326	NA	NA	NA	NA	136.6274063	-269.155639	19.28804279	6.40E-05	124	NoCompSupport
744	P17P18	BeakShapePC2	OU	0.001996846	0.123693449	NA	NA	NA	147.3218409	-288.4436818	0	0.986996613	124	NoCompSupport
745	P17P18	BeakShapePC2	TDexp	0.001229341	NA	NA	-1.00E-06	NA	136.6273144	-267.0546289	21.38905297	2.24E-05	124	NoCompSupport
746	P17P18	BeakShapePC2	TDlin	1.04E-06	NA	NA	100	NA	142.985722	-279.7714439	8.67223792	0.012917044	124	NoCompSupport
747	P17P18	BeakShapePC2	DDexp	0.000500121	NA	0.043882918	NA	NA	112.926619	-219.653238	68.79044385	1.14E-15	124	NoCompSupport
748	P17P18	BeakShapePC2	DDlin	4.52E-11	NA	7.37E-05	NA	NA	111.7960718	-217.3921436	71.05153822	3.68E-16	124	NoCompSupport
749	P17P18	BeakShapePC2	MC	0.001329946	NA	NA	NA	0	97.94401824	-189.6880365	98.75564535	3.55E-22	124	NoCompSupport
757	P20a	BeakShapePC2	BM	0.001098551	NA	NA	NA	NA	113.3386091	-222.5481859	34.58137218	3.10E-08	96	NoCompSupport
758	P20a	BeakShapePC2	OU	0.004283449	0.537064724	NA	NA	NA	131.6952138	-257.129558	0	0.999997163	96	NoCompSupport
759	P20a	BeakShapePC2	TDexp	0.001098569	NA	NA	-1.00E-06	NA	113.338536	-220.4162025	36.71335551	1.07E-08	96	NoCompSupport
760	P20a	BeakShapePC2	TDlin	6.87E-07	NA	NA	99.99997377	NA	118.4732331	-230.6855967	26.44396137	1.81E-06	96	NoCompSupport
761	P20a	BeakShapePC2	DDexp	0.000229074	NA	0.059866579	NA	NA	116.3320659	-226.4032622	30.72629585	2.13E-07	96	NoCompSupport
762	P20a	BeakShapePC2	DDlin	6.49E-12	NA	4.65E-05	NA	NA	117.6203601	-228.9798506	28.14970744	7.72E-07	96	NoCompSupport
763	P20a	BeakShapePC2	MC	0.001176519	NA	NA	NA	-2.36E-10	110.0491378	-213.8374061	43.29215197	3.97E-10	96	NoCompSupport
764	P20b	BeakShapePC2	BM	0.000842967	NA	NA	NA	NA	138.0508441	-271.9999933	21.86054885	1.77E-05	121	NoCompSupport
765	P20b	BeakShapePC2	OU	0.001986397	0.178474434	NA	NA	NA	150.0328352	-293.8605421	0	0.990770757	121	NoCompSupport
766	P20b	BeakShapePC2	TDexp	0.000842978	NA	NA	-1.00E-06	NA	138.0507624	-269.8963965	23.96414561	6.20E-06	121	NoCompSupport
767	P20b	BeakShapePC2	TDlin	6.83E-07	NA	NA	99.99983794	NA	144.9944135	-283.7836987	10.07684338	0.006424132	121	NoCompSupport
768	P20b	BeakShapePC2	DDexp	0.000170952	NA	0.054159276	NA	NA	143.2010087	-280.1968892	13.66365289	0.001068928	121	NoCompSupport
769	P20b	BeakShapePC2	DDlin	3.82E-11	NA	3.24E-05	NA	NA	143.6721245	-281.1391207	12.72142141	0.001712189	121	NoCompSupport
770	P20b	BeakShapePC2	MC	0.000821493	NA	NA	NA	0	133.3061045	-260.4070808	33.45346136	5.39E-08	121	NoCompSupport
771	P21	BeakShapePC2	BM	0.001856154	NA	NA	NA	NA	79.84939219	-155.5608534	48.36113477	1.57E-11	90	CompSupport
772	P21	BeakShapePC2	OU	0.003389192	0.213366377	NA	NA	NA	96.68894616	-187.0988225	16.82316558	0.000110511	90	CompSupport
773	P21	BeakShapePC2	TDexp	0.001856179	NA	NA	-1.00E-06	NA	79.84930655	-153.4195433	50.5024448	5.37E-12	90	CompSupport
774	P21	BeakShapePC2	TDlin	1.44E-06	NA	NA	99.99985821	NA	86.72924417	-167.1794186	36.74256956	5.22E-09	90	CompSupport
775	P21	BeakShapePC2	DDexp	0.000332229	NA	0.06222874	NA	NA	105.1005289	-203.9219881	0	0.497174148	90	CompSupport
776	P21	BeakShapePC2	DDlin	8.35E-05	NA	5.94E-05	NA	NA	105.0932646	-203.9074594	0.014528687	0.493575591	90	CompSupport
777	P21	BeakShapePC2	MC	0.001180626	NA	NA	NA	0	101.104221	-195.9293723	7.992615859	0.009139745	90	CompSupport
778	P6	BeakShapePC2	BM	0.001163019	NA	NA	NA	NA	46.67307678	-89.03036409	14.45451626	0.000519964	41	NoCompSupport_NotDifferentiable
779	P6	BeakShapePC2	OU	0.002453663	0.255205403	NA	NA	NA	55.0667645	-103.4848804	0	0.715701586	41	NoCompSupport_NotDifferentiable
780	P6	BeakShapePC2	TDexp	0.001163039	NA	NA	-1.00E-06	NA	46.67303127	-86.69741389	16.78746647	0.00016195	41	NoCompSupport_NotDifferentiable
781	P6	BeakShapePC2	TDlin	6.62E-07	NA	NA	100	NA	49.75768564	-92.86672263	10.61815772	0.003540204	41	NoCompSupport_NotDifferentiable
782	P6	BeakShapePC2	DDexp	2.35E-05	NA	0.392420114	NA	NA	54.12722846	-101.6058083	1.879072073	0.279702703	41	NoCompSupport_NotDifferentiable
783	P6	BeakShapePC2	DDlin	1.39E-11	NA	0.000158755	NA	NA	47.50786763	-88.36708661	15.11779375	0.000373203	41	NoCompSupport_NotDifferentiable
784	P6	BeakShapePC2	MC	0.001560854	NA	NA	NA	-1.07E-10	40.64301002	-74.63737139	28.84750896	3.90E-07	41	NoCompSupport_NotDifferentiable
792	P9	BeakShapePC2	BM	0.000507017	NA	NA	NA	NA	36.39874411	-68.33594976	3.478909606	0.07413983	29	CompSupport_NotDifferentiable
793	P9	BeakShapePC2	OU	0.001136577	0.126436312	NA	NA	NA	39.08464978	-71.20929956	0.605559803	0.311882901	29	CompSupport_NotDifferentiable
794	P9	BeakShapePC2	TDexp	0.000507026	NA	NA	-1.00E-06	NA	36.39871963	-65.83743926	5.9774201	0.021257242	29	CompSupport_NotDifferentiable
795	P9	BeakShapePC2	TDlin	2.82E-07	NA	NA	99.99995699	NA	37.9909633	-69.02192659	2.79293277	0.104474322	29	CompSupport_NotDifferentiable
796	P9	BeakShapePC2	DDexp	4.13E-06	NA	0.199223168	NA	NA	39.38742968	-71.81485936	0	0.422169842	29	CompSupport_NotDifferentiable
797	P9	BeakShapePC2	DDlin	3.21E-12	NA	2.52E-05	NA	NA	37.51430623	-68.06861246	3.7462469	0.064863447	29	CompSupport_NotDifferentiable
798	P9	BeakShapePC2	MC	0.000474988	NA	NA	NA	0	33.53463741	-60.10927481	11.70558455	0.001212416	29	CompSupport_NotDifferentiable
799	Paleognathae	BeakShapePC2	BM	0.000287471	NA	NA	NA	NA	22.22926456	-39.93678999	2.807502893	0.123507723	26	NoCompSupport
800	Paleognathae	BeakShapePC2	OU	0.000604891	0.027012489	NA	NA	NA	24.91760099	-42.74429288	0	0.502730949	26	NoCompSupport
801	Paleognathae	BeakShapePC2	TDexp	0.000287491	NA	NA	-1.00E-06	NA	22.22914417	-37.36737924	5.376913643	0.034178552	26	NoCompSupport
802	Paleognathae	BeakShapePC2	TDlin	4.19E-08	NA	NA	99.99996247	NA	24.02572976	-40.96055042	1.783742458	0.206063403	26	NoCompSupport
803	Paleognathae	BeakShapePC2	DDexp	2.05E-05	NA	0.284983142	NA	NA	22.95846788	-38.82602667	3.918266217	0.070875302	26	NoCompSupport
804	Paleognathae	BeakShapePC2	DDlin	5.17E-10	NA	3.49E-05	NA	NA	22.66715709	-38.24340509	4.500887792	0.052963936	26	NoCompSupport
805	Paleognathae	BeakShapePC2	MC	0.000343682	NA	NA	NA	0	20.96762166	-34.84433422	7.899958661	0.009680135	26	NoCompSupport
806	Petroicidae	BeakShapePC2	BM	0.000143112	NA	NA	NA	NA	40.60862355	-76.7172471	0	0.538046666	27	NoCompSupport
807	Petroicidae	BeakShapePC2	OU	0.000157163	0.004474533	NA	NA	NA	40.63927467	-74.23507108	2.482176028	0.1555329	27	NoCompSupport
808	Petroicidae	BeakShapePC2	TDexp	0.000143117	NA	NA	-1.00E-06	NA	40.60861657	-74.17375488	2.543492225	0.15083691	27	NoCompSupport
809	Petroicidae	BeakShapePC2	TDlin	0.000107834	NA	NA	0.010993791	NA	40.63829954	-74.23312082	2.484126281	0.155381309	27	NoCompSupport
810	Petroicidae	BeakShapePC2	DDexp	1.95E-05	NA	0.211841074	NA	NA	33.94038619	-60.83729412	15.87995299	0.00019166	27	NoCompSupport
811	Petroicidae	BeakShapePC2	DDlin	3.59E-13	NA	3.27E-05	NA	NA	31.03857233	-55.0336664	21.6835807	1.05E-05	27	NoCompSupport
812	Petroicidae	BeakShapePC2	MC	0.000450051	NA	NA	NA	-7.40E-12	25.14134766	-43.23921707	33.47803004	2.89E-08	27	NoCompSupport
820	Phasianidae	BeakShapePC2	BM	0.004775004	NA	NA	NA	NA	32.85796062	-61.61592124	101.9036273	7.35E-23	123	NoCompSupport
821	Phasianidae	BeakShapePC2	OU	0.080599623	2.718281828	NA	NA	NA	84.86061462	-163.5195486	0	0.98704877	123	NoCompSupport
822	Phasianidae	BeakShapePC2	TDexp	0.004775128	NA	NA	-1.00E-06	NA	32.85775113	-59.51382158	104.005727	2.57E-23	123	NoCompSupport
823	Phasianidae	BeakShapePC2	TDlin	1.84E-06	NA	NA	99.99992104	NA	42.59980923	-78.99793778	84.52161079	4.37E-19	123	NoCompSupport
824	Phasianidae	BeakShapePC2	DDexp	4.14E-05	NA	0.087153902	NA	NA	80.52708577	-154.8524909	8.667057709	0.012951228	123	NoCompSupport
825	Phasianidae	BeakShapePC2	DDlin	2.84E-10	NA	7.81E-05	NA	NA	64.80803471	-123.4143888	40.10515981	1.93E-09	123	NoCompSupport
826	Phasianidae	BeakShapePC2	MC	0.003983315	NA	NA	NA	-3.54E-09	44.02155045	-81.84142022	81.67812835	1.81E-18	123	NoCompSupport
827	Picidae	BeakShapePC2	BM	0.00076739	NA	NA	NA	NA	162.7812183	-321.4722111	50.2905629	1.20E-11	136	NoCompSupport
828	Picidae	BeakShapePC2	OU	0.002425637	0.313590781	NA	NA	NA	188.9722961	-371.762774	0	0.999999997	136	NoCompSupport
829	Picidae	BeakShapePC2	TDexp	0.00076741	NA	NA	-1.00E-06	NA	162.7810704	-319.3803227	52.38245136	4.22E-12	136	NoCompSupport
830	Picidae	BeakShapePC2	TDlin	3.01E-07	NA	NA	99.99998492	NA	169.3373323	-332.4928463	39.26992767	2.97E-09	136	NoCompSupport
831	Picidae	BeakShapePC2	DDexp	0.000407875	NA	0.017595807	NA	NA	158.8108199	-311.4398217	60.32295235	7.96E-14	136	NoCompSupport
832	Picidae	BeakShapePC2	DDlin	0.000451912	NA	1.04E-05	NA	NA	157.8391682	-309.4965183	62.26625573	3.01E-14	136	NoCompSupport
833	Picidae	BeakShapePC2	MC	0.000862893	NA	NA	NA	-1.59E-10	154.8069751	-303.432132	68.33064204	1.45E-15	136	NoCompSupport
834	Pipridae	BeakShapePC2	BM	0.002225361	NA	NA	NA	NA	30.23801297	-56.16023646	15.46880001	0.000190578	41	NoCompSupport_NotDifferentiable
835	Pipridae	BeakShapePC2	OU	0.047228574	2.718281828	NA	NA	NA	39.13884256	-71.62903647	0	0.43559292	41	NoCompSupport_NotDifferentiable
836	Pipridae	BeakShapePC2	TDexp	0.002225395	NA	NA	-1.00E-06	NA	30.23796854	-53.82728844	17.80174803	5.94E-05	41	NoCompSupport_NotDifferentiable
837	Pipridae	BeakShapePC2	TDlin	1.49E-06	NA	NA	100	NA	33.55820822	-60.46776779	11.16126868	0.001642261	41	NoCompSupport_NotDifferentiable
838	Pipridae	BeakShapePC2	DDexp	0.000392123	NA	0.091359021	NA	NA	38.21483063	-69.7810126	1.848023866	0.172897028	41	NoCompSupport_NotDifferentiable
839	Pipridae	BeakShapePC2	DDlin	9.66E-12	NA	0.000117188	NA	NA	39.00128885	-71.35392904	0.275107423	0.379613803	41	NoCompSupport_NotDifferentiable
840	Pipridae	BeakShapePC2	MC	0.001732483	NA	NA	NA	-4.70E-09	35.36512457	-64.08160049	7.547435979	0.010004051	41	NoCompSupport_NotDifferentiable
848	Procellariidae	BeakShapePC2	BM	0.000166428	NA	NA	NA	NA	158.7367935	-313.3431522	3.090600818	0.119175283	95	NoCompSupport
849	Procellariidae	BeakShapePC2	OU	0.000210504	0.018577356	NA	NA	NA	161.3487446	-316.433753	0	0.558858204	95	NoCompSupport
850	Procellariidae	BeakShapePC2	TDexp	0.000166437	NA	NA	-1.00E-06	NA	158.7366551	-311.209574	5.22417895	0.041009605	95	NoCompSupport
851	Procellariidae	BeakShapePC2	TDlin	3.15E-08	NA	NA	99.99983773	NA	160.6610501	-315.058364	1.37538895	0.280956908	95	NoCompSupport
852	Procellariidae	BeakShapePC2	DDexp	5.98E-05	NA	0.050625253	NA	NA	133.0157156	-259.7676949	56.66605809	2.77E-13	95	NoCompSupport
853	Procellariidae	BeakShapePC2	DDlin	1.03E-05	NA	1.08E-05	NA	NA	132.4520572	-258.6403782	57.79337482	1.58E-13	95	NoCompSupport
854	Procellariidae	BeakShapePC2	MC	0.000268626	NA	NA	NA	0	122.3542626	-238.4447889	77.98896409	6.49E-18	95	NoCompSupport
855	Psittacidae1	BeakShapePC2	BM	0.000425668	NA	NA	NA	NA	148.3782288	-292.644308	42.65484224	5.41E-10	110	CompSupport
856	Psittacidae1	BeakShapePC2	OU	0.000785414	0.103129339	NA	NA	NA	165.6542209	-325.0820267	10.21712351	0.005987726	110	CompSupport
857	Psittacidae1	BeakShapePC2	TDexp	0.000425681	NA	NA	-1.00E-06	NA	148.3780335	-290.529652	44.76949823	1.88E-10	110	CompSupport
858	Psittacidae1	BeakShapePC2	TDlin	1.40E-07	NA	NA	99.99976944	NA	155.5428079	-304.8592007	30.43994954	2.43E-07	110	CompSupport
859	Psittacidae1	BeakShapePC2	DDexp	1.76E-05	NA	0.125307306	NA	NA	170.7627827	-335.2991502	0	0.990562968	110	CompSupport
860	Psittacidae1	BeakShapePC2	DDlin	5.73E-11	NA	1.72E-05	NA	NA	165.1026116	-323.9788081	11.32034214	0.003449062	110	CompSupport
861	Psittacidae1	BeakShapePC2	MC	0.000254272	NA	NA	NA	0	147.4306128	-288.6348106	46.66433963	7.29E-11	110	CompSupport
862	Psittacidae2	BeakShapePC2	BM	0.000320272	NA	NA	NA	NA	179.5349439	-354.9636932	22.76346467	1.14E-05	116	NoCompSupport
863	Psittacidae2	BeakShapePC2	OU	0.000652871	0.120174226	NA	NA	NA	191.9707218	-377.7271579	0	0.999464964	116	NoCompSupport
864	Psittacidae2	BeakShapePC2	TDexp	0.000320282	NA	NA	-1.00E-06	NA	179.534809	-352.8553324	24.87182551	3.97E-06	116	NoCompSupport
865	Psittacidae2	BeakShapePC2	TDlin	1.00E-07	NA	NA	99.99992388	NA	184.4089379	-362.60359	15.12356784	0.000519669	116	NoCompSupport
866	Psittacidae2	BeakShapePC2	DDexp	5.87E-05	NA	0.067698837	NA	NA	167.2912459	-328.3682061	49.35895177	1.91E-11	116	NoCompSupport
867	Psittacidae2	BeakShapePC2	DDlin	0.000184192	NA	1.38E-05	NA	NA	156.6201664	-307.0260471	70.70111079	4.44E-16	116	NoCompSupport
868	Psittacidae2	BeakShapePC2	MC	0.000604002	NA	NA	NA	-3.90E-09	142.7339751	-279.2536644	98.47349342	4.14E-22	116	NoCompSupport
869	Rallidae	BeakShapePC2	BM	0.00045523	NA	NA	NA	NA	42.39795227	-80.48821224	1.339637853	0.212776083	42	NoCompSupport
870	Rallidae	BeakShapePC2	OU	0.000805637	0.038913989	NA	NA	NA	44.22971452	-81.82785009	0	0.415739676	42	NoCompSupport
871	Rallidae	BeakShapePC2	TDexp	0.000455249	NA	NA	-1.00E-06	NA	42.39789982	-78.1642207	3.663629397	0.066569372	42	NoCompSupport
872	Rallidae	BeakShapePC2	TDlin	1.12E-07	NA	NA	99.99996528	NA	43.91879787	-81.20601679	0.621833303	0.30464362	42	NoCompSupport
873	Rallidae	BeakShapePC2	DDexp	0.000485677	NA	0.02512419	NA	NA	35.81650856	-65.00143818	16.82641192	9.23E-05	42	NoCompSupport
874	Rallidae	BeakShapePC2	DDlin	0.00039288	NA	2.41E-05	NA	NA	35.86886787	-65.10615679	16.7216933	9.72E-05	42	NoCompSupport
875	Rallidae	BeakShapePC2	MC	0.000626386	NA	NA	NA	-9.67E-11	35.6958038	-64.76002864	17.06782145	8.18E-05	42	NoCompSupport
876	Ramphastidae	BeakShapePC2	BM	0.000391911	NA	NA	NA	NA	114.9069595	-225.6560242	6.528658185	0.02930519	79	NoCompSupport
877	Ramphastidae	BeakShapePC2	OU	0.000535183	0.0454868	NA	NA	NA	119.2523412	-232.1846824	0	0.766698571	79	NoCompSupport
878	Ramphastidae	BeakShapePC2	TDexp	0.000391923	NA	NA	-1.00E-06	NA	114.906865	-223.4937301	8.690952351	0.009940502	79	NoCompSupport
879	Ramphastidae	BeakShapePC2	TDlin	1.38E-07	NA	NA	99.99998559	NA	117.8783922	-229.4367845	2.747897917	0.19405561	79	NoCompSupport
880	Ramphastidae	BeakShapePC2	DDexp	0.00012945	NA	0.065927652	NA	NA	102.7676215	-199.2152429	32.96943947	5.31E-08	79	NoCompSupport
881	Ramphastidae	BeakShapePC2	DDlin	3.74E-05	NA	2.71E-05	NA	NA	103.0912362	-199.8624725	32.32220995	7.34E-08	79	NoCompSupport
882	Ramphastidae	BeakShapePC2	MC	0.000622169	NA	NA	NA	0	97.09164092	-187.8632818	44.32140058	1.82E-10	79	NoCompSupport
883	Rhinocryptidae	BeakShapePC2	BM	0.000863573	NA	NA	NA	NA	16.48783461	-28.40424066	0	0.389553942	24	NoCompSupport
884	Rhinocryptidae	BeakShapePC2	OU	0.002901583	0.099518437	NA	NA	NA	17.3396523	-27.47930459	0.924936064	0.245312845	24	NoCompSupport
885	Rhinocryptidae	BeakShapePC2	TDexp	0.000863591	NA	NA	-1.00E-06	NA	16.48782176	-25.77564351	2.628597144	0.104658616	24	NoCompSupport
886	Rhinocryptidae	BeakShapePC2	TDlin	4.37E-07	NA	NA	99.99947701	NA	17.30098461	-27.40196921	1.002271445	0.236008217	24	NoCompSupport
887	Rhinocryptidae	BeakShapePC2	DDexp	0.000100042	NA	0.142095074	NA	NA	14.07884318	-20.95768636	7.4465543	0.009409551	24	NoCompSupport
888	Rhinocryptidae	BeakShapePC2	DDlin	3.39E-10	NA	7.50E-05	NA	NA	13.97639977	-20.75279954	7.651441119	0.008493335	24	NoCompSupport
889	Rhinocryptidae	BeakShapePC2	MC	0.00113632	NA	NA	NA	0	13.71864124	-20.23728249	8.166958166	0.006563495	24	NoCompSupport
890	S10	BeakShapePC2	BM	0.000377534	NA	NA	NA	NA	56.01557768	-107.7454411	25.72044458	2.59E-06	45	NoCompSupport
891	S10	BeakShapePC2	OU	0.003518085	0.674756996	NA	NA	NA	70.02562575	-133.4658856	0	0.994661064	45	NoCompSupport
892	S10	BeakShapePC2	TDexp	0.000377541	NA	NA	-1.00E-06	NA	56.01550014	-105.4456344	28.02025121	8.19E-07	45	NoCompSupport
893	S10	BeakShapePC2	TDlin	2.04E-07	NA	NA	99.99996478	NA	60.80418943	-115.023013	18.44287263	9.84E-05	45	NoCompSupport
894	S10	BeakShapePC2	DDexp	9.87E-06	NA	0.231422038	NA	NA	64.25105047	-121.9167351	11.54915055	0.003088936	45	NoCompSupport
895	S10	BeakShapePC2	DDlin	8.91E-13	NA	2.31E-05	NA	NA	63.82833962	-121.0713134	12.39457225	0.002024081	45	NoCompSupport
896	S10	BeakShapePC2	MC	0.000300803	NA	NA	NA	0	61.0369242	-115.4884826	17.97740309	0.000124146	45	NoCompSupport
897	S11	BeakShapePC2	BM	0.000789419	NA	NA	NA	NA	83.60198273	-163.0349514	27.34184955	1.16E-06	74	NoCompSupport
898	S11	BeakShapePC2	OU	0.008078561	0.967089473	NA	NA	NA	98.35982903	-190.3768009	0	0.999936296	74	NoCompSupport
899	S11	BeakShapePC2	TDexp	0.00078944	NA	NA	-1.00E-06	NA	83.60188007	-160.860903	29.51589793	3.90E-07	74	NoCompSupport
900	S11	BeakShapePC2	TDlin	3.07E-07	NA	NA	99.99991759	NA	88.07314976	-169.8034424	20.57335853	3.41E-05	74	NoCompSupport
901	S11	BeakShapePC2	DDexp	0.000214185	NA	0.053336798	NA	NA	86.61727412	-166.8916911	23.48510982	7.95E-06	74	NoCompSupport
902	S11	BeakShapePC2	DDlin	8.22E-12	NA	3.65E-05	NA	NA	87.51749655	-168.692136	21.68466497	1.96E-05	74	NoCompSupport
903	S11	BeakShapePC2	MC	0.00078119	NA	NA	NA	-8.36E-10	83.9927095	-161.6425619	28.73423905	5.76E-07	74	NoCompSupport
904	S12	BeakShapePC2	BM	0.001166563	NA	NA	NA	NA	39.84062224	-75.41457781	3.313290638	0.101498797	48	NoCompSupport
905	S12	BeakShapePC2	OU	0.001853324	0.065750629	NA	NA	NA	42.6366615	-78.72786845	0	0.532025951	48	NoCompSupport
906	S12	BeakShapePC2	TDexp	0.001166584	NA	NA	-1.00E-06	NA	39.84057842	-73.13570229	5.592166152	0.032479502	48	NoCompSupport
907	S12	BeakShapePC2	TDlin	7.23E-07	NA	NA	99.99999292	NA	41.82889884	-77.11234314	1.615525302	0.237206155	48	NoCompSupport
908	S12	BeakShapePC2	DDexp	0.000643592	NA	0.047614995	NA	NA	40.18323751	-73.82102048	4.90684797	0.0457535	48	NoCompSupport
909	S12	BeakShapePC2	DDlin	0.000599442	NA	4.97E-05	NA	NA	40.00432119	-73.46318784	5.264680606	0.038257972	48	NoCompSupport
910	S12	BeakShapePC2	MC	0.00121276	NA	NA	NA	-2.01E-09	38.90770374	-71.26995294	7.457915502	0.012778122	48	NoCompSupport
911	S13	BeakShapePC2	BM	0.001257787	NA	NA	NA	NA	182.4126196	-360.7546509	60.83505525	6.16E-14	173	NoCompSupport
912	S13	BeakShapePC2	OU	0.003155165	0.276364071	NA	NA	NA	213.865859	-421.5897061	0	0.999999999	173	NoCompSupport
913	S13	BeakShapePC2	TDexp	0.001257812	NA	NA	-1.00E-06	NA	182.4124492	-358.6828866	62.90681954	2.19E-14	173	NoCompSupport
914	S13	BeakShapePC2	TDlin	6.55E-07	NA	NA	99.99989206	NA	192.5417538	-378.9414958	42.64821037	5.48E-10	173	NoCompSupport
915	S13	BeakShapePC2	DDexp	0.000166293	NA	0.060109317	NA	NA	172.8816489	-339.621286	81.96842014	1.59E-18	173	NoCompSupport
916	S13	BeakShapePC2	DDlin	1.70E-10	NA	4.76E-05	NA	NA	172.8671179	-339.5922239	81.99748218	1.56E-18	173	NoCompSupport
917	S13	BeakShapePC2	MC	0.001801674	NA	NA	NA	-1.23E-09	151.3263891	-296.5107665	125.0789397	6.91E-28	173	NoCompSupport
918	S3	BeakShapePC2	BM	0.000664465	NA	NA	NA	NA	37.68609217	-71.02932719	17.05901373	0.000196058	38	NoCompSupport
919	S3	BeakShapePC2	OU	0.026270344	2.718281828	NA	NA	NA	47.39711164	-88.08834093	0	0.992437061	38	NoCompSupport
920	S3	BeakShapePC2	TDexp	0.000664479	NA	NA	-1.00E-06	NA	37.68603384	-68.66618533	19.42215559	6.01E-05	38	NoCompSupport
921	S3	BeakShapePC2	TDlin	3.23E-07	NA	NA	99.99995219	NA	41.08550835	-75.46513435	12.62320658	0.001801393	38	NoCompSupport
922	S3	BeakShapePC2	DDexp	0.000270168	NA	0.058721899	NA	NA	41.39471922	-76.08355608	12.00478484	0.002454127	38	NoCompSupport
923	S3	BeakShapePC2	DDlin	0.000204075	NA	3.14E-05	NA	NA	41.35790052	-76.00991868	12.07842224	0.002365413	38	NoCompSupport
924	S3	BeakShapePC2	MC	0.000584642	NA	NA	NA	-3.70E-09	40.11977606	-73.53366978	14.55467115	0.000685798	38	NoCompSupport
932	S6	BeakShapePC2	BM	0.000694749	NA	NA	NA	NA	83.21578831	-162.2576636	43.84838671	2.56E-10	72	NoCompSupport
933	S6	BeakShapePC2	OU	0.016646648	2.718281828	NA	NA	NA	106.2294957	-206.1060503	0	0.85107036	72	NoCompSupport
934	S6	BeakShapePC2	TDexp	0.000694764	NA	NA	-1.00E-06	NA	83.21569175	-160.0784423	46.02760795	8.61E-11	72	NoCompSupport
935	S6	BeakShapePC2	TDlin	3.24E-07	NA	NA	100	NA	88.40459039	-170.4562396	35.64981067	1.54E-08	72	NoCompSupport
936	S6	BeakShapePC2	DDexp	8.03E-07	NA	0.276489888	NA	NA	104.4844978	-202.6160545	3.489995778	0.148635487	72	NoCompSupport
937	S6	BeakShapePC2	DDlin	3.63E-13	NA	2.79E-05	NA	NA	98.25929242	-190.1656437	15.94040662	0.000294137	72	NoCompSupport
938	S6	BeakShapePC2	MC	0.000322742	NA	NA	NA	0	82.19959587	-158.0462506	48.05979972	3.12E-11	72	NoCompSupport
939	S7S8	BeakShapePC2	BM	0.001753727	NA	NA	NA	NA	62.71629965	-121.2862578	92.01308026	1.04E-20	85	NoCompSupport
940	S7S8	BeakShapePC2	OU	0.02410248	2.718281828	NA	NA	NA	109.7978172	-213.2993381	0	0.997718292	85	NoCompSupport
941	S7S8	BeakShapePC2	TDexp	0.001753769	NA	NA	-1.00E-06	NA	62.71614629	-119.1359963	94.16334182	3.56E-21	85	NoCompSupport
942	S7S8	BeakShapePC2	TDlin	7.44E-07	NA	NA	99.99989339	NA	70.50471126	-134.7131262	78.58621188	8.59E-18	85	NoCompSupport
943	S7S8	BeakShapePC2	DDexp	0.000113259	NA	0.071339953	NA	NA	103.3098183	-200.3233403	12.97599785	0.001518119	85	NoCompSupport
944	S7S8	BeakShapePC2	DDlin	2.54E-12	NA	3.42E-05	NA	NA	102.6226208	-198.9489453	14.35039276	0.000763589	85	NoCompSupport
945	S7S8	BeakShapePC2	MC	0.000428764	NA	NA	NA	0	78.27141843	-150.2465406	63.05279754	2.03E-14	85	NoCompSupport
946	Scolopaci	BeakShapePC2	BM	0.000530205	NA	NA	NA	NA	75.63956307	-147.1272274	87.48295631	1.01E-19	82	NoCompSupport
947	Scolopaci	BeakShapePC2	OU	0.016887367	2.718281828	NA	NA	NA	120.458938	-234.6101837	0	1	82	NoCompSupport
948	Scolopaci	BeakShapePC2	TDexp	0.000530232	NA	NA	-1.00E-06	NA	75.6392328	-144.9707733	89.63941042	3.43E-20	82	NoCompSupport
949	Scolopaci	BeakShapePC2	TDlin	1.04E-07	NA	NA	99.9999662	NA	83.07663565	-159.845579	74.76460473	5.82E-17	82	NoCompSupport
950	Scolopaci	BeakShapePC2	DDexp	8.25E-05	NA	0.063977438	NA	NA	94.0037548	-181.6998173	52.91036641	3.24E-12	82	NoCompSupport
951	Scolopaci	BeakShapePC2	DDlin	0.000154558	NA	1.19E-05	NA	NA	90.31107587	-174.3144594	60.29572428	8.07E-14	82	NoCompSupport
952	Scolopaci	BeakShapePC2	MC	0.0004195	NA	NA	NA	-1.93E-09	85.23458028	-164.1614683	70.44871546	5.04E-16	82	NoCompSupport
960	Thamnophilidae	BeakShapePC2	BM	0.000684292	NA	NA	NA	NA	145.2244009	-286.3564941	68.31432638	1.46E-15	133	NoCompSupport
961	Thamnophilidae	BeakShapePC2	OU	0.006753682	0.856363625	NA	NA	NA	180.4284335	-354.6708205	0	1	133	NoCompSupport
962	Thamnophilidae	BeakShapePC2	TDexp	0.000684306	NA	NA	-1.00E-06	NA	145.2242157	-284.2623849	70.40843551	5.14E-16	133	NoCompSupport
963	Thamnophilidae	BeakShapePC2	TDlin	3.41E-07	NA	NA	99.9999958	NA	155.3955328	-304.6050191	50.06580136	1.34E-11	133	NoCompSupport
964	Thamnophilidae	BeakShapePC2	DDexp	1.88E-05	NA	0.100615469	NA	NA	130.5611241	-254.9362018	99.73461868	2.20E-22	133	NoCompSupport
965	Thamnophilidae	BeakShapePC2	DDlin	0.000414046	NA	2.40E-05	NA	NA	111.8600561	-217.5340656	137.1367549	1.66E-30	133	NoCompSupport
966	Thamnophilidae	BeakShapePC2	MC	0.001329818	NA	NA	NA	-3.41E-09	101.0349353	-195.883824	158.7869965	3.31E-35	133	NoCompSupport
974	Trogonidae	BeakShapePC2	BM	0.000527186	NA	NA	NA	NA	39.52948935	-74.70603753	5.807852058	0.042830814	37	NoCompSupport
975	Trogonidae	BeakShapePC2	OU	0.001210632	0.090503752	NA	NA	NA	43.62058116	-80.51388959	0	0.781475526	37	NoCompSupport
976	Trogonidae	BeakShapePC2	TDexp	0.000527199	NA	NA	-1.00E-06	NA	39.52943595	-72.33159918	8.18229041	0.013066329	37	NoCompSupport
977	Trogonidae	BeakShapePC2	TDlin	2.14E-07	NA	NA	100	NA	42.05085859	-77.37444446	3.13944513	0.162627331	37	NoCompSupport
978	Trogonidae	BeakShapePC2	DDexp	0.003462209	NA	-0.056986722	NA	NA	12.40152802	-18.07578331	62.43810628	2.16E-14	37	NoCompSupport
979	Trogonidae	BeakShapePC2	DDlin	0.000504585	NA	0.000254459	NA	NA	12.27484615	-17.82241958	62.69147001	1.90E-14	37	NoCompSupport
980	Trogonidae	BeakShapePC2	MC	0.002296509	NA	NA	NA	-1.94E-08	12.29499878	-17.86272483	62.65116476	1.94E-14	37	NoCompSupport
981	Accipitridae	BeakShapePC3	BM	0.000108033	NA	NA	NA	NA	338.4448911	-672.8187762	24.46629538	4.86E-06	172	NoCompSupport
982	Accipitridae	BeakShapePC3	OU	0.000171045	0.050898683	NA	NA	NA	351.7139644	-697.2850716	0	0.999568741	172	NoCompSupport
983	Accipitridae	BeakShapePC3	TDexp	0.000108039	NA	NA	-1.00E-06	NA	338.4445919	-670.7463266	26.53874498	1.73E-06	172	NoCompSupport
984	Accipitridae	BeakShapePC3	TDlin	1.97E-08	NA	NA	99.9998388	NA	343.9501949	-681.7575327	15.5275389	0.000424669	172	NoCompSupport
985	Accipitridae	BeakShapePC3	DDexp	5.96E-05	NA	0.020629283	NA	NA	326.1596016	-646.1763462	51.10872543	7.97E-12	172	NoCompSupport
986	Accipitridae	BeakShapePC3	DDlin	1.33E-10	NA	3.98E-06	NA	NA	327.8865272	-649.6301973	47.65487425	4.48E-11	172	NoCompSupport
987	Accipitridae	BeakShapePC3	MC	0.000132238	NA	NA	NA	-9.50E-10	321.0643774	-635.9858976	61.29917401	4.89E-14	172	NoCompSupport
988	Alcedinidae	BeakShapePC3	BM	8.27E-05	NA	NA	NA	NA	112.4573334	-220.6793727	17.14877395	0.000188347	54	NoCompSupport
989	Alcedinidae	BeakShapePC3	OU	0.000166305	0.110511085	NA	NA	NA	122.1540733	-237.8281467	0	0.997166863	54	NoCompSupport
990	Alcedinidae	BeakShapePC3	TDexp	8.27E-05	NA	NA	-1.00E-06	NA	112.4572231	-218.4344462	19.39370046	6.13E-05	54	NoCompSupport
991	Alcedinidae	BeakShapePC3	TDlin	2.55E-08	NA	NA	99.99995137	NA	116.1784091	-225.8768183	11.95132842	0.002532619	54	NoCompSupport
992	Alcedinidae	BeakShapePC3	DDexp	5.09E-05	NA	0.043537444	NA	NA	111.716803	-216.953606	20.87454066	2.92E-05	54	NoCompSupport
993	Alcedinidae	BeakShapePC3	DDlin	5.20E-05	NA	3.05E-06	NA	NA	111.4006612	-216.3213225	21.50682421	2.13E-05	54	NoCompSupport
994	Alcedinidae	BeakShapePC3	MC	5.76E-05	NA	NA	NA	0	107.2038144	-207.9276287	29.90051798	3.21E-07	54	NoCompSupport
995	Anatinae	BeakShapePC3	BM	0.000410629	NA	NA	NA	NA	197.7076107	-391.2975744	26.32565949	1.92E-06	105	NoCompSupport
996	Anatinae	BeakShapePC3	OU	0.000675995	0.193965732	NA	NA	NA	211.9304288	-417.6232339	0	0.999903339	105	NoCompSupport
997	Anatinae	BeakShapePC3	TDexp	0.000410634	NA	NA	-1.00E-06	NA	197.707526	-389.1774283	28.44580556	6.65E-07	105	NoCompSupport
998	Anatinae	BeakShapePC3	TDlin	2.18E-07	NA	NA	99.99993254	NA	202.6591118	-399.0805998	18.54263406	9.41E-05	105	NoCompSupport
999	Anatinae	BeakShapePC3	DDexp	7.93E-06	NA	0.208442608	NA	NA	177.3567359	-348.475848	69.1473859	9.66E-16	105	NoCompSupport
1000	Anatinae	BeakShapePC3	DDlin	0.000210572	NA	5.64E-05	NA	NA	145.5525562	-284.8674887	132.7557452	1.49E-29	105	NoCompSupport
1001	Anatinae	BeakShapePC3	MC	0.001579927	NA	NA	NA	-1.38E-08	127.3368234	-248.436023	169.1872108	1.83E-37	105	NoCompSupport
1002	Anserinae	BeakShapePC3	BM	0.000248548	NA	NA	NA	NA	50.06828493	-95.59111531	8.748432186	0.010124983	25	NoCompSupport
1003	Anserinae	BeakShapePC3	OU	0.000770087	0.513022716	NA	NA	NA	55.74120232	-104.3395475	0	0.803696739	25	NoCompSupport
1004	Anserinae	BeakShapePC3	TDexp	0.000248552	NA	NA	-1.00E-06	NA	50.06826003	-92.99366291	11.34588458	0.002762897	25	NoCompSupport
1005	Anserinae	BeakShapePC3	TDlin	1.48E-07	NA	NA	99.99997348	NA	51.88216528	-96.62147342	7.718074069	0.016948596	25	NoCompSupport
1006	Anserinae	BeakShapePC3	DDexp	1.78E-05	NA	0.234008183	NA	NA	54.14696803	-101.1510789	3.188468577	0.16320184	25	NoCompSupport
1007	Anserinae	BeakShapePC3	DDlin	0.000108843	NA	2.15E-05	NA	NA	50.21157643	-93.28029572	11.05925177	0.003188645	25	NoCompSupport
1008	Anserinae	BeakShapePC3	MC	0.000331251	NA	NA	NA	-3.11E-09	46.4788996	-85.81494206	18.52460543	7.63E-05	25	NoCompSupport
1016	Ardeidae	BeakShapePC3	BM	2.14E-05	NA	NA	NA	NA	86.81231719	-169.260998	2.35041777	0.150820005	36	NoCompSupport
1017	Ardeidae	BeakShapePC3	OU	2.14E-05	4.42E-67	NA	NA	NA	86.81231719	-166.8746344	4.736781406	0.045736894	36	NoCompSupport
1018	Ardeidae	BeakShapePC3	TDexp	0.00014208	NA	NA	-0.047702163	NA	89.1807079	-171.6114158	0	0.488478761	36	NoCompSupport
1019	Ardeidae	BeakShapePC3	TDlin	6.41E-05	NA	NA	-0.015473901	NA	88.70693509	-170.6638702	0.947545609	0.304150666	36	NoCompSupport
1020	Ardeidae	BeakShapePC3	DDexp	4.07E-05	NA	-0.0622216	NA	NA	84.4371094	-162.1242188	9.487196995	0.00425331	36	NoCompSupport
1021	Ardeidae	BeakShapePC3	DDlin	3.44E-05	NA	-1.13E-06	NA	NA	84.2732425	-161.796485	9.814930801	0.003610443	36	NoCompSupport
1022	Ardeidae	BeakShapePC3	MC	2.01E-05	NA	NA	NA	-0.011191833	84.07118988	-161.3923798	10.21903603	0.00294992	36	NoCompSupport
1037	BC6	BeakShapePC3	BM	5.54E-05	NA	NA	NA	NA	82.35167816	-160.3604992	20.85956846	1.98E-05	38	NoCompSupport
1038	BC6	BeakShapePC3	OU	0.00226507	2.718281828	NA	NA	NA	93.96297499	-181.2200676	0	0.671562206	38	NoCompSupport
1039	BC6	BeakShapePC3	TDexp	5.54E-05	NA	NA	-1.00E-06	NA	82.35160721	-157.9973321	23.22273556	6.09E-06	38	NoCompSupport
1040	BC6	BeakShapePC3	TDlin	2.13E-08	NA	NA	100	NA	85.47359769	-164.241313	16.9787546	0.000138101	38	NoCompSupport
1041	BC6	BeakShapePC3	DDexp	3.50E-06	NA	0.209905056	NA	NA	92.54465343	-178.3834245	2.836643116	0.162598682	38	NoCompSupport
1042	BC6	BeakShapePC3	DDlin	1.46E-13	NA	3.58E-06	NA	NA	92.52798908	-178.3500958	2.869971828	0.159911532	38	NoCompSupport
1043	BC6	BeakShapePC3	MC	4.38E-05	NA	NA	NA	0	89.20492299	-171.7039636	9.51610401	0.005763556	38	NoCompSupport
1051	Bucerotidae	BeakShapePC3	BM	9.96E-05	NA	NA	NA	NA	56.55228914	-108.6907852	0.168240724	0.297028355	32	NoCompSupport
1052	Bucerotidae	BeakShapePC3	OU	0.000174719	0.041390991	NA	NA	NA	57.85808438	-108.8590259	0	0.323095507	32	NoCompSupport
1053	Bucerotidae	BeakShapePC3	TDexp	9.96E-05	NA	NA	-1.00E-06	NA	56.55225419	-106.2473655	2.611660378	0.087541921	32	NoCompSupport
1054	Bucerotidae	BeakShapePC3	TDlin	3.91E-08	NA	NA	99.99989902	NA	57.7571683	-108.6571937	0.201832159	0.292081212	32	NoCompSupport
1055	Bucerotidae	BeakShapePC3	DDexp	7.26E-06	NA	0.426108103	NA	NA	50.68963551	-94.52212817	14.33689774	0.000248951	32	NoCompSupport
1056	Bucerotidae	BeakShapePC3	DDlin	7.88E-12	NA	3.07E-05	NA	NA	46.57130247	-86.28546208	22.57356383	4.05E-06	32	NoCompSupport
1057	Bucerotidae	BeakShapePC3	MC	0.000166323	NA	NA	NA	0	39.55305899	-72.24897512	36.61005079	3.63E-09	32	NoCompSupport
1079	CC3	BeakShapePC3	BM	2.48E-05	NA	NA	NA	NA	67.55440914	-130.5633637	0	0.498448799	25	NoCompSupport
1080	CC3	BeakShapePC3	OU	3.22E-05	0.024907256	NA	NA	NA	67.76908095	-128.3953047	2.168058986	0.168590278	25	NoCompSupport
1081	CC3	BeakShapePC3	TDexp	2.48E-05	NA	NA	-1.00E-06	NA	67.55440005	-127.965943	2.59742077	0.136018443	25	NoCompSupport
1082	CC3	BeakShapePC3	TDlin	6.83E-06	NA	NA	0.13068095	NA	67.7532914	-128.3637257	2.199638074	0.16594922	25	NoCompSupport
1083	CC3	BeakShapePC3	DDexp	2.20E-06	NA	0.255508533	NA	NA	65.61430028	-124.0857434	6.477620319	0.019544437	25	NoCompSupport
1084	CC3	BeakShapePC3	DDlin	2.56E-12	NA	3.39E-06	NA	NA	64.89163375	-122.6404104	7.922953379	0.009487965	25	NoCompSupport
1085	CC3	BeakShapePC3	MC	3.48E-05	NA	NA	NA	-2.20E-08	63.31499171	-119.4871263	11.07623745	0.001960858	25	NoCompSupport
1086	CC4	BeakShapePC3	BM	6.41E-05	NA	NA	NA	NA	153.0369033	-301.8802582	19.50540475	5.81E-05	65	NoCompSupport
1087	CC4	BeakShapePC3	OU	0.002055053	2.718281828	NA	NA	NA	163.8895528	-321.385663	0	0.999376217	65	NoCompSupport
1088	CC4	BeakShapePC3	TDexp	6.41E-05	NA	NA	-1.00E-06	NA	153.0368284	-299.6802141	21.70544887	1.93E-05	65	NoCompSupport
1089	CC4	BeakShapePC3	TDlin	2.36E-08	NA	NA	99.99992125	NA	156.3637455	-306.3340483	15.05161464	0.000538657	65	NoCompSupport
1090	CC4	BeakShapePC3	DDexp	2.65E-05	NA	0.057438206	NA	NA	149.9445524	-293.4956622	27.89000082	8.78E-07	65	NoCompSupport
1091	CC4	BeakShapePC3	DDlin	1.31E-12	NA	4.72E-06	NA	NA	151.9926794	-297.5919162	23.79374676	6.81E-06	65	NoCompSupport
1092	CC4	BeakShapePC3	MC	3.96E-05	NA	NA	NA	0	137.8248084	-269.2561741	52.12948889	4.79E-12	65	NoCompSupport
1093	CC5CC6b	BeakShapePC3	BM	5.73E-05	NA	NA	NA	NA	63.14881959	-121.8176392	4.391284244	0.043150498	28	CompSupport_NotDifferentiable
1094	CC5CC6b	BeakShapePC3	OU	0.000130371	0.107508822	NA	NA	NA	66.40857653	-125.8171531	0.391770366	0.318763965	28	CompSupport_NotDifferentiable
1095	CC5CC6b	BeakShapePC3	TDexp	5.73E-05	NA	NA	-1.00E-06	NA	63.14877788	-119.2975558	6.911367677	0.012239302	28	CompSupport_NotDifferentiable
1096	CC5CC6b	BeakShapePC3	TDlin	2.27E-08	NA	NA	100	NA	64.85840917	-122.7168183	3.492105086	0.067645684	28	CompSupport_NotDifferentiable
1097	CC5CC6b	BeakShapePC3	DDexp	4.47E-06	NA	0.312461568	NA	NA	66.60446171	-126.2089234	0	0.387740418	28	CompSupport_NotDifferentiable
1098	CC5CC6b	BeakShapePC3	DDlin	1.76E-12	NA	7.57E-06	NA	NA	65.68118482	-124.3623696	1.846553787	0.154016416	28	CompSupport_NotDifferentiable
1099	CC5CC6b	BeakShapePC3	MC	5.59E-05	NA	NA	NA	0	63.44406907	-119.8881381	6.320785293	0.016443717	28	CompSupport_NotDifferentiable
1100	CC5CC6c	BeakShapePC3	BM	4.19E-05	NA	NA	NA	NA	75.3691608	-146.2938772	5.21805574	0.059028637	30	NoCompSupport
1101	CC5CC6c	BeakShapePC3	OU	0.000108814	0.154835882	NA	NA	NA	79.21750491	-151.5119329	0	0.801953459	30	NoCompSupport
1102	CC5CC6c	BeakShapePC3	TDexp	4.19E-05	NA	NA	-1.00E-06	NA	75.36912617	-143.8151754	7.696757474	0.017093048	30	NoCompSupport
1103	CC5CC6c	BeakShapePC3	TDlin	1.89E-08	NA	NA	99.99997223	NA	77.25170091	-147.5803249	3.931608	0.112308166	30	NoCompSupport
1104	CC5CC6c	BeakShapePC3	DDexp	5.45E-07	NA	0.431482648	NA	NA	74.66749891	-142.4119209	9.100012	0.008474355	30	NoCompSupport
1105	CC5CC6c	BeakShapePC3	DDlin	1.14E-12	NA	6.54E-06	NA	NA	72.63991348	-138.35675	13.15518287	0.001115674	30	NoCompSupport
1106	CC5CC6c	BeakShapePC3	MC	6.45E-05	NA	NA	NA	-4.49E-12	68.90587769	-130.8886785	20.62325445	2.67E-05	30	NoCompSupport
1121	Charadrii	BeakShapePC3	BM	7.39E-05	NA	NA	NA	NA	121.6310894	-239.0621787	12.7191452	0.001693458	63	NoCompSupport
1122	Charadrii	BeakShapePC3	OU	0.000156201	0.059588387	NA	NA	NA	129.0940518	-251.7813239	0	0.97881729	63	NoCompSupport
1123	Charadrii	BeakShapePC3	TDexp	7.39E-05	NA	NA	-1.00E-06	NA	121.6309319	-236.8550842	14.9262397	0.000561707	63	NoCompSupport
1124	Charadrii	BeakShapePC3	TDlin	1.42E-08	NA	NA	100	NA	125.1483151	-243.8898506	7.891473314	0.018927357	63	NoCompSupport
1125	Charadrii	BeakShapePC3	DDexp	6.07E-05	NA	0.019948992	NA	NA	112.8960942	-219.3854088	32.3959151	9.04E-08	63	NoCompSupport
1126	Charadrii	BeakShapePC3	DDlin	5.77E-05	NA	1.85E-06	NA	NA	112.7704261	-219.1340725	32.64725146	7.97E-08	63	NoCompSupport
1127	Charadrii	BeakShapePC3	MC	0.000102638	NA	NA	NA	-6.97E-09	111.2939834	-216.1811872	35.60013668	1.82E-08	63	NoCompSupport
1135	Columbidae	BeakShapePC3	BM	0.000163882	NA	NA	NA	NA	212.6114956	-421.127753	31.97495945	1.14E-07	129	NoCompSupport
1136	Columbidae	BeakShapePC3	OU	0.000409244	0.107004814	NA	NA	NA	229.6473562	-453.1027125	0	0.999909493	129	NoCompSupport
1137	Columbidae	BeakShapePC3	TDexp	0.000163888	NA	NA	-1.00E-06	NA	212.6112573	-419.0305145	34.07219793	3.99E-08	129	NoCompSupport
1138	Columbidae	BeakShapePC3	TDlin	5.27E-08	NA	NA	99.99972133	NA	220.3356575	-434.4793149	18.62339753	9.04E-05	129	NoCompSupport
1139	Columbidae	BeakShapePC3	DDexp	0.0001238	NA	0.016417077	NA	NA	202.9261497	-399.6602995	53.44241298	2.48E-12	129	NoCompSupport
1140	Columbidae	BeakShapePC3	DDlin	2.58E-11	NA	8.06E-06	NA	NA	203.4736845	-400.7553689	52.34734353	4.29E-12	129	NoCompSupport
1141	Columbidae	BeakShapePC3	MC	0.000193272	NA	NA	NA	-3.90E-11	201.9745978	-397.7571956	55.3455169	9.59E-13	129	NoCompSupport
1142	Cotingidae	BeakShapePC3	BM	0.000147653	NA	NA	NA	NA	59.59524434	-114.8154887	20.4291485	3.66E-05	35	NoCompSupport
1143	Cotingidae	BeakShapePC3	OU	0.003439868	1.68722937	NA	NA	NA	71.00941537	-135.2446372	0	0.999453604	35	NoCompSupport
1144	Cotingidae	BeakShapePC3	TDexp	0.000147656	NA	NA	-1.00E-06	NA	59.59517064	-112.4161477	22.82848945	1.10E-05	35	NoCompSupport
1145	Cotingidae	BeakShapePC3	TDlin	7.30E-08	NA	NA	99.99997	NA	63.39034572	-120.0064979	15.23813931	0.00049073	35	NoCompSupport
1146	Cotingidae	BeakShapePC3	DDexp	1.68E-07	NA	0.393734546	NA	NA	59.27670644	-111.7792193	23.46541785	8.02E-06	35	NoCompSupport
1147	Cotingidae	BeakShapePC3	DDlin	0.00011827	NA	3.54E-05	NA	NA	38.41292515	-70.05165676	65.19298043	6.97E-15	35	NoCompSupport
1148	Cotingidae	BeakShapePC3	MC	0.000801406	NA	NA	NA	-6.87E-09	29.99357576	-53.21295797	82.03167922	1.54E-18	35	NoCompSupport
1149	Cracidae	BeakShapePC3	BM	0.000580527	NA	NA	NA	NA	58.0745642	-111.7961872	2.420655553	0.164686582	37	NoCompSupport
1150	Cracidae	BeakShapePC3	OU	0.000907658	0.139661084	NA	NA	NA	60.47205776	-114.2168428	0	0.552454976	37	NoCompSupport
1151	Cracidae	BeakShapePC3	TDexp	0.000580534	NA	NA	-1.00E-06	NA	58.07454692	-109.4218211	4.795021667	0.050242491	37	NoCompSupport
1152	Cracidae	BeakShapePC3	TDlin	5.27E-07	NA	NA	99.99993589	NA	59.60018977	-112.4731068	1.743735963	0.231019924	37	NoCompSupport
1153	Cracidae	BeakShapePC3	DDexp	0.000167646	NA	0.154119887	NA	NA	53.98648571	-101.2456987	12.97114408	0.000842653	37	NoCompSupport
1154	Cracidae	BeakShapePC3	DDlin	1.38E-10	NA	9.22E-05	NA	NA	53.84794071	-100.9686087	13.2482341	0.000733634	37	NoCompSupport
1155	Cracidae	BeakShapePC3	MC	0.00062421	NA	NA	NA	0	50.23256077	-93.73784881	20.47899398	1.97E-05	37	NoCompSupport
1163	EurylaimidaePittidae	BeakShapePC3	BM	7.69E-05	NA	NA	NA	NA	89.01092961	-173.7291763	0	0.494908084	44	NoCompSupport
1164	EurylaimidaePittidae	BeakShapePC3	OU	7.69E-05	1.33E-17	NA	NA	NA	89.01092961	-171.4218592	2.307317073	0.156133829	44	NoCompSupport
1165	EurylaimidaePittidae	BeakShapePC3	TDexp	0.000122586	NA	NA	-0.013867252	NA	89.12500691	-171.6500138	2.079162464	0.175000849	44	NoCompSupport
1166	EurylaimidaePittidae	BeakShapePC3	TDlin	0.000113352	NA	NA	-0.009431107	NA	89.11902559	-171.6380512	2.091125098	0.173957238	44	NoCompSupport
1167	EurylaimidaePittidae	BeakShapePC3	DDexp	0.000213581	NA	-0.001895177	NA	NA	67.20729047	-127.8145809	45.91459534	5.30E-11	44	NoCompSupport
1168	EurylaimidaePittidae	BeakShapePC3	DDlin	0.000215923	NA	-5.43E-07	NA	NA	67.20821942	-127.8164388	45.91273745	5.31E-11	44	NoCompSupport
1169	EurylaimidaePittidae	BeakShapePC3	MC	0.000207295	NA	NA	NA	-5.63E-09	67.2049831	-127.8099662	45.91921009	5.29E-11	44	NoCompSupport
1177	Furnaridae	BeakShapePC3	BM	0.000142348	NA	NA	NA	NA	395.0536462	-786.0402533	49.893945	9.74E-12	182	NoCompSupport_NotDifferentiable
1178	Furnaridae	BeakShapePC3	OU	0.000288823	0.211722646	NA	NA	NA	421.0345149	-835.9341983	0	0.665014353	182	NoCompSupport_NotDifferentiable
1179	Furnaridae	BeakShapePC3	TDexp	0.000142351	NA	NA	-1.00E-06	NA	395.0535003	-783.9721691	51.96202921	3.46E-12	182	NoCompSupport_NotDifferentiable
1180	Furnaridae	BeakShapePC3	TDlin	7.77E-08	NA	NA	99.99999082	NA	403.7161321	-801.2974327	34.6367656	2.00E-08	182	NoCompSupport_NotDifferentiable
1181	Furnaridae	BeakShapePC3	DDexp	6.32E-06	NA	0.060357092	NA	NA	420.3487939	-834.5627563	1.371441994	0.334985627	182	NoCompSupport_NotDifferentiable
1182	Furnaridae	BeakShapePC3	DDlin	8.84E-05	NA	1.49E-06	NA	NA	399.8033508	-793.4718701	42.46232817	4.00E-10	182	NoCompSupport_NotDifferentiable
1183	Furnaridae	BeakShapePC3	MC	8.87E-05	NA	NA	NA	0	378.2868917	-750.438952	85.49524636	1.81E-19	182	NoCompSupport_NotDifferentiable
1191	Lari	BeakShapePC3	BM	0.000181965	NA	NA	NA	NA	267.8443644	-531.5895553	9.143502272	0.008878479	124	NoCompSupport
1192	Lari	BeakShapePC3	OU	0.000244583	0.066088357	NA	NA	NA	273.4665288	-540.7330575	0	0.858667178	124	NoCompSupport
1193	Lari	BeakShapePC3	TDexp	0.00018197	NA	NA	-1.00E-06	NA	267.844276	-529.4885519	11.24450562	0.003105357	124	NoCompSupport
1194	Lari	BeakShapePC3	TDlin	8.05E-08	NA	NA	100	NA	271.5736614	-536.9473229	3.78573465	0.129348986	124	NoCompSupport
1195	Lari	BeakShapePC3	DDexp	3.37E-05	NA	0.073625498	NA	NA	248.3322053	-490.4644105	50.26864705	1.04E-11	124	NoCompSupport
1196	Lari	BeakShapePC3	DDlin	6.70E-13	NA	1.17E-05	NA	NA	245.7879164	-485.3758327	55.35722482	8.19E-13	124	NoCompSupport
1197	Lari	BeakShapePC3	MC	0.000350825	NA	NA	NA	-4.33E-11	227.139031	-448.0780619	92.65499562	6.52E-21	124	NoCompSupport
1198	M1	BeakShapePC3	BM	5.83E-05	NA	NA	NA	NA	195.8381734	-387.5317685	1.835556009	0.193927164	86	NoCompSupport
1199	M1	BeakShapePC3	OU	7.79E-05	0.031904115	NA	NA	NA	197.8300037	-389.3673245	0	0.485539503	86	NoCompSupport
1200	M1	BeakShapePC3	TDexp	5.83E-05	NA	NA	-1.00E-06	NA	195.8381118	-385.3835406	3.983783901	0.066245577	86	NoCompSupport
1201	M1	BeakShapePC3	TDlin	6.82E-06	NA	NA	0.273471873	NA	197.1774759	-388.0622688	1.305055687	0.252833914	86	NoCompSupport
1202	M1	BeakShapePC3	DDexp	5.01E-05	NA	0.010131762	NA	NA	191.0405745	-375.7884661	13.57885844	0.000546529	86	NoCompSupport
1203	M1	BeakShapePC3	DDlin	5.04E-05	NA	5.94E-07	NA	NA	191.0143487	-375.7360145	13.63130998	0.000532382	86	NoCompSupport
1204	M1	BeakShapePC3	MC	6.57E-05	NA	NA	NA	-1.90E-08	190.663734	-375.034785	14.33253948	0.000374933	86	NoCompSupport
1205	M4	BeakShapePC3	BM	0.00021072	NA	NA	NA	NA	235.5941864	-467.0931347	30.20620937	2.76E-07	129	NoCompSupport
1206	M4	BeakShapePC3	OU	0.000478905	0.174755072	NA	NA	NA	251.745672	-497.2993441	0	0.999958291	129	NoCompSupport
1207	M4	BeakShapePC3	TDexp	0.000210725	NA	NA	-1.00E-06	NA	235.5940695	-464.9961391	32.30320498	9.67E-08	129	NoCompSupport
1208	M4	BeakShapePC3	TDlin	9.65E-08	NA	NA	99.99992721	NA	241.6519349	-477.1118699	20.18747422	4.13E-05	129	NoCompSupport
1209	M4	BeakShapePC3	DDexp	4.98E-06	NA	0.13130207	NA	NA	227.6491614	-449.1063229	48.19302122	3.43E-11	129	NoCompSupport
1210	M4	BeakShapePC3	DDlin	4.73E-12	NA	1.11E-05	NA	NA	222.5315162	-438.8710323	58.42831176	2.05E-13	129	NoCompSupport
1211	M4	BeakShapePC3	MC	0.0001536	NA	NA	NA	0	188.4941702	-370.7963405	126.5030036	3.39E-28	129	NoCompSupport
1212	M5	BeakShapePC3	BM	8.37E-05	NA	NA	NA	NA	277.3772441	-550.6569272	2.529154778	0.156276688	126	NoCompSupport
1213	M5	BeakShapePC3	OU	0.000108534	0.03490631	NA	NA	NA	279.6914016	-553.1860819	0	0.553468847	126	NoCompSupport
1214	M5	BeakShapePC3	TDexp	8.37E-05	NA	NA	-1.00E-06	NA	277.3771783	-548.5576353	4.628446632	0.054706479	126	NoCompSupport
1215	M5	BeakShapePC3	TDlin	3.06E-05	NA	NA	0.099252146	NA	278.8371106	-551.4774998	1.708582142	0.235547925	126	NoCompSupport
1216	M5	BeakShapePC3	DDexp	6.29E-06	NA	0.101877669	NA	NA	263.651902	-521.1070827	32.07899925	5.99E-08	126	NoCompSupport
1217	M5	BeakShapePC3	DDlin	1.54E-11	NA	4.81E-06	NA	NA	259.9641274	-513.7315335	39.45454843	1.50E-09	126	NoCompSupport
1218	M5	BeakShapePC3	MC	0.000131559	NA	NA	NA	-7.24E-09	248.9034885	-491.6102557	61.57582626	2.36E-14	126	NoCompSupport
1219	Meropidae	BeakShapePC3	BM	2.81E-05	NA	NA	NA	NA	61.85104805	-119.1020961	0.955883683	0.291311338	23	NoCompSupport
1220	Meropidae	BeakShapePC3	OU	7.99E-05	0.156113799	NA	NA	NA	63.66056884	-120.0579798	0	0.469812852	23	NoCompSupport
1221	Meropidae	BeakShapePC3	TDexp	2.81E-05	NA	NA	-1.00E-06	NA	61.85102444	-116.438891	3.61908881	0.076921854	23	NoCompSupport
1222	Meropidae	BeakShapePC3	TDlin	6.76E-09	NA	NA	99.99999042	NA	62.57066044	-117.878163	2.179816804	0.157973299	23	NoCompSupport
1223	Meropidae	BeakShapePC3	DDexp	1.62E-06	NA	0.464551415	NA	NA	58.77659026	-110.2900226	9.767957158	0.003555003	23	NoCompSupport
1224	Meropidae	BeakShapePC3	DDlin	1.80E-05	NA	5.27E-06	NA	NA	56.5044103	-105.7456627	14.31231709	0.000366475	23	NoCompSupport
1225	Meropidae	BeakShapePC3	MC	5.24E-05	NA	NA	NA	-3.56E-10	54.68103594	-102.098914	17.95906581	5.92E-05	23	NoCompSupport
1226	Musophagidae	BeakShapePC3	BM	2.80E-05	NA	NA	NA	NA	45.56928954	-86.50700013	0	0.388995262	22	NoCompSupport
1227	Musophagidae	BeakShapePC3	OU	5.06E-05	0.023127686	NA	NA	NA	46.48849582	-85.64365831	0.86334182	0.252622493	22	NoCompSupport
1228	Musophagidae	BeakShapePC3	TDexp	2.80E-05	NA	NA	-1.00E-06	NA	45.56924812	-83.8051629	2.701837232	0.100750639	22	NoCompSupport
1229	Musophagidae	BeakShapePC3	TDlin	5.62E-09	NA	NA	99.99980335	NA	46.49689309	-85.66045284	0.846547294	0.254752762	22	NoCompSupport
1230	Musophagidae	BeakShapePC3	DDexp	9.55E-05	NA	-0.094025251	NA	NA	41.00777883	-74.68222433	11.82477581	0.001052512	22	NoCompSupport
1231	Musophagidae	BeakShapePC3	DDlin	7.53E-05	NA	-3.40E-06	NA	NA	40.98465718	-74.63598102	11.87101911	0.001028455	22	NoCompSupport
1232	Musophagidae	BeakShapePC3	MC	4.34E-05	NA	NA	NA	-4.45E-10	40.73079835	-74.12826336	12.37873677	0.000797877	22	NoCompSupport
1233	Otididae	BeakShapePC3	BM	0.000175153	NA	NA	NA	NA	37.95644148	-71.34145439	25.71873651	1.36E-06	24	CompSupport_NotDifferentiable
1234	Otididae	BeakShapePC3	OU	0.004168916	2.718281828	NA	NA	NA	52.03402678	-96.86805356	0.192137347	0.475992243	24	CompSupport_NotDifferentiable
1235	Otididae	BeakShapePC3	TDexp	0.000175159	NA	NA	-1.00E-06	NA	37.95635389	-68.71270778	28.34748313	3.66E-07	24	CompSupport_NotDifferentiable
1236	Otididae	BeakShapePC3	TDlin	5.31E-08	NA	NA	99.99998566	NA	41.29718296	-75.39436592	21.66582498	1.03E-05	24	CompSupport_NotDifferentiable
1237	Otididae	BeakShapePC3	DDexp	2.37E-23	NA	2.057506669	NA	NA	52.13009545	-97.0601909	0	0.523988758	24	CompSupport_NotDifferentiable
1238	Otididae	BeakShapePC3	DDlin	6.59E-05	NA	6.74E-06	NA	NA	40.77816841	-74.35633682	22.70385409	6.16E-06	24	CompSupport_NotDifferentiable
1239	Otididae	BeakShapePC3	MC	0.000164608	NA	NA	NA	-6.38E-10	38.70121868	-70.20243735	26.85775355	7.71E-07	24	CompSupport_NotDifferentiable
1240	P10	BeakShapePC3	BM	0.000530512	NA	NA	NA	NA	170.7001869	-337.2978097	2.692970567	0.129441163	120	NoCompSupport
1241	P10	BeakShapePC3	OU	0.00073392	0.049173924	NA	NA	NA	172.6815442	-339.1561919	0.834588402	0.327804541	120	NoCompSupport
1242	P10	BeakShapePC3	TDexp	0.000530524	NA	NA	-1.00E-06	NA	170.7001464	-335.1933961	4.797384117	0.045196501	120	NoCompSupport
1243	P10	BeakShapePC3	TDlin	2.36E-07	NA	NA	99.99999599	NA	173.0988384	-339.9907803	0	0.497557795	120	NoCompSupport
1244	P10	BeakShapePC3	DDexp	0.001206552	NA	0.006507609	NA	NA	112.4661093	-218.725322	121.2654582	2.31E-27	120	NoCompSupport
1245	P10	BeakShapePC3	DDlin	1.01E-10	NA	6.54E-05	NA	NA	115.0218821	-223.8368676	116.1539126	2.98E-26	120	NoCompSupport
1246	P10	BeakShapePC3	MC	0.000996295	NA	NA	NA	0	108.4869618	-210.767027	129.2237533	4.33E-29	120	NoCompSupport
1247	P12	BeakShapePC3	BM	9.80E-05	NA	NA	NA	NA	83.00406624	-161.692343	11.76355969	0.002290685	41	NoCompSupport
1248	P12	BeakShapePC3	OU	0.001104031	0.76239743	NA	NA	NA	90.05227567	-173.4559027	0	0.821088226	41	NoCompSupport
1249	P12	BeakShapePC3	TDexp	9.80E-05	NA	NA	-1.00E-06	NA	83.00402901	-159.3594094	14.09649331	0.000713469	41	NoCompSupport
1250	P12	BeakShapePC3	TDlin	7.16E-08	NA	NA	100	NA	86.29094672	-165.9332448	7.522657888	0.019092615	41	NoCompSupport
1251	P12	BeakShapePC3	DDexp	5.25E-07	NA	0.532257832	NA	NA	88.35815075	-170.0676528	3.388249838	0.150883142	41	NoCompSupport
1252	P12	BeakShapePC3	DDlin	6.42E-12	NA	1.13E-05	NA	NA	85.10627295	-163.5638973	9.89200543	0.005839399	41	NoCompSupport
1253	P12	BeakShapePC3	MC	0.000108265	NA	NA	NA	-1.30E-09	80.96070674	-155.2727648	18.18313786	9.25E-05	41	NoCompSupport
1254	P13P14P16	BeakShapePC3	BM	0.000369394	NA	NA	NA	NA	247.9650338	-491.8455606	51.08790232	7.50E-12	145	CompSupport
1255	P13P14P16	BeakShapePC3	OU	0.000748507	0.21377023	NA	NA	NA	271.7627026	-537.3551924	5.578270577	0.057198926	145	CompSupport
1256	P13P14P16	BeakShapePC3	TDexp	0.000369399	NA	NA	-1.00E-06	NA	247.964892	-489.7595712	53.17389175	2.64E-12	145	CompSupport
1257	P13P14P16	BeakShapePC3	TDlin	3.31E-07	NA	NA	100	NA	260.1274923	-514.0847718	28.84869115	5.06E-07	145	CompSupport
1258	P13P14P16	BeakShapePC3	DDexp	4.21E-05	NA	0.061474192	NA	NA	274.5518379	-542.933463	0	0.930451927	145	CompSupport
1259	P13P14P16	BeakShapePC3	DDlin	3.24E-05	NA	9.02E-06	NA	NA	270.2296552	-534.2890977	8.644365254	0.012347922	145	CompSupport
1260	P13P14P16	BeakShapePC3	MC	0.000337858	NA	NA	NA	0	260.4782248	-514.7862368	28.14722617	7.19E-07	145	CompSupport
1261	P17P18	BeakShapePC3	BM	0.000273531	NA	NA	NA	NA	229.8013213	-455.5034691	48.2403427	3.35E-11	124	NoCompSupport
1262	P17P18	BeakShapePC3	OU	0.000734907	0.341175972	NA	NA	NA	254.9719059	-503.7438118	0	0.999999783	124	NoCompSupport
1263	P17P18	BeakShapePC3	TDexp	0.000273535	NA	NA	-1.00E-06	NA	229.8012077	-453.4024154	50.34139641	1.17E-11	124	NoCompSupport
1264	P17P18	BeakShapePC3	TDlin	2.18E-07	NA	NA	100	NA	239.6295737	-473.0591475	30.68466429	2.17E-07	124	NoCompSupport
1265	P17P18	BeakShapePC3	DDexp	5.31E-05	NA	0.054980756	NA	NA	230.4807926	-454.7615852	48.98222659	2.31E-11	124	NoCompSupport
1266	P17P18	BeakShapePC3	DDlin	3.92E-12	NA	1.13E-05	NA	NA	228.2585569	-450.3171138	53.42669795	2.50E-12	124	NoCompSupport
1267	P17P18	BeakShapePC3	MC	0.000190994	NA	NA	NA	0	205.751628	-405.303256	98.44055583	4.21E-22	124	NoCompSupport
1268	P20a	BeakShapePC3	BM	0.000119794	NA	NA	NA	NA	219.7052619	-435.2814915	5.978559884	0.038612853	96	NoCompSupport
1269	P20a	BeakShapePC3	OU	0.000189101	0.104179913	NA	NA	NA	223.7604605	-441.2600514	0	0.767290249	96	NoCompSupport
1270	P20a	BeakShapePC3	TDexp	0.000119796	NA	NA	-1.00E-06	NA	219.7052181	-433.1495666	8.110484807	0.013298121	96	NoCompSupport
1271	P20a	BeakShapePC3	TDlin	7.89E-08	NA	NA	99.99989077	NA	222.31498	-438.3690905	2.890960935	0.180798777	96	NoCompSupport
1272	P20a	BeakShapePC3	DDexp	3.52E-05	NA	0.066226714	NA	NA	198.05088	-389.8408903	51.41916109	5.24E-12	96	NoCompSupport
1273	P20a	BeakShapePC3	DDlin	9.88E-12	NA	8.88E-06	NA	NA	197.0182941	-387.7757187	53.48433277	1.87E-12	96	NoCompSupport
1274	P20a	BeakShapePC3	MC	0.000249513	NA	NA	NA	-8.48E-10	184.4842313	-362.7075931	78.55245837	6.72E-18	96	NoCompSupport
1275	P20b	BeakShapePC3	BM	9.44E-05	NA	NA	NA	NA	270.5404406	-536.9791862	6.621278068	0.028645714	121	NoCompSupport
1276	P20b	BeakShapePC3	OU	0.00013996	0.068316904	NA	NA	NA	274.9027962	-543.6004643	0	0.78496792	121	NoCompSupport
1277	P20b	BeakShapePC3	TDexp	9.44E-05	NA	NA	-1.00E-06	NA	270.540378	-534.8756278	8.724836469	0.010006397	121	NoCompSupport
1278	P20b	BeakShapePC3	TDlin	2.09E-05	NA	NA	0.296416952	NA	273.409794	-540.6144597	2.986004532	0.176379969	121	NoCompSupport
1279	P20b	BeakShapePC3	DDexp	2.50E-05	NA	0.058984428	NA	NA	250.7970674	-495.3890066	48.21145771	2.67E-11	121	NoCompSupport
1280	P20b	BeakShapePC3	DDlin	9.79E-06	NA	5.31E-06	NA	NA	247.9557694	-489.7064106	53.89405365	1.56E-12	121	NoCompSupport
1281	P20b	BeakShapePC3	MC	0.000171777	NA	NA	NA	0	237.3382821	-468.471436	75.12902828	3.81E-17	121	NoCompSupport
1282	P21	BeakShapePC3	BM	0.000188137	NA	NA	NA	NA	182.8584581	-361.5789852	67.70882128	1.48E-15	90	CompSupport
1283	P21	BeakShapePC3	OU	0.003053977	2.718281828	NA	NA	NA	209.1918997	-412.1047296	17.18307693	0.000138264	90	CompSupport
1284	P21	BeakShapePC3	TDexp	0.00018814	NA	NA	-1.00E-06	NA	182.8583703	-359.4376708	69.85013569	5.06E-16	90	CompSupport
1285	P21	BeakShapePC3	TDlin	1.44E-07	NA	NA	100	NA	190.4133775	-374.5476853	54.74012118	9.67E-13	90	CompSupport
1286	P21	BeakShapePC3	DDexp	1.93E-05	NA	0.080590865	NA	NA	216.7104311	-427.1417924	2.146014109	0.254663322	90	CompSupport
1287	P21	BeakShapePC3	DDlin	4.16E-11	NA	5.32E-06	NA	NA	217.7834381	-429.2878065	0	0.744676147	90	CompSupport
1288	P21	BeakShapePC3	MC	0.00010175	NA	NA	NA	-1.30E-08	210.5209111	-414.7627525	14.52505399	0.000522266	90	CompSupport
1289	P6	BeakShapePC3	BM	0.000128009	NA	NA	NA	NA	91.90985263	-179.5039158	19.43213316	6.02E-05	41	NoCompSupport
1290	P6	BeakShapePC3	OU	0.00053628	0.662467328	NA	NA	NA	102.7923488	-198.9360489	0	0.997885432	41	NoCompSupport
1291	P6	BeakShapePC3	TDexp	0.000128011	NA	NA	-1.00E-06	NA	91.90980896	-177.1709693	21.76507968	1.87E-05	41	NoCompSupport
1292	P6	BeakShapePC3	TDlin	7.29E-08	NA	NA	99.99999496	NA	94.98073395	-183.3128192	15.6232297	0.000404147	41	NoCompSupport
1293	P6	BeakShapePC3	DDexp	1.67E-06	NA	0.446823776	NA	NA	96.37588794	-186.1031272	12.83292173	0.001630974	41	NoCompSupport
1294	P6	BeakShapePC3	DDlin	6.34E-05	NA	1.45E-05	NA	NA	88.30943498	-169.9702213	28.96582764	5.12E-07	41	NoCompSupport
1295	P6	BeakShapePC3	MC	0.000183134	NA	NA	NA	-1.82E-10	84.56779458	-162.4869405	36.44910843	1.21E-08	41	NoCompSupport
1296	P9	BeakShapePC3	BM	4.67E-05	NA	NA	NA	NA	70.98494046	-137.5083425	3.216276614	0.092304015	29	NoCompSupport_NotDifferentiable
1297	P9	BeakShapePC3	OU	0.00013286	0.17237498	NA	NA	NA	73.84230954	-140.7246191	0	0.460920673	29	NoCompSupport_NotDifferentiable
1298	P9	BeakShapePC3	TDexp	4.67E-05	NA	NA	-1.00E-06	NA	70.98491634	-135.0098327	5.714786404	0.026465255	29	NoCompSupport_NotDifferentiable
1299	P9	BeakShapePC3	TDlin	2.61E-08	NA	NA	99.99994931	NA	72.54787589	-138.1357518	2.588867295	0.126316707	29	NoCompSupport_NotDifferentiable
1300	P9	BeakShapePC3	DDexp	1.84E-15	NA	0.903100729	NA	NA	73.35478253	-139.7495651	0.975054028	0.283071336	29	NoCompSupport_NotDifferentiable
1301	P9	BeakShapePC3	DDlin	1.83E-11	NA	2.67E-06	NA	NA	70.07540702	-133.190814	7.533805044	0.010658135	29	NoCompSupport_NotDifferentiable
1302	P9	BeakShapePC3	MC	5.23E-05	NA	NA	NA	0	66.3768171	-125.7936342	14.93098487	0.000263879	29	NoCompSupport_NotDifferentiable
1303	Paleognathae	BeakShapePC3	BM	9.95E-05	NA	NA	NA	NA	36.01606768	-67.51039622	1.131300364	0.23662586	26	NoCompSupport
1304	Paleognathae	BeakShapePC3	OU	0.000216114	0.025791404	NA	NA	NA	37.86630284	-68.64169659	0	0.416601623	26	NoCompSupport
1305	Paleognathae	BeakShapePC3	TDexp	9.96E-05	NA	NA	-1.00E-06	NA	36.01597888	-64.94104867	3.700647917	0.065484041	26	NoCompSupport
1306	Paleognathae	BeakShapePC3	TDlin	1.50E-08	NA	NA	99.99998282	NA	37.39614304	-67.70137699	0.940319603	0.260335354	26	NoCompSupport
1307	Paleognathae	BeakShapePC3	DDexp	2.66E-22	NA	3.628182202	NA	NA	34.87645996	-62.66201083	5.979685755	0.02095312	26	NoCompSupport
1308	Paleognathae	BeakShapePC3	DDlin	0.00014097	NA	3.38E-05	NA	NA	18.72796677	-30.36502446	38.27667213	2.03E-09	26	NoCompSupport
1309	Paleognathae	BeakShapePC3	MC	0.000465256	NA	NA	NA	-1.73E-09	15.96994388	-24.84897867	43.79271791	1.29E-10	26	NoCompSupport
1310	Petroicidae	BeakShapePC3	BM	5.65E-05	NA	NA	NA	NA	53.14844853	-101.7968971	2.561147248	0.156282494	27	NoCompSupport
1311	Petroicidae	BeakShapePC3	OU	0.000157326	0.07608607	NA	NA	NA	55.70076128	-104.3580443	0	0.562414346	27	NoCompSupport
1312	Petroicidae	BeakShapePC3	TDexp	5.65E-05	NA	NA	-1.00E-06	NA	53.14839729	-99.25331632	5.104727977	0.043810559	27	NoCompSupport
1313	Petroicidae	BeakShapePC3	TDlin	1.76E-08	NA	NA	100	NA	54.79651938	-102.5495605	1.808483801	0.227692708	27	NoCompSupport
1314	Petroicidae	BeakShapePC3	DDexp	1.20E-05	NA	0.152985922	NA	NA	50.74791517	-94.45235208	9.905692216	0.003972489	27	NoCompSupport
1315	Petroicidae	BeakShapePC3	DDlin	3.47E-12	NA	7.48E-06	NA	NA	50.9377532	-94.83202813	9.526016166	0.004802952	27	NoCompSupport
1316	Petroicidae	BeakShapePC3	MC	7.65E-05	NA	NA	NA	0	49.3926804	-91.74188255	12.61616175	0.001024452	27	NoCompSupport
1317	Phasianidae	BeakShapePC3	BM	0.000441309	NA	NA	NA	NA	179.3143361	-354.5286722	84.24139892	5.01E-19	123	NoCompSupport
1318	Phasianidae	BeakShapePC3	OU	0.008599336	2.718281828	NA	NA	NA	222.4858759	-438.7700712	0	0.983437119	123	NoCompSupport
1319	Phasianidae	BeakShapePC3	TDexp	0.000441321	NA	NA	-1.00E-06	NA	179.3141345	-352.4265883	86.34348288	1.75E-19	123	NoCompSupport
1320	Phasianidae	BeakShapePC3	TDlin	1.72E-07	NA	NA	100	NA	188.6336789	-371.0656771	67.70439405	1.95E-15	123	NoCompSupport
1321	Phasianidae	BeakShapePC3	DDexp	4.13E-06	NA	0.088393245	NA	NA	218.4019863	-430.6022919	8.167779214	0.016562881	123	NoCompSupport
1322	Phasianidae	BeakShapePC3	DDlin	0.000153731	NA	6.33E-06	NA	NA	192.9483682	-379.6950557	59.0750155	1.46E-13	123	NoCompSupport
1323	Phasianidae	BeakShapePC3	MC	0.000435236	NA	NA	NA	-6.35E-10	180.1808276	-354.1599745	84.61009664	4.17E-19	123	NoCompSupport
1324	Picidae	BeakShapePC3	BM	8.40E-05	NA	NA	NA	NA	313.1910161	-622.2918067	53.39974312	2.11E-12	136	CompSupport
1325	Picidae	BeakShapePC3	OU	0.000135679	0.108797356	NA	NA	NA	329.7035271	-653.2252361	22.46631369	1.10E-05	136	CompSupport
1326	Picidae	BeakShapePC3	TDexp	8.40E-05	NA	NA	-1.00E-06	NA	313.1908539	-620.1998895	55.49166025	7.43E-13	136	CompSupport
1327	Picidae	BeakShapePC3	TDlin	3.31E-08	NA	NA	99.99996573	NA	319.5171038	-632.8523894	42.83916038	4.15E-10	136	CompSupport
1328	Picidae	BeakShapePC3	DDexp	2.16E-05	NA	0.023918992	NA	NA	340.936684	-675.6915498	0	0.832954282	136	CompSupport
1329	Picidae	BeakShapePC3	DDlin	2.13E-05	NA	1.02E-06	NA	NA	339.3287249	-672.4756316	3.215918226	0.166837393	136	CompSupport
1330	Picidae	BeakShapePC3	MC	6.32E-05	NA	NA	NA	-2.15E-09	332.5887057	-658.9955933	16.69595652	0.000197306	136	CompSupport
1331	Pipridae	BeakShapePC3	BM	0.000125087	NA	NA	NA	NA	89.25059102	-174.1853926	2.546323953	0.151536813	41	NoCompSupport
1332	Pipridae	BeakShapePC3	OU	0.000215609	0.112241042	NA	NA	NA	91.69018258	-176.7317165	0	0.541309153	41	NoCompSupport
1333	Pipridae	BeakShapePC3	TDexp	0.000125089	NA	NA	-1.00E-06	NA	89.25056798	-171.8524873	4.879229197	0.047199154	41	NoCompSupport
1334	Pipridae	BeakShapePC3	TDlin	9.06E-08	NA	NA	100	NA	90.95597179	-175.2632949	1.468421585	0.259765622	41	NoCompSupport
1335	Pipridae	BeakShapePC3	DDexp	1.98E-05	NA	0.138253076	NA	NA	83.62751621	-160.6063838	16.12533274	0.000170559	41	NoCompSupport
1336	Pipridae	BeakShapePC3	DDlin	3.68E-10	NA	1.48E-05	NA	NA	81.4169143	-156.1851799	20.54653657	1.87E-05	41	NoCompSupport
1337	Pipridae	BeakShapePC3	MC	0.000143361	NA	NA	NA	0	70.87294958	-135.0972505	41.634466	4.93E-10	41	NoCompSupport
1338	Procellariidae	BeakShapePC3	BM	7.83E-05	NA	NA	NA	NA	194.5672719	-385.004109	8.255063495	0.014002332	95	NoCompSupport
1339	Procellariidae	BeakShapePC3	OU	0.00011294	0.032103915	NA	NA	NA	199.7614544	-393.2591725	0	0.868489645	95	NoCompSupport
1340	Procellariidae	BeakShapePC3	TDexp	7.83E-05	NA	NA	-1.00E-06	NA	194.5671034	-382.8704705	10.38870201	0.00481822	95	NoCompSupport
1341	Procellariidae	BeakShapePC3	TDlin	1.44E-08	NA	NA	99.99992033	NA	197.7193346	-389.1749329	4.084239566	0.112689458	95	NoCompSupport
1342	Procellariidae	BeakShapePC3	DDexp	4.45E-05	NA	0.025957069	NA	NA	184.2835604	-362.3033846	30.95578793	1.65E-07	95	NoCompSupport
1343	Procellariidae	BeakShapePC3	DDlin	3.36E-05	NA	2.33E-06	NA	NA	184.3017349	-362.3397336	30.91943887	1.68E-07	95	NoCompSupport
1344	Procellariidae	BeakShapePC3	MC	8.91E-05	NA	NA	NA	0	181.6237957	-356.9838551	36.27531738	1.15E-08	95	NoCompSupport
1345	Psittacidae1	BeakShapePC3	BM	0.000156582	NA	NA	NA	NA	203.3825005	-402.6528515	15.58448305	0.000399361	110	NoCompSupport
1346	Psittacidae1	BeakShapePC3	OU	0.0002325	0.054658185	NA	NA	NA	212.2318748	-418.2373345	0	0.967149191	110	NoCompSupport
1347	Psittacidae1	BeakShapePC3	TDexp	0.000156587	NA	NA	-1.00E-06	NA	203.3823393	-400.5382635	17.69907106	0.000138736	110	NoCompSupport
1348	Psittacidae1	BeakShapePC3	TDlin	5.33E-08	NA	NA	99.99990969	NA	208.8329824	-411.4395497	6.797784777	0.032312701	110	NoCompSupport
1349	Psittacidae1	BeakShapePC3	DDexp	7.96E-05	NA	0.041830833	NA	NA	192.9759307	-379.7254462	38.51188829	4.20E-09	110	NoCompSupport
1350	Psittacidae1	BeakShapePC3	DDlin	3.72E-05	NA	8.02E-06	NA	NA	193.3912877	-380.5561602	37.68117428	6.36E-09	110	NoCompSupport
1351	Psittacidae1	BeakShapePC3	MC	0.00019942	NA	NA	NA	-2.05E-09	190.0998388	-373.9732624	44.26407209	2.36E-10	110	NoCompSupport
1352	Psittacidae2	BeakShapePC3	BM	0.000135971	NA	NA	NA	NA	229.2252829	-454.3443712	6.364544946	0.031149787	116	NoCompSupport
1353	Psittacidae2	BeakShapePC3	OU	0.000193623	0.046937843	NA	NA	NA	233.4616009	-460.7089161	0	0.750755375	116	NoCompSupport
1354	Psittacidae2	BeakShapePC3	TDexp	0.000135975	NA	NA	-1.00E-06	NA	229.2251861	-452.2360866	8.472829534	0.010855427	116	NoCompSupport
1355	Psittacidae2	BeakShapePC3	TDlin	4.41E-08	NA	NA	99.999934	NA	232.1743957	-458.1345058	2.574410321	0.207239412	116	NoCompSupport
1356	Psittacidae2	BeakShapePC3	DDexp	9.07E-06	NA	0.103784733	NA	NA	209.2237936	-412.2333015	48.47561456	2.23E-11	116	NoCompSupport
1357	Psittacidae2	BeakShapePC3	DDlin	0.00012114	NA	1.02E-05	NA	NA	178.4586164	-350.7029472	110.0059689	9.73E-25	116	NoCompSupport
1358	Psittacidae2	BeakShapePC3	MC	0.000457555	NA	NA	NA	-3.86E-09	158.8573026	-311.5003194	149.2085967	2.99E-33	116	NoCompSupport
1359	Rallidae	BeakShapePC3	BM	6.32E-05	NA	NA	NA	NA	83.85408099	-163.4004697	15.834188	0.000342087	42	NoCompSupport
1360	Rallidae	BeakShapePC3	OU	0.000185153	0.122460776	NA	NA	NA	92.93311831	-179.2346577	0	0.938614742	42	NoCompSupport
1361	Rallidae	BeakShapePC3	TDexp	6.32E-05	NA	NA	-1.00E-06	NA	83.85396667	-161.0763544	18.15830327	0.000107019	42	NoCompSupport
1362	Rallidae	BeakShapePC3	TDlin	1.43E-08	NA	NA	99.99998405	NA	87.00191951	-167.3722601	11.8623976	0.002492301	42	NoCompSupport
1363	Rallidae	BeakShapePC3	DDexp	1.36E-05	NA	0.122806842	NA	NA	89.04011911	-171.4486593	7.785998386	0.019132834	42	NoCompSupport
1364	Rallidae	BeakShapePC3	DDlin	2.58E-08	NA	5.38E-06	NA	NA	89.7392537	-172.8469285	6.387729215	0.038495467	42	NoCompSupport
1365	Rallidae	BeakShapePC3	MC	4.68E-05	NA	NA	NA	0	85.88481951	-165.1380601	14.0965976	0.000815549	42	NoCompSupport
1366	Ramphastidae	BeakShapePC3	BM	7.12E-05	NA	NA	NA	NA	182.2538628	-360.3498309	1.520957514	0.210268685	79	NoCompSupport
1367	Ramphastidae	BeakShapePC3	OU	8.87E-05	0.027651505	NA	NA	NA	184.0953942	-361.8707884	0	0.449827835	79	NoCompSupport
1368	Ramphastidae	BeakShapePC3	TDexp	7.12E-05	NA	NA	-1.00E-06	NA	182.253797	-358.1875939	3.683194493	0.071326482	79	NoCompSupport
1369	Ramphastidae	BeakShapePC3	TDlin	9.32E-06	NA	NA	0.240658644	NA	183.5796668	-360.8393335	1.031454881	0.268576954	79	NoCompSupport
1370	Ramphastidae	BeakShapePC3	DDexp	1.28E-05	NA	0.094632451	NA	NA	167.9482095	-329.5764191	32.29436934	4.37E-08	79	NoCompSupport
1371	Ramphastidae	BeakShapePC3	DDlin	4.36E-06	NA	6.01E-06	NA	NA	164.2049761	-322.0899523	39.78083613	1.03E-09	79	NoCompSupport
1372	Ramphastidae	BeakShapePC3	MC	0.000140085	NA	NA	NA	0	154.0863969	-301.8527939	60.01799453	4.17E-14	79	NoCompSupport
1373	Rhinocryptidae	BeakShapePC3	BM	6.45E-05	NA	NA	NA	NA	47.62002914	-90.66862971	0	0.484547351	24	NoCompSupport
1374	Rhinocryptidae	BeakShapePC3	OU	9.97E-05	0.028673786	NA	NA	NA	47.88076714	-88.56153428	2.107095424	0.16896092	24	NoCompSupport
1375	Rhinocryptidae	BeakShapePC3	TDexp	6.45E-05	NA	NA	-1.00E-06	NA	47.62001953	-88.04003907	2.62859064	0.130180225	24	NoCompSupport
1376	Rhinocryptidae	BeakShapePC3	TDlin	3.35E-08	NA	NA	99.9999557	NA	48.11520207	-89.03040413	1.638225571	0.213599416	24	NoCompSupport
1377	Rhinocryptidae	BeakShapePC3	DDexp	1.45E-09	NA	0.593988861	NA	NA	43.62339676	-80.04679352	10.62183619	0.0023924	24	NoCompSupport
1378	Rhinocryptidae	BeakShapePC3	DDlin	9.11E-12	NA	7.54E-06	NA	NA	41.54191033	-75.88382065	14.78480905	0.000298439	24	NoCompSupport
1379	Rhinocryptidae	BeakShapePC3	MC	0.00013341	NA	NA	NA	-6.83E-10	38.8996703	-70.5993406	20.06928911	2.12E-05	24	NoCompSupport
1380	S10	BeakShapePC3	BM	4.17E-05	NA	NA	NA	NA	105.563373	-206.8410316	0.117050428	0.24011138	45	NoCompSupport
1381	S10	BeakShapePC3	OU	6.41E-05	0.04114177	NA	NA	NA	106.771724	-206.9580821	0	0.254583306	45	NoCompSupport
1382	S10	BeakShapePC3	TDexp	4.17E-05	NA	NA	-1.00E-06	NA	105.563343	-204.5413201	2.416761942	0.076039059	45	NoCompSupport
1383	S10	BeakShapePC3	TDlin	5.71E-06	NA	NA	0.398063166	NA	106.5732133	-206.5610607	0.397021372	0.208745838	45	NoCompSupport
1384	S10	BeakShapePC3	DDexp	1.87E-05	NA	0.062648873	NA	NA	105.7145827	-204.8437996	2.114282493	0.088454374	45	NoCompSupport
1385	S10	BeakShapePC3	DDlin	2.10E-05	NA	1.73E-06	NA	NA	105.5896411	-204.5939164	2.364165716	0.078065269	45	NoCompSupport
1386	S10	BeakShapePC3	MC	4.24E-05	NA	NA	NA	-5.88E-08	105.2210942	-203.8568226	3.101259469	0.054000774	45	NoCompSupport
1387	S11	BeakShapePC3	BM	0.000276385	NA	NA	NA	NA	122.4336074	-240.6982007	85.6940804	2.39E-19	74	NoCompSupport
1388	S11	BeakShapePC3	OU	0.003554712	2.718281828	NA	NA	NA	166.3675691	-326.3922811	0	0.969040813	74	NoCompSupport
1389	S11	BeakShapePC3	TDexp	0.000276392	NA	NA	-1.00E-06	NA	122.433457	-238.5240568	87.86822428	8.05E-20	74	NoCompSupport
1390	S11	BeakShapePC3	TDlin	1.01E-07	NA	NA	99.99997077	NA	129.0380478	-251.7332384	74.65904269	5.95E-17	74	NoCompSupport
1391	S11	BeakShapePC3	DDexp	6.15E-06	NA	0.108740845	NA	NA	162.8414255	-319.3399939	7.052287167	0.028507384	74	NoCompSupport
1392	S11	BeakShapePC3	DDlin	1.26E-12	NA	5.09E-06	NA	NA	160.3880861	-314.433315	11.95896604	0.002451803	74	NoCompSupport
1393	S11	BeakShapePC3	MC	6.72E-05	NA	NA	NA	0	141.1072774	-275.8716977	50.52058336	1.04E-11	74	NoCompSupport
1394	S12	BeakShapePC3	BM	0.000154709	NA	NA	NA	NA	88.32712275	-172.3875788	23.90779524	1.89E-06	48	CompSupport_NotDifferentiable
1395	S12	BeakShapePC3	OU	0.004675474	2.718281828	NA	NA	NA	101.2990257	-196.0525968	0.242777288	0.260480247	48	CompSupport_NotDifferentiable
1396	S12	BeakShapePC3	TDexp	0.000154712	NA	NA	-1.00E-06	NA	88.32705975	-170.1086649	26.18670914	6.06E-07	48	CompSupport_NotDifferentiable
1397	S12	BeakShapePC3	TDlin	8.83E-08	NA	NA	99.99999712	NA	92.2818404	-178.0182263	18.27714783	3.16E-05	48	CompSupport_NotDifferentiable
1398	S12	BeakShapePC3	DDexp	0.000142076	NA	-0.039725329	NA	NA	101.4204143	-196.2953741	0	0.294098774	48	CompSupport_NotDifferentiable
1399	S12	BeakShapePC3	DDlin	0.000125012	NA	-2.85E-06	NA	NA	101.3307127	-196.1159708	0.179403292	0.268866246	48	CompSupport_NotDifferentiable
1400	S12	BeakShapePC3	MC	9.17E-05	NA	NA	NA	-1.09E-08	100.9099364	-195.2744183	1.02095576	0.176520637	48	CompSupport_NotDifferentiable
1401	S13	BeakShapePC3	BM	0.000119966	NA	NA	NA	NA	385.6791857	-767.2877831	32.09824565	1.07E-07	173	NoCompSupport
1402	S13	BeakShapePC3	OU	0.000193601	0.115252612	NA	NA	NA	402.7640203	-799.3860287	0	0.999851982	173	NoCompSupport
1403	S13	BeakShapePC3	TDexp	0.000119968	NA	NA	-1.00E-06	NA	385.6790315	-765.2160511	34.16997761	3.80E-08	173	NoCompSupport
1404	S13	BeakShapePC3	TDlin	6.39E-08	NA	NA	99.99998175	NA	393.9450079	-781.748004	17.63802472	0.000147872	173	NoCompSupport
1405	S13	BeakShapePC3	DDexp	1.94E-05	NA	0.060847824	NA	NA	356.0964299	-706.0508481	93.33518067	5.40E-21	173	NoCompSupport
1406	S13	BeakShapePC3	DDlin	1.78E-12	NA	5.89E-06	NA	NA	353.6579372	-701.1738627	98.21216607	4.71E-22	173	NoCompSupport
1407	S13	BeakShapePC3	MC	0.000116204	NA	NA	NA	0	311.1032935	-616.0645751	183.3214536	1.56E-40	173	NoCompSupport
1408	S3	BeakShapePC3	BM	6.33E-05	NA	NA	NA	NA	82.34630331	-160.3497495	10.40975751	0.004225628	38	NoCompSupport
1409	S3	BeakShapePC3	OU	0.000229576	0.201227919	NA	NA	NA	88.73269467	-170.759507	0	0.769735228	38	NoCompSupport
1410	S3	BeakShapePC3	TDexp	6.33E-05	NA	NA	-1.00E-06	NA	82.34625137	-157.9866204	12.7728866	0.001296416	38	NoCompSupport
1411	S3	BeakShapePC3	TDlin	3.14E-08	NA	NA	99.99994627	NA	85.37971153	-164.0535407	6.705966285	0.026925222	38	NoCompSupport
1412	S3	BeakShapePC3	DDexp	2.40E-05	NA	0.063461042	NA	NA	86.29366156	-165.8814408	4.878066214	0.067155679	38	NoCompSupport
1413	S3	BeakShapePC3	DDlin	1.44E-10	NA	4.88E-06	NA	NA	86.69909893	-166.6923155	4.067191472	0.100730724	38	NoCompSupport
1414	S3	BeakShapePC3	MC	5.36E-05	NA	NA	NA	-1.08E-08	85.48554629	-164.2652102	6.494296762	0.029931104	38	NoCompSupport
1415	S6	BeakShapePC3	BM	0.00013376	NA	NA	NA	NA	142.525828	-280.8777429	16.94951595	0.00020785	72	NoCompSupport
1416	S6	BeakShapePC3	OU	0.000301159	0.154818848	NA	NA	NA	152.0901	-297.8272588	0	0.996072948	72	NoCompSupport
1417	S6	BeakShapePC3	TDexp	0.000133763	NA	NA	-1.00E-06	NA	142.5257513	-278.6985615	19.12869733	6.99E-05	72	NoCompSupport
1418	S6	BeakShapePC3	TDlin	6.46E-08	NA	NA	99.99997574	NA	146.4802497	-286.6075582	11.21970063	0.003647238	72	NoCompSupport
1419	S6	BeakShapePC3	DDexp	1.35E-06	NA	0.219000492	NA	NA	138.9951173	-271.6372935	26.18996534	2.05E-06	72	NoCompSupport
1420	S6	BeakShapePC3	DDlin	1.05E-11	NA	1.06E-05	NA	NA	133.0037232	-259.6545052	38.17275363	5.12E-09	72	NoCompSupport
1421	S6	BeakShapePC3	MC	0.00011537	NA	NA	NA	0	113.3508936	-220.348846	77.47841284	1.49E-17	72	NoCompSupport
1422	S7S8	BeakShapePC3	BM	0.00017376	NA	NA	NA	NA	160.9687671	-317.7911927	47.44477546	4.98E-11	85	NoCompSupport
1423	S7S8	BeakShapePC3	OU	0.004034269	2.718281828	NA	NA	NA	185.7661322	-365.2359682	0	0.99999999	85	NoCompSupport
1424	S7S8	BeakShapePC3	TDexp	0.000173764	NA	NA	-1.00E-06	NA	160.968635	-315.6409738	49.59499441	1.70E-11	85	NoCompSupport
1425	S7S8	BeakShapePC3	TDlin	7.63E-08	NA	NA	100	NA	167.2993331	-328.3023698	36.93359839	9.55E-09	85	NoCompSupport
1426	S7S8	BeakShapePC3	DDexp	1.88E-05	NA	0.093415821	NA	NA	153.8596605	-301.4230247	63.81294352	1.39E-14	85	NoCompSupport
1427	S7S8	BeakShapePC3	DDlin	8.53E-05	NA	8.58E-06	NA	NA	147.1410997	-287.9859032	77.25006501	1.68E-17	85	NoCompSupport
1428	S7S8	BeakShapePC3	MC	0.000306282	NA	NA	NA	-1.22E-09	136.7847991	-267.2733019	97.96266634	5.34E-22	85	NoCompSupport
1429	Scolopaci	BeakShapePC3	BM	4.73E-05	NA	NA	NA	NA	174.6904238	-345.2289488	21.06445026	2.66E-05	82	NoCompSupport
1430	Scolopaci	BeakShapePC3	OU	9.53E-05	0.061247614	NA	NA	NA	186.3005457	-366.2933991	0	0.998555728	82	NoCompSupport
1431	Scolopaci	BeakShapePC3	TDexp	4.73E-05	NA	NA	-1.00E-06	NA	174.6902036	-343.0727149	23.22068415	9.06E-06	82	NoCompSupport
1432	Scolopaci	BeakShapePC3	TDlin	9.87E-09	NA	NA	99.99999616	NA	179.7367248	-353.1657572	13.12764182	0.001408449	82	NoCompSupport
1433	Scolopaci	BeakShapePC3	DDexp	3.17E-05	NA	0.024115041	NA	NA	169.8958183	-333.4839444	32.80945469	7.50E-08	82	NoCompSupport
1434	Scolopaci	BeakShapePC3	DDlin	3.23E-05	NA	1.05E-06	NA	NA	169.6684852	-333.0292781	33.26412097	5.97E-08	82	NoCompSupport
1435	Scolopaci	BeakShapePC3	MC	4.30E-05	NA	NA	NA	0	167.2581237	-328.2085551	38.08484392	5.36E-09	82	NoCompSupport
1436	Thamnophilidae	BeakShapePC3	BM	7.41E-05	NA	NA	NA	NA	293.0576027	-582.0228977	38.18185404	5.12E-09	133	NoCompSupport
1437	Thamnophilidae	BeakShapePC3	OU	0.000808331	0.752890939	NA	NA	NA	313.1953991	-620.2047518	0	0.999992929	133	NoCompSupport
1438	Thamnophilidae	BeakShapePC3	TDexp	7.41E-05	NA	NA	-1.00E-06	NA	293.0574442	-579.928842	40.27590978	1.80E-09	133	NoCompSupport
1439	Thamnophilidae	BeakShapePC3	TDlin	3.80E-08	NA	NA	99.99978887	NA	301.294466	-596.4028855	23.8018663	6.78E-06	133	NoCompSupport
1440	Thamnophilidae	BeakShapePC3	DDexp	2.63E-06	NA	0.086909973	NA	NA	298.1084287	-590.0308109	30.17394083	2.80E-07	133	NoCompSupport
1441	Thamnophilidae	BeakShapePC3	DDlin	1.96E-12	NA	2.36E-06	NA	NA	290.2916938	-574.397341	45.80741074	1.13E-10	133	NoCompSupport
1442	Thamnophilidae	BeakShapePC3	MC	6.98E-05	NA	NA	NA	0	273.314041	-540.4420354	79.76271636	4.78E-18	133	NoCompSupport
1443	Trogonidae	BeakShapePC3	BM	3.43E-05	NA	NA	NA	NA	90.0674355	-175.7819298	0.597726996	0.255653501	37	NoCompSupport
1444	Trogonidae	BeakShapePC3	OU	6.34E-05	0.053738549	NA	NA	NA	91.55346477	-176.3796568	0	0.34470415	37	NoCompSupport
1445	Trogonidae	BeakShapePC3	TDexp	3.43E-05	NA	NA	-1.00E-06	NA	90.06740428	-173.4075358	2.972120984	0.077993541	37	NoCompSupport
1446	Trogonidae	BeakShapePC3	TDlin	1.48E-08	NA	NA	99.9999824	NA	91.48423855	-176.2412044	0.13845244	0.321648808	37	NoCompSupport
1447	Trogonidae	BeakShapePC3	DDexp	0.000113506	NA	0.047834577	NA	NA	61.33422066	-115.9411686	60.43848822	2.59E-14	37	NoCompSupport
1448	Trogonidae	BeakShapePC3	DDlin	5.45E-05	NA	1.50E-05	NA	NA	61.74210014	-116.7569275	59.62272927	3.90E-14	37	NoCompSupport
1449	Trogonidae	BeakShapePC3	MC	0.000162992	NA	NA	NA	-1.92E-09	61.24818463	-115.7690965	60.61056028	2.38E-14	37	NoCompSupport
1450	Accipitridae	BeakShapePC4	BM	8.26E-05	NA	NA	NA	NA	361.5638493	-719.0566926	46.06654812	9.93E-11	172	NoCompSupport
1451	Accipitridae	BeakShapePC4	OU	0.000195533	0.117521711	NA	NA	NA	385.6330489	-765.1232407	0	0.99999997	172	NoCompSupport
1452	Accipitridae	BeakShapePC4	TDexp	8.26E-05	NA	NA	-1.00E-06	NA	361.563498	-716.9841388	48.13910188	3.52E-11	172	NoCompSupport
1453	Accipitridae	BeakShapePC4	TDlin	1.49E-08	NA	NA	99.99995511	NA	368.3066437	-730.4704302	34.65281053	2.99E-08	172	NoCompSupport
1454	Accipitridae	BeakShapePC4	DDexp	1.20E-05	NA	0.053854465	NA	NA	353.2048064	-700.2667557	64.85648501	8.25E-15	172	NoCompSupport
1455	Accipitridae	BeakShapePC4	DDlin	3.92E-05	NA	2.68E-06	NA	NA	333.8806211	-661.6183851	103.5048556	3.34E-23	172	NoCompSupport
1456	Accipitridae	BeakShapePC4	MC	0.00015056	NA	NA	NA	-4.38E-09	309.9009636	-613.6590701	151.4641706	1.29E-33	172	NoCompSupport
1457	Alcedinidae	BeakShapePC4	BM	1.75E-05	NA	NA	NA	NA	154.3336478	-304.4320015	5.92042756	0.019152532	54	CompSupport_NotDifferentiable
1458	Alcedinidae	BeakShapePC4	OU	2.62E-05	0.047338553	NA	NA	NA	157.8107175	-309.1414349	1.210994064	0.201774693	54	CompSupport_NotDifferentiable
1459	Alcedinidae	BeakShapePC4	TDexp	1.75E-05	NA	NA	-1.00E-06	NA	154.3335739	-302.1871478	8.165281221	0.006233937	54	CompSupport_NotDifferentiable
1460	Alcedinidae	BeakShapePC4	TDlin	5.73E-09	NA	NA	99.99995346	NA	156.5313192	-306.5826383	3.769790672	0.056134657	54	CompSupport_NotDifferentiable
1461	Alcedinidae	BeakShapePC4	DDexp	6.55E-06	NA	0.069676252	NA	NA	158.4162145	-310.352429	0	0.369684052	54	CompSupport_NotDifferentiable
1462	Alcedinidae	BeakShapePC4	DDlin	5.87E-06	NA	8.57E-07	NA	NA	158.1178899	-309.7557799	0.596649114	0.274327917	54	CompSupport_NotDifferentiable
1463	Alcedinidae	BeakShapePC4	MC	1.60E-05	NA	NA	NA	-1.96E-08	156.7898	-307.0996	3.25282897	0.072692211	54	CompSupport_NotDifferentiable
1464	Anatinae	BeakShapePC4	BM	0.000372856	NA	NA	NA	NA	202.7736685	-401.4296899	27.34464371	1.15E-06	105	NoCompSupport
1465	Anatinae	BeakShapePC4	OU	0.000640418	0.211745429	NA	NA	NA	217.5059787	-428.7743336	0	0.999940079	105	NoCompSupport
1466	Anatinae	BeakShapePC4	TDexp	0.000372876	NA	NA	-1.00E-06	NA	202.7735857	-399.3095477	29.46478591	4.00E-07	105	NoCompSupport
1467	Anatinae	BeakShapePC4	TDlin	1.98E-07	NA	NA	99.99993112	NA	207.7572913	-409.2769588	19.49737483	5.84E-05	105	NoCompSupport
1468	Anatinae	BeakShapePC4	DDexp	1.22E-05	NA	0.191588085	NA	NA	174.9752157	-343.7128076	85.06152599	3.38E-19	105	NoCompSupport
1469	Anatinae	BeakShapePC4	DDlin	0.000175793	NA	4.70E-05	NA	NA	154.5760614	-302.9144991	125.8598345	4.68E-28	105	NoCompSupport
1470	Anatinae	BeakShapePC4	MC	0.001257205	NA	NA	NA	-3.95E-08	138.952831	-271.6680383	157.1062953	7.67E-35	105	NoCompSupport
1471	Anserinae	BeakShapePC4	BM	0.000150512	NA	NA	NA	NA	56.33819632	-108.1309381	0.270852194	0.303507215	25	NoCompSupport
1472	Anserinae	BeakShapePC4	OU	0.000214902	0.087355884	NA	NA	NA	57.77232371	-108.4017903	0	0.347523219	25	NoCompSupport
1473	Anserinae	BeakShapePC4	TDexp	0.000150514	NA	NA	-1.00E-06	NA	56.33817889	-105.5335006	2.868289642	0.082821415	25	NoCompSupport
1474	Anserinae	BeakShapePC4	TDlin	9.47E-08	NA	NA	99.99984886	NA	57.43724755	-107.7316379	0.670152331	0.24857766	25	NoCompSupport
1475	Anserinae	BeakShapePC4	DDexp	4.53E-05	NA	0.144037762	NA	NA	54.1921515	-101.2414459	7.160344415	0.009685784	25	NoCompSupport
1476	Anserinae	BeakShapePC4	DDlin	9.59E-10	NA	2.42E-05	NA	NA	53.95955721	-100.7762573	7.625532999	0.007675742	25	NoCompSupport
1477	Anserinae	BeakShapePC4	MC	0.000175149	NA	NA	NA	0	50.35590544	-93.56895374	14.83283654	0.000208965	25	NoCompSupport
1485	Ardeidae	BeakShapePC4	BM	5.15E-06	NA	NA	NA	NA	112.5040899	-220.6445435	0	0.488196661	36	NoCompSupport
1486	Ardeidae	BeakShapePC4	OU	5.15E-06	3.04E-17	NA	NA	NA	112.5040899	-218.2581799	2.386363636	0.148047993	36	NoCompSupport
1487	Ardeidae	BeakShapePC4	TDexp	1.04E-05	NA	NA	-0.016556825	NA	112.7398631	-218.7297262	1.914817315	0.187412049	36	NoCompSupport
1488	Ardeidae	BeakShapePC4	TDlin	8.08E-06	NA	NA	-0.008404344	NA	112.6781447	-218.6062893	2.038254191	0.17619498	36	NoCompSupport
1489	Ardeidae	BeakShapePC4	DDexp	4.55E-06	NA	0.064509724	NA	NA	104.7919469	-202.8338939	17.81064962	6.62E-05	36	NoCompSupport
1490	Ardeidae	BeakShapePC4	DDlin	4.84E-06	NA	3.89E-07	NA	NA	104.5762424	-202.4024848	18.24205873	5.34E-05	36	NoCompSupport
1491	Ardeidae	BeakShapePC4	MC	8.27E-06	NA	NA	NA	-2.38E-09	103.9558685	-201.1617369	19.48280656	2.87E-05	36	NoCompSupport
1506	BC6	BeakShapePC4	BM	2.14E-05	NA	NA	NA	NA	100.4791774	-196.6154977	18.83169895	8.12E-05	38	NoCompSupport
1507	BC6	BeakShapePC4	OU	0.000920252	2.718281828	NA	NA	NA	111.0765395	-215.4471967	0	0.997704468	38	NoCompSupport
1508	BC6	BeakShapePC4	TDexp	2.14E-05	NA	NA	-1.00E-06	NA	100.479114	-194.2523456	21.19485108	2.49E-05	38	NoCompSupport
1509	BC6	BeakShapePC4	TDlin	8.29E-09	NA	NA	99.99994222	NA	103.39382	-200.0817576	15.36543904	0.000459663	38	NoCompSupport
1510	BC6	BeakShapePC4	DDexp	7.25E-07	NA	0.292503535	NA	NA	104.308272	-201.9106617	13.53653491	0.001147046	38	NoCompSupport
1511	BC6	BeakShapePC4	DDlin	3.00E-12	NA	2.00E-06	NA	NA	103.5961888	-200.4864952	14.96070146	0.000562765	38	NoCompSupport
1512	BC6	BeakShapePC4	MC	2.16E-05	NA	NA	NA	-5.39E-09	100.2540361	-193.8021898	21.64500686	1.99E-05	38	NoCompSupport
1520	Bucerotidae	BeakShapePC4	BM	0.000108	NA	NA	NA	NA	55.25913875	-106.1044844	11.13658374	0.002354691	32	NoCompSupport_NotDifferentiable
1521	Bucerotidae	BeakShapePC4	OU	0.000512531	0.209942351	NA	NA	NA	62.0491055	-117.2410681	0	0.616896641	32	NoCompSupport_NotDifferentiable
1522	Bucerotidae	BeakShapePC4	TDexp	0.000108003	NA	NA	-1.00E-06	NA	55.25907412	-103.6610054	13.58006275	0.000693968	32	NoCompSupport_NotDifferentiable
1523	Bucerotidae	BeakShapePC4	TDlin	3.81E-08	NA	NA	99.99984656	NA	58.13616709	-109.4151913	7.825876813	0.012326644	32	NoCompSupport_NotDifferentiable
1524	Bucerotidae	BeakShapePC4	DDexp	2.59E-07	NA	0.762187644	NA	NA	61.53174555	-116.2063482	1.034719898	0.367727267	32	NoCompSupport_NotDifferentiable
1525	Bucerotidae	BeakShapePC4	DDlin	6.87E-13	NA	2.72E-05	NA	NA	48.48042649	-90.10371012	27.13735801	7.90E-07	32	NoCompSupport_NotDifferentiable
1526	Bucerotidae	BeakShapePC4	MC	0.000104365	NA	NA	NA	0	32.40266218	-57.94818151	59.29288663	8.22E-14	32	NoCompSupport_NotDifferentiable
1548	CC3	BeakShapePC4	BM	9.83E-06	NA	NA	NA	NA	79.09832148	-153.6511884	7.012773147	0.023561355	25	CompSupport
1549	CC3	BeakShapePC4	OU	2.54E-05	0.136206575	NA	NA	NA	82.05612472	-156.9693923	3.694569257	0.123805255	25	CompSupport
1550	CC3	BeakShapePC4	TDexp	9.83E-06	NA	NA	-1.00E-06	NA	79.09829332	-151.0537295	9.610232053	0.006429382	25	CompSupport
1551	CC3	BeakShapePC4	TDlin	4.47E-09	NA	NA	99.99996993	NA	80.69526368	-154.2476702	6.416291347	0.031748604	25	CompSupport
1552	CC3	BeakShapePC4	DDexp	8.94E-10	NA	0.795332567	NA	NA	83.90340935	-160.6639616	0	0.785243951	25	CompSupport
1553	CC3	BeakShapePC4	DDlin	1.95E-12	NA	9.69E-07	NA	NA	80.54301786	-153.9431786	6.720782981	0.027264976	25	CompSupport
1554	CC3	BeakShapePC4	MC	1.24E-05	NA	NA	NA	0	77.90343613	-148.6640151	11.99994644	0.001946477	25	CompSupport
1555	CC4	BeakShapePC4	BM	3.01E-05	NA	NA	NA	NA	177.6630596	-351.1325708	13.46067725	0.00117995	65	NoCompSupport
1556	CC4	BeakShapePC4	OU	5.44E-05	0.106871671	NA	NA	NA	185.4933453	-364.5932481	0	0.988126242	65	NoCompSupport
1557	CC4	BeakShapePC4	TDexp	3.01E-05	NA	NA	-1.00E-06	NA	177.6629808	-348.932519	15.66072902	0.000392761	65	NoCompSupport
1558	CC4	BeakShapePC4	TDlin	1.11E-08	NA	NA	99.99984248	NA	180.9297801	-355.4661175	9.127130568	0.010301043	65	NoCompSupport
1559	CC4	BeakShapePC4	DDexp	2.46E-05	NA	0.035608193	NA	NA	164.9268737	-323.4603047	41.13294332	1.16E-09	65	NoCompSupport
1560	CC4	BeakShapePC4	DDlin	4.23E-11	NA	3.08E-06	NA	NA	165.8673735	-325.3413043	39.25194375	2.96E-09	65	NoCompSupport
1561	CC4	BeakShapePC4	MC	2.44E-05	NA	NA	NA	0	155.4983618	-304.603281	59.98996703	9.29E-14	65	NoCompSupport
1562	CC5CC6b	BeakShapePC4	BM	2.99E-05	NA	NA	NA	NA	72.22065061	-139.9613012	14.94573945	0.000509746	28	NoCompSupport
1563	CC5CC6b	BeakShapePC4	OU	0.000126517	0.34005981	NA	NA	NA	80.95352034	-154.9070407	0	0.896973392	28	NoCompSupport
1564	CC5CC6b	BeakShapePC4	TDexp	2.99E-05	NA	NA	-1.00E-06	NA	72.22059539	-137.4411908	17.46584989	0.000144583	28	NoCompSupport
1565	CC5CC6b	BeakShapePC4	TDlin	1.12E-08	NA	NA	99.99998367	NA	74.76798392	-142.5359678	12.37107285	0.001846865	28	NoCompSupport
1566	CC5CC6b	BeakShapePC4	DDexp	4.18E-07	NA	0.484422324	NA	NA	78.68397574	-150.3679515	4.539089195	0.092710488	28	NoCompSupport
1567	CC5CC6b	BeakShapePC4	DDlin	3.27E-12	NA	3.58E-06	NA	NA	76.1656787	-145.3313574	9.575683285	0.007472163	28	NoCompSupport
1568	CC5CC6b	BeakShapePC4	MC	2.13E-05	NA	NA	NA	0	73.08377682	-139.1675536	15.73948703	0.000342763	28	NoCompSupport
1569	CC5CC6c	BeakShapePC4	BM	1.21E-05	NA	NA	NA	NA	94.03878436	-183.6331243	1.141771614	0.244885143	30	NoCompSupport
1570	CC5CC6c	BeakShapePC4	OU	2.86E-05	0.115285501	NA	NA	NA	95.8489864	-184.7748959	0	0.433406075	30	NoCompSupport
1571	CC5CC6c	BeakShapePC4	TDexp	1.21E-05	NA	NA	-1.00E-06	NA	94.03876485	-181.1544528	3.620443102	0.070912984	30	NoCompSupport
1572	CC5CC6c	BeakShapePC4	TDlin	5.68E-09	NA	NA	100	NA	95.30195034	-183.6808238	1.094072123	0.250795795	30	NoCompSupport
1573	CC5CC6c	BeakShapePC4	DDexp	1.07E-07	NA	0.554671005	NA	NA	76.59751035	-146.2719438	38.50295211	1.89E-09	30	NoCompSupport
1574	CC5CC6c	BeakShapePC4	DDlin	1.54E-05	NA	6.76E-06	NA	NA	69.19919814	-131.4753194	53.29957653	1.16E-12	30	NoCompSupport
1575	CC5CC6c	BeakShapePC4	MC	8.41E-05	NA	NA	NA	-1.30E-08	64.93039645	-122.937716	61.8371799	1.62E-14	30	NoCompSupport
1590	Charadrii	BeakShapePC4	BM	4.43E-05	NA	NA	NA	NA	137.7778872	-271.3557745	27.94753438	7.47E-07	63	NoCompSupport
1591	Charadrii	BeakShapePC4	OU	0.00018599	0.185535619	NA	NA	NA	152.8550443	-299.3033089	0	0.874734926	63	NoCompSupport
1592	Charadrii	BeakShapePC4	TDexp	4.43E-05	NA	NA	-1.00E-06	NA	137.7776774	-269.1485752	30.15473371	2.48E-07	63	NoCompSupport
1593	Charadrii	BeakShapePC4	TDlin	8.28E-09	NA	NA	99.99997784	NA	142.0556603	-277.7045409	21.598768	1.79E-05	63	NoCompSupport
1594	Charadrii	BeakShapePC4	DDexp	1.26E-05	NA	0.035660731	NA	NA	150.3568332	-294.3068868	4.996422107	0.071931181	63	NoCompSupport
1595	Charadrii	BeakShapePC4	DDlin	1.06E-05	NA	9.45E-07	NA	NA	150.0499891	-293.6931984	5.610110421	0.052924464	63	NoCompSupport
1596	Charadrii	BeakShapePC4	MC	2.64E-05	NA	NA	NA	0	145.1410006	-283.8752215	15.42808736	0.00039058	63	NoCompSupport
1604	Columbidae	BeakShapePC4	BM	5.03E-05	NA	NA	NA	NA	288.8311896	-573.567141	49.42850966	1.85E-11	129	NoCompSupport
1605	Columbidae	BeakShapePC4	OU	0.000662591	0.73753532	NA	NA	NA	314.5938254	-622.9956507	0	0.999999857	129	NoCompSupport
1606	Columbidae	BeakShapePC4	TDexp	5.03E-05	NA	NA	-1.00E-06	NA	288.8309036	-571.4698072	51.52584351	6.48E-12	129	NoCompSupport
1607	Columbidae	BeakShapePC4	TDlin	1.56E-08	NA	NA	100	NA	298.8336821	-591.4753643	31.52028643	1.43E-07	129	NoCompSupport
1608	Columbidae	BeakShapePC4	DDexp	2.05E-05	NA	0.033930382	NA	NA	288.5239924	-570.8559849	52.13966581	4.76E-12	129	NoCompSupport
1609	Columbidae	BeakShapePC4	DDlin	3.27E-11	NA	2.10E-06	NA	NA	290.2168511	-574.2417021	48.75394858	2.59E-11	129	NoCompSupport
1610	Columbidae	BeakShapePC4	MC	5.43E-05	NA	NA	NA	-9.26E-11	283.764334	-561.336668	61.6589827	4.08E-14	129	NoCompSupport
1611	Cotingidae	BeakShapePC4	BM	0.000163362	NA	NA	NA	NA	57.82594365	-111.2768873	38.32930102	4.75E-09	35	NoCompSupport
1612	Cotingidae	BeakShapePC4	OU	0.003660385	2.718281828	NA	NA	NA	78.19019093	-149.6061883	0	0.999994259	35	NoCompSupport
1613	Cotingidae	BeakShapePC4	TDexp	0.000163366	NA	NA	-1.00E-06	NA	57.82584696	-108.8775004	40.72868795	1.43E-09	35	NoCompSupport
1614	Cotingidae	BeakShapePC4	TDlin	7.49E-08	NA	NA	100	NA	62.940109	-119.1060244	30.50016388	2.38E-07	35	NoCompSupport
1615	Cotingidae	BeakShapePC4	DDexp	1.39E-06	NA	0.263417045	NA	NA	66.07882833	-125.3834631	24.22272521	5.50E-06	35	NoCompSupport
1616	Cotingidae	BeakShapePC4	DDlin	8.10E-05	NA	1.18E-05	NA	NA	54.60603433	-102.4378751	47.16831321	5.72E-11	35	NoCompSupport
1617	Cotingidae	BeakShapePC4	MC	0.000278462	NA	NA	NA	-6.46E-10	48.4914099	-90.20862624	59.39756207	1.26E-13	35	NoCompSupport
1618	Cracidae	BeakShapePC4	BM	0.00013483	NA	NA	NA	NA	85.08314486	-165.8133485	0	0.444766633	37	NoCompSupport
1619	Cracidae	BeakShapePC4	OU	0.000159348	0.039418802	NA	NA	NA	85.27619885	-163.825125	1.988223569	0.164586775	37	NoCompSupport
1620	Cracidae	BeakShapePC4	TDexp	0.000134831	NA	NA	-1.00E-06	NA	85.08313994	-163.4390072	2.374341392	0.135690835	37	NoCompSupport
1621	Cracidae	BeakShapePC4	TDlin	4.46E-05	NA	NA	0.193875762	NA	85.27868204	-163.8300913	1.983257201	0.164995982	37	NoCompSupport
1622	Cracidae	BeakShapePC4	DDexp	7.28E-05	NA	0.076121425	NA	NA	83.76829752	-160.8093223	5.004026242	0.036435246	37	NoCompSupport
1623	Cracidae	BeakShapePC4	DDlin	5.03E-05	NA	1.16E-05	NA	NA	83.72798874	-160.7287047	5.084643801	0.034995792	37	NoCompSupport
1624	Cracidae	BeakShapePC4	MC	0.000150073	NA	NA	NA	-1.02E-07	83.0920838	-159.4568949	6.356453676	0.018528737	37	NoCompSupport
1632	EurylaimidaePittidae	BeakShapePC4	BM	3.34E-05	NA	NA	NA	NA	107.3511485	-210.4096142	0	0.499458239	44	NoCompSupport
1633	EurylaimidaePittidae	BeakShapePC4	OU	3.34E-05	5.31E-17	NA	NA	NA	107.3511485	-208.1022971	2.307317073	0.157569314	44	NoCompSupport
1634	EurylaimidaePittidae	BeakShapePC4	TDexp	5.09E-05	NA	NA	-0.012503179	NA	107.4334847	-208.2669694	2.142644782	0.17109203	44	NoCompSupport
1635	EurylaimidaePittidae	BeakShapePC4	TDlin	4.95E-05	NA	NA	-0.009494584	NA	107.4380604	-208.2761208	2.133493316	0.171876695	44	NoCompSupport
1636	EurylaimidaePittidae	BeakShapePC4	DDexp	0.000103438	NA	-0.039071475	NA	NA	95.75501203	-184.9100241	25.49959009	1.45E-06	44	NoCompSupport
1637	EurylaimidaePittidae	BeakShapePC4	DDlin	9.49E-05	NA	-2.24E-06	NA	NA	95.95696564	-185.3139313	25.09568287	1.77E-06	44	NoCompSupport
1638	EurylaimidaePittidae	BeakShapePC4	MC	5.94E-05	NA	NA	NA	-7.06E-09	94.6844818	-182.7689636	27.64065056	4.97E-07	44	NoCompSupport
1646	Furnaridae	BeakShapePC4	BM	6.71E-05	NA	NA	NA	NA	463.4437062	-922.8203732	1.813400131	0.187981412	182	NoCompSupport
1647	Furnaridae	BeakShapePC4	OU	8.28E-05	0.039421264	NA	NA	NA	464.874989	-923.6151466	1.018626708	0.279703411	182	NoCompSupport
1648	Furnaridae	BeakShapePC4	TDexp	6.71E-05	NA	NA	-1.00E-06	NA	463.4436697	-920.752508	3.881265377	0.06684727	182	NoCompSupport
1649	Furnaridae	BeakShapePC4	TDlin	3.94E-08	NA	NA	99.99987236	NA	465.3843024	-924.6337733	0	0.465467907	182	NoCompSupport
1650	Furnaridae	BeakShapePC4	DDexp	9.39E-06	NA	0.050652952	NA	NA	428.4299384	-850.7250453	73.90872805	4.16E-17	182	NoCompSupport
1651	Furnaridae	BeakShapePC4	DDlin	8.28E-12	NA	2.67E-06	NA	NA	423.1047503	-840.0746691	84.55910424	2.02E-19	182	NoCompSupport
1652	Furnaridae	BeakShapePC4	MC	0.000107045	NA	NA	NA	0	400.8237284	-795.5126254	129.1211479	4.26E-29	182	NoCompSupport
1660	Lari	BeakShapePC4	BM	0.000109295	NA	NA	NA	NA	299.4499781	-594.8007827	16.74883146	7.74E-05	124	CompSupport
1661	Lari	BeakShapePC4	OU	0.000130719	0.036947005	NA	NA	NA	302.4441586	-598.6883171	12.86129706	0.000540429	124	CompSupport
1662	Lari	BeakShapePC4	TDexp	0.000109297	NA	NA	-1.00E-06	NA	299.4498993	-592.6997986	18.84981557	2.71E-05	124	CompSupport
1663	Lari	BeakShapePC4	TDlin	1.99E-05	NA	NA	0.202271178	NA	301.4278821	-596.6557643	14.89384992	0.000195603	124	CompSupport
1664	Lari	BeakShapePC4	DDexp	8.97E-05	NA	0.001776692	NA	NA	308.8748071	-611.5496142	0	0.335377447	124	CompSupport
1665	Lari	BeakShapePC4	DDlin	9.00E-05	NA	1.51E-07	NA	NA	308.8728814	-611.5457628	0.003851367	0.334732237	124	CompSupport
1666	Lari	BeakShapePC4	MC	9.39E-05	NA	NA	NA	-3.17E-08	308.8557598	-611.5115195	0.038094674	0.329049853	124	CompSupport
1667	M1	BeakShapePC4	BM	2.96E-05	NA	NA	NA	NA	224.8831441	-445.6217098	5.921935529	0.042170748	86	NoCompSupport
1668	M1	BeakShapePC4	OU	4.13E-05	0.040957585	NA	NA	NA	228.9181641	-451.5436453	0	0.814597863	86	NoCompSupport
1669	M1	BeakShapePC4	TDexp	2.97E-05	NA	NA	-1.00E-06	NA	224.883046	-443.4734091	8.070236218	0.014405016	86	NoCompSupport
1670	M1	BeakShapePC4	TDlin	3.30E-06	NA	NA	0.283136314	NA	227.0095574	-447.7264318	3.817213525	0.120794144	86	NoCompSupport
1671	M1	BeakShapePC4	DDexp	2.11E-05	NA	0.014298072	NA	NA	223.5202801	-440.7478774	10.79576799	0.003686991	86	NoCompSupport
1672	M1	BeakShapePC4	DDlin	2.20E-05	NA	3.52E-07	NA	NA	223.3321805	-440.3716781	11.1719672	0.00305479	86	NoCompSupport
1673	M1	BeakShapePC4	MC	3.14E-05	NA	NA	NA	-4.07E-09	222.4704593	-438.6482357	12.89540962	0.001290448	86	NoCompSupport
1674	M4	BeakShapePC4	BM	4.03E-05	NA	NA	NA	NA	342.3633165	-680.6313949	18.8064504	8.19E-05	129	NoCompSupport
1675	M4	BeakShapePC4	OU	6.70E-05	0.096643844	NA	NA	NA	352.8149226	-699.4378453	0	0.992740745	129	NoCompSupport
1676	M4	BeakShapePC4	TDexp	4.03E-05	NA	NA	-1.00E-06	NA	342.3632081	-678.5344162	20.90342903	2.87E-05	129	NoCompSupport
1677	M4	BeakShapePC4	TDlin	1.86E-08	NA	NA	99.99978597	NA	347.8813846	-689.5707691	9.86707612	0.007148707	129	NoCompSupport
1678	M4	BeakShapePC4	DDexp	7.75E-06	NA	0.069779746	NA	NA	324.4460889	-642.7001779	56.73766737	4.75E-13	129	NoCompSupport
1679	M4	BeakShapePC4	DDlin	4.07E-11	NA	2.29E-06	NA	NA	324.4433582	-642.6947163	56.74312891	4.73E-13	129	NoCompSupport
1680	M4	BeakShapePC4	MC	5.46E-05	NA	NA	NA	0	313.9836737	-621.7753475	77.66249776	1.36E-17	129	NoCompSupport
1681	M5	BeakShapePC4	BM	2.36E-05	NA	NA	NA	NA	357.0594615	-710.0213621	29.44024622	4.04E-07	126	NoCompSupport
1682	M5	BeakShapePC4	OU	5.35E-05	0.152434432	NA	NA	NA	372.8291648	-739.4616083	0	0.997483398	126	NoCompSupport
1683	M5	BeakShapePC4	TDexp	2.36E-05	NA	NA	-1.00E-06	NA	357.0593406	-707.9219599	31.53964848	1.41E-07	126	NoCompSupport
1684	M5	BeakShapePC4	TDlin	1.27E-08	NA	NA	99.99989338	NA	364.073332	-721.9499427	17.51166567	0.000157143	126	NoCompSupport
1685	M5	BeakShapePC4	DDexp	6.02E-08	NA	0.193846172	NA	NA	366.7821302	-727.367539	12.09406935	0.002358913	126	NoCompSupport
1686	M5	BeakShapePC4	DDlin	7.15E-13	NA	1.12E-06	NA	NA	351.6618659	-697.1270105	42.33459784	6.40E-10	126	NoCompSupport
1687	M5	BeakShapePC4	MC	2.55E-05	NA	NA	NA	0	333.4022625	-660.6078038	78.85380457	7.52E-18	126	NoCompSupport
1688	Meropidae	BeakShapePC4	BM	9.23E-06	NA	NA	NA	NA	74.65973453	-144.7194691	1.47641485	0.252527621	23	NoCompSupport
1689	Meropidae	BeakShapePC4	OU	1.93E-05	0.106881637	NA	NA	NA	76.7295209	-146.1958839	0	0.528333681	23	NoCompSupport
1690	Meropidae	BeakShapePC4	TDexp	9.23E-06	NA	NA	-1.00E-06	NA	74.65970822	-142.0562585	4.139625365	0.066680688	23	NoCompSupport
1691	Meropidae	BeakShapePC4	TDlin	2.20E-09	NA	NA	99.99998945	NA	75.48462431	-143.7060907	2.489793185	0.152144612	23	NoCompSupport
1692	Meropidae	BeakShapePC4	DDexp	5.48E-07	NA	0.488585885	NA	NA	69.16238436	-131.0616108	15.13427308	0.000273239	23	NoCompSupport
1693	Meropidae	BeakShapePC4	DDlin	6.97E-06	NA	2.12E-06	NA	NA	67.06840472	-126.8736515	19.32223236	3.37E-05	23	NoCompSupport
1694	Meropidae	BeakShapePC4	MC	2.06E-05	NA	NA	NA	-5.74E-09	65.42340913	-123.5836604	22.61222353	6.50E-06	23	NoCompSupport
1695	Musophagidae	BeakShapePC4	BM	9.77E-06	NA	NA	NA	NA	57.1299765	-109.628374	2.716459496	0.113146869	22	CompSupport
1696	Musophagidae	BeakShapePC4	OU	1.90E-05	0.02859442	NA	NA	NA	58.72483656	-110.1163398	2.228493754	0.144411891	22	CompSupport
1697	Musophagidae	BeakShapePC4	TDexp	9.78E-06	NA	NA	-1.00E-06	NA	57.12991588	-106.9264984	5.418335116	0.029304729	22	CompSupport
1698	Musophagidae	BeakShapePC4	TDlin	1.92E-09	NA	NA	99.99997558	NA	58.30570152	-109.2780697	3.066763831	0.094967482	22	CompSupport
1699	Musophagidae	BeakShapePC4	DDexp	7.39E-07	NA	0.22626539	NA	NA	59.83908344	-112.3448335	0	0.440062363	22	CompSupport
1700	Musophagidae	BeakShapePC4	DDlin	7.80E-12	NA	1.00E-06	NA	NA	58.88122817	-110.429123	1.915710539	0.168858516	22	CompSupport
1701	Musophagidae	BeakShapePC4	MC	1.09E-05	NA	NA	NA	-2.09E-09	55.97659056	-104.6198478	7.724985753	0.00924815	22	CompSupport
1702	Otididae	BeakShapePC4	BM	2.70E-05	NA	NA	NA	NA	60.38815713	-116.2048857	21.32713361	1.24E-05	24	NoCompSupport_NotDifferentiable
1703	Otididae	BeakShapePC4	OU	0.000302994	1.063885637	NA	NA	NA	72.36600965	-137.5320193	0	0.531980466	24	NoCompSupport_NotDifferentiable
1704	Otididae	BeakShapePC4	TDexp	2.70E-05	NA	NA	-1.00E-06	NA	60.38807611	-113.5761522	23.95586707	3.34E-06	24	NoCompSupport_NotDifferentiable
1705	Otididae	BeakShapePC4	TDlin	8.33E-09	NA	NA	100	NA	63.52668583	-119.8533717	17.67864763	7.71E-05	24	NoCompSupport_NotDifferentiable
1706	Otididae	BeakShapePC4	DDexp	3.13E-17	NA	1.34667132	NA	NA	72.2347096	-137.2694192	0.262600088	0.466522722	24	NoCompSupport_NotDifferentiable
1707	Otididae	BeakShapePC4	DDlin	5.61E-11	NA	1.26E-06	NA	NA	66.41366036	-125.6273207	11.90469858	0.001383003	24	NoCompSupport_NotDifferentiable
1708	Otididae	BeakShapePC4	MC	1.46E-05	NA	NA	NA	0	62.22298627	-117.2459725	20.28604676	2.09E-05	24	NoCompSupport_NotDifferentiable
1709	P10	BeakShapePC4	BM	0.000152113	NA	NA	NA	NA	245.6532551	-487.2039461	16.63793537	0.000241571	120	NoCompSupport
1710	P10	BeakShapePC4	OU	0.000258832	0.103116182	NA	NA	NA	255.024389	-503.8418815	0	0.990665179	120	NoCompSupport
1711	P10	BeakShapePC4	TDexp	0.000152117	NA	NA	-1.00E-06	NA	245.6531603	-485.099424	18.74245755	8.43E-05	120	NoCompSupport
1712	P10	BeakShapePC4	TDlin	6.52E-08	NA	NA	99.99999241	NA	250.324226	-494.4415554	9.400326129	0.009008905	120	NoCompSupport
1713	P10	BeakShapePC4	DDexp	4.94E-05	NA	0.057053182	NA	NA	230.7907797	-455.3746629	48.46721863	2.96E-11	120	NoCompSupport
1714	P10	BeakShapePC4	DDlin	2.26E-10	NA	9.14E-06	NA	NA	233.0570059	-459.9071153	43.9347662	2.86E-10	120	NoCompSupport
1715	P10	BeakShapePC4	MC	0.000186059	NA	NA	NA	0	222.5484179	-438.8899392	64.95194233	7.79E-15	120	NoCompSupport
1716	P12	BeakShapePC4	BM	7.61E-05	NA	NA	NA	NA	88.19023852	-172.0646876	5.966301181	0.021194725	41	NoCompSupport_NotDifferentiable
1717	P12	BeakShapePC4	OU	0.003520644	2.718281828	NA	NA	NA	92.3398187	-178.0309888	0	0.418594608	41	NoCompSupport_NotDifferentiable
1718	P12	BeakShapePC4	TDexp	7.61E-05	NA	NA	-1.00E-06	NA	88.19020548	-169.7317623	8.299226441	0.006601453	41	NoCompSupport_NotDifferentiable
1719	P12	BeakShapePC4	TDlin	5.78E-08	NA	NA	100	NA	90.6747508	-174.700853	3.330135803	0.079188812	41	NoCompSupport_NotDifferentiable
1720	P12	BeakShapePC4	DDexp	1.05E-06	NA	0.445296122	NA	NA	92.29933298	-177.9500173	0.080971438	0.401985979	41	NoCompSupport_NotDifferentiable
1721	P12	BeakShapePC4	DDlin	2.02E-11	NA	8.68E-06	NA	NA	90.54919098	-174.4497333	3.581255433	0.06984477	41	NoCompSupport_NotDifferentiable
1722	P12	BeakShapePC4	MC	7.97E-05	NA	NA	NA	-8.80E-10	87.25443923	-167.8602298	10.17075894	0.002589652	41	NoCompSupport_NotDifferentiable
1723	P13P14P16	BeakShapePC4	BM	0.000117045	NA	NA	NA	NA	331.2897356	-658.4949641	23.925597	6.35E-06	145	NoCompSupport
1724	P13P14P16	BeakShapePC4	OU	0.000186514	0.11817393	NA	NA	NA	344.2953869	-682.4205611	0	0.995081391	145	NoCompSupport
1725	P13P14P16	BeakShapePC4	TDexp	0.000117046	NA	NA	-1.00E-06	NA	331.2896191	-656.4090255	26.01153562	2.24E-06	145	NoCompSupport
1726	P13P14P16	BeakShapePC4	TDlin	3.79E-06	NA	NA	2.830578177	NA	338.9838418	-671.7974709	10.62309024	0.004910027	145	NoCompSupport
1727	P13P14P16	BeakShapePC4	DDexp	1.18E-05	NA	0.084953162	NA	NA	313.5723042	-620.9743957	61.44616543	4.52E-14	145	NoCompSupport
1728	P13P14P16	BeakShapePC4	DDlin	2.00E-11	NA	6.23E-06	NA	NA	307.1404653	-608.1107178	74.30984327	7.27E-17	145	NoCompSupport
1729	P13P14P16	BeakShapePC4	MC	0.000201054	NA	NA	NA	-7.04E-09	292.0706009	-577.9709891	104.449572	2.07E-23	145	NoCompSupport
1730	P17P18	BeakShapePC4	BM	7.88E-05	NA	NA	NA	NA	306.9431468	-609.7871201	42.71092186	5.31E-10	124	NoCompSupport
1731	P17P18	BeakShapePC4	OU	0.00035994	0.588490876	NA	NA	NA	329.349021	-652.498042	0	0.999998569	124	NoCompSupport
1732	P17P18	BeakShapePC4	TDexp	7.88E-05	NA	NA	-1.00E-06	NA	306.9430393	-607.6860786	44.81196343	1.86E-10	124	NoCompSupport
1733	P17P18	BeakShapePC4	TDlin	6.37E-08	NA	NA	99.99999324	NA	315.8914493	-625.5828986	26.91514342	1.43E-06	124	NoCompSupport
1734	P17P18	BeakShapePC4	DDexp	2.34E-05	NA	0.042037565	NA	NA	306.2540029	-606.3080057	46.19003628	9.33E-11	124	NoCompSupport
1735	P17P18	BeakShapePC4	DDlin	1.16E-09	NA	3.27E-06	NA	NA	304.9837255	-603.767451	48.73059103	2.62E-11	124	NoCompSupport
1736	P17P18	BeakShapePC4	MC	9.28E-05	NA	NA	NA	-4.31E-09	296.8225252	-587.4450504	65.05299155	7.48E-15	124	NoCompSupport
1737	P20a	BeakShapePC4	BM	3.02E-05	NA	NA	NA	NA	285.9231759	-567.7173195	19.52216217	5.76E-05	96	NoCompSupport
1738	P20a	BeakShapePC4	OU	0.000133367	0.519170489	NA	NA	NA	296.7501756	-587.2394817	0	0.999079072	96	NoCompSupport
1739	P20a	BeakShapePC4	TDexp	3.02E-05	NA	NA	-1.00E-06	NA	285.9231149	-565.5853602	21.65412149	1.98E-05	96	NoCompSupport
1740	P20a	BeakShapePC4	TDlin	1.94E-08	NA	NA	99.99987186	NA	289.6729141	-573.0849586	14.15452308	0.000843304	96	NoCompSupport
1741	P20a	BeakShapePC4	DDexp	4.88E-06	NA	0.075239424	NA	NA	281.0928688	-555.9248681	31.3146136	1.58E-07	96	NoCompSupport
1742	P20a	BeakShapePC4	DDlin	1.07E-11	NA	1.60E-06	NA	NA	279.4166288	-552.572388	34.66709369	2.96E-08	96	NoCompSupport
1743	P20a	BeakShapePC4	MC	2.32E-05	NA	NA	NA	0	254.3647317	-502.4685938	84.77088787	3.91E-19	96	NoCompSupport
1744	P20b	BeakShapePC4	BM	4.92E-05	NA	NA	NA	NA	309.920242	-615.738789	4.759880954	0.061912629	121	NoCompSupport
1745	P20b	BeakShapePC4	OU	7.33E-05	0.066572909	NA	NA	NA	313.3518991	-620.49867	0	0.66892012	121	NoCompSupport
1746	P20b	BeakShapePC4	TDexp	4.92E-05	NA	NA	-1.00E-06	NA	309.9201895	-613.6352508	6.86341925	0.02162727	121	NoCompSupport
1747	P20b	BeakShapePC4	TDlin	9.15E-06	NA	NA	0.374885628	NA	312.3578066	-618.5104849	1.988185081	0.247539981	121	NoCompSupport
1748	P20b	BeakShapePC4	DDexp	1.41E-05	NA	0.05742033	NA	NA	288.2630601	-570.320992	50.177678	8.50E-12	121	NoCompSupport
1749	P20b	BeakShapePC4	DDlin	5.05E-06	NA	2.81E-06	NA	NA	286.6466293	-567.0881303	53.41053969	1.69E-12	121	NoCompSupport
1750	P20b	BeakShapePC4	MC	8.31E-05	NA	NA	NA	-1.17E-08	278.2353507	-550.2655731	70.23309687	3.75E-16	121	NoCompSupport
1751	P21	BeakShapePC4	BM	6.46E-05	NA	NA	NA	NA	230.940678	-457.7434249	24.9295547	3.86E-06	90	NoCompSupport
1752	P21	BeakShapePC4	OU	0.000145797	0.254630901	NA	NA	NA	244.4760247	-482.6729796	0	0.99963133	90	NoCompSupport
1753	P21	BeakShapePC4	TDexp	6.46E-05	NA	NA	-1.00E-06	NA	230.9406124	-455.6021551	27.07082453	1.32E-06	90	NoCompSupport
1754	P21	BeakShapePC4	TDlin	5.16E-08	NA	NA	99.99986433	NA	236.449555	-466.6200403	16.05293937	0.000326579	90	NoCompSupport
1755	P21	BeakShapePC4	DDexp	8.78E-06	NA	0.100448128	NA	NA	233.4944439	-460.7098181	21.96316157	1.70E-05	90	NoCompSupport
1756	P21	BeakShapePC4	DDlin	2.18E-12	NA	3.74E-06	NA	NA	233.6517785	-461.0244872	21.64849244	1.99E-05	90	NoCompSupport
1757	P21	BeakShapePC4	MC	5.55E-05	NA	NA	NA	0	222.4946784	-438.7102871	43.96269256	2.84E-10	90	NoCompSupport
1758	P6	BeakShapePC4	BM	6.97E-05	NA	NA	NA	NA	104.3602731	-204.4047568	5.961451673	0.035232022	41	NoCompSupport
1759	P6	BeakShapePC4	OU	0.000116209	0.129909437	NA	NA	NA	108.5074286	-210.3662085	0	0.694145237	41	NoCompSupport
1760	P6	BeakShapePC4	TDexp	6.97E-05	NA	NA	-1.00E-06	NA	104.3602365	-202.0718244	8.294384069	0.010973565	41	NoCompSupport
1761	P6	BeakShapePC4	TDlin	4.13E-08	NA	NA	100	NA	106.6287977	-206.6089467	3.75726177	0.106064811	41	NoCompSupport
1762	P6	BeakShapePC4	DDexp	7.45E-06	NA	0.250202552	NA	NA	106.8562052	-207.0637617	3.302446782	0.133147538	41	NoCompSupport
1763	P6	BeakShapePC4	DDlin	1.53E-12	NA	9.63E-06	NA	NA	104.9713247	-203.2940007	7.072207786	0.020218081	41	NoCompSupport
1764	P6	BeakShapePC4	MC	7.22E-05	NA	NA	NA	0	100.4449037	-194.2411588	16.12504973	0.000218746	41	NoCompSupport
1765	P9	BeakShapePC4	BM	1.37E-05	NA	NA	NA	NA	88.75867648	-173.0558145	5.567359434	0.027939717	29	NoCompSupport_NotDifferentiable
1766	P9	BeakShapePC4	OU	3.72E-05	0.179508902	NA	NA	NA	92.79158697	-178.6231739	0	0.45202114	29	NoCompSupport_NotDifferentiable
1767	P9	BeakShapePC4	TDexp	1.37E-05	NA	NA	-1.00E-06	NA	88.75864752	-170.557295	8.065878886	0.008010791	29	NoCompSupport_NotDifferentiable
1768	P9	BeakShapePC4	TDlin	7.43E-09	NA	NA	99.99998926	NA	90.73324545	-174.5064909	4.116683031	0.057707517	29	NoCompSupport_NotDifferentiable
1769	P9	BeakShapePC4	DDexp	2.49E-20	NA	1.258545384	NA	NA	92.77959514	-178.5991903	0.023983655	0.446632953	29	NoCompSupport_NotDifferentiable
1770	P9	BeakShapePC4	DDlin	9.81E-13	NA	7.39E-07	NA	NA	88.6989986	-170.4379972	8.185176735	0.007546928	29	NoCompSupport_NotDifferentiable
1771	P9	BeakShapePC4	MC	1.80E-05	NA	NA	NA	-1.32E-10	84.71854	-162.47708	16.14609394	0.000140955	29	NoCompSupport_NotDifferentiable
1772	Paleognathae	BeakShapePC4	BM	1.24E-05	NA	NA	NA	NA	63.04707886	-121.5724186	2.492282864	0.158929183	26	NoCompSupport
1773	Paleognathae	BeakShapePC4	OU	2.23E-05	0.020969471	NA	NA	NA	65.57780528	-124.0647015	0	0.552581064	26	NoCompSupport
1774	Paleognathae	BeakShapePC4	TDexp	1.24E-05	NA	NA	-1.00E-06	NA	63.04694509	-119.0029811	5.061720368	0.043980219	26	NoCompSupport
1775	Paleognathae	BeakShapePC4	TDlin	1.84E-09	NA	NA	99.99992482	NA	64.70013018	-122.3093513	1.755350198	0.229734673	26	NoCompSupport
1776	Paleognathae	BeakShapePC4	DDexp	3.49E-08	NA	0.616812368	NA	NA	61.84320242	-116.5954958	7.469205705	0.013197102	26	NoCompSupport
1777	Paleognathae	BeakShapePC4	DDlin	7.01E-13	NA	2.03E-06	NA	NA	59.64360331	-112.1962975	11.86840393	0.001462867	26	NoCompSupport
1778	Paleognathae	BeakShapePC4	MC	1.97E-05	NA	NA	NA	-4.02E-10	57.09943813	-107.1079672	16.9567343	0.000114892	26	NoCompSupport
1779	Petroicidae	BeakShapePC4	BM	8.90E-06	NA	NA	NA	NA	78.1031543	-151.7063086	4.257562749	0.083934666	27	NoCompSupport
1780	Petroicidae	BeakShapePC4	OU	3.06E-05	0.104410059	NA	NA	NA	81.5036748	-155.9638713	0	0.705438846	27	NoCompSupport
1781	Petroicidae	BeakShapePC4	TDexp	8.90E-06	NA	NA	-1.00E-06	NA	78.10309484	-149.1627114	6.801159917	0.023529151	27	NoCompSupport
1782	Petroicidae	BeakShapePC4	TDlin	2.71E-09	NA	NA	99.99999839	NA	80.04573777	-153.0479973	2.915874057	0.164166812	27	NoCompSupport
1783	Petroicidae	BeakShapePC4	DDexp	4.91E-06	NA	0.063424095	NA	NA	77.04904069	-147.0546031	8.909268223	0.008200425	27	NoCompSupport
1784	Petroicidae	BeakShapePC4	DDlin	7.65E-10	NA	1.06E-06	NA	NA	77.26736708	-147.4912559	8.472615443	0.010201271	27	NoCompSupport
1785	Petroicidae	BeakShapePC4	MC	1.01E-05	NA	NA	NA	-8.01E-09	76.4553179	-145.8671575	10.09671381	0.004528828	27	NoCompSupport
1786	Phasianidae	BeakShapePC4	BM	0.000105924	NA	NA	NA	NA	267.0765339	-530.0530677	71.67049169	2.73E-16	123	NoCompSupport
1787	Phasianidae	BeakShapePC4	OU	0.000369524	0.414898323	NA	NA	NA	303.96262	-601.7235594	0	0.999999999	123	NoCompSupport
1788	Phasianidae	BeakShapePC4	TDexp	0.000105926	NA	NA	-1.00E-06	NA	267.0763431	-527.9510054	73.77255396	9.56E-17	123	NoCompSupport
1789	Phasianidae	BeakShapePC4	TDlin	4.16E-08	NA	NA	99.99996966	NA	275.8484029	-545.4951251	56.22843432	6.17E-13	123	NoCompSupport
1790	Phasianidae	BeakShapePC4	DDexp	1.43E-06	NA	0.088468924	NA	NA	283.4058183	-560.6099559	41.11360349	1.18E-09	123	NoCompSupport
1791	Phasianidae	BeakShapePC4	DDlin	4.91E-05	NA	1.90E-06	NA	NA	264.7234715	-523.2452622	78.47829714	9.09E-18	123	NoCompSupport
1792	Phasianidae	BeakShapePC4	MC	0.000129301	NA	NA	NA	-1.06E-10	254.8124013	-503.4231219	98.30043754	4.51E-22	123	NoCompSupport
1793	Picidae	BeakShapePC4	BM	2.38E-05	NA	NA	NA	NA	399.0836912	-794.0771569	65.69897787	5.42E-15	136	NoCompSupport
1794	Picidae	BeakShapePC4	OU	0.000546781	2.718281828	NA	NA	NA	432.9789765	-859.7761348	0	0.999999031	136	NoCompSupport
1795	Picidae	BeakShapePC4	TDexp	2.38E-05	NA	NA	-1.00E-06	NA	399.0835359	-791.9852537	67.79088108	1.90E-15	136	NoCompSupport
1796	Picidae	BeakShapePC4	TDlin	9.27E-09	NA	NA	99.99999652	NA	406.0061578	-805.8304975	53.94563728	1.93E-12	136	NoCompSupport
1797	Picidae	BeakShapePC4	DDexp	9.20E-06	NA	0.016823365	NA	NA	418.7912241	-831.40063	28.37550478	6.89E-07	136	NoCompSupport
1798	Picidae	BeakShapePC4	DDlin	1.00E-05	NA	2.23E-07	NA	NA	417.8530813	-829.5243444	30.25179039	2.70E-07	136	NoCompSupport
1799	Picidae	BeakShapePC4	MC	1.89E-05	NA	NA	NA	-1.56E-09	414.6006112	-823.0194043	36.75673052	1.04E-08	136	NoCompSupport
1800	Pipridae	BeakShapePC4	BM	4.54E-05	NA	NA	NA	NA	110.0275232	-215.7392569	7.998891838	0.016890021	41	NoCompSupport
1801	Pipridae	BeakShapePC4	OU	0.000117512	0.241823355	NA	NA	NA	115.1933987	-223.7381487	0	0.921653083	41	NoCompSupport
1802	Pipridae	BeakShapePC4	TDexp	4.54E-05	NA	NA	-1.00E-06	NA	110.0274971	-213.4063455	10.3318032	0.005260717	41	NoCompSupport
1803	Pipridae	BeakShapePC4	TDlin	3.18E-08	NA	NA	99.9999853	NA	112.3958048	-218.1429609	5.595187799	0.056180796	41	NoCompSupport
1804	Pipridae	BeakShapePC4	DDexp	3.43E-06	NA	0.181067395	NA	NA	104.1900409	-201.7314331	22.00671566	1.53E-05	41	NoCompSupport
1805	Pipridae	BeakShapePC4	DDlin	1.28E-15	NA	6.50E-06	NA	NA	98.2850103	-189.9213719	33.81677677	4.18E-08	41	NoCompSupport
1806	Pipridae	BeakShapePC4	MC	0.000119012	NA	NA	NA	-2.12E-10	90.27239385	-173.8961391	49.84200966	1.39E-11	41	NoCompSupport
1807	Procellariidae	BeakShapePC4	BM	3.22E-05	NA	NA	NA	NA	236.7132063	-469.2959778	15.74841656	0.000331057	95	NoCompSupport
1808	Procellariidae	BeakShapePC4	OU	4.91E-05	0.042838969	NA	NA	NA	245.6540653	-485.0443943	0	0.870218904	95	NoCompSupport
1809	Procellariidae	BeakShapePC4	TDexp	3.22E-05	NA	NA	-1.00E-06	NA	236.7129871	-467.162238	17.88215631	0.000113912	95	NoCompSupport
1810	Procellariidae	BeakShapePC4	TDlin	5.82E-09	NA	NA	99.99980277	NA	240.8655602	-475.4673841	9.577010221	0.007244479	95	NoCompSupport
1811	Procellariidae	BeakShapePC4	DDexp	5.43E-06	NA	0.052939602	NA	NA	243.3911188	-480.5185014	4.525892918	0.090540597	95	NoCompSupport
1812	Procellariidae	BeakShapePC4	DDlin	2.11E-06	NA	1.02E-06	NA	NA	242.336748	-478.4097597	6.634634595	0.031545391	95	NoCompSupport
1813	Procellariidae	BeakShapePC4	MC	2.68E-05	NA	NA	NA	0	233.7109119	-461.1580875	23.88630684	5.66E-06	95	NoCompSupport
1814	Psittacidae1	BeakShapePC4	BM	8.54E-05	NA	NA	NA	NA	236.7105239	-469.3088983	15.90230803	0.0003457	110	NoCompSupport
1815	Psittacidae1	BeakShapePC4	OU	0.000152809	0.077723972	NA	NA	NA	245.7188107	-485.2112064	0	0.981388791	110	NoCompSupport
1816	Psittacidae1	BeakShapePC4	TDexp	8.54E-05	NA	NA	-1.00E-06	NA	236.7103893	-467.1943635	18.0168429	0.000120097	110	NoCompSupport
1817	Psittacidae1	BeakShapePC4	TDlin	2.93E-08	NA	NA	99.99998076	NA	241.7282598	-477.2301044	7.981101933	0.018145412	110	NoCompSupport
1818	Psittacidae1	BeakShapePC4	DDexp	3.29E-05	NA	0.058135318	NA	NA	222.0647384	-437.9030617	47.30814466	5.24E-11	110	NoCompSupport
1819	Psittacidae1	BeakShapePC4	DDlin	6.22E-12	NA	5.92E-06	NA	NA	223.6986302	-441.1708454	44.04036102	2.68E-10	110	NoCompSupport
1820	Psittacidae1	BeakShapePC4	MC	8.20E-05	NA	NA	NA	0	212.6457143	-419.0650135	66.14619292	4.25E-15	110	NoCompSupport
1821	Psittacidae2	BeakShapePC4	BM	0.000165031	NA	NA	NA	NA	217.9909416	-431.8756886	23.31057364	8.67E-06	116	NoCompSupport
1822	Psittacidae2	BeakShapePC4	OU	0.000336726	0.121166952	NA	NA	NA	230.700274	-455.1862622	0	0.999559836	116	NoCompSupport
1823	Psittacidae2	BeakShapePC4	TDexp	0.000165037	NA	NA	-1.00E-06	NA	217.9908087	-429.7673316	25.41893062	3.02E-06	116	NoCompSupport
1824	Psittacidae2	BeakShapePC4	TDlin	5.17E-08	NA	NA	99.9999089	NA	222.9435137	-439.6727416	15.51352063	0.000427652	116	NoCompSupport
1825	Psittacidae2	BeakShapePC4	DDexp	1.10E-05	NA	0.093926922	NA	NA	216.6888079	-427.1633302	28.02293209	8.22E-07	116	NoCompSupport
1826	Psittacidae2	BeakShapePC4	DDlin	0.000102686	NA	5.97E-06	NA	NA	200.5277619	-394.8412381	60.34502418	7.87E-14	116	NoCompSupport
1827	Psittacidae2	BeakShapePC4	MC	0.000271038	NA	NA	NA	-3.93E-09	189.2057752	-372.1972646	82.9889976	9.53E-19	116	NoCompSupport
1828	Rallidae	BeakShapePC4	BM	2.97E-05	NA	NA	NA	NA	99.70347202	-195.0992517	10.10168807	0.006133915	42	NoCompSupport
1829	Rallidae	BeakShapePC4	OU	6.16E-05	0.067959778	NA	NA	NA	105.9162594	-205.2009398	0	0.957836668	42	NoCompSupport
1830	Rallidae	BeakShapePC4	TDexp	2.97E-05	NA	NA	-1.00E-06	NA	99.70336309	-192.7751472	12.42579256	0.001918955	42	NoCompSupport
1831	Rallidae	BeakShapePC4	TDlin	6.83E-09	NA	NA	99.99998851	NA	102.5797044	-198.5278298	6.673109975	0.034059953	42	NoCompSupport
1832	Rallidae	BeakShapePC4	DDexp	6.39E-06	NA	0.163050512	NA	NA	95.12216347	-183.612748	21.5881918	1.97E-05	42	NoCompSupport
1833	Rallidae	BeakShapePC4	DDlin	3.75E-12	NA	4.08E-06	NA	NA	95.56422634	-184.4968737	20.70406607	3.06E-05	42	NoCompSupport
1834	Rallidae	BeakShapePC4	MC	4.53E-05	NA	NA	NA	-5.68E-11	90.84258677	-175.0535946	30.1473452	2.72E-07	42	NoCompSupport
1835	Ramphastidae	BeakShapePC4	BM	4.17E-05	NA	NA	NA	NA	203.4250836	-402.6922724	8.508100653	0.012139793	79	NoCompSupport
1836	Ramphastidae	BeakShapePC4	OU	6.00E-05	0.055101744	NA	NA	NA	208.7601865	-411.2003731	0	0.854519247	79	NoCompSupport
1837	Ramphastidae	BeakShapePC4	TDexp	4.17E-05	NA	NA	-1.00E-06	NA	203.4249894	-400.5299787	10.67039435	0.004117894	79	NoCompSupport
1838	Ramphastidae	BeakShapePC4	TDlin	1.45E-08	NA	NA	99.99997041	NA	206.8704781	-407.4209562	3.779416856	0.129131414	79	NoCompSupport
1839	Ramphastidae	BeakShapePC4	DDexp	1.68E-05	NA	0.048505455	NA	NA	198.609879	-390.899758	20.30061502	3.34E-05	79	NoCompSupport
1840	Ramphastidae	BeakShapePC4	DDlin	6.78E-06	NA	2.16E-06	NA	NA	199.1526217	-391.9852434	19.21512963	5.74E-05	79	NoCompSupport
1841	Ramphastidae	BeakShapePC4	MC	5.17E-05	NA	NA	NA	-5.83E-09	194.9188835	-383.517767	27.68260601	8.33E-07	79	NoCompSupport
1842	Rhinocryptidae	BeakShapePC4	BM	1.87E-05	NA	NA	NA	NA	62.50591382	-120.4403991	4.124948776	0.091001617	24	NoCompSupport
1843	Rhinocryptidae	BeakShapePC4	OU	0.001313641	2.718281828	NA	NA	NA	65.88267392	-124.5653478	0	0.715764831	24	NoCompSupport
1844	Rhinocryptidae	BeakShapePC4	TDexp	1.87E-05	NA	NA	-1.00E-06	NA	62.5058827	-117.8117654	6.753582436	0.024448294	24	NoCompSupport
1845	Rhinocryptidae	BeakShapePC4	TDlin	8.74E-09	NA	NA	100	NA	64.23840621	-121.2768124	3.288535425	0.138252808	24	NoCompSupport
1846	Rhinocryptidae	BeakShapePC4	DDexp	1.38E-10	NA	0.633313964	NA	NA	62.50935071	-117.8187014	6.746646422	0.024533228	24	NoCompSupport
1847	Rhinocryptidae	BeakShapePC4	DDlin	2.74E-11	NA	1.49E-06	NA	NA	60.99520292	-114.7904058	9.774942008	0.005397202	24	NoCompSupport
1848	Rhinocryptidae	BeakShapePC4	MC	2.54E-05	NA	NA	NA	-3.00E-09	58.80185623	-110.4037125	14.16163539	0.000602019	24	NoCompSupport
1849	S10	BeakShapePC4	BM	1.32E-05	NA	NA	NA	NA	131.5469156	-258.808117	11.18967654	0.002699649	45	CompSupport
1850	S10	BeakShapePC4	OU	0.000163146	0.614477215	NA	NA	NA	137.024	-267.4626342	2.535159333	0.204461675	45	CompSupport
1851	S10	BeakShapePC4	TDexp	1.32E-05	NA	NA	-1.00E-06	NA	131.5468734	-256.5083808	13.4894127	0.000854921	45	CompSupport
1852	S10	BeakShapePC4	TDlin	7.95E-09	NA	NA	99.99990989	NA	133.8598695	-261.1343732	8.863420352	0.008638682	45	CompSupport
1853	S10	BeakShapePC4	DDexp	1.75E-09	NA	0.529049985	NA	NA	138.2915797	-269.9977935	0	0.726297869	45	CompSupport
1854	S10	BeakShapePC4	DDlin	2.86E-13	NA	9.46E-07	NA	NA	135.7121832	-264.8390006	5.158792919	0.055067723	45	CompSupport
1855	S10	BeakShapePC4	MC	1.27E-05	NA	NA	NA	-6.98E-09	132.3864535	-258.1875412	11.81025231	0.00197948	45	CompSupport
1856	S11	BeakShapePC4	BM	3.41E-05	NA	NA	NA	NA	199.9011455	-395.6332769	54.17982423	1.72E-12	74	NoCompSupport
1857	S11	BeakShapePC4	OU	0.000670605	2.718281828	NA	NA	NA	228.0779791	-449.8131011	0	1	74	NoCompSupport
1858	S11	BeakShapePC4	TDexp	3.41E-05	NA	NA	-1.00E-06	NA	199.9010247	-393.4591923	56.35390888	5.79E-13	74	NoCompSupport
1859	S11	BeakShapePC4	TDlin	1.29E-08	NA	NA	99.99995118	NA	205.3731603	-404.4034634	45.40963772	1.38E-10	74	NoCompSupport
1860	S11	BeakShapePC4	DDexp	3.28E-07	NA	0.174131808	NA	NA	197.32399	-388.3051229	61.50797825	4.40E-14	74	NoCompSupport
1861	S11	BeakShapePC4	DDlin	1.51E-05	NA	1.57E-06	NA	NA	190.9475936	-375.5523301	74.26077109	7.49E-17	74	NoCompSupport
1862	S11	BeakShapePC4	MC	5.08E-05	NA	NA	NA	-4.48E-09	185.0889813	-363.8351055	85.97799569	2.14E-19	74	NoCompSupport
1863	S12	BeakShapePC4	BM	7.26E-05	NA	NA	NA	NA	106.4943863	-208.722106	0	0.4822448	48	NoCompSupport
1864	S12	BeakShapePC4	OU	7.26E-05	8.59E-17	NA	NA	NA	106.4943863	-206.4433181	2.278787879	0.154324562	48	NoCompSupport
1865	S12	BeakShapePC4	TDexp	0.000121224	NA	NA	-0.034054345	NA	106.6545054	-206.7635563	1.958549689	0.181123121	48	NoCompSupport
1866	S12	BeakShapePC4	TDlin	0.00011259	NA	NA	-0.023138615	NA	106.6610204	-206.7765862	1.945519775	0.182306982	48	NoCompSupport
1867	S12	BeakShapePC4	DDexp	3.82E-05	NA	0.093927655	NA	NA	93.62899729	-180.71254	28.00956595	3.99E-07	48	NoCompSupport
1868	S12	BeakShapePC4	DDlin	3.22E-05	NA	9.00E-06	NA	NA	92.51293025	-178.4804059	30.24170004	1.31E-07	48	NoCompSupport
1869	S12	BeakShapePC4	MC	0.000148989	NA	NA	NA	-8.59E-09	89.22922411	-171.9129937	36.80911231	4.90E-09	48	NoCompSupport
1870	S13	BeakShapePC4	BM	6.24E-05	NA	NA	NA	NA	442.1947545	-880.3189208	15.72661736	0.000365237	173	NoCompSupport
1871	S13	BeakShapePC4	OU	9.60E-05	0.087276586	NA	NA	NA	451.093775	-896.0455381	0	0.949655504	173	NoCompSupport
1872	S13	BeakShapePC4	TDexp	6.24E-05	NA	NA	-1.00E-06	NA	442.1946514	-878.247291	17.79824713	0.000129636	173	NoCompSupport
1873	S13	BeakShapePC4	TDlin	3.41E-08	NA	NA	99.99998698	NA	448.1466866	-890.1513614	5.894176719	0.049849623	173	NoCompSupport
1874	S13	BeakShapePC4	DDexp	7.04E-06	NA	0.065267104	NA	NA	428.9137657	-851.6855196	44.36001852	2.21E-10	173	NoCompSupport
1875	S13	BeakShapePC4	DDlin	1.07E-11	NA	2.99E-06	NA	NA	412.2160926	-818.2901734	77.75536478	1.24E-17	173	NoCompSupport
1876	S13	BeakShapePC4	MC	7.70E-05	NA	NA	NA	0	363.5834894	-721.024967	175.0205711	9.38E-39	173	NoCompSupport
1877	S3	BeakShapePC4	BM	4.50E-05	NA	NA	NA	NA	88.82028516	-173.2977132	26.82253923	1.46E-06	38	NoCompSupport
1878	S3	BeakShapePC4	OU	0.000515717	1.017398195	NA	NA	NA	103.4130674	-200.1202524	0	0.976729754	38	NoCompSupport
1879	S3	BeakShapePC4	TDexp	4.50E-05	NA	NA	-1.00E-06	NA	88.82020403	-170.9345257	29.1857267	4.49E-07	38	NoCompSupport
1880	S3	BeakShapePC4	TDlin	2.09E-08	NA	NA	100	NA	93.1069993	-179.5081163	20.61213616	3.27E-05	38	NoCompSupport
1881	S3	BeakShapePC4	DDexp	9.77E-06	NA	0.084689427	NA	NA	98.32672645	-189.9475706	10.17268186	0.00603677	38	NoCompSupport
1882	S3	BeakShapePC4	DDlin	3.76E-12	NA	2.52E-06	NA	NA	99.22993606	-191.7539898	8.366262634	0.014895791	38	NoCompSupport
1883	S3	BeakShapePC4	MC	2.87E-05	NA	NA	NA	-4.80E-08	97.36312281	-188.0203633	12.09988914	0.002303122	38	NoCompSupport
1884	S6	BeakShapePC4	BM	5.20E-05	NA	NA	NA	NA	176.5466752	-348.9194373	25.29221246	3.22E-06	72	NoCompSupport
1885	S6	BeakShapePC4	OU	0.001611892	2.718281828	NA	NA	NA	190.2822954	-374.2116497	0	0.999493096	72	NoCompSupport
1886	S6	BeakShapePC4	TDexp	5.20E-05	NA	NA	-1.00E-06	NA	176.5465998	-346.7402585	27.47139126	1.08E-06	72	NoCompSupport
1887	S6	BeakShapePC4	TDlin	2.49E-08	NA	NA	99.99993227	NA	180.7718515	-355.1907619	19.0208878	7.40E-05	72	NoCompSupport
1888	S6	BeakShapePC4	DDexp	1.17E-07	NA	0.267275858	NA	NA	182.5265808	-358.7002204	15.51142933	0.000428071	72	NoCompSupport
1889	S6	BeakShapePC4	DDlin	4.63E-11	NA	3.24E-06	NA	NA	175.7651174	-345.1772937	29.03435603	4.96E-07	72	NoCompSupport
1890	S6	BeakShapePC4	MC	3.95E-05	NA	NA	NA	0	159.4849621	-312.6169829	61.59466678	4.21E-14	72	NoCompSupport
1891	S7S8	BeakShapePC4	BM	4.54E-05	NA	NA	NA	NA	218.0423491	-431.9383567	29.58125543	3.77E-07	85	NoCompSupport
1892	S7S8	BeakShapePC4	OU	0.001165267	2.435113718	NA	NA	NA	233.9079542	-461.5196121	0	0.999972883	85	NoCompSupport
1893	S7S8	BeakShapePC4	TDexp	4.54E-05	NA	NA	-1.00E-06	NA	218.0422241	-429.7881519	31.73146024	1.29E-07	85	NoCompSupport
1894	S7S8	BeakShapePC4	TDlin	2.04E-08	NA	NA	99.99958512	NA	223.3738102	-440.451324	21.06828812	2.66E-05	85	NoCompSupport
1895	S7S8	BeakShapePC4	DDexp	3.33E-06	NA	0.108653528	NA	NA	208.8490285	-411.4017607	50.11785139	1.31E-11	85	NoCompSupport
1896	S7S8	BeakShapePC4	DDlin	3.11E-05	NA	2.00E-06	NA	NA	201.5077116	-396.7191268	64.80048533	8.49E-15	85	NoCompSupport
1897	S7S8	BeakShapePC4	MC	7.97E-05	NA	NA	NA	-2.92E-09	194.1181071	-381.939918	79.57969416	5.24E-18	85	NoCompSupport
1898	Scolopaci	BeakShapePC4	BM	6.75E-05	NA	NA	NA	NA	160.1576655	-316.1634323	43.81930771	3.05E-10	82	NoCompSupport
1899	Scolopaci	BeakShapePC4	OU	0.001622218	1.195812094	NA	NA	NA	183.1452162	-359.98274	0	0.99999645	82	NoCompSupport
1900	Scolopaci	BeakShapePC4	TDexp	6.75E-05	NA	NA	-1.00E-06	NA	160.1573757	-314.0070591	45.97568093	1.04E-10	82	NoCompSupport
1901	Scolopaci	BeakShapePC4	TDlin	1.36E-08	NA	NA	99.99997754	NA	166.7283281	-327.148964	32.83377605	7.42E-08	82	NoCompSupport
1902	Scolopaci	BeakShapePC4	DDexp	8.99E-06	NA	0.078997646	NA	NA	170.5232998	-334.7389073	25.24383277	3.30E-06	82	NoCompSupport
1903	Scolopaci	BeakShapePC4	DDlin	3.24E-12	NA	3.10E-06	NA	NA	167.5956223	-328.8835523	31.09918776	1.77E-07	82	NoCompSupport
1904	Scolopaci	BeakShapePC4	MC	6.97E-05	NA	NA	NA	-6.31E-10	158.8587446	-311.4097969	48.57294316	2.83E-11	82	NoCompSupport
1905	Thamnophilidae	BeakShapePC4	BM	2.06E-05	NA	NA	NA	NA	378.0511969	-752.0100862	10.1955816	0.005401639	133	NoCompSupport
1906	Thamnophilidae	BeakShapePC4	OU	3.48E-05	0.067276353	NA	NA	NA	384.1958571	-762.2056678	0	0.884031915	133	NoCompSupport
1907	Thamnophilidae	BeakShapePC4	TDexp	2.06E-05	NA	NA	-1.00E-06	NA	378.0510957	-749.9161449	12.28952285	0.001895972	133	NoCompSupport
1908	Thamnophilidae	BeakShapePC4	TDlin	1.13E-08	NA	NA	99.99991617	NA	382.0996841	-758.0133217	4.192346065	0.108670474	133	NoCompSupport
1909	Thamnophilidae	BeakShapePC4	DDexp	5.78E-06	NA	0.042307925	NA	NA	360.7900574	-715.3940684	46.81159941	6.05E-11	133	NoCompSupport
1910	Thamnophilidae	BeakShapePC4	DDlin	1.84E-12	NA	8.01E-07	NA	NA	362.1145589	-718.0430713	44.16259651	2.27E-10	133	NoCompSupport
1911	Thamnophilidae	BeakShapePC4	MC	2.86E-05	NA	NA	NA	-8.26E-10	356.4336651	-706.6812838	55.524384	7.75E-13	133	NoCompSupport
1912	Trogonidae	BeakShapePC4	BM	1.68E-05	NA	NA	NA	NA	103.2561026	-202.1592639	29.38404462	4.16E-07	37	NoCompSupport
1913	Trogonidae	BeakShapePC4	OU	0.000233897	1.240510882	NA	NA	NA	119.1352906	-231.5433086	0	0.999990104	37	NoCompSupport
1914	Trogonidae	BeakShapePC4	TDexp	1.68E-05	NA	NA	-1.00E-06	NA	103.256008	-199.7847433	31.75856522	1.27E-07	37	NoCompSupport
1915	Trogonidae	BeakShapePC4	TDlin	6.22E-09	NA	NA	100	NA	107.5370725	-208.3468722	23.19643636	9.18E-06	37	NoCompSupport
1916	Trogonidae	BeakShapePC4	DDexp	2.37E-06	NA	0.254614162	NA	NA	102.7286468	-198.7300208	32.81328777	7.49E-08	37	NoCompSupport
1917	Trogonidae	BeakShapePC4	DDlin	6.92E-13	NA	2.43E-06	NA	NA	102.9713958	-199.2155188	32.32778976	9.55E-08	37	NoCompSupport
1918	Trogonidae	BeakShapePC4	MC	1.17E-05	NA	NA	NA	0	96.67505017	-186.6228276	44.92048096	1.76E-10	37	NoCompSupport
1919	Accipitridae	BodyMass	BM	0.032001534	NA	NA	NA	NA	-150.9896962	306.0503984	0	0.455351761	172	NoCompSupport
1920	Accipitridae	BodyMass	OU	0.033923985	0.00431131	NA	NA	NA	-150.8119624	307.766782	1.716383667	0.193036326	172	NoCompSupport
1921	Accipitridae	BodyMass	TDexp	0.032003222	NA	NA	-1.00E-06	NA	-150.9897376	308.1223324	2.07193402	0.161596617	172	NoCompSupport
1922	Accipitridae	BodyMass	TDlin	0.019530837	NA	NA	0.012252052	NA	-150.8277363	307.7983297	1.747931304	0.190015295	172	NoCompSupport
1923	Accipitridae	BodyMass	DDexp	0.032227383	NA	0.024420497	NA	NA	-227.0469904	460.2368379	154.1864395	1.50E-34	172	NoCompSupport
1924	Accipitridae	BodyMass	DDlin	2.00E-07	NA	0.002426114	NA	NA	-223.6120866	453.3670303	147.3166319	4.67E-33	172	NoCompSupport
1925	Accipitridae	BodyMass	MC	0.082482945	NA	NA	NA	-3.01E-09	-232.4079605	470.9587782	164.9083798	7.06E-37	172	NoCompSupport
1926	Alcedinidae	BodyMass	BM	0.025285348	NA	NA	NA	NA	-42.06994467	88.37518346	0	0.505506425	54	NoCompSupport
1927	Alcedinidae	BodyMass	OU	0.025659229	0.001189233	NA	NA	NA	-42.06756036	90.61512073	2.239937269	0.164941706	54	NoCompSupport
1928	Alcedinidae	BodyMass	TDexp	0.025286083	NA	NA	-1.00E-06	NA	-42.06994668	90.61989335	2.244709892	0.164548573	54	NoCompSupport
1929	Alcedinidae	BodyMass	TDlin	0.023582025	NA	NA	0.002489473	NA	-42.06758764	90.61517527	2.239991813	0.164937208	54	NoCompSupport
1930	Alcedinidae	BodyMass	DDexp	0.029776517	NA	0.01431426	NA	NA	-50.96729699	108.414594	20.03941053	2.25E-05	54	NoCompSupport
1931	Alcedinidae	BodyMass	DDlin	0.029368285	NA	0.000509116	NA	NA	-50.96680258	108.4136052	20.03842169	2.25E-05	54	NoCompSupport
1932	Alcedinidae	BodyMass	MC	0.035243654	NA	NA	NA	-2.21E-08	-51.03289035	108.5457807	20.17059725	2.11E-05	54	NoCompSupport
1933	Anatinae	BodyMass	BM	0.072236662	NA	NA	NA	NA	-73.71809956	151.5538462	15.41470805	0.000446251	105	NoCompSupport
1934	Anatinae	BodyMass	OU	0.116582327	0.154921328	NA	NA	NA	-64.95075719	136.1391381	0	0.992751245	105	NoCompSupport
1935	Anatinae	BodyMass	TDexp	0.072237234	NA	NA	-1.00E-06	NA	-73.7181662	153.6739562	17.53481802	0.000154598	105	NoCompSupport
1936	Anatinae	BodyMass	TDlin	3.93E-05	NA	NA	99.99997856	NA	-69.95693535	146.1514945	10.01235631	0.006647906	105	NoCompSupport
1937	Anatinae	BodyMass	DDexp	0.002026296	NA	0.203458851	NA	NA	-107.6389033	221.5154303	85.3762922	2.87E-19	105	NoCompSupport
1938	Anatinae	BodyMass	DDlin	9.17E-08	NA	0.011835426	NA	NA	-127.2491122	260.7358481	124.59671	8.73E-28	105	NoCompSupport
1939	Anatinae	BodyMass	MC	0.293978679	NA	NA	NA	-3.65E-08	-147.4014391	301.040502	164.9013639	1.55E-36	105	NoCompSupport
1940	Anserinae	BodyMass	BM	0.057111037	NA	NA	NA	NA	-17.89569577	40.33684609	0	0.549103704	25	NoCompSupport
1941	Anserinae	BodyMass	OU	0.058445959	0.003842661	NA	NA	NA	-17.89083769	42.92453252	2.587686428	0.150572411	25	NoCompSupport
1942	Anserinae	BodyMass	TDexp	0.057111915	NA	NA	-1.00E-06	NA	-17.89569704	42.93425123	2.597405139	0.149842501	25	NoCompSupport
1943	Anserinae	BodyMass	TDlin	0.052447647	NA	NA	0.005884722	NA	-17.89222241	42.92730195	2.590455861	0.150364055	25	NoCompSupport
1944	Anserinae	BodyMass	DDexp	0.014520263	NA	0.200908087	NA	NA	-25.24438654	57.63163022	17.29478413	9.64E-05	25	NoCompSupport
1945	Anserinae	BodyMass	DDlin	3.72E-09	NA	0.015477601	NA	NA	-26.77677451	60.69640617	20.35956008	2.08E-05	25	NoCompSupport
1946	Anserinae	BodyMass	MC	0.179909743	NA	NA	NA	-5.94E-09	-32.24538315	71.63362344	31.29677734	8.78E-08	25	NoCompSupport
1954	Ardeidae	BodyMass	BM	0.019102135	NA	NA	NA	NA	-35.44322589	75.25008814	0	0.523296637	36	NoCompSupport
1955	Ardeidae	BodyMass	OU	0.019102135	1.06E-167	NA	NA	NA	-35.44322589	77.63645178	2.386363636	0.158692231	36	NoCompSupport
1956	Ardeidae	BodyMass	TDexp	0.020381098	NA	NA	-0.001495253	NA	-35.44192271	77.63384542	2.38375728	0.15889917	36	NoCompSupport
1957	Ardeidae	BodyMass	TDlin	0.021386045	NA	NA	-0.002455309	NA	-35.44085507	77.63171015	2.381622002	0.159068907	36	NoCompSupport
1958	Ardeidae	BodyMass	DDexp	0.009067333	NA	0.141091959	NA	NA	-44.39343893	95.53687786	20.28678972	2.06E-05	36	NoCompSupport
1959	Ardeidae	BodyMass	DDlin	2.79E-06	NA	0.004087232	NA	NA	-44.45379341	95.65758682	20.40749868	1.94E-05	36	NoCompSupport
1960	Ardeidae	BodyMass	MC	0.034970387	NA	NA	NA	-8.97E-10	-46.28881493	99.32762987	24.07754173	3.09E-06	36	NoCompSupport
1975	BC6	BodyMass	BM	0.00768135	NA	NA	NA	NA	-11.34272371	27.02830456	0	0.51460233	38	NoCompSupport
1976	BC6	BodyMass	OU	0.00768135	5.41E-16	NA	NA	NA	-11.34272371	29.39132977	2.36302521	0.157887353	38	NoCompSupport
1977	BC6	BodyMass	TDexp	0.00847904	NA	NA	-0.004350007	NA	-11.33746449	29.38081133	2.352506768	0.158719905	38	NoCompSupport
1978	BC6	BodyMass	TDlin	0.008243572	NA	NA	-0.002993734	NA	-11.33886841	29.38361917	2.355314603	0.158497232	38	NoCompSupport
1979	BC6	BodyMass	DDexp	0.004104285	NA	0.079632517	NA	NA	-14.81882979	36.34354193	9.315237364	0.004883078	38	NoCompSupport
1980	BC6	BodyMass	DDlin	0.003976841	NA	0.00056575	NA	NA	-15.06368025	36.83324285	9.804938284	0.003822579	38	NoCompSupport
1981	BC6	BodyMass	MC	0.009321377	NA	NA	NA	-0.004323487	-15.94243035	38.59074305	11.56243849	0.001587523	38	NoCompSupport
1982	Bucerotidae	BodyMass	BM	0.033591042	NA	NA	NA	NA	-36.57899974	77.57179259	0	0.526309515	32	NoCompSupport
1983	Bucerotidae	BodyMass	OU	0.033990373	0.000681127	NA	NA	NA	-36.57839176	80.01392637	2.442133786	0.155216758	32	NoCompSupport
1984	Bucerotidae	BodyMass	TDexp	0.033591873	NA	NA	-1.00E-06	NA	-36.57900064	80.01514413	2.443351541	0.155122279	32	NoCompSupport
1985	Bucerotidae	BodyMass	TDlin	0.032512977	NA	NA	0.001338939	NA	-36.57841832	80.0139795	2.442186913	0.155212635	32	NoCompSupport
1986	Bucerotidae	BodyMass	DDexp	0.006693723	NA	0.268303748	NA	NA	-40.00333289	86.86380864	9.292016056	0.005052491	32	NoCompSupport
1987	Bucerotidae	BodyMass	DDlin	9.87E-09	NA	0.007117608	NA	NA	-40.58267244	88.02248773	10.45069514	0.002830751	32	NoCompSupport
1988	Bucerotidae	BodyMass	MC	0.048249212	NA	NA	NA	0	-42.98746913	92.83208112	15.26028853	0.000255571	32	NoCompSupport
2010	CC3	BodyMass	BM	0.008599234	NA	NA	NA	NA	-5.570781245	15.68701703	0	0.414278324	25	NoCompSupport
2011	CC3	BodyMass	OU	0.008599234	7.92E-17	NA	NA	NA	-5.570781245	18.28441963	2.597402597	0.113050738	25	NoCompSupport
2012	CC3	BodyMass	TDexp	0.033262503	NA	NA	-0.070073744	NA	-5.159996634	17.46285041	1.775833376	0.170480571	25	NoCompSupport
2013	CC3	BodyMass	TDlin	0.033282634	NA	NA	-0.035628533	NA	-4.649356633	16.44157041	0.754553373	0.284081549	25	NoCompSupport
2014	CC3	BodyMass	DDexp	0.013394712	NA	-0.022072012	NA	NA	-8.495924611	24.13470637	8.447689331	0.006065963	25	NoCompSupport
2015	CC3	BodyMass	DDlin	0.013349152	NA	-0.000258654	NA	NA	-8.495349898	24.13355694	8.446539903	0.006069451	25	NoCompSupport
2016	CC3	BodyMass	MC	0.010644557	NA	NA	NA	-0.002287122	-8.511300979	24.1654591	8.478442066	0.005973404	25	NoCompSupport
2017	CC4	BodyMass	BM	0.013329044	NA	NA	NA	NA	-20.41734979	45.02824796	0	0.500223541	65	NoCompSupport
2018	CC4	BodyMass	OU	0.013329044	2.44E-17	NA	NA	NA	-20.41734979	47.2281422	2.199894236	0.166518758	65	NoCompSupport
2019	CC4	BodyMass	TDexp	0.013736589	NA	NA	-0.001199452	NA	-20.41657009	47.22658281	2.198334844	0.166648643	65	NoCompSupport
2020	CC4	BodyMass	TDlin	0.013609752	NA	NA	-0.000820967	NA	-20.41680765	47.22705792	2.198809962	0.166609058	65	NoCompSupport
2021	CC4	BodyMass	DDexp	0.032844612	NA	0.016904171	NA	NA	-58.63595943	123.6653615	78.63711351	4.20E-18	65	NoCompSupport
2022	CC4	BodyMass	DDlin	0.021937726	NA	0.001394621	NA	NA	-58.60772071	123.6088841	78.58063609	4.32E-18	65	NoCompSupport
2023	CC4	BodyMass	MC	0.043327325	NA	NA	NA	-8.46E-09	-58.72917302	123.8517887	78.8235407	3.83E-18	65	NoCompSupport
2024	CC5CC6b	BodyMass	BM	0.012344601	NA	NA	NA	NA	-12.08012769	28.64025538	0	0.217017391	28	NoCompSupport_NotDifferentiable
2025	CC5CC6b	BodyMass	OU	0.016227113	0.024999831	NA	NA	NA	-11.64744546	30.29489092	1.654635538	0.094884439	28	NoCompSupport_NotDifferentiable
2026	CC5CC6b	BodyMass	TDexp	0.012344904	NA	NA	-1.00E-06	NA	-12.0801464	31.1602928	2.520037418	0.061556705	28	NoCompSupport_NotDifferentiable
2027	CC5CC6b	BodyMass	TDlin	0.003960115	NA	NA	0.090895528	NA	-11.79635185	30.59270371	1.952448325	0.081757155	28	NoCompSupport_NotDifferentiable
2028	CC5CC6b	BodyMass	DDexp	0.005932607	NA	0.094481134	NA	NA	-10.82939051	28.65878101	0.01852563	0.215016481	28	NoCompSupport_NotDifferentiable
2029	CC5CC6b	BodyMass	DDlin	0.005474389	NA	0.000910877	NA	NA	-10.90706987	28.81413974	0.173884351	0.198946375	28	NoCompSupport_NotDifferentiable
2030	CC5CC6b	BodyMass	MC	0.010969267	NA	NA	NA	0	-11.32627175	29.65254349	1.012288108	0.130821453	28	NoCompSupport_NotDifferentiable
2031	CC5CC6c	BodyMass	BM	0.016604325	NA	NA	NA	NA	-14.34700894	33.13846232	21.86721217	1.78E-05	30	NoCompSupport
2032	CC5CC6c	BodyMass	OU	0.143484059	1.039341962	NA	NA	NA	-2.174086612	11.27125015	0	0.998687329	30	NoCompSupport
2033	CC5CC6c	BodyMass	TDexp	0.016604767	NA	NA	-1.00E-06	NA	-14.34706822	35.61721336	24.34596321	5.16E-06	30	NoCompSupport
2034	CC5CC6c	BodyMass	TDlin	7.01E-06	NA	NA	100	NA	-11.46776372	29.85860437	18.58735422	9.19E-05	30	NoCompSupport
2035	CC5CC6c	BodyMass	DDexp	0.00019664	NA	0.405262688	NA	NA	-9.018720288	24.9605175	13.68926735	0.001063758	30	NoCompSupport
2036	CC5CC6c	BodyMass	DDlin	2.43E-11	NA	0.001739145	NA	NA	-11.10701327	29.13710346	17.86585331	0.000131798	30	NoCompSupport
2037	CC5CC6c	BodyMass	MC	0.017556772	NA	NA	NA	-7.51E-10	-15.17959155	37.28226002	26.01100987	2.24E-06	30	NoCompSupport
2038	Charadrii	BodyMass	BM	0.013335369	NA	NA	NA	NA	-42.03128674	88.26257348	0	0.501043165	63	NoCompSupport
2039	Charadrii	BodyMass	OU	0.013335369	5.95E-16	NA	NA	NA	-42.03128674	90.46935314	2.206779661	0.166218373	63	NoCompSupport
2040	Charadrii	BodyMass	TDexp	0.013783244	NA	NA	-0.000687106	NA	-42.03030365	90.46738697	2.204813491	0.16638186	63	NoCompSupport
2041	Charadrii	BodyMass	TDlin	0.013709684	NA	NA	-0.000567513	NA	-42.03045548	90.46769062	2.20511714	0.166356601	63	NoCompSupport
2042	Charadrii	BodyMass	DDexp	0.012225399	NA	0.047200827	NA	NA	-75.47570264	157.3581849	69.09561147	4.97E-16	63	NoCompSupport
2043	Charadrii	BodyMass	DDlin	0.006989203	NA	0.001703527	NA	NA	-76.86097212	160.1287239	71.86615042	1.24E-16	63	NoCompSupport
2044	Charadrii	BodyMass	MC	0.050671607	NA	NA	NA	-1.03E-09	-84.07830774	174.5633951	86.30082167	9.12E-20	63	NoCompSupport
2052	Columbidae	BodyMass	BM	0.017626997	NA	NA	NA	NA	-89.12200573	182.3392495	0	0.469954875	129	NoCompSupport
2053	Columbidae	BodyMass	OU	0.017626997	1.98E-16	NA	NA	NA	-89.12200573	184.4360115	2.096761905	0.164721427	129	NoCompSupport
2054	Columbidae	BodyMass	TDexp	0.02219472	NA	NA	-0.00816865	NA	-89.00191718	184.1958344	1.85658481	0.185739337	129	NoCompSupport
2055	Columbidae	BodyMass	TDlin	0.020640524	NA	NA	-0.005142032	NA	-89.03561638	184.2632328	1.923983217	0.17958436	129	NoCompSupport
2056	Columbidae	BodyMass	DDexp	0.019090681	NA	0.020670744	NA	NA	-129.3726904	264.9373808	82.59813129	5.45E-19	129	NoCompSupport
2057	Columbidae	BodyMass	DDlin	0.015836913	NA	0.000690365	NA	NA	-129.4311796	265.0543593	82.71510972	5.14E-19	129	NoCompSupport
2058	Columbidae	BodyMass	MC	0.033913009	NA	NA	NA	-7.58E-09	-131.3263828	268.8447655	86.505516	7.72E-20	129	NoCompSupport
2059	Cotingidae	BodyMass	BM	0.017166962	NA	NA	NA	NA	-23.63259256	51.64018513	0	0.524343559	35	NoCompSupport
2060	Cotingidae	BodyMass	OU	0.017166962	3.13E-40	NA	NA	NA	-23.63259256	54.03937867	2.399193548	0.157992939	35	NoCompSupport
2061	Cotingidae	BodyMass	TDexp	0.018816854	NA	NA	-0.005420343	NA	-23.62848915	54.03117186	2.390986732	0.158642581	35	NoCompSupport
2062	Cotingidae	BodyMass	TDlin	0.019726823	NA	NA	-0.007609897	NA	-23.62610761	54.02640877	2.386223647	0.159020845	35	NoCompSupport
2063	Cotingidae	BodyMass	DDexp	0.006988328	NA	0.119050869	NA	NA	-38.55470211	83.88359777	32.24341265	5.22E-08	35	NoCompSupport
2064	Cotingidae	BodyMass	DDlin	6.60E-09	NA	0.00352497	NA	NA	-39.34588472	85.46596299	33.82577787	2.37E-08	35	NoCompSupport
2065	Cotingidae	BodyMass	MC	0.053592514	NA	NA	NA	-2.89E-08	-43.55446871	93.88313097	42.24294585	3.52E-10	35	NoCompSupport
2066	Cracidae	BodyMass	BM	0.022444983	NA	NA	NA	NA	-9.54082289	23.43458696	0	0.471707487	37	NoCompSupport
2067	Cracidae	BodyMass	OU	0.022444983	1.77E-16	NA	NA	NA	-9.54082289	25.80891851	2.374331551	0.143910746	37	NoCompSupport
2068	Cracidae	BodyMass	TDexp	0.04779445	NA	NA	-0.074359104	NA	-9.24241342	25.21209957	1.777512611	0.193950459	37	NoCompSupport
2069	Cracidae	BodyMass	TDlin	0.041419941	NA	NA	-0.043991038	NA	-9.260937865	25.24914846	1.814561501	0.190390707	37	NoCompSupport
2070	Cracidae	BodyMass	DDexp	0.009530027	NA	0.13934693	NA	NA	-17.93707708	42.60142689	19.16683993	3.25E-05	37	NoCompSupport
2071	Cracidae	BodyMass	DDlin	0.004987244	NA	0.004141428	NA	NA	-19.36589905	45.45907083	22.02448387	7.78E-06	37	NoCompSupport
2072	Cracidae	BodyMass	MC	0.04523882	NA	NA	NA	-1.42E-09	-22.50764633	51.74256539	28.30797844	3.36E-07	37	NoCompSupport
2073	EurylaimidaePittidae	BodyMass	BM	0.021469904	NA	NA	NA	NA	-34.88147784	74.05563861	0	0.419902553	44	NoCompSupport
2074	EurylaimidaePittidae	BodyMass	OU	0.02697316	0.017830394	NA	NA	NA	-34.35265966	75.30531932	1.249680707	0.224793525	44	NoCompSupport
2075	EurylaimidaePittidae	BodyMass	TDexp	0.02147067	NA	NA	-1.00E-06	NA	-34.88150822	76.36301644	2.307377826	0.132467026	44	NoCompSupport
2076	EurylaimidaePittidae	BodyMass	TDlin	0.001507617	NA	NA	0.389458475	NA	-34.36180688	75.32361376	1.267975143	0.222746665	44	NoCompSupport
2077	EurylaimidaePittidae	BodyMass	DDexp	0.022459218	NA	0.020842882	NA	NA	-43.2179932	93.03598641	18.98034779	3.17E-05	44	NoCompSupport
2078	EurylaimidaePittidae	BodyMass	DDlin	0.016618921	NA	0.000999449	NA	NA	-43.09512908	92.79025817	18.73461955	3.59E-05	44	NoCompSupport
2079	EurylaimidaePittidae	BodyMass	MC	0.032670696	NA	NA	NA	-1.10E-09	-43.5576324	93.71526481	19.6596262	2.26E-05	44	NoCompSupport
2080	Furnaridae	BodyMass	BM	0.02743558	NA	NA	NA	NA	-83.72650936	171.5200578	4.086988586	0.071470079	182	NoCompSupport
2081	Furnaridae	BodyMass	OU	0.035512612	0.051778839	NA	NA	NA	-80.64911889	167.4330692	0	0.551572438	182	NoCompSupport
2082	Furnaridae	BodyMass	TDexp	0.027436068	NA	NA	-1.00E-06	NA	-83.7265693	173.5879701	6.15490082	0.025414573	182	NoCompSupport
2083	Furnaridae	BodyMass	TDlin	1.60E-05	NA	NA	99.99997943	NA	-81.09956029	168.333952	0.900882794	0.35154291	182	NoCompSupport
2084	Furnaridae	BodyMass	DDexp	0.008356153	NA	0.035464114	NA	NA	-122.4152386	250.9653087	83.53223946	4.01E-19	182	NoCompSupport
2085	Furnaridae	BodyMass	DDlin	0.004267711	NA	0.000964946	NA	NA	-124.268557	254.6719454	87.23887619	6.28E-20	182	NoCompSupport
2086	Furnaridae	BodyMass	MC	0.042721437	NA	NA	NA	-2.60E-09	-134.4058126	274.9464566	107.5133873	2.49E-24	182	NoCompSupport
2094	Lari	BodyMass	BM	0.068028616	NA	NA	NA	NA	-99.43543965	202.9700528	9.603816852	0.007308606	124	NoCompSupport
2095	Lari	BodyMass	OU	0.090641768	0.065113066	NA	NA	NA	-93.583118	193.366236	0	0.889768214	124	NoCompSupport
2096	Lari	BodyMass	TDexp	0.068030198	NA	NA	-1.00E-06	NA	-99.43553165	205.0710633	11.70482731	0.002556265	124	NoCompSupport
2097	Lari	BodyMass	TDlin	3.01E-05	NA	NA	99.99997279	NA	-95.76524637	197.7304927	4.364256754	0.100366915	124	NoCompSupport
2098	Lari	BodyMass	DDexp	0.016116616	NA	0.071950713	NA	NA	-131.1434103	268.4868206	75.12058463	4.34E-17	124	NoCompSupport
2099	Lari	BodyMass	DDlin	1.64E-06	NA	0.005342314	NA	NA	-133.9046879	274.0093757	80.64313974	2.74E-18	124	NoCompSupport
2100	Lari	BodyMass	MC	0.153221669	NA	NA	NA	-9.45E-09	-149.7728561	305.7457121	112.3794762	3.52E-25	124	NoCompSupport
2101	M1	BodyMass	BM	0.008189987	NA	NA	NA	NA	-16.82940299	37.80338429	0	0.493849157	86	NoCompSupport
2102	M1	BodyMass	OU	0.008189987	1.48E-14	NA	NA	NA	-16.82940299	39.95148891	2.148104614	0.168709418	86	NoCompSupport
2103	M1	BodyMass	TDexp	0.00827335	NA	NA	-0.000373352	NA	-16.82933839	39.9513597	2.147975409	0.168720317	86	NoCompSupport
2104	M1	BodyMass	TDlin	0.008278931	NA	NA	-0.000396096	NA	-16.8293337	39.95135032	2.147966029	0.168721108	86	NoCompSupport
2105	M1	BodyMass	DDexp	0.01223477	NA	0.019931547	NA	NA	-56.48555065	119.2637842	81.46039993	1.01E-18	86	NoCompSupport
2106	M1	BodyMass	DDlin	0.011728217	NA	0.000367823	NA	NA	-56.58073249	119.4541479	81.65076361	9.19E-19	86	NoCompSupport
2107	M1	BodyMass	MC	0.021276117	NA	NA	NA	-5.00E-09	-57.8737682	122.0402193	84.23683503	2.52E-19	86	NoCompSupport
2108	M4	BodyMass	BM	0.01594898	NA	NA	NA	NA	-43.47281056	91.04085921	7.475311619	0.018070189	129	NoCompSupport
2109	M4	BodyMass	OU	0.023540412	0.063425777	NA	NA	NA	-38.6867738	83.56554759	0	0.758937456	129	NoCompSupport
2110	M4	BodyMass	TDexp	0.015949327	NA	NA	-1.00E-06	NA	-43.47288919	93.13777838	9.572230788	0.006333189	129	NoCompSupport
2111	M4	BodyMass	TDlin	7.59E-06	NA	NA	99.99999828	NA	-39.94036772	86.07273543	2.507187839	0.216659165	129	NoCompSupport
2112	M4	BodyMass	DDexp	0.002919067	NA	0.076090989	NA	NA	-70.37868892	146.9493778	63.38383025	1.31E-14	129	NoCompSupport
2113	M4	BodyMass	DDlin	3.17E-09	NA	0.00101859	NA	NA	-68.76152527	143.7150505	60.14950295	6.59E-14	129	NoCompSupport
2114	M4	BodyMass	MC	0.026589298	NA	NA	NA	-2.50E-10	-76.44320415	159.0784083	75.5128607	3.04E-17	129	NoCompSupport
2115	M5	BodyMass	BM	0.007056441	NA	NA	NA	NA	-1.959964159	8.017489294	0	0.487232442	126	NoCompSupport
2116	M5	BodyMass	OU	0.007138602	0.001307651	NA	NA	NA	-1.956419225	10.10955976	2.092070468	0.171178363	126	NoCompSupport
2117	M5	BodyMass	TDexp	0.007056563	NA	NA	-1.00E-06	NA	-1.959966869	10.11665505	2.099165756	0.170572159	126	NoCompSupport
2118	M5	BodyMass	TDlin	0.006826676	NA	NA	0.001972089	NA	-1.957362118	10.11144555	2.093956253	0.171017036	126	NoCompSupport
2119	M5	BodyMass	DDexp	0.003610202	NA	0.047685809	NA	NA	-37.4276076	81.0519365	73.03444721	6.74E-17	126	NoCompSupport
2120	M5	BodyMass	DDlin	2.96E-11	NA	0.000529461	NA	NA	-36.16293628	78.52259387	70.50510458	2.39E-16	126	NoCompSupport
2121	M5	BodyMass	MC	0.012245844	NA	NA	NA	0	-41.01551743	88.22775618	80.21026688	1.86E-18	126	NoCompSupport
2129	Meropidae	BodyMass	BM	0.018765416	NA	NA	NA	NA	-12.94343653	30.48687307	0	0.360522086	23	NoCompSupport
2130	Meropidae	BodyMass	OU	0.033409309	0.073285473	NA	NA	NA	-11.70524728	30.67365245	0.186779379	0.328377391	23	NoCompSupport
2131	Meropidae	BodyMass	TDexp	0.018766205	NA	NA	-1.00E-06	NA	-12.94346019	33.15007827	2.663205208	0.095197208	23	NoCompSupport
2132	Meropidae	BodyMass	TDlin	4.54E-06	NA	NA	99.99998546	NA	-12.29508867	31.85333523	1.366462165	0.182057421	23	NoCompSupport
2133	Meropidae	BodyMass	DDexp	0.003853333	NA	0.27310341	NA	NA	-14.989047	37.24125189	6.754378823	0.012309407	23	NoCompSupport
2134	Meropidae	BodyMass	DDlin	8.52E-10	NA	0.003862437	NA	NA	-14.68917181	36.64150152	6.15462845	0.016613888	23	NoCompSupport
2135	Meropidae	BodyMass	MC	0.02427797	NA	NA	NA	-1.43E-08	-15.90557425	39.07430639	8.587433323	0.004922599	23	NoCompSupport
2136	Musophagidae	BodyMass	BM	0.002473091	NA	NA	NA	NA	-3.73760009	12.10677913	0.060147113	0.306860834	22	NoCompSupport
2137	Musophagidae	BodyMass	OU	0.002473091	3.96E-38	NA	NA	NA	-3.73760009	14.80853351	2.761901499	0.079480932	22	NoCompSupport
2138	Musophagidae	BodyMass	TDexp	0.015894773	NA	NA	-0.041690809	NA	-2.977018832	13.287371	1.240738984	0.170051001	22	NoCompSupport
2139	Musophagidae	BodyMass	TDlin	0.012399002	NA	NA	-0.016001487	NA	-2.35664934	12.04663201	0	0.316229397	22	NoCompSupport
2140	Musophagidae	BodyMass	DDexp	0.005350983	NA	-0.080480692	NA	NA	-4.513877142	16.36108762	4.314455603	0.036570434	22	NoCompSupport
2141	Musophagidae	BodyMass	DDlin	0.004739694	NA	-0.000216775	NA	NA	-4.476032511	16.28539835	4.238766341	0.03798095	22	NoCompSupport
2142	Musophagidae	BodyMass	MC	0.001594576	NA	NA	NA	-0.017568523	-4.146105179	15.62554369	3.578911678	0.052826452	22	NoCompSupport
2143	Otididae	BodyMass	BM	0.023492173	NA	NA	NA	NA	-20.82871293	46.22885444	0	0.510244965	24	NoCompSupport
2144	Otididae	BodyMass	OU	0.029240325	0.013544129	NA	NA	NA	-20.61758692	48.43517383	2.206319399	0.16930998	24	NoCompSupport
2145	Otididae	BodyMass	TDexp	0.023492825	NA	NA	-1.00E-06	NA	-20.82872887	48.85745775	2.628603309	0.13708337	24	NoCompSupport
2146	Otididae	BodyMass	TDlin	0.001910294	NA	NA	0.438557732	NA	-20.53789592	48.27579184	2.046937404	0.183354646	24	NoCompSupport
2147	Otididae	BodyMass	DDexp	1.00E-07	NA	0.718656659	NA	NA	-30.71061831	68.62123661	22.39238218	7.00E-06	24	NoCompSupport
2148	Otididae	BodyMass	DDlin	2.44E-08	NA	0.00645035	NA	NA	-36.03573234	79.27146468	33.04261025	3.41E-08	24	NoCompSupport
2149	Otididae	BodyMass	MC	0.109456014	NA	NA	NA	-1.82E-10	-39.28788082	85.77576164	39.54690721	1.32E-09	24	NoCompSupport
2150	P10	BodyMass	BM	0.018560108	NA	NA	NA	NA	-42.5954273	89.2934187	1.913691344	0.18721355	120	NoCompSupport
2151	P10	BodyMass	OU	0.022906596	0.032735679	NA	NA	NA	-40.5864154	87.37972736	0	0.487405106	120	NoCompSupport
2152	P10	BodyMass	TDexp	0.018560536	NA	NA	-1.00E-06	NA	-42.59548844	91.39787343	4.018146075	0.065367329	120	NoCompSupport
2153	P10	BodyMass	TDlin	0.003451899	NA	NA	0.195987551	NA	-41.21477549	88.63644752	1.256720168	0.260014015	120	NoCompSupport
2154	P10	BodyMass	DDexp	0.005913116	NA	0.066972763	NA	NA	-71.63768177	149.4822601	62.10253274	1.59E-14	120	NoCompSupport
2155	P10	BodyMass	DDlin	0.001403801	NA	0.001520191	NA	NA	-76.80418166	159.8152599	72.43553251	9.09E-17	120	NoCompSupport
2156	P10	BodyMass	MC	0.042831432	NA	NA	NA	-7.72E-09	-92.78335039	191.7735973	104.39387	1.04E-23	120	NoCompSupport
2157	P12	BodyMass	BM	0.009602995	NA	NA	NA	NA	-10.98395674	26.28370296	0.11849451	0.292162149	41	NoCompSupport
2158	P12	BodyMass	OU	0.009602995	6.27E-57	NA	NA	NA	-10.98395674	28.61656213	2.451353685	0.091001807	41	NoCompSupport
2159	P12	BodyMass	TDexp	0.027104392	NA	NA	-0.092207956	NA	-9.7582799	26.16520845	0	0.309995012	41	NoCompSupport
2160	P12	BodyMass	TDlin	0.020561906	NA	NA	-0.044168794	NA	-9.900775997	26.45020064	0.284992194	0.268824866	41	NoCompSupport
2161	P12	BodyMass	DDexp	0.01503323	NA	-0.041961737	NA	NA	-13.21530435	33.07925735	6.914048898	0.009772104	41	NoCompSupport
2162	P12	BodyMass	DDlin	0.014203722	NA	-0.000422008	NA	NA	-13.23046393	33.10957652	6.944368068	0.00962508	41	NoCompSupport
2163	P12	BodyMass	MC	0.007470113	NA	NA	NA	-0.038217508	-12.57065451	31.78995768	5.62474923	0.018618982	41	NoCompSupport
2164	P13P14P16	BodyMass	BM	0.021925641	NA	NA	NA	NA	-48.09215957	100.2688262	0	0.437113065	145	NoCompSupport
2165	P13P14P16	BodyMass	OU	0.024787569	0.020712306	NA	NA	NA	-47.8224035	101.8150198	1.546193587	0.201763274	145	NoCompSupport
2166	P13P14P16	BodyMass	TDexp	0.021925863	NA	NA	-1.00E-06	NA	-48.09217287	102.3545585	2.085732327	0.154057472	145	NoCompSupport
2167	P13P14P16	BodyMass	TDlin	0.012790405	NA	NA	0.072996735	NA	-47.7964601	101.763133	1.494306787	0.207066189	145	NoCompSupport
2168	P13P14P16	BodyMass	DDexp	0.005541781	NA	0.071231002	NA	NA	-101.147619	208.4654508	108.1966246	1.40E-24	145	NoCompSupport
2169	P13P14P16	BodyMass	DDlin	7.18E-08	NA	0.001803333	NA	NA	-103.8393365	213.8488857	113.5800595	9.48E-26	145	NoCompSupport
2170	P13P14P16	BodyMass	MC	0.055517697	NA	NA	NA	-5.03E-09	-115.4560644	237.0823415	136.8135154	8.55E-31	145	NoCompSupport
2171	P17P18	BodyMass	BM	0.034061306	NA	NA	NA	NA	-69.31776058	142.7346947	16.18980713	0.000293867	124	NoCompSupport
2172	P17P18	BodyMass	OU	0.053521201	0.111030882	NA	NA	NA	-60.1724438	126.5448876	0	0.963215157	124	NoCompSupport
2173	P17P18	BodyMass	TDexp	0.034061729	NA	NA	-1.00E-06	NA	-69.31784699	144.835694	18.29080638	0.000102784	124	NoCompSupport
2174	P17P18	BodyMass	TDlin	2.89E-05	NA	NA	99.99999478	NA	-63.44848617	133.0969723	6.552084738	0.036387832	124	NoCompSupport
2175	P17P18	BodyMass	DDexp	0.013233694	NA	0.036115798	NA	NA	-75.44666181	157.0933236	30.54843604	2.24E-07	124	NoCompSupport
2176	P17P18	BodyMass	DDlin	0.005337919	NA	0.001285432	NA	NA	-75.95618565	158.1123713	31.5674837	1.35E-07	124	NoCompSupport
2177	P17P18	BodyMass	MC	0.041027481	NA	NA	NA	-5.39E-09	-80.85835702	167.916714	41.37182645	1.00E-09	124	NoCompSupport
2185	P20a	BodyMass	BM	0.011564289	NA	NA	NA	NA	0.349986613	3.429059033	0.074465043	0.314543114	96	NoCompSupport
2186	P20a	BodyMass	OU	0.014359464	0.042804707	NA	NA	NA	1.453137788	3.354593989	0	0.326475097	96	NoCompSupport
2187	P20a	BodyMass	TDexp	0.011564467	NA	NA	-1.00E-06	NA	0.349960333	5.560948899	2.206354909	0.10832936	96	NoCompSupport
2188	P20a	BodyMass	TDlin	0.002548128	NA	NA	0.239546731	NA	1.188851346	3.883166874	0.528572885	0.250652428	96	NoCompSupport
2189	P20a	BodyMass	DDexp	0.012611512	NA	0.024607098	NA	NA	-32.46204523	71.18496003	67.83036604	6.09E-16	96	NoCompSupport
2190	P20a	BodyMass	DDlin	0.000616004	NA	0.001008254	NA	NA	-31.59765931	69.45618818	66.10159419	1.45E-15	96	NoCompSupport
2191	P20a	BodyMass	MC	0.016557296	NA	NA	NA	0	-36.93658214	80.13403385	76.77943986	6.94E-18	96	NoCompSupport
2192	P20b	BodyMass	BM	0.010095436	NA	NA	NA	NA	-12.16524129	28.4321775	0	0.474310584	121	NoCompSupport
2193	P20b	BodyMass	OU	0.0108667	0.010307031	NA	NA	NA	-12.07598235	30.35709291	1.924915409	0.181164352	121	NoCompSupport
2194	P20b	BodyMass	TDexp	0.010095555	NA	NA	-1.00E-06	NA	-12.16525	30.53562821	2.103450712	0.165693052	121	NoCompSupport
2195	P20b	BodyMass	TDlin	0.008117388	NA	NA	0.02135388	NA	-12.08894012	30.38300844	1.950830937	0.178832011	121	NoCompSupport
2196	P20b	BodyMass	DDexp	0.004912507	NA	0.04998641	NA	NA	-52.59694211	111.3990124	82.96683492	4.57E-19	121	NoCompSupport
2197	P20b	BodyMass	DDlin	1.09E-07	NA	0.000823285	NA	NA	-52.02745641	110.260041	81.82786352	8.08E-19	121	NoCompSupport
2198	P20b	BodyMass	MC	0.021915584	NA	NA	NA	-3.30E-09	-59.06156891	124.328266	95.89608852	7.12E-22	121	NoCompSupport
2199	P21	BodyMass	BM	0.032441141	NA	NA	NA	NA	-48.89204965	101.9220303	0	0.358332264	90	NoCompSupport
2200	P21	BodyMass	OU	0.040288379	0.042359411	NA	NA	NA	-48.2495129	102.7780956	0.856065241	0.233557441	90	NoCompSupport
2201	P21	BodyMass	TDexp	0.032441527	NA	NA	-1.00E-06	NA	-48.89206486	104.0631995	2.141169153	0.122839189	90	NoCompSupport
2202	P21	BodyMass	TDlin	0.000397253	NA	NA	7.150998739	NA	-48.04950107	102.3780719	0.456041582	0.285271078	90	NoCompSupport
2203	P21	BodyMass	DDexp	0.025072952	NA	0.034125804	NA	NA	-65.15854429	136.5961583	34.67412802	1.06E-08	90	NoCompSupport
2204	P21	BodyMass	DDlin	0.014227904	NA	0.001911931	NA	NA	-64.93707342	136.1532166	34.23118628	1.32E-08	90	NoCompSupport
2205	P21	BodyMass	MC	0.047490604	NA	NA	NA	-5.11E-09	-66.0444626	138.367995	36.44596465	4.37E-09	90	NoCompSupport
2206	P6	BodyMass	BM	0.033856376	NA	NA	NA	NA	-22.43464569	49.18508086	3.982809514	0.062647325	41	NoCompSupport
2207	P6	BodyMass	OU	0.056372099	0.11875093	NA	NA	NA	-19.27681135	45.20227135	0	0.458942874	41	NoCompSupport
2208	P6	BodyMass	TDexp	0.033856962	NA	NA	-1.00E-06	NA	-22.4346775	51.51800365	6.315732302	0.019512584	41	NoCompSupport
2209	P6	BodyMass	TDlin	2.04E-05	NA	NA	99.99999213	NA	-20.48021254	47.60907372	2.406802375	0.137761586	41	NoCompSupport
2210	P6	BodyMass	DDexp	0.006524326	NA	0.188540764	NA	NA	-20.45035389	47.54935643	2.347085085	0.141936986	41	NoCompSupport
2211	P6	BodyMass	DDlin	1.34E-07	NA	0.004335659	NA	NA	-20.29040418	47.22945701	2.027185666	0.16655622	41	NoCompSupport
2212	P6	BodyMass	MC	0.034581843	NA	NA	NA	-2.42E-09	-22.86867897	52.38600659	7.183735245	0.012642424	41	NoCompSupport
2220	P9	BodyMass	BM	0.009201885	NA	NA	NA	NA	-5.631238732	15.72401593	7.673204391	0.015385713	29	NoCompSupport
2221	P9	BodyMass	OU	0.077359515	0.634885497	NA	NA	NA	-0.545405768	8.050811535	0	0.713399483	29	NoCompSupport
2222	P9	BodyMass	TDexp	0.009202056	NA	NA	-1.00E-06	NA	-5.631262999	18.222526	10.17171446	0.004411366	29	NoCompSupport
2223	P9	BodyMass	TDlin	5.05E-06	NA	NA	100	NA	-3.814382918	14.58876584	6.5379543	0.027141513	29	NoCompSupport
2224	P9	BodyMass	DDexp	3.18E-11	NA	0.737475249	NA	NA	-1.667256622	10.29451324	2.243701709	0.232337416	29	NoCompSupport
2225	P9	BodyMass	DDlin	2.50E-09	NA	0.000478744	NA	NA	-5.173606076	17.30721215	9.256400617	0.006971576	29	NoCompSupport
2226	P9	BodyMass	MC	0.010951445	NA	NA	NA	-9.73E-09	-8.156922603	23.27384521	15.22303367	0.000352934	29	NoCompSupport
2227	Paleognathae	BodyMass	BM	0.020914371	NA	NA	NA	NA	-33.50265886	71.52705685	4.027956821	0.079878486	26	NoCompSupport
2228	Paleognathae	BodyMass	OU	0.02091437	2.02E-136	NA	NA	NA	-33.50265886	74.09622681	6.597126782	0.022107603	26	NoCompSupport
2229	Paleognathae	BodyMass	TDexp	0.127938752	NA	NA	-0.034163841	NA	-30.20409547	67.49910003	0	0.598534976	26	NoCompSupport
2230	Paleognathae	BodyMass	TDlin	0.053073023	NA	NA	-0.010235182	NA	-30.89653636	68.8839818	1.384881771	0.299478934	26	NoCompSupport
2231	Paleognathae	BodyMass	DDexp	1.03E-05	NA	0.885765511	NA	NA	-49.92349533	106.9378997	39.43879972	1.63E-09	26	NoCompSupport
2232	Paleognathae	BodyMass	DDlin	1.85E-10	NA	0.012491677	NA	NA	-53.77031373	114.6315365	47.13243651	3.49E-11	26	NoCompSupport
2233	Paleognathae	BodyMass	MC	0.126285702	NA	NA	NA	-2.43E-10	-56.8802729	120.8514549	53.35235486	1.56E-12	26	NoCompSupport
2234	Petroicidae	BodyMass	BM	0.005825892	NA	NA	NA	NA	-9.428277916	23.35655583	0	0.5267076	27	NoCompSupport
2235	Petroicidae	BodyMass	OU	0.006803279	0.007676537	NA	NA	NA	-9.326246411	25.69597108	2.33941525	0.163520429	27	NoCompSupport
2236	Petroicidae	BodyMass	TDexp	0.005826073	NA	NA	-1.00E-06	NA	-9.428291636	25.90006153	2.5435057	0.147657102	27	NoCompSupport
2237	Petroicidae	BodyMass	TDlin	0.003582921	NA	NA	0.020977443	NA	-9.338130969	25.7197402	2.363184366	0.161588563	27	NoCompSupport
2238	Petroicidae	BodyMass	DDexp	0.00382011	NA	0.083791275	NA	NA	-15.90534953	38.85417733	15.4976215	0.000227145	27	NoCompSupport
2239	Petroicidae	BodyMass	DDlin	0.002452524	NA	0.00075545	NA	NA	-15.94554472	38.93456771	15.57801188	0.000218196	27	NoCompSupport
2240	Petroicidae	BodyMass	MC	0.008108917	NA	NA	NA	0	-16.93693056	40.91733938	17.56078354	8.10E-05	27	NoCompSupport
2248	Phasianidae	BodyMass	BM	0.031271415	NA	NA	NA	NA	-82.71958316	169.5391663	2.772002394	0.126395839	123	NoCompSupport
2249	Phasianidae	BodyMass	OU	0.031271415	1.08E-17	NA	NA	NA	-82.71958316	171.640847	4.873683066	0.044193523	123	NoCompSupport
2250	Phasianidae	BodyMass	TDexp	0.121605832	NA	NA	-0.061958023	NA	-80.72749356	167.6566678	0.889503874	0.323975477	123	NoCompSupport
2251	Phasianidae	BodyMass	TDlin	0.094418454	NA	NA	-0.029321666	NA	-80.28274163	166.7671639	0	0.505435161	123	NoCompSupport
2252	Phasianidae	BodyMass	DDexp	0.010451336	NA	0.045064006	NA	NA	-134.2395641	274.6808088	107.9136449	1.86E-24	123	NoCompSupport
2253	Phasianidae	BodyMass	DDlin	0.007708872	NA	0.001853964	NA	NA	-137.5206418	281.2429643	114.4758004	7.01E-26	123	NoCompSupport
2254	Phasianidae	BodyMass	MC	0.086335589	NA	NA	NA	-6.88E-09	-145.1684896	296.5386598	129.7714959	3.34E-29	123	NoCompSupport
2255	Picidae	BodyMass	BM	0.022316981	NA	NA	NA	NA	-66.38613541	136.8624964	0	0.381428655	136	NoCompSupport
2256	Picidae	BodyMass	OU	0.022316981	1.07E-17	NA	NA	NA	-66.38613541	138.954089	2.091592618	0.134038559	136	NoCompSupport
2257	Picidae	BodyMass	TDexp	0.045744469	NA	NA	-0.031024939	NA	-65.75178589	137.68539	0.822893573	0.252769255	136	NoCompSupport
2258	Picidae	BodyMass	TDlin	0.037888932	NA	NA	-0.017558505	NA	-65.83854533	137.8589088	0.996412463	0.231763531	136	NoCompSupport
2259	Picidae	BodyMass	DDexp	0.020317068	NA	0.023759947	NA	NA	-124.1960772	254.5739725	117.7114761	1.05E-26	136	NoCompSupport
2260	Picidae	BodyMass	DDlin	0.015567731	NA	0.001069169	NA	NA	-124.6674822	255.5167825	118.6542861	6.55E-27	136	NoCompSupport
2261	Picidae	BodyMass	MC	0.056449313	NA	NA	NA	-1.44E-09	-129.5145114	265.2108411	128.3483447	5.14E-29	136	NoCompSupport
2262	Pipridae	BodyMass	BM	0.009907453	NA	NA	NA	NA	-0.376034157	5.067857789	0	0.440177754	41	NoCompSupport
2263	Pipridae	BodyMass	OU	0.012277876	0.035409001	NA	NA	NA	-0.072711035	6.794070718	1.72621293	0.185688802	41	NoCompSupport
2264	Pipridae	BodyMass	TDexp	0.009907588	NA	NA	-1.00E-06	NA	-0.376043067	7.400734784	2.332876995	0.137104051	41	NoCompSupport
2265	Pipridae	BodyMass	TDlin	7.59E-06	NA	NA	100	NA	0.171400951	6.305846747	1.237988958	0.237029393	41	NoCompSupport
2266	Pipridae	BodyMass	DDexp	0.001561005	NA	0.182314852	NA	NA	-21.72826063	50.1051699	45.03731212	7.31E-11	41	NoCompSupport
2267	Pipridae	BodyMass	DDlin	9.16E-10	NA	0.003042796	NA	NA	-27.7655345	62.17971765	57.11185986	1.75E-13	41	NoCompSupport
2268	Pipridae	BodyMass	MC	0.055907224	NA	NA	NA	-8.57E-09	-35.85093857	78.35052579	73.282668	5.38E-17	41	NoCompSupport
2276	Procellariidae	BodyMass	BM	0.020995011	NA	NA	NA	NA	-71.04337483	146.2171844	1.512323016	0.201078199	95	NoCompSupport
2277	Procellariidae	BodyMass	OU	0.02099501	4.80E-17	NA	NA	NA	-71.04337483	148.3504859	3.645624497	0.069202926	95	NoCompSupport
2278	Procellariidae	BodyMass	TDexp	0.065377112	NA	NA	-0.022701786	NA	-69.22056258	144.7048614	0	0.428313494	95	NoCompSupport
2279	Procellariidae	BodyMass	TDlin	0.044454193	NA	NA	-0.01027005	NA	-69.57196183	145.4076599	0.702798505	0.301405381	95	NoCompSupport
2280	Procellariidae	BodyMass	DDexp	0.014706749	NA	0.047429828	NA	NA	-123.498498	253.2607323	108.5558709	1.15E-24	95	NoCompSupport
2281	Procellariidae	BodyMass	DDlin	0.002915594	NA	0.002338694	NA	NA	-123.6907534	253.6452431	108.9403817	9.45E-25	95	NoCompSupport
2282	Procellariidae	BodyMass	MC	0.073790714	NA	NA	NA	-4.20E-09	-130.741298	267.7463323	123.0414708	8.20E-28	95	NoCompSupport
2283	Psittacidae1	BodyMass	BM	0.04778451	NA	NA	NA	NA	-111.2655724	226.6432944	6.04400209	0.038230845	110	NoCompSupport
2284	Psittacidae1	BodyMass	OU	0.069205628	0.042350857	NA	NA	NA	-107.1864386	220.5992923	0	0.784968593	110	NoCompSupport
2285	Psittacidae1	BodyMass	TDexp	0.047785919	NA	NA	-1.00E-06	NA	-111.2656794	228.7577738	8.158481523	0.01328191	110	NoCompSupport
2286	Psittacidae1	BodyMass	TDlin	0.000115278	NA	NA	14.85139168	NA	-108.7579709	223.7423569	3.143064601	0.163058887	110	NoCompSupport
2287	Psittacidae1	BodyMass	DDexp	0.01493575	NA	0.058724879	NA	NA	-115.1333672	236.4931496	15.89385726	0.00027768	110	NoCompSupport
2288	Psittacidae1	BodyMass	DDlin	0.005197559	NA	0.0025059	NA	NA	-115.5646546	237.3557242	16.75643191	0.000180401	110	NoCompSupport
2289	Psittacidae1	BodyMass	MC	0.056259608	NA	NA	NA	-1.04E-08	-120.239209	246.7048331	26.10554081	1.68E-06	110	NoCompSupport
2290	Psittacidae2	BodyMass	BM	0.019470499	NA	NA	NA	NA	-58.69926737	121.5047294	4.566217736	0.062124468	116	NoCompSupport
2291	Psittacidae2	BodyMass	OU	0.0194705	3.94E-18	NA	NA	NA	-58.69926737	123.6128204	6.67430876	0.021651926	116	NoCompSupport
2292	Psittacidae2	BodyMass	TDexp	0.109421301	NA	NA	-0.059677006	NA	-56.04763988	118.3095655	1.371053788	0.306961365	116	NoCompSupport
2293	Psittacidae2	BodyMass	TDlin	0.067991823	NA	NA	-0.023737133	NA	-55.36211299	116.9385117	0	0.609262242	116	NoCompSupport
2294	Psittacidae2	BodyMass	DDexp	0.004022838	NA	0.092789773	NA	NA	-123.4967702	253.2078262	136.2693145	1.56E-30	116	NoCompSupport
2295	Psittacidae2	BodyMass	DDlin	1.41E-08	NA	0.003181639	NA	NA	-136.1244754	278.4632365	161.5247248	5.13E-36	116	NoCompSupport
2296	Psittacidae2	BodyMass	MC	0.110476916	NA	NA	NA	-1.21E-09	-156.8607354	319.9357564	202.9972447	5.06E-45	116	NoCompSupport
2297	Rallidae	BodyMass	BM	0.042973554	NA	NA	NA	NA	-53.10032933	110.508351	0	0.417570771	42	NoCompSupport
2298	Rallidae	BodyMass	OU	0.055416333	0.014558756	NA	NA	NA	-52.78387265	112.1993243	1.690973291	0.179283329	42	NoCompSupport
2299	Rallidae	BodyMass	TDexp	0.042975291	NA	NA	-1.00E-06	NA	-53.10035171	112.8322824	2.323931399	0.130645604	42	NoCompSupport
2300	Rallidae	BodyMass	TDlin	1.09E-05	NA	NA	99.99996209	NA	-52.36520307	111.3619851	0.853634123	0.272499555	42	NoCompSupport
2301	Rallidae	BodyMass	DDexp	0.005937058	NA	0.229171005	NA	NA	-65.31029748	137.2521739	26.74382295	6.51E-07	42	NoCompSupport
2302	Rallidae	BodyMass	DDlin	3.15E-09	NA	0.009512928	NA	NA	-67.2800163	141.1916115	30.68326058	9.08E-08	42	NoCompSupport
2303	Rallidae	BodyMass	MC	0.113177915	NA	NA	NA	-1.12E-08	-73.43711759	153.5058141	42.99746317	1.92E-10	42	NoCompSupport
2304	Ramphastidae	BodyMass	BM	0.01574369	NA	NA	NA	NA	-30.97287706	66.10364886	2.605787007	0.132565383	79	NoCompSupport
2305	Ramphastidae	BodyMass	OU	0.01574369	1.22E-16	NA	NA	NA	-30.97287706	68.26575412	4.76789227	0.044971248	79	NoCompSupport
2306	Ramphastidae	BodyMass	TDexp	0.067726266	NA	NA	-0.056101661	NA	-28.96586855	64.25173709	0.75387524	0.334632149	79	NoCompSupport
2307	Ramphastidae	BodyMass	TDlin	0.052340144	NA	NA	-0.025580852	NA	-28.58893093	63.49786185	0	0.48783122	79	NoCompSupport
2308	Ramphastidae	BodyMass	DDexp	0.01175973	NA	0.065989632	NA	NA	-75.40258254	157.1251651	93.62730322	2.28E-21	79	NoCompSupport
2309	Ramphastidae	BodyMass	DDlin	0.004548248	NA	0.002421979	NA	NA	-75.50896212	157.3379242	93.84006238	2.05E-21	79	NoCompSupport
2310	Ramphastidae	BodyMass	MC	0.044310709	NA	NA	NA	0	-82.02690867	170.3738173	106.8759555	3.02E-24	79	NoCompSupport
2311	Rhinocryptidae	BodyMass	BM	0.019352362	NA	NA	NA	NA	-20.82606442	46.2235574	0	0.549821854	24	NoCompSupport
2312	Rhinocryptidae	BodyMass	OU	0.021265691	0.005652195	NA	NA	NA	-20.80878638	48.81757276	2.594015356	0.150292989	24	NoCompSupport
2313	Rhinocryptidae	BodyMass	TDexp	0.019352743	NA	NA	-1.00E-06	NA	-20.82606747	48.85213495	2.628577545	0.147718074	24	NoCompSupport
2314	Rhinocryptidae	BodyMass	TDlin	0.015092665	NA	NA	0.014636802	NA	-20.80746355	48.8149271	2.591369693	0.150491932	24	NoCompSupport
2315	Rhinocryptidae	BodyMass	DDexp	0.008446622	NA	0.079542566	NA	NA	-26.13061051	59.46122102	13.23766361	0.000734006	24	NoCompSupport
2316	Rhinocryptidae	BodyMass	DDlin	0.008743167	NA	0.001499216	NA	NA	-26.28771696	59.77543391	13.55187651	0.000627292	24	NoCompSupport
2317	Rhinocryptidae	BodyMass	MC	0.031934064	NA	NA	NA	0	-26.98020407	61.16040815	14.93685074	0.000313853	24	NoCompSupport
2318	S10	BodyMass	BM	0.005502317	NA	NA	NA	NA	-4.267866344	12.82144697	0	0.463639809	45	NoCompSupport
2319	S10	BodyMass	OU	0.007059294	0.021528024	NA	NA	NA	-3.972940125	14.5312461	1.70979913	0.197198022	45	NoCompSupport
2320	S10	BodyMass	TDexp	0.005502407	NA	NA	-1.00E-06	NA	-4.267880606	15.12112707	2.299680092	0.146828895	45	NoCompSupport
2321	S10	BodyMass	TDlin	0.002716927	NA	NA	0.065613374	NA	-4.025566749	14.63649935	1.815052377	0.187088504	45	NoCompSupport
2322	S10	BodyMass	DDexp	0.000687675	NA	0.165914321	NA	NA	-8.222133297	23.02963245	10.20818547	0.002815149	45	NoCompSupport
2323	S10	BodyMass	DDlin	2.65E-10	NA	0.000574946	NA	NA	-8.518899601	23.62316506	10.80171808	0.002092269	45	NoCompSupport
2324	S10	BodyMass	MC	0.007207489	NA	NA	NA	-1.02E-09	-10.34377871	27.27292327	14.4514763	0.000337351	45	NoCompSupport
2325	S11	BodyMass	BM	0.013985594	NA	NA	NA	NA	-22.75397394	49.67696196	2.910799205	0.133266027	74	NoCompSupport
2326	S11	BodyMass	OU	0.02155184	0.058100366	NA	NA	NA	-20.21165281	46.76616275	0	0.571204298	74	NoCompSupport
2327	S11	BodyMass	TDexp	0.013985947	NA	NA	-1.00E-06	NA	-22.75402499	51.85090712	5.084744362	0.044942089	74	NoCompSupport
2328	S11	BodyMass	TDlin	5.86E-06	NA	NA	99.99996134	NA	-21.03559155	48.41404024	1.647877488	0.250587508	74	NoCompSupport
2329	S11	BodyMass	DDexp	0.000182859	NA	0.173602292	NA	NA	-36.02929143	78.40144	31.63527725	7.71E-08	74	NoCompSupport
2330	S11	BodyMass	DDlin	5.46E-09	NA	0.001161999	NA	NA	-40.5302228	87.40330274	40.63713998	8.56E-10	74	NoCompSupport
2331	S11	BodyMass	MC	0.027381003	NA	NA	NA	-1.52E-09	-47.61576102	101.5743792	54.80821644	7.17E-13	74	NoCompSupport
2332	S12	BodyMass	BM	0.010695808	NA	NA	NA	NA	-13.33833094	30.94332856	0.108940453	0.317903315	48	NoCompSupport
2333	S12	BodyMass	OU	0.020124631	0.077331823	NA	NA	NA	-12.46363621	31.47272696	0.63833886	0.243970689	48	NoCompSupport
2334	S12	BodyMass	TDexp	0.010695978	NA	NA	-1.00E-06	NA	-13.33834358	33.22214171	2.387753609	0.101731879	48	NoCompSupport
2335	S12	BodyMass	TDlin	6.85E-06	NA	NA	99.99999028	NA	-12.14446678	30.8343881	0	0.335699872	48	NoCompSupport
2336	S12	BodyMass	DDexp	0.019239011	NA	-0.028895639	NA	NA	-19.33941649	45.22428753	14.38989942	0.000251898	48	NoCompSupport
2337	S12	BodyMass	DDlin	0.018453318	NA	-0.000384802	NA	NA	-19.34295442	45.23136339	14.39697529	0.000251008	48	NoCompSupport
2338	S12	BodyMass	MC	0.013897717	NA	NA	NA	-6.70E-10	-19.6143958	45.77424615	14.93985805	0.000191338	48	NoCompSupport
2339	S13	BodyMass	BM	0.021852667	NA	NA	NA	NA	-64.54217868	133.1549456	0	0.320305751	173	NoCompSupport
2340	S13	BodyMass	OU	0.025001032	0.021861278	NA	NA	NA	-63.54553905	133.2330899	0.078144347	0.308032051	173	NoCompSupport
2341	S13	BodyMass	TDexp	0.021853061	NA	NA	-1.00E-06	NA	-64.54222378	135.2264594	2.071513804	0.113694964	173	NoCompSupport
2342	S13	BodyMass	TDlin	0.009527563	NA	NA	0.073700946	NA	-63.72291032	133.5878325	0.432886871	0.257967234	173	NoCompSupport
2343	S13	BodyMass	DDexp	0.017054142	NA	0.020041051	NA	NA	-100.6712667	207.4845453	74.32959971	2.32E-17	173	NoCompSupport
2344	S13	BodyMass	DDlin	0.012151157	NA	0.000683034	NA	NA	-100.3584597	206.8589313	73.70398568	3.17E-17	173	NoCompSupport
2345	S13	BodyMass	MC	0.034214823	NA	NA	NA	-2.54E-09	-103.3147675	212.7715468	79.61660123	1.65E-18	173	NoCompSupport
2346	S3	BodyMass	BM	0.008213002	NA	NA	NA	NA	-10.08925625	24.52136963	0	0.432038	38	NoCompSupport
2347	S3	BodyMass	OU	0.010942536	0.024761886	NA	NA	NA	-9.825644116	26.35717059	1.835800952	0.172537236	38	NoCompSupport
2348	S3	BodyMass	TDexp	0.008213155	NA	NA	-1.00E-06	NA	-10.08926737	26.88441709	2.363047456	0.132553961	38	NoCompSupport
2349	S3	BodyMass	TDlin	4.67E-06	NA	NA	99.99991213	NA	-9.65406416	26.01401067	1.49264104	0.204832593	38	NoCompSupport
2350	S3	BodyMass	DDexp	0.012078298	NA	-0.024292089	NA	NA	-12.09207698	30.89003632	6.368666687	0.017888896	38	NoCompSupport
2351	S3	BodyMass	DDlin	0.020874663	NA	-0.000920558	NA	NA	-11.85977857	30.4254395	5.904069863	0.022566773	38	NoCompSupport
2352	S3	BodyMass	MC	0.008131333	NA	NA	NA	-0.0111093	-12.10935081	30.92458398	6.403214343	0.01758254	38	NoCompSupport
2360	S6	BodyMass	BM	0.010067306	NA	NA	NA	NA	-13.0301191	30.23415125	0	0.347420184	72	NoCompSupport
2361	S6	BodyMass	OU	0.012939664	0.031696376	NA	NA	NA	-12.34710303	31.04714724	0.812995997	0.231374348	72	NoCompSupport
2362	S6	BodyMass	TDexp	0.010067504	NA	NA	-1.00E-06	NA	-13.03014141	32.413224	2.179072753	0.116862564	72	NoCompSupport
2363	S6	BodyMass	TDlin	5.29E-06	NA	NA	99.99986632	NA	-12.07310668	30.49915455	0.2650033	0.304305856	72	NoCompSupport
2364	S6	BodyMass	DDexp	0.002942131	NA	0.077798541	NA	NA	-22.00679811	50.36653739	20.13238615	1.48E-05	72	NoCompSupport
2365	S6	BodyMass	DDlin	3.23E-09	NA	0.000777831	NA	NA	-21.6019484	49.55683798	19.32268673	2.21E-05	72	NoCompSupport
2366	S6	BodyMass	MC	0.011118531	NA	NA	NA	0	-26.55688254	59.46670625	29.23255501	1.56E-07	72	NoCompSupport
2367	S7S8	BodyMass	BM	0.008087409	NA	NA	NA	NA	-2.247714104	8.641769671	10.39946448	0.005119625	85	NoCompSupport
2368	S7S8	BodyMass	OU	0.015416587	0.10564748	NA	NA	NA	4.026995553	-1.757694809	0	0.927797384	85	NoCompSupport
2369	S7S8	BodyMass	TDexp	0.008087586	NA	NA	-1.00E-06	NA	-2.247785266	10.79186683	12.54956164	0.001747232	85	NoCompSupport
2370	S7S8	BodyMass	TDlin	3.79E-06	NA	NA	100	NA	1.373721689	3.548852919	5.306547729	0.06533576	85	NoCompSupport
2371	S7S8	BodyMass	DDexp	0.036418325	NA	-0.017771214	NA	NA	-48.96634073	104.2289778	105.9866726	8.97E-24	85	NoCompSupport
2372	S7S8	BodyMass	DDlin	0.031836637	NA	-0.000300353	NA	NA	-49.60354793	105.5033922	107.261087	4.74E-24	85	NoCompSupport
2373	S7S8	BodyMass	MC	0.025396088	NA	NA	NA	-7.30E-09	-50.87537229	108.0470409	109.8047357	1.33E-24	85	NoCompSupport
2374	Scolopaci	BodyMass	BM	0.092230303	NA	NA	NA	NA	-135.8704464	275.8927916	70.90048439	4.02E-16	82	NoCompSupport
2375	Scolopaci	BodyMass	OU	3.595979761	2.718281828	NA	NA	NA	-99.34230743	204.9923072	0	0.999999654	82	NoCompSupport
2376	Scolopaci	BodyMass	TDexp	0.092235304	NA	NA	-1.00E-06	NA	-135.8707946	278.0492815	73.0569743	1.37E-16	82	NoCompSupport
2377	Scolopaci	BodyMass	TDlin	1.79E-05	NA	NA	99.99998352	NA	-127.9268376	262.1613676	57.16906044	3.85E-13	82	NoCompSupport
2378	Scolopaci	BodyMass	DDexp	0.002556436	NA	0.132316436	NA	NA	-114.2182373	234.7441669	29.75185975	3.46E-07	82	NoCompSupport
2379	Scolopaci	BodyMass	DDlin	1.84E-09	NA	0.003845299	NA	NA	-124.4157589	255.1392101	50.14690293	1.29E-11	82	NoCompSupport
2380	Scolopaci	BodyMass	MC	0.098218022	NA	NA	NA	-1.35E-09	-138.4714556	283.2506036	78.25829644	1.01E-17	82	NoCompSupport
2388	Thamnophilidae	BodyMass	BM	0.010503894	NA	NA	NA	NA	-36.39488062	76.88206894	22.37906305	1.25E-05	133	NoCompSupport
2389	Thamnophilidae	BodyMass	OU	0.010503894	1.31E-122	NA	NA	NA	-36.39488062	78.97580776	24.47280187	4.39E-06	133	NoCompSupport
2390	Thamnophilidae	BodyMass	TDexp	0.102373634	NA	NA	-0.143634788	NA	-24.15847969	54.50300589	0	0.904595944	133	NoCompSupport
2391	Thamnophilidae	BodyMass	TDlin	0.031189742	NA	NA	-0.038891027	NA	-26.40802399	59.0020945	4.499088609	0.095387169	133	NoCompSupport
2392	Thamnophilidae	BodyMass	DDexp	0.033024861	NA	-0.013361004	NA	NA	-81.92567367	170.0373938	115.534388	7.39E-26	133	NoCompSupport
2393	Thamnophilidae	BodyMass	DDlin	0.036917085	NA	-0.000449741	NA	NA	-81.62761295	169.4412724	114.9382665	9.95E-26	133	NoCompSupport
2394	Thamnophilidae	BodyMass	MC	0.020980861	NA	NA	NA	-6.43E-07	-82.40693915	170.9999248	116.4969189	4.57E-26	133	NoCompSupport
2402	Trogonidae	BodyMass	BM	0.004882841	NA	NA	NA	NA	-1.650196418	7.653334012	0.186989631	0.303432487	37	NoCompSupport
2403	Trogonidae	BodyMass	OU	0.004882841	8.85E-17	NA	NA	NA	-1.650196418	10.02766556	2.561321182	0.092572615	37	NoCompSupport
2404	Trogonidae	BodyMass	TDexp	0.016705984	NA	NA	-0.05866491	NA	-0.576719758	7.880712243	0.414367861	0.270824233	37	NoCompSupport
2405	Trogonidae	BodyMass	TDlin	0.014358865	NA	NA	-0.029040822	NA	-0.369535827	7.466344381	0	0.333170361	37	NoCompSupport
2406	Trogonidae	BodyMass	DDexp	0.002392721	NA	0.185347038	NA	NA	-14.81467962	36.35663196	28.89028758	1.78E-07	37	NoCompSupport
2407	Trogonidae	BodyMass	DDlin	0.001288711	NA	0.001259873	NA	NA	-15.27983609	37.28694492	29.82060053	1.11E-07	37	NoCompSupport
2408	Trogonidae	BodyMass	MC	0.009338394	NA	NA	NA	0	-17.26674879	41.2607703	33.79442592	1.53E-08	37	NoCompSupport
2409	Accipitridae	BeakSize	BM	0.003616157	NA	NA	NA	NA	36.5223042	-68.97360249	81.18141388	2.35E-18	172	NoCompSupport
2410	Accipitridae	BeakSize	OU	0.011863124	0.22630861	NA	NA	NA	78.14893676	-150.1550164	0	1	172	NoCompSupport
2411	Accipitridae	BeakSize	TDexp	0.003616363	NA	NA	-1.00E-06	NA	36.52188277	-66.90090839	83.25410798	8.35E-19	172	NoCompSupport
2412	Accipitridae	BeakSize	TDlin	6.39E-07	NA	NA	100	NA	44.78436681	-83.42587649	66.72913989	3.24E-15	172	NoCompSupport
2413	Accipitridae	BeakSize	DDexp	0.001436532	NA	0.026418642	NA	NA	34.01079983	-61.87874252	88.27627385	6.78E-20	172	NoCompSupport
2414	Accipitridae	BeakSize	DDlin	0.000907293	NA	9.03E-05	NA	NA	34.42041401	-62.69797087	87.4570455	1.02E-19	172	NoCompSupport
2415	Accipitridae	BeakSize	MC	0.004222907	NA	NA	NA	-4.87E-09	23.16599855	-40.18913996	109.9658764	1.32E-24	172	NoCompSupport
2416	Alcedinidae	BeakSize	BM	0.002095303	NA	NA	NA	NA	25.1742834	-46.11327269	13.62629578	0.001087504	54	NoCompSupport
2417	Alcedinidae	BeakSize	OU	0.004146929	0.099062836	NA	NA	NA	33.10978424	-59.73956847	0	0.989335015	54	NoCompSupport
2418	Alcedinidae	BeakSize	TDexp	0.002095371	NA	NA	-1.00E-06	NA	25.17419381	-43.86838761	15.87118086	0.000353965	54	NoCompSupport
2419	Alcedinidae	BeakSize	TDlin	6.58E-07	NA	NA	99.99986386	NA	28.42563135	-50.3712627	9.368305773	0.009142009	54	NoCompSupport
2420	Alcedinidae	BeakSize	DDexp	0.005060938	NA	-0.071975774	NA	NA	22.91478342	-39.34956685	20.39000163	3.70E-05	54	NoCompSupport
2421	Alcedinidae	BeakSize	DDlin	0.004039193	NA	-0.000144584	NA	NA	22.93743818	-39.39487635	20.34469212	3.78E-05	54	NoCompSupport
2422	Alcedinidae	BeakSize	MC	0.002426582	NA	NA	NA	-3.36E-10	21.21364763	-35.94729526	23.79227321	6.74E-06	54	NoCompSupport
2423	Anatinae	BeakSize	BM	0.009434554	NA	NA	NA	NA	33.14926087	-62.18087468	30.33522974	2.59E-07	105	NoCompSupport
2424	Anatinae	BeakSize	OU	0.017020441	0.239859183	NA	NA	NA	49.37686409	-92.51610442	0	0.999985873	105	NoCompSupport
2425	Anatinae	BeakSize	TDexp	0.009434977	NA	NA	-1.00E-06	NA	33.14917647	-60.06072918	32.45537524	8.96E-08	105	NoCompSupport
2426	Anatinae	BeakSize	TDlin	5.00E-06	NA	NA	100	NA	38.1845002	-70.13137664	22.38472778	1.38E-05	105	NoCompSupport
2427	Anatinae	BeakSize	DDexp	0.000257345	NA	0.221120399	NA	NA	-20.76647674	47.77057724	140.2866817	3.44E-31	105	NoCompSupport
2428	Anatinae	BeakSize	DDlin	1.50E-08	NA	0.002751025	NA	NA	-50.60449813	107.44662	199.9627244	3.79E-44	105	NoCompSupport
2429	Anatinae	BeakSize	MC	0.071915242	NA	NA	NA	-1.11E-07	-73.48235493	153.2023336	245.718438	4.39E-54	105	NoCompSupport
2430	Anserinae	BeakSize	BM	0.015260623	NA	NA	NA	NA	-1.399175741	7.343806028	9.514725953	0.00305914	25	CompSupport
2431	Anserinae	BeakSize	OU	0.021002842	0.069107263	NA	NA	NA	-0.597301126	8.337459395	10.50837932	0.001861359	25	CompSupport
2432	Anserinae	BeakSize	TDexp	0.015260872	NA	NA	-1.00E-06	NA	-1.399189603	9.941236348	12.11215627	0.000834785	25	CompSupport
2433	Anserinae	BeakSize	TDlin	0.00285701	NA	NA	0.283087594	NA	-0.962495426	9.067847994	11.23876792	0.001291898	25	CompSupport
2434	Anserinae	BeakSize	DDexp	0.00670876	NA	0.03774587	NA	NA	4.553539718	-1.964222292	0.206697632	0.321226976	25	CompSupport
2435	Anserinae	BeakSize	DDlin	0.006581702	NA	0.000338808	NA	NA	4.535627363	-1.928397583	0.242522341	0.315524271	25	CompSupport
2436	Anserinae	BeakSize	MC	0.007857296	NA	NA	NA	-0.04178386	4.656888534	-2.170919925	0	0.35620157	25	CompSupport
2444	Ardeidae	BeakSize	BM	0.000997565	NA	NA	NA	NA	17.69705705	-31.03047773	11.66161243	0.002417835	36	CompSupport
2445	Ardeidae	BeakSize	OU	0.002812464	0.079126071	NA	NA	NA	23.11839415	-39.4867883	3.205301856	0.165840717	36	CompSupport
2446	Ardeidae	BeakSize	TDexp	0.000997614	NA	NA	-1.00E-06	NA	17.69696005	-28.64392011	14.04817005	0.000733149	36	CompSupport
2447	Ardeidae	BeakSize	TDlin	2.09E-07	NA	NA	99.99999671	NA	19.98163315	-33.2132663	9.478823853	0.007201338	36	CompSupport
2448	Ardeidae	BeakSize	DDexp	7.85E-06	NA	0.455476685	NA	NA	24.72104508	-42.69209016	0	0.823594847	36	CompSupport
2449	Ardeidae	BeakSize	DDlin	1.45E-09	NA	0.000138625	NA	NA	16.45673451	-26.16346903	16.52862113	0.000212114	36	CompSupport
2450	Ardeidae	BeakSize	MC	0.000727434	NA	NA	NA	0	3.785863088	-0.821726176	41.87036398	6.66E-10	36	CompSupport
2465	BC6	BeakSize	BM	0.001252297	NA	NA	NA	NA	23.11977554	-41.89669394	1.382435747	0.215572529	38	NoCompSupport
2466	BC6	BeakSize	OU	0.002585316	0.068771669	NA	NA	NA	24.99250602	-43.27912969	0	0.430314048	38	NoCompSupport
2467	BC6	BeakSize	TDexp	0.001252328	NA	NA	-1.00E-06	NA	23.11974117	-39.53359999	3.745529704	0.066138461	38	NoCompSupport
2468	BC6	BeakSize	TDlin	5.29E-07	NA	NA	100	NA	24.44722694	-42.18857153	1.090558157	0.249444441	38	NoCompSupport
2469	BC6	BeakSize	DDexp	0.000221808	NA	0.171713472	NA	NA	21.80643712	-36.90699189	6.372137804	0.017786618	38	NoCompSupport
2470	BC6	BeakSize	DDlin	4.10E-11	NA	0.000147034	NA	NA	21.93308131	-37.16028027	6.118849418	0.020188045	38	NoCompSupport
2471	BC6	BeakSize	MC	0.001257437	NA	NA	NA	0	18.34075028	-29.97561821	13.30351148	0.000555859	38	NoCompSupport
2472	Bucerotidae	BeakSize	BM	0.001872888	NA	NA	NA	NA	9.609449295	-14.80510549	4.314411964	0.0748542	32	NoCompSupport
2473	Bucerotidae	BeakSize	OU	0.005067604	0.091078422	NA	NA	NA	12.98833015	-19.11951745	0	0.647260088	32	NoCompSupport
2474	Bucerotidae	BeakSize	TDexp	0.001872949	NA	NA	-1.00E-06	NA	9.609398205	-12.36165355	6.757863896	0.022061108	32	NoCompSupport
2475	Bucerotidae	BeakSize	TDlin	6.95E-07	NA	NA	100	NA	11.69789219	-16.53864152	2.580875929	0.178093775	32	NoCompSupport
2476	Bucerotidae	BeakSize	DDexp	0.000287186	NA	0.27195508	NA	NA	9.959795303	-13.06244775	6.057069702	0.031318637	32	NoCompSupport
2477	Bucerotidae	BeakSize	DDlin	5.27E-11	NA	0.000296449	NA	NA	10.27203848	-13.68693411	5.432583338	0.042796509	32	NoCompSupport
2478	Bucerotidae	BeakSize	MC	0.001668124	NA	NA	NA	0	7.800862462	-8.744582067	10.37493538	0.003615682	32	NoCompSupport
2500	CC3	BeakSize	BM	0.001080872	NA	NA	NA	NA	20.35303346	-36.16061237	0	0.535778028	25	NoCompSupport
2501	CC3	BeakSize	OU	0.001080872	1.76E-16	NA	NA	NA	20.35303346	-33.56320977	2.597402597	0.146206302	25	NoCompSupport
2502	CC3	BeakSize	TDexp	0.001509427	NA	NA	-0.016857566	NA	20.40211712	-33.6613771	2.499235273	0.15356168	25	NoCompSupport
2503	CC3	BeakSize	TDlin	0.001437173	NA	NA	-0.012338285	NA	20.39739213	-33.65192712	2.508685253	0.152837814	25	NoCompSupport
2504	CC3	BeakSize	DDexp	0.00069304	NA	0.075047399	NA	NA	16.82955736	-26.51625757	9.644354795	0.004312607	25	NoCompSupport
2505	CC3	BeakSize	DDlin	0.000702711	NA	7.90E-05	NA	NA	16.77838525	-26.41391336	9.746699006	0.004097473	25	NoCompSupport
2506	CC3	BeakSize	MC	0.00146712	NA	NA	NA	-5.39E-08	16.5330687	-25.92328025	10.23733212	0.003206096	25	NoCompSupport
2507	CC4	BeakSize	BM	0.002600464	NA	NA	NA	NA	32.69595074	-61.19835309	13.35634767	0.001247916	65	NoCompSupport
2508	CC4	BeakSize	OU	0.007198142	0.189294823	NA	NA	NA	40.47407169	-74.55470077	0	0.991926531	65	NoCompSupport
2509	CC4	BeakSize	TDexp	0.002600535	NA	NA	-1.00E-06	NA	32.69589217	-58.99834171	15.55635906	0.000415393	65	NoCompSupport
2510	CC4	BeakSize	TDlin	9.74E-07	NA	NA	99.9999964	NA	35.43229884	-64.47115505	10.08354572	0.006410108	65	NoCompSupport
2511	CC4	BeakSize	DDexp	0.000496156	NA	0.107739131	NA	NA	22.95448629	-39.51552995	35.03917082	2.44E-08	65	NoCompSupport
2512	CC4	BeakSize	DDlin	9.26E-09	NA	0.000249961	NA	NA	22.98196834	-39.57049406	34.98420671	2.51E-08	65	NoCompSupport
2513	CC4	BeakSize	MC	0.003814135	NA	NA	NA	-1.18E-09	20.24597546	-34.09850829	40.45619247	1.63E-09	65	NoCompSupport
2514	CC5CC6b	BeakSize	BM	0.000909156	NA	NA	NA	NA	24.43827939	-44.39655879	0.37572847	0.207143568	28	CompSupport_NotDifferentiable
2515	CC5CC6b	BeakSize	OU	0.001445959	0.04699153	NA	NA	NA	25.52029813	-44.04059626	0.731691001	0.173370488	28	CompSupport_NotDifferentiable
2516	CC5CC6b	BeakSize	TDexp	0.000909179	NA	NA	-1.00E-06	NA	24.43825384	-41.87650769	2.89577957	0.058755606	28	CompSupport_NotDifferentiable
2517	CC5CC6b	BeakSize	TDlin	3.80E-07	NA	NA	99.99997644	NA	25.4323737	-43.8647474	0.907539858	0.158777909	28	CompSupport_NotDifferentiable
2518	CC5CC6b	BeakSize	DDexp	2.46E-05	NA	0.451368544	NA	NA	25.88614363	-44.77228726	0	0.249953863	28	CompSupport_NotDifferentiable
2519	CC5CC6b	BeakSize	DDlin	3.71E-10	NA	0.000136486	NA	NA	25.18774926	-43.37549853	1.396788729	0.124322872	28	CompSupport_NotDifferentiable
2520	CC5CC6b	BeakSize	MC	0.000864913	NA	NA	NA	0	23.6854218	-40.3708436	4.401443658	0.027675693	28	CompSupport_NotDifferentiable
2521	CC5CC6c	BeakSize	BM	0.011938668	NA	NA	NA	NA	-9.398798933	23.24204231	43.50775317	3.57E-10	30	NoCompSupport
2522	CC5CC6c	BeakSize	OU	0.128857002	2.718281828	NA	NA	NA	13.59439389	-20.26571086	0	0.99999944	30	NoCompSupport
2523	CC5CC6c	BeakSize	TDexp	0.011938967	NA	NA	-1.00E-06	NA	-9.39886928	25.72081548	45.98652635	1.03E-10	30	NoCompSupport
2524	CC5CC6c	BeakSize	TDlin	4.83E-06	NA	NA	100	NA	-5.876130308	18.67533754	38.9410484	3.50E-09	30	NoCompSupport
2525	CC5CC6c	BeakSize	DDexp	0.000140329	NA	0.388041155	NA	NA	-0.943605264	8.81028745	29.07599831	4.86E-07	30	NoCompSupport
2526	CC5CC6c	BeakSize	DDlin	0.001888937	NA	0.000803974	NA	NA	-2.960952837	12.8449826	33.11069346	6.46E-08	30	NoCompSupport
2527	CC5CC6c	BeakSize	MC	0.009138949	NA	NA	NA	-1.28E-10	-5.397583667	17.71824426	37.98395512	5.65E-09	30	NoCompSupport
2528	Charadrii	BeakSize	BM	0.003166444	NA	NA	NA	NA	3.259750689	-2.319501378	2.552698342	0.146354222	63	NoCompSupport
2529	Charadrii	BeakSize	OU	0.004247283	0.018475413	NA	NA	NA	5.63948969	-4.87219972	0	0.524465177	63	NoCompSupport
2530	Charadrii	BeakSize	TDexp	0.00316661	NA	NA	-1.00E-06	NA	3.259619052	-0.112458444	4.759741276	0.048545835	63	NoCompSupport
2531	Charadrii	BeakSize	TDlin	6.42E-07	NA	NA	99.99867648	NA	5.012784497	-3.618789333	1.253410387	0.280247696	63	NoCompSupport
2532	Charadrii	BeakSize	DDexp	0.000691228	NA	0.069226603	NA	NA	-2.860062957	12.12690557	16.99910529	0.00010676	63	NoCompSupport
2533	Charadrii	BeakSize	DDlin	4.74E-10	NA	0.000202818	NA	NA	-1.894791948	10.19636356	15.06856328	0.000280298	63	NoCompSupport
2534	Charadrii	BeakSize	MC	0.004105521	NA	NA	NA	0	-11.84174147	30.09026259	34.96246231	1.34E-08	63	NoCompSupport
2542	Columbidae	BeakSize	BM	0.002144227	NA	NA	NA	NA	46.75708049	-89.41892288	63.04390193	2.04E-14	129	NoCompSupport
2543	Columbidae	BeakSize	OU	0.084814042	2.475351608	NA	NA	NA	79.3274124	-152.4628248	0	1	129	NoCompSupport
2544	Columbidae	BeakSize	TDexp	0.002144298	NA	NA	-1.00E-06	NA	46.75680178	-87.32160356	65.14122125	7.16E-15	129	NoCompSupport
2545	Columbidae	BeakSize	TDlin	6.69E-07	NA	NA	100	NA	56.42742513	-106.6628503	45.79997454	1.13E-10	129	NoCompSupport
2546	Columbidae	BeakSize	DDexp	0.00047971	NA	0.050596162	NA	NA	55.12751421	-104.0630284	48.39979639	3.09E-11	129	NoCompSupport
2547	Columbidae	BeakSize	DDlin	3.25E-11	NA	7.84E-05	NA	NA	56.74315472	-107.2943094	45.16851537	1.56E-10	129	NoCompSupport
2548	Columbidae	BeakSize	MC	0.002221321	NA	NA	NA	-4.35E-10	44.50102241	-82.81004482	69.65277998	7.50E-16	129	NoCompSupport
2549	Cotingidae	BeakSize	BM	0.00159115	NA	NA	NA	NA	17.99167606	-31.60835212	3.083537927	0.119538555	35	NoCompSupport
2550	Cotingidae	BeakSize	OU	0.003085723	0.068061962	NA	NA	NA	20.7330418	-34.69189005	0	0.558585624	35	NoCompSupport
2551	Cotingidae	BeakSize	TDexp	0.001591181	NA	NA	-1.00E-06	NA	17.9916309	-29.20906825	5.482821804	0.036017215	35	NoCompSupport
2552	Cotingidae	BeakSize	TDlin	8.69E-07	NA	NA	99.99985691	NA	20.06312966	-33.35206577	1.339824276	0.28585817	35	NoCompSupport
2553	Cotingidae	BeakSize	DDexp	0.000276715	NA	0.157975497	NA	NA	6.595382666	-6.416571785	28.27531827	4.05E-07	35	NoCompSupport
2554	Cotingidae	BeakSize	DDlin	7.96E-12	NA	0.000295177	NA	NA	4.05053163	-1.326869712	33.36502034	3.18E-08	35	NoCompSupport
2555	Cotingidae	BeakSize	MC	0.004702038	NA	NA	NA	-1.73E-09	-0.965865752	8.705925053	43.3978151	2.11E-10	35	NoCompSupport
2556	Cracidae	BeakSize	BM	0.008283388	NA	NA	NA	NA	8.900256115	-13.44757105	2.060537081	0.207975779	37	NoCompSupport
2557	Cracidae	BeakSize	OU	0.174532768	2.718281828	NA	NA	NA	11.11769043	-15.50810813	0	0.58271031	37	NoCompSupport
2558	Cracidae	BeakSize	TDexp	0.008283479	NA	NA	-1.00E-06	NA	8.900247143	-11.07322156	4.434886575	0.063449663	37	NoCompSupport
2559	Cracidae	BeakSize	TDlin	7.80E-06	NA	NA	99.99999452	NA	9.73230874	-12.73734475	2.770763382	0.145810594	37	NoCompSupport
2560	Cracidae	BeakSize	DDexp	0.002573767	NA	0.169473904	NA	NA	0.476564916	5.774142894	21.28225103	1.39E-05	37	NoCompSupport
2561	Cracidae	BeakSize	DDlin	1.72E-10	NA	0.001560736	NA	NA	1.508599993	3.710072742	19.21818088	3.91E-05	37	NoCompSupport
2562	Cracidae	BeakSize	MC	0.015462286	NA	NA	NA	-1.09E-08	-2.65028306	12.02783885	27.53594698	6.11E-07	37	NoCompSupport
2563	EurylaimidaePittidae	BeakSize	BM	0.001841533	NA	NA	NA	NA	19.15170354	-34.01072416	0	0.43924364	44	NoCompSupport
2564	EurylaimidaePittidae	BeakSize	OU	0.002282153	0.015766958	NA	NA	NA	19.36799882	-32.13599764	1.874726523	0.172033803	44	NoCompSupport
2565	EurylaimidaePittidae	BeakSize	TDexp	0.001841597	NA	NA	-1.00E-06	NA	19.15168944	-31.70337888	2.307345285	0.13857083	44	NoCompSupport
[truncated: 270 more rows]
