# Supplementary material for: The signature of competition in ecomorphological traits across the avian radiation
Source: Proc Biol Sci. 2020 Nov 11;287(1938):20201585. doi: 10.1098/rspb.2020.1585 (PMC7735287; doi:10.1098/rspb.2020.1585)
Supplement: Appendix S6 for The signature of competition in ecomorphological traits across the avian radiation [file rspb20201585supp8.csv]

Appendix S6. The evolution of beak shape as quantified by a phylogenetic principal component analysis across 59 avian clades. Model parameters and support are reported, as well as support for competition (i.e. support for a trait or diversity dependent model at two AICc units difference from any model assuming lineages evolve independently).
	Clade	Trait	Model	sigma2	alphaOU	r	b	S	logLH	AICc	deltaAICc	AICw	cladeSR	CompSupport
1	Alcedinidae	BeakShapepPC1	BM	0.000202208	NA	NA	NA	NA	146.3281238	-288.519884	9.139665431	0.00947024	91	NoCompSupport
2	Alcedinidae	BeakShapepPC1	OU	0.000337703	0.059044111	NA	NA	NA	151.9677057	-297.6595494	0	0.914142994	91	NoCompSupport
3	Alcedinidae	BeakShapepPC1	TDexp	0.000202215	NA	NA	-1.00E-06	NA	146.3280243	-286.3801866	11.27936282	0.003248865	91	NoCompSupport
4	Alcedinidae	BeakShapepPC1	TDlin	6.56E-08	NA	NA	99.99998361	NA	149.4413994	-292.6069368	5.052612561	0.073089208	91	NoCompSupport
5	Alcedinidae	BeakShapepPC1	DDexp	0.000635004	NA	-0.048859152	NA	NA	140.9661256	-275.6563891	22.00316026	1.52E-05	91	NoCompSupport
6	Alcedinidae	BeakShapepPC1	DDlin	0.000495058	NA	-1.05E-05	NA	NA	141.7512086	-277.2265552	20.43299416	3.34E-05	91	NoCompSupport
7	Alcedinidae	BeakShapepPC1	MC	0.00022514	NA	NA	NA	0	134.5714867	-262.8671113	34.79243806	2.55E-08	91	NoCompSupport
8	Anatinae	BeakShapepPC1	BM	0.001784643	NA	NA	NA	NA	130.3579126	-256.6114773	22.34212937	1.41E-05	118	NoCompSupport
9	Anatinae	BeakShapepPC1	OU	0.003445287	0.214484605	NA	NA	NA	142.5820665	-278.9536067	0	0.999500701	118	NoCompSupport
10	Anatinae	BeakShapepPC1	TDexp	0.001784676	NA	NA	-1.00E-06	NA	130.3578365	-254.5051467	24.44846	4.91E-06	118	NoCompSupport
11	Anatinae	BeakShapepPC1	TDlin	9.72E-07	NA	NA	100	NA	134.9415143	-263.6725022	15.28110444	0.000480323	118	NoCompSupport
12	Anatinae	BeakShapepPC1	DDexp	0.000126747	NA	0.126671476	NA	NA	116.5611089	-226.9116914	52.04191524	5.00E-12	118	NoCompSupport
13	Anatinae	BeakShapepPC1	DDlin	0.000726897	NA	0.000109309	NA	NA	105.670939	-205.1313517	73.82225503	9.32E-17	118	NoCompSupport
14	Anatinae	BeakShapepPC1	MC	0.003322236	NA	NA	NA	-3.83E-09	93.67945333	-181.1483803	97.80522634	5.78E-22	118	NoCompSupport
15	Anserinae	BeakShapepPC1	BM	0.002356137	NA	NA	NA	NA	21.82277541	-39.10009628	14.65455016	0.000644745	25	NoCompSupport
16	Anserinae	BeakShapepPC1	OU	0.027881195	2.718281828	NA	NA	NA	30.44875179	-53.75464644	0	0.980805282	25	NoCompSupport
17	Anserinae	BeakShapepPC1	TDexp	0.002356179	NA	NA	-1.00E-06	NA	21.82274694	-36.50263674	17.2520097	0.000175937	25	NoCompSupport
18	Anserinae	BeakShapepPC1	TDlin	1.36E-06	NA	NA	99.9999582	NA	23.93247036	-40.72208359	13.03256285	0.001450767	25	NoCompSupport
19	Anserinae	BeakShapepPC1	DDexp	0.000466922	NA	0.140279959	NA	NA	25.99676731	-44.85067747	8.90396897	0.011431692	25	NoCompSupport
20	Anserinae	BeakShapepPC1	DDlin	0.000658019	NA	0.00016977	NA	NA	25.22290645	-43.30295576	10.45169068	0.005272626	25	NoCompSupport
21	Anserinae	BeakShapepPC1	MC	0.002315423	NA	NA	NA	-1.02E-08	22.04147442	-36.94009169	16.81455475	0.000218952	25	NoCompSupport
22	Antpittas	BeakShapepPC1	BM	0.000332168	NA	NA	NA	NA	28.65685384	-52.83370769	5.652756966	0.042478789	28	NoCompSupport
23	Antpittas	BeakShapepPC1	OU	0.030698715	2.71827415	NA	NA	NA	32.74323233	-58.48646465	0	0.717220523	28	NoCompSupport
24	Antpittas	BeakShapepPC1	TDexp	0.000332175	NA	NA	-1.00E-06	NA	28.65681571	-50.31363142	8.172833237	0.01204882	28	NoCompSupport
25	Antpittas	BeakShapepPC1	TDlin	1.62E-07	NA	NA	99.99999532	NA	30.79952201	-54.59904402	3.887420631	0.102685718	28	NoCompSupport
26	Antpittas	BeakShapepPC1	DDexp	7.64E-05	NA	0.07528248	NA	NA	30.28000549	-53.56001099	4.926453668	0.061078292	28	NoCompSupport
27	Antpittas	BeakShapepPC1	DDlin	5.98E-05	NA	1.55E-05	NA	NA	30.08092328	-53.16184656	5.324618091	0.050052593	28	NoCompSupport
28	Antpittas	BeakShapepPC1	MC	0.000327924	NA	NA	NA	-4.45E-09	28.83752314	-50.67504629	7.811418368	0.014435265	28	NoCompSupport
36	Apodidae	BeakShapepPC1	BM	0.000482062	NA	NA	NA	NA	25.66311665	-46.89766186	2.923780857	0.121682077	31	NoCompSupport_NotDifferentiable
37	Apodidae	BeakShapepPC1	OU	0.006476989	0.343032765	NA	NA	NA	28.3551658	-49.82144272	0	0.524949542	31	NoCompSupport_NotDifferentiable
38	Apodidae	BeakShapepPC1	TDexp	0.00048208	NA	NA	-1.00E-06	NA	25.66307221	-44.43725552	5.384187199	0.035559543	31	NoCompSupport_NotDifferentiable
39	Apodidae	BeakShapepPC1	TDlin	9.14E-05	NA	NA	0.126083061	NA	26.24552728	-45.60216568	4.219277044	0.063666825	31	NoCompSupport_NotDifferentiable
40	Apodidae	BeakShapepPC1	DDexp	4.71E-16	NA	1.20961836	NA	NA	27.62975028	-48.37061168	1.450831043	0.254140338	31	NoCompSupport_NotDifferentiable
41	Apodidae	BeakShapepPC1	DDlin	4.22E-11	NA	6.26E-05	NA	NA	15.69710455	-24.50532022	25.3161225	1.67E-06	31	NoCompSupport_NotDifferentiable
42	Apodidae	BeakShapepPC1	MC	0.001345554	NA	NA	NA	-1.20E-09	9.749834359	-12.61077983	37.21066289	4.36E-09	31	NoCompSupport_NotDifferentiable
43	Ardeidae	BeakShapepPC1	BM	0.000139892	NA	NA	NA	NA	91.31363749	-178.4238851	0.461318322	0.278510218	62	NoCompSupport
44	Ardeidae	BeakShapepPC1	OU	0.00021885	0.023096585	NA	NA	NA	92.41881431	-178.4238355	0.461367945	0.278503308	62	NoCompSupport
45	Ardeidae	BeakShapepPC1	TDexp	0.000139899	NA	NA	-1.00E-06	NA	91.31358718	-176.2133813	2.671822206	0.092222377	62	NoCompSupport
46	Ardeidae	BeakShapepPC1	TDlin	3.10E-08	NA	NA	99.99968584	NA	92.64949829	-178.8852035	0	0.350764097	62	NoCompSupport
47	Ardeidae	BeakShapepPC1	DDexp	5.42E-05	NA	0.086626945	NA	NA	70.7835549	-135.1533167	43.73188677	1.12E-10	62	NoCompSupport
48	Ardeidae	BeakShapepPC1	DDlin	2.54E-11	NA	1.87E-05	NA	NA	69.56370087	-132.7136086	46.17159483	3.30E-11	62	NoCompSupport
49	Ardeidae	BeakShapepPC1	MC	0.00035895	NA	NA	NA	-1.52E-10	62.10135499	-117.7889169	61.09628659	1.90E-14	62	NoCompSupport
57	BC6	BeakShapepPC1	BM	0.000342412	NA	NA	NA	NA	65.15912138	-126.0782428	4.575373725	0.073975329	53	NoCompSupport
58	BC6	BeakShapepPC1	OU	0.000896392	0.09408969	NA	NA	NA	68.57170621	-130.6536165	0	0.728813968	53	NoCompSupport
59	BC6	BeakShapepPC1	TDexp	0.00034242	NA	NA	-1.00E-06	NA	65.15907232	-123.8283487	6.825267762	0.024017546	53	NoCompSupport
60	BC6	BeakShapepPC1	TDlin	1.43E-07	NA	NA	99.99944171	NA	67.13293128	-127.7760666	2.877549858	0.17288793	53	NoCompSupport
61	BC6	BeakShapepPC1	DDexp	0.000127683	NA	0.067634981	NA	NA	60.09132968	-113.6928634	16.96075306	0.000151229	53	NoCompSupport
62	BC6	BeakShapepPC1	DDlin	9.19E-05	NA	2.07E-05	NA	NA	59.98629161	-113.4827873	17.17082918	0.00013615	53	NoCompSupport
63	BC6	BeakShapepPC1	MC	0.000449368	NA	NA	NA	-1.37E-10	57.95435665	-109.4189174	21.23469911	1.78E-05	53	NoCompSupport
64	Bucconidae	BeakShapepPC1	BM	0.000303067	NA	NA	NA	NA	26.17173445	-47.82172977	8.628965505	0.007980666	26	CompSupport
65	Bucconidae	BeakShapepPC1	OU	0.030139415	2.718281828	NA	NA	NA	30.64349371	-54.19607834	2.254616944	0.193290875	26	CompSupport
66	Bucconidae	BeakShapepPC1	TDexp	0.000303077	NA	NA	-1.00E-06	NA	26.17167488	-45.25244067	11.19825461	0.002208641	26	CompSupport
67	Bucconidae	BeakShapepPC1	TDlin	9.55E-08	NA	NA	99.99975174	NA	28.38698664	-49.68306418	6.7676311	0.020240572	26	CompSupport
68	Bucconidae	BeakShapepPC1	DDexp	6.31E-06	NA	0.219456232	NA	NA	31.77080219	-56.45069528	0	0.596753812	26	CompSupport
69	Bucconidae	BeakShapepPC1	DDlin	1.36E-10	NA	1.95E-05	NA	NA	30.52901879	-53.96712849	2.483566789	0.172383433	26	CompSupport
70	Bucconidae	BeakShapepPC1	MC	0.000276941	NA	NA	NA	-4.61E-09	27.3452904	-47.59967171	8.851023567	0.007142	26	CompSupport
71	Bucerotidae	BeakShapepPC1	BM	0.000455012	NA	NA	NA	NA	54.92756811	-105.632914	0	0.504087625	57	NoCompSupport
72	Bucerotidae	BeakShapepPC1	OU	0.000455012	4.01E-97	NA	NA	NA	54.92756811	-103.402306	2.230607966	0.165247794	57	NoCompSupport
73	Bucerotidae	BeakShapepPC1	TDexp	0.000467584	NA	NA	-0.001005043	NA	54.92800249	-103.4031748	2.229739207	0.16531959	57	NoCompSupport
74	Bucerotidae	BeakShapepPC1	TDlin	0.00047172	NA	NA	-0.00130414	NA	54.92815149	-103.4034728	2.229441215	0.165344224	57	NoCompSupport
75	Bucerotidae	BeakShapepPC1	DDexp	0.000281658	NA	0.07396121	NA	NA	41.7905081	-77.12818602	28.50472798	3.26E-07	57	NoCompSupport
76	Bucerotidae	BeakShapepPC1	DDlin	0.000103813	NA	5.33E-05	NA	NA	42.00500361	-77.55717703	28.07573697	4.04E-07	57	NoCompSupport
77	Bucerotidae	BeakShapepPC1	MC	0.000870941	NA	NA	NA	0	39.64680957	-72.84078895	32.79212504	3.82E-08	57	NoCompSupport
78	Cacatuidae	BeakShapepPC1	BM	0.000545791	NA	NA	NA	NA	20.61222308	-36.55777949	15.07144498	0.000526506	21	NoCompSupport
79	Cacatuidae	BeakShapepPC1	OU	0.019136781	2.718281828	NA	NA	NA	29.52049459	-51.62922447	0	0.98656511	21	NoCompSupport
80	Cacatuidae	BeakShapepPC1	TDexp	0.000545807	NA	NA	-1.00E-06	NA	20.61216448	-33.81256426	17.81666021	0.00013344	21	NoCompSupport
81	Cacatuidae	BeakShapepPC1	TDlin	1.90E-07	NA	NA	99.99999475	NA	22.97625622	-38.54074772	13.08847675	0.001419055	21	NoCompSupport
82	Cacatuidae	BeakShapepPC1	DDexp	3.60E-05	NA	0.289161059	NA	NA	24.76693196	-42.12209922	9.507125257	0.008505106	21	NoCompSupport
83	Cacatuidae	BeakShapepPC1	DDlin	2.20E-12	NA	6.34E-05	NA	NA	23.62574849	-39.83973228	11.7894922	0.002716877	21	NoCompSupport
84	Cacatuidae	BeakShapepPC1	MC	0.000545573	NA	NA	NA	-7.81E-12	20.61564684	-33.81952897	17.8096955	0.000133906	21	NoCompSupport
92	CC3	BeakShapepPC1	BM	0.000447108	NA	NA	NA	NA	61.68478823	-119.1342823	1.803913748	0.177372094	54	NoCompSupport
93	CC3	BeakShapepPC1	OU	0.000796953	0.055885558	NA	NA	NA	63.70909804	-120.9381961	0	0.437119507	54	NoCompSupport
94	CC3	BeakShapepPC1	TDexp	0.000447118	NA	NA	-1.00E-06	NA	61.6847481	-116.8894962	4.048699885	0.057734602	54	NoCompSupport
95	CC3	BeakShapepPC1	TDlin	2.19E-07	NA	NA	99.99991161	NA	63.29462016	-120.1092403	0.828955774	0.288798364	54	NoCompSupport
96	CC3	BeakShapepPC1	DDexp	0.00015453	NA	0.057507973	NA	NA	60.26345808	-114.0469162	6.891279929	0.013937272	54	NoCompSupport
97	CC3	BeakShapepPC1	DDlin	2.11E-08	NA	2.74E-05	NA	NA	60.64346162	-114.8069232	6.131272858	0.02038033	54	NoCompSupport
98	CC3	BeakShapepPC1	MC	0.000490926	NA	NA	NA	-1.48E-09	59.16744147	-111.8548829	9.083313144	0.004657832	54	NoCompSupport
99	CC4	BeakShapepPC1	BM	0.000757908	NA	NA	NA	NA	75.86016676	-147.5489049	13.73843045	0.001017366	73	NoCompSupport
100	CC4	BeakShapepPC1	OU	0.001269527	0.076202354	NA	NA	NA	83.81758074	-161.2873354	0	0.978902381	73	NoCompSupport
101	CC4	BeakShapepPC1	TDexp	0.000757928	NA	NA	-1.00E-06	NA	75.86005751	-145.3722889	15.91504646	0.000342634	73	NoCompSupport
102	CC4	BeakShapepPC1	TDlin	2.90E-07	NA	NA	99.99996879	NA	79.91225204	-153.476678	7.810657402	0.019709549	73	NoCompSupport
103	CC4	BeakShapepPC1	DDexp	9.23E-05	NA	0.104995204	NA	NA	73.34778877	-140.3477515	20.93958394	2.78E-05	73	NoCompSupport
104	CC4	BeakShapepPC1	DDlin	4.19E-13	NA	5.82E-05	NA	NA	68.77707885	-131.2063316	30.08100379	2.88E-07	73	NoCompSupport
105	CC4	BeakShapepPC1	MC	0.001142824	NA	NA	NA	-1.25E-10	60.87090471	-115.3939833	45.89335207	1.06E-10	73	NoCompSupport
106	CC5CC6b	BeakShapepPC1	BM	0.000747709	NA	NA	NA	NA	31.83542098	-59.31790078	17.30615985	0.000174289	37	NoCompSupport
107	CC5CC6b	BeakShapepPC1	OU	0.033458151	2.718281828	NA	NA	NA	41.67566668	-76.62406063	0	0.998285869	37	NoCompSupport
108	CC5CC6b	BeakShapepPC1	TDexp	0.000747729	NA	NA	-1.00E-06	NA	31.83534981	-56.94342689	19.68063373	5.32E-05	37	NoCompSupport
109	CC5CC6b	BeakShapepPC1	TDlin	2.93E-07	NA	NA	100	NA	34.93293689	-63.13860106	13.48545957	0.001177402	37	NoCompSupport
110	CC5CC6b	BeakShapepPC1	DDexp	9.08E-05	NA	0.208113386	NA	NA	33.29462809	-59.86198346	16.76207717	0.000228779	37	NoCompSupport
111	CC5CC6b	BeakShapepPC1	DDlin	2.54E-12	NA	8.85E-05	NA	NA	32.24799977	-57.76872682	18.85533381	8.03E-05	37	NoCompSupport
112	CC5CC6b	BeakShapepPC1	MC	0.000491541	NA	NA	NA	0	26.05341347	-45.37955422	31.24450641	1.64E-07	37	NoCompSupport
113	CC5CC6c	BeakShapepPC1	BM	0.000287832	NA	NA	NA	NA	51.07090985	-97.75472292	0	0.479009194	34	NoCompSupport
114	CC5CC6c	BeakShapepPC1	OU	0.000359253	0.021232763	NA	NA	NA	51.35484771	-95.90969542	1.8450275	0.190415027	34	NoCompSupport
115	CC5CC6c	BeakShapepPC1	TDexp	0.000287838	NA	NA	-1.00E-06	NA	51.07089617	-95.34179234	2.412930584	0.143345027	34	NoCompSupport
116	CC5CC6c	BeakShapepPC1	TDlin	9.27E-05	NA	NA	0.104975632	NA	51.33797952	-95.87595905	1.878763878	0.187230008	34	NoCompSupport
117	CC5CC6c	BeakShapepPC1	DDexp	4.26E-05	NA	0.274947634	NA	NA	38.40705708	-70.01411417	27.74060876	4.53E-07	34	NoCompSupport
118	CC5CC6c	BeakShapepPC1	DDlin	1.64E-11	NA	8.21E-05	NA	NA	37.94859833	-69.09719665	28.65752627	2.87E-07	34	NoCompSupport
119	CC5CC6c	BeakShapepPC1	MC	0.000491644	NA	NA	NA	0	33.6982712	-60.59654239	37.15818053	4.09E-09	34	NoCompSupport
127	CC7	BeakShapepPC1	BM	0.001090597	NA	NA	NA	NA	78.6426011	-153.1899641	89.90675591	2.60E-20	129	NoCompSupport
128	CC7	BeakShapepPC1	OU	0.046255053	2.718281828	NA	NA	NA	124.64436	-243.09672	0	0.865798597	129	NoCompSupport
129	CC7	BeakShapepPC1	TDexp	0.001090629	NA	NA	-1.00E-06	NA	78.64223033	-151.0924607	92.00425935	9.10E-21	129	NoCompSupport
130	CC7	BeakShapepPC1	TDlin	3.94E-07	NA	NA	100	NA	92.75975069	-179.3275014	63.76921862	1.23E-14	129	NoCompSupport
131	CC7	BeakShapepPC1	DDexp	0.000160239	NA	0.032478537	NA	NA	122.7275753	-239.2631506	3.833569428	0.127340882	129	NoCompSupport
132	CC7	BeakShapepPC1	DDlin	0.000137833	NA	1.31E-05	NA	NA	119.8062595	-233.420519	9.676200965	0.006858933	129	NoCompSupport
133	CC7	BeakShapepPC1	MC	0.000622174	NA	NA	NA	0	111.4354933	-216.6789866	26.4177334	1.59E-06	129	NoCompSupport
134	Charadrii	BeakShapepPC1	BM	0.00025104	NA	NA	NA	NA	117.0456788	-229.9650418	26.34829774	1.90E-06	98	NoCompSupport
135	Charadrii	BeakShapepPC1	OU	0.000504321	0.049483677	NA	NA	NA	131.2843294	-256.3133396	0	0.999672902	98	NoCompSupport
136	Charadrii	BeakShapepPC1	TDexp	0.000251055	NA	NA	-1.00E-06	NA	117.0453273	-227.8353355	28.47800406	6.55E-07	98	NoCompSupport
137	Charadrii	BeakShapepPC1	TDlin	4.82E-08	NA	NA	99.99995351	NA	123.2515703	-240.2478215	16.06551807	0.000324545	98	NoCompSupport
138	Charadrii	BeakShapepPC1	DDexp	8.35E-05	NA	0.028080278	NA	NA	106.7831666	-207.311014	49.0023256	2.29E-11	98	NoCompSupport
139	Charadrii	BeakShapepPC1	DDlin	9.09E-05	NA	6.31E-06	NA	NA	102.464425	-198.6735308	57.63980875	3.04E-13	98	NoCompSupport
140	Charadrii	BeakShapepPC1	MC	0.000416741	NA	NA	NA	-1.99E-10	92.20338341	-178.1514477	78.16189189	1.06E-17	98	NoCompSupport
162	Cotingidae	BeakShapepPC1	BM	0.001404843	NA	NA	NA	NA	37.06827343	-69.91836504	18.25983005	0.000107939	58	NoCompSupport
163	Cotingidae	BeakShapepPC1	OU	0.015468724	0.665987606	NA	NA	NA	47.31131977	-88.17819509	0	0.9959765	58	NoCompSupport
164	Cotingidae	BeakShapepPC1	TDexp	0.001404872	NA	NA	-1.00E-06	NA	37.06818567	-67.69192689	20.4862682	3.55E-05	58	NoCompSupport
165	Cotingidae	BeakShapepPC1	TDlin	6.97E-07	NA	NA	99.9999357	NA	41.75280625	-77.06116806	11.11702703	0.003838993	58	NoCompSupport
166	Cotingidae	BeakShapepPC1	DDexp	0.000590806	NA	0.030691589	NA	NA	36.71488184	-66.98531923	21.19287586	2.49E-05	58	NoCompSupport
167	Cotingidae	BeakShapepPC1	DDlin	0.0005031	NA	3.71E-05	NA	NA	36.28231829	-66.12019213	22.05800296	1.62E-05	58	NoCompSupport
168	Cotingidae	BeakShapepPC1	MC	0.001044041	NA	NA	NA	0	30.44097228	-54.43750011	33.74069498	4.69E-08	58	NoCompSupport
169	Cracidae	BeakShapepPC1	BM	0.006498199	NA	NA	NA	NA	15.79149891	-27.30392805	2.450101278	0.156908456	46	NoCompSupport
170	Cracidae	BeakShapepPC1	OU	0.011780448	0.17093494	NA	NA	NA	18.16272895	-29.75402932	0	0.534169492	46	NoCompSupport
171	Cracidae	BeakShapepPC1	TDexp	0.006498273	NA	NA	-1.00E-06	NA	15.79148416	-25.01153976	4.742489569	0.049872433	46	NoCompSupport
172	Cracidae	BeakShapepPC1	TDlin	5.89E-06	NA	NA	99.99999349	NA	17.43819864	-28.30496871	1.449060613	0.258832952	46	NoCompSupport
173	Cracidae	BeakShapepPC1	DDexp	0.003818272	NA	0.065221552	NA	NA	9.026913637	-11.4823987	18.27163062	5.75E-05	46	NoCompSupport
174	Cracidae	BeakShapepPC1	DDlin	2.97E-09	NA	0.000778638	NA	NA	9.974864966	-13.37830136	16.37572796	0.000148503	46	NoCompSupport
175	Cracidae	BeakShapepPC1	MC	0.009384706	NA	NA	NA	-5.99E-09	7.336452937	-8.101477302	21.65255202	1.06E-05	46	NoCompSupport
176	Cuculidae	BeakShapepPC1	BM	0.000374991	NA	NA	NA	NA	139.9139942	-275.7363853	30.39577216	2.51E-07	134	NoCompSupport
177	Cuculidae	BeakShapepPC1	OU	0.00087857	0.065552537	NA	NA	NA	156.1583864	-306.1321574	0	0.999957582	134	NoCompSupport
178	Cuculidae	BeakShapepPC1	TDexp	0.000375014	NA	NA	-1.00E-06	NA	139.9136536	-273.6426917	32.48946571	8.81E-08	134	NoCompSupport
179	Cuculidae	BeakShapepPC1	TDlin	6.21E-08	NA	NA	99.99999493	NA	146.0824716	-285.9803279	20.15182954	4.21E-05	134	NoCompSupport
180	Cuculidae	BeakShapepPC1	DDexp	0.000144519	NA	0.03889592	NA	NA	116.8490688	-227.5135222	78.61863528	8.48E-18	134	NoCompSupport
181	Cuculidae	BeakShapepPC1	DDlin	0.000234312	NA	1.39E-05	NA	NA	112.1132901	-218.0419649	88.09019256	7.44E-20	134	NoCompSupport
182	Cuculidae	BeakShapepPC1	MC	0.000677808	NA	NA	NA	-6.62E-10	100.2238361	-194.2630569	111.8691006	5.10E-25	134	NoCompSupport
183	EurylaimidaePittidae	BeakShapepPC1	BM	0.000678941	NA	NA	NA	NA	45.51007987	-86.77015974	10.76376787	0.002539653	51	CompSupport
184	EurylaimidaePittidae	BeakShapepPC1	OU	0.00130021	0.064919005	NA	NA	NA	50.39505094	-94.27946358	3.25446404	0.108492339	51	CompSupport
185	EurylaimidaePittidae	BeakShapepPC1	TDexp	0.000678967	NA	NA	-1.00E-06	NA	45.50998953	-84.50934076	13.02458685	0.000820057	51	CompSupport
186	EurylaimidaePittidae	BeakShapepPC1	TDlin	1.84E-07	NA	NA	100	NA	48.0696737	-89.62870909	7.905218523	0.010604753	51	CompSupport
187	EurylaimidaePittidae	BeakShapepPC1	DDexp	0.000230956	NA	0.045135516	NA	NA	52.02228296	-97.53392762	0	0.55220071	51	CompSupport
188	EurylaimidaePittidae	BeakShapepPC1	DDlin	0.00022939	NA	1.94E-05	NA	NA	51.44004847	-96.36945865	1.164468965	0.308486198	51	CompSupport
189	EurylaimidaePittidae	BeakShapepPC1	MC	0.000488788	NA	NA	NA	0	48.53309524	-90.55555219	6.978375431	0.01685629	51	CompSupport
190	Falconidae	BeakShapepPC1	BM	0.002561662	NA	NA	NA	NA	28.26360453	-52.32720906	94.0647587	3.75E-21	63	NoCompSupport
191	Falconidae	BeakShapepPC1	OU	0.028317079	2.718281828	NA	NA	NA	76.39937371	-146.3919678	0	1	63	NoCompSupport
192	Falconidae	BeakShapepPC1	TDexp	0.002561769	NA	NA	-1.00E-06	NA	28.26343899	-50.12009832	96.27186944	1.24E-21	63	NoCompSupport
193	Falconidae	BeakShapepPC1	TDlin	6.17E-07	NA	NA	100	NA	33.12517703	-59.84357441	86.54839335	1.61E-19	63	NoCompSupport
194	Falconidae	BeakShapepPC1	DDexp	9.45E-05	NA	0.184666565	NA	NA	50.58899569	-94.77121171	51.62075604	6.18E-12	63	NoCompSupport
195	Falconidae	BeakShapepPC1	DDlin	0.000302627	NA	0.000107784	NA	NA	46.72813151	-87.04948337	59.34248439	1.30E-13	63	NoCompSupport
196	Falconidae	BeakShapepPC1	MC	0.001868766	NA	NA	NA	-6.11E-09	38.19734211	-69.98790456	76.4040632	2.56E-17	63	NoCompSupport
218	Lari	BeakShapepPC1	BM	0.001068265	NA	NA	NA	NA	172.8245898	-341.5640732	8.640615572	0.010298536	144	NoCompSupport
219	Lari	BeakShapepPC1	OU	0.001457565	0.057979375	NA	NA	NA	178.1880587	-350.2046888	0	0.774571171	144	NoCompSupport
220	Lari	BeakShapepPC1	TDexp	0.001068289	NA	NA	-1.00E-06	NA	172.8244941	-339.4775597	10.72712907	0.00362823	144	NoCompSupport
221	Lari	BeakShapepPC1	TDlin	4.85E-07	NA	NA	99.99990539	NA	176.8899839	-347.6085392	2.596149601	0.211502062	144	NoCompSupport
222	Lari	BeakShapepPC1	DDexp	0.00064291	NA	0.042837266	NA	NA	116.5454564	-226.9194842	123.2852045	1.31E-27	144	NoCompSupport
223	Lari	BeakShapepPC1	DDlin	0.000407264	NA	7.37E-05	NA	NA	115.7875365	-225.4036445	124.8010443	6.15E-28	144	NoCompSupport
224	Lari	BeakShapepPC1	MC	0.002625576	NA	NA	NA	-4.33E-09	108.0420547	-209.9126809	140.2920079	2.66E-31	144	NoCompSupport
225	M1	BeakShapepPC1	BM	0.000540993	NA	NA	NA	NA	122.7906498	-241.4712079	19.91306489	4.73E-05	112	NoCompSupport
226	M1	BeakShapepPC1	OU	0.001231209	0.101980839	NA	NA	NA	133.8032475	-261.3842727	0	0.997938105	112	NoCompSupport
227	M1	BeakShapepPC1	TDexp	0.000541008	NA	NA	-1.00E-06	NA	122.7905253	-239.3588284	22.0254443	1.65E-05	112	NoCompSupport
228	M1	BeakShapepPC1	TDlin	1.91E-07	NA	NA	99.99991847	NA	127.5897629	-248.9573035	12.42696922	0.00199812	112	NoCompSupport
229	M1	BeakShapepPC1	DDexp	0.001067362	NA	-0.00918702	NA	NA	101.8127093	-197.4031963	63.9810764	1.28E-14	112	NoCompSupport
230	M1	BeakShapepPC1	DDlin	0.001030317	NA	-7.03E-06	NA	NA	101.7702646	-197.3183069	64.06596586	1.22E-14	112	NoCompSupport
231	M1	BeakShapepPC1	MC	0.000796116	NA	NA	NA	-1.87E-11	101.157298	-196.0923738	65.29189894	6.62E-15	112	NoCompSupport
232	M4	BeakShapepPC1	BM	0.001740198	NA	NA	NA	NA	114.3079784	-224.5314497	38.07266709	5.39E-09	145	NoCompSupport
233	M4	BeakShapepPC1	OU	0.003377015	0.150889736	NA	NA	NA	134.3871648	-262.6041168	0	0.998064215	145	NoCompSupport
234	M4	BeakShapepPC1	TDexp	0.001740237	NA	NA	-1.00E-06	NA	114.3078319	-222.4454511	40.15866562	1.90E-09	145	NoCompSupport
235	M4	BeakShapepPC1	TDlin	7.90E-07	NA	NA	100	NA	121.7374323	-237.3046518	25.29946499	3.20E-06	145	NoCompSupport
236	M4	BeakShapepPC1	DDexp	0.000269467	NA	0.05505263	NA	NA	126.0510525	-245.9318922	16.67222453	0.000239238	145	NoCompSupport
237	M4	BeakShapepPC1	DDlin	8.40E-11	NA	5.48E-05	NA	NA	128.0080483	-249.8458839	12.75823282	0.001693337	145	NoCompSupport
238	M4	BeakShapepPC1	MC	0.00101443	NA	NA	NA	0	105.7682111	-205.3662094	57.23790735	3.72E-13	145	NoCompSupport
239	M5	BeakShapepPC1	BM	0.000935073	NA	NA	NA	NA	132.692387	-261.2984431	52.85183839	2.58E-12	142	CompSupport
240	M5	BeakShapepPC1	OU	0.002444726	0.183750666	NA	NA	NA	158.9365532	-311.6991934	2.451088039	0.226660195	142	CompSupport
241	M5	BeakShapepPC1	TDexp	0.00093509	NA	NA	-1.00E-06	NA	132.6921945	-259.2104759	54.93980563	9.07E-13	142	CompSupport
242	M5	BeakShapepPC1	TDlin	5.01E-07	NA	NA	99.99991461	NA	144.0646578	-281.9554026	32.19487888	7.88E-08	142	CompSupport
243	M5	BeakShapepPC1	DDexp	1.83E-05	NA	0.115157944	NA	NA	160.1620973	-314.1502815	0	0.772008821	142	CompSupport
244	M5	BeakShapepPC1	DDlin	1.48E-11	NA	2.72E-05	NA	NA	153.7989607	-301.4240083	12.72627314	0.001330905	142	CompSupport
245	M5	BeakShapepPC1	MC	0.000658561	NA	NA	NA	0	138.2435776	-270.3132421	43.83703941	2.34E-10	142	CompSupport
253	Meropidae	BeakShapepPC1	BM	0.000508247	NA	NA	NA	NA	31.43867258	-58.35560603	4.940108322	0.071299424	26	NoCompSupport
254	Meropidae	BeakShapepPC1	OU	0.02123918	2.718281828	NA	NA	NA	35.19331172	-63.29571435	0	0.842979302	26	NoCompSupport
255	Meropidae	BeakShapepPC1	TDexp	0.000508268	NA	NA	-1.00E-06	NA	31.43863758	-55.78636606	7.509348292	0.019732524	26	NoCompSupport
256	Meropidae	BeakShapepPC1	TDlin	1.21E-07	NA	NA	99.99984343	NA	32.51530455	-57.93970001	5.356014343	0.057912615	26	NoCompSupport
257	Meropidae	BeakShapepPC1	DDexp	0.000344495	NA	0.06879472	NA	NA	29.43229025	-51.77367141	11.52204294	0.00265361	26	NoCompSupport
258	Meropidae	BeakShapepPC1	DDlin	0.000227505	NA	4.90E-05	NA	NA	29.5842072	-52.07750531	11.21820904	0.003088971	26	NoCompSupport
259	Meropidae	BeakShapepPC1	MC	0.000598941	NA	NA	NA	-8.78E-09	29.30376207	-51.51661505	11.7790993	0.002333555	26	NoCompSupport
260	Musophagidae	BeakShapepPC1	BM	0.001023432	NA	NA	NA	NA	5.819520269	-7.007461591	0	0.361247084	22	NoCompSupport
261	Musophagidae	BeakShapepPC1	OU	0.001933473	0.024054283	NA	NA	NA	6.607498029	-5.881662725	1.125798866	0.205750184	22	NoCompSupport
262	Musophagidae	BeakShapepPC1	TDexp	0.001023485	NA	NA	-1.00E-06	NA	5.819484362	-4.30563539	2.701826201	0.093564316	22	NoCompSupport
263	Musophagidae	BeakShapepPC1	TDlin	2.07E-07	NA	NA	99.9998627	NA	6.65736925	-5.981405166	1.026056425	0.216271369	22	NoCompSupport
264	Musophagidae	BeakShapepPC1	DDexp	0.002133925	NA	-0.062029889	NA	NA	5.081720457	-2.830107581	4.17735401	0.04474077	22	NoCompSupport
265	Musophagidae	BeakShapepPC1	DDlin	0.001974693	NA	-7.44E-05	NA	NA	5.123710866	-2.914088398	4.093373193	0.046659454	22	NoCompSupport
266	Musophagidae	BeakShapepPC1	MC	0.001129092	NA	NA	NA	-1.30E-09	4.739257737	-2.145182141	4.86227945	0.031766823	22	NoCompSupport
267	Odontophoridae	BeakShapepPC1	BM	0.000358462	NA	NA	NA	NA	39.12357456	-73.80270467	0.527884983	0.281685978	30	NoCompSupport
268	Odontophoridae	BeakShapepPC1	OU	0.000659023	0.064643406	NA	NA	NA	40.62683329	-74.33058965	0	0.366770161	30	NoCompSupport
269	Odontophoridae	BeakShapepPC1	TDexp	0.000358471	NA	NA	-1.00E-06	NA	39.12354867	-71.32402042	3.006569233	0.081569121	30	NoCompSupport
270	Odontophoridae	BeakShapepPC1	TDlin	1.55E-07	NA	NA	99.99992212	NA	40.31005917	-73.69704141	0.633548244	0.267190334	30	NoCompSupport
271	Odontophoridae	BeakShapepPC1	DDexp	0.000367582	NA	0.01896181	NA	NA	34.72977105	-62.53646517	11.79412448	0.001007703	30	NoCompSupport
272	Odontophoridae	BeakShapepPC1	DDlin	0.000359424	NA	8.93E-06	NA	NA	34.73063351	-62.53819009	11.79239956	0.001008572	30	NoCompSupport
273	Odontophoridae	BeakShapepPC1	MC	0.000432408	NA	NA	NA	0	34.45830225	-61.99352757	12.33706209	0.00076813	30	NoCompSupport
274	Otididae	BeakShapepPC1	BM	0.001205315	NA	NA	NA	NA	14.73220719	-24.91895983	27.07649769	7.53E-07	25	CompSupport_NotDifferentiable
275	Otididae	BeakShapepPC1	OU	0.030695143	2.718281828	NA	NA	NA	29.24057006	-51.33828297	0.657174549	0.410982469	25	CompSupport_NotDifferentiable
276	Otididae	BeakShapepPC1	TDexp	0.001205354	NA	NA	-1.00E-06	NA	14.7321128	-22.32136847	29.67408906	2.06E-07	25	CompSupport_NotDifferentiable
277	Otididae	BeakShapepPC1	TDlin	3.74E-07	NA	NA	99.99994886	NA	18.37253676	-29.60221637	22.39324115	7.83E-06	25	CompSupport_NotDifferentiable
278	Otididae	BeakShapepPC1	DDexp	5.62E-07	NA	0.352113461	NA	NA	29.56915733	-51.99545752	0	0.570856483	25	CompSupport_NotDifferentiable
279	Otididae	BeakShapepPC1	DDlin	3.25E-12	NA	3.46E-05	NA	NA	26.07242646	-45.00199577	6.993461754	0.017294819	25	CompSupport_NotDifferentiable
280	Otididae	BeakShapepPC1	MC	0.000618715	NA	NA	NA	-1.07E-10	23.06821291	-38.99356868	13.00188884	0.000857438	25	CompSupport_NotDifferentiable
281	P10	BeakShapepPC1	BM	0.001135524	NA	NA	NA	NA	164.0794278	-324.0925573	59.85942285	1.00E-13	184	NoCompSupport
282	P10	BeakShapepPC1	OU	0.002058476	0.1173383	NA	NA	NA	195.0426568	-383.9519802	0	0.999999994	184	NoCompSupport
283	P10	BeakShapepPC1	TDexp	0.001135551	NA	NA	-1.00E-06	NA	164.07916	-322.0249867	61.92699347	3.57E-14	184	NoCompSupport
284	P10	BeakShapepPC1	TDlin	4.80E-07	NA	NA	99.99999924	NA	176.126022	-346.1187107	37.83326944	6.09E-09	184	NoCompSupport
285	P10	BeakShapepPC1	DDexp	8.03E-05	NA	0.07060299	NA	NA	165.2339832	-324.3346331	59.61734705	1.13E-13	184	NoCompSupport
286	P10	BeakShapepPC1	DDlin	5.77E-05	NA	3.60E-05	NA	NA	155.9121859	-305.6910385	78.26094166	1.01E-17	184	NoCompSupport
287	P10	BeakShapepPC1	MC	0.000732492	NA	NA	NA	0	108.3472071	-210.5610809	173.3908993	2.23E-38	184	NoCompSupport
288	P12	BeakShapepPC1	BM	0.000376651	NA	NA	NA	NA	64.42284818	-124.5790297	4.593570075	0.067699685	48	NoCompSupport
289	P12	BeakShapepPC1	OU	0.001281395	0.180578957	NA	NA	NA	67.85902716	-129.1725998	0	0.673081597	48	NoCompSupport
290	P12	BeakShapepPC1	TDexp	0.000376656	NA	NA	-1.00E-06	NA	64.42282109	-122.3001876	6.87241214	0.021664186	48	NoCompSupport
291	P12	BeakShapepPC1	TDlin	2.91E-07	NA	NA	99.99996248	NA	66.76530472	-126.9851549	2.187444881	0.225460308	48	NoCompSupport
292	P12	BeakShapepPC1	DDexp	2.83E-05	NA	0.249854194	NA	NA	63.70612948	-120.8668044	8.305795354	0.010580037	48	NoCompSupport
293	P12	BeakShapepPC1	DDlin	9.98E-10	NA	4.70E-05	NA	NA	61.758672	-116.9718894	12.20071033	0.001509097	48	NoCompSupport
294	P12	BeakShapepPC1	MC	0.000479005	NA	NA	NA	0	56.06665398	-105.5878534	23.58474637	5.09E-06	48	NoCompSupport
295	P13P14P16	BeakShapepPC1	BM	0.002373612	NA	NA	NA	NA	139.1969187	-274.3313374	155.7644427	1.50E-34	195	NoCompSupport
296	P13P14P16	BeakShapepPC1	OU	0.034154681	2.718281828	NA	NA	NA	218.1107173	-430.0957801	0	0.999739721	195	NoCompSupport
297	P13P14P16	BeakShapepPC1	TDexp	0.002373641	NA	NA	-1.00E-06	NA	139.1966798	-272.2677052	157.8280749	5.35E-35	195	NoCompSupport
298	P13P14P16	BeakShapepPC1	TDlin	2.04E-06	NA	NA	100	NA	161.4305085	-316.7353625	113.3604176	2.42E-25	195	NoCompSupport
299	P13P14P16	BeakShapepPC1	DDexp	4.62E-05	NA	0.08149943	NA	NA	209.8572226	-413.5887907	16.5069894	0.000260279	195	NoCompSupport
300	P13P14P16	BeakShapepPC1	DDlin	3.09E-11	NA	3.93E-05	NA	NA	194.4210621	-382.7164698	47.37931035	5.15E-11	195	NoCompSupport
301	P13P14P16	BeakShapepPC1	MC	0.001030557	NA	NA	NA	0	155.0730186	-304.0203827	126.0753974	4.20E-28	195	NoCompSupport
302	P17P18	BeakShapepPC1	BM	0.001071295	NA	NA	NA	NA	149.5475401	-295.0061913	23.42166958	8.12E-06	138	NoCompSupport
303	P17P18	BeakShapepPC1	OU	0.001867459	0.120280911	NA	NA	NA	162.3034827	-318.4278609	0	0.990118493	138	NoCompSupport
304	P17P18	BeakShapepPC1	TDexp	0.001071308	NA	NA	-1.00E-06	NA	149.5474228	-292.9157411	25.51211984	2.86E-06	138	NoCompSupport
305	P17P18	BeakShapepPC1	TDlin	9.36E-07	NA	NA	99.99993416	NA	157.6952114	-309.2113182	9.216542694	0.009870527	138	NoCompSupport
306	P17P18	BeakShapepPC1	DDexp	0.00040483	NA	0.044446603	NA	NA	118.8479172	-231.51673	86.91113096	1.33E-19	138	NoCompSupport
307	P17P18	BeakShapepPC1	DDlin	4.19E-05	NA	6.19E-05	NA	NA	115.1798757	-224.1806468	94.24721409	3.39E-21	138	NoCompSupport
308	P17P18	BeakShapepPC1	MC	0.002042477	NA	NA	NA	-9.20E-10	105.025308	-203.8715114	114.5563495	1.32E-25	138	NoCompSupport
316	P2	BeakShapepPC1	BM	0.000169857	NA	NA	NA	NA	237.7747537	-471.4758877	0	0.482586104	166	NoCompSupport
317	P2	BeakShapepPC1	OU	0.000169857	4.90E-16	NA	NA	NA	237.7747537	-469.4013592	2.074528516	0.171039599	166	NoCompSupport
318	P2	BeakShapepPC1	TDexp	0.000183278	NA	NA	-0.003395344	NA	237.789526	-469.4309039	2.044983813	0.17358501	166	NoCompSupport
319	P2	BeakShapepPC1	TDlin	0.000178835	NA	NA	-0.002235673	NA	237.7849314	-469.4217147	2.054172993	0.172789288	166	NoCompSupport
320	P2	BeakShapepPC1	DDexp	0.000164264	NA	0.004060746	NA	NA	191.5335523	-376.9189565	94.55693126	1.42E-21	166	NoCompSupport
321	P2	BeakShapepPC1	DDlin	0.00019717	NA	7.02E-07	NA	NA	191.2409379	-376.3337276	95.14216012	1.06E-21	166	NoCompSupport
322	P2	BeakShapepPC1	MC	0.000299639	NA	NA	NA	-9.17E-09	190.6659747	-375.1838013	96.29208644	5.94E-22	166	NoCompSupport
323	P20a	BeakShapepPC1	BM	0.001100635	NA	NA	NA	NA	121.1680024	-238.2171929	30.8627831	1.99E-07	104	NoCompSupport
324	P20a	BeakShapepPC1	OU	0.003346752	0.368212582	NA	NA	NA	137.659988	-269.079976	0	0.999937393	104	NoCompSupport
325	P20a	BeakShapepPC1	TDexp	0.001100653	NA	NA	-1.00E-06	NA	121.1679283	-236.0958566	32.98411942	6.88E-08	104	NoCompSupport
326	P20a	BeakShapepPC1	TDlin	6.92E-07	NA	NA	100	NA	126.3669914	-246.4939827	22.58599331	1.25E-05	104	NoCompSupport
327	P20a	BeakShapepPC1	DDexp	0.000114473	NA	0.071706216	NA	NA	127.4731494	-248.7062989	20.37367718	3.77E-05	104	NoCompSupport
328	P20a	BeakShapepPC1	DDlin	1.26E-10	NA	3.96E-05	NA	NA	126.3476351	-246.4552701	22.62470591	1.22E-05	104	NoCompSupport
329	P20a	BeakShapepPC1	MC	0.001245222	NA	NA	NA	-3.31E-10	114.7528917	-223.2657834	45.81419262	1.13E-10	104	NoCompSupport
330	P20b	BeakShapepPC1	BM	0.000755814	NA	NA	NA	NA	164.4034543	-324.7247168	28.14521768	7.70E-07	149	NoCompSupport
331	P20b	BeakShapepPC1	OU	0.001817208	0.153563698	NA	NA	NA	179.5177259	-352.8699345	0	0.995458433	149	NoCompSupport
332	P20b	BeakShapepPC1	TDexp	0.000755823	NA	NA	-1.00E-06	NA	164.4033288	-322.6411403	30.22879421	2.72E-07	149	NoCompSupport
333	P20b	BeakShapepPC1	TDlin	6.45E-07	NA	NA	99.99981979	NA	174.127557	-342.0895967	10.7803378	0.004540488	149	NoCompSupport
334	P20b	BeakShapepPC1	DDexp	0.000214992	NA	0.03576443	NA	NA	161.9429064	-317.7202955	35.14963902	2.32E-08	149	NoCompSupport
335	P20b	BeakShapepPC1	DDlin	1.77E-05	NA	2.47E-05	NA	NA	161.4432931	-316.721069	36.1488655	1.41E-08	149	NoCompSupport
336	P20b	BeakShapepPC1	MC	0.000865549	NA	NA	NA	0	153.0446071	-299.9236969	52.94623763	3.17E-12	149	NoCompSupport
337	P21	BeakShapepPC1	BM	0.001866899	NA	NA	NA	NA	83.10771968	-162.0864071	58.67063458	1.30E-13	96	CompSupport
338	P21	BeakShapepPC1	OU	0.003546898	0.217101273	NA	NA	NA	100.9900034	-195.7191372	25.03790449	2.61E-06	96	CompSupport
339	P21	BeakShapepPC1	TDexp	0.001866935	NA	NA	-1.00E-06	NA	83.10762889	-159.9543882	60.80265347	4.47E-14	96	CompSupport
340	P21	BeakShapepPC1	TDlin	1.45E-06	NA	NA	100	NA	90.36475681	-174.4686441	46.28839762	6.33E-11	96	CompSupport
341	P21	BeakShapepPC1	DDexp	0.000134119	NA	0.101770651	NA	NA	113.5089556	-220.7570417	0	0.712964239	96	CompSupport
342	P21	BeakShapepPC1	DDlin	3.35E-06	NA	5.85E-05	NA	NA	112.5833759	-218.9058823	1.851159368	0.282548885	96	CompSupport
343	P21	BeakShapepPC1	MC	0.001101389	NA	NA	NA	-1.75E-08	108.4400998	-210.61933	10.13771171	0.004484269	96	CompSupport
365	P7	BeakShapepPC1	BM	0.000803338	NA	NA	NA	NA	178.2447401	-352.4083991	47.69148706	4.40E-11	151	NoCompSupport
366	P7	BeakShapepPC1	OU	0.001726758	0.186807848	NA	NA	NA	203.1315757	-400.0998861	0	0.999999752	151	NoCompSupport
367	P7	BeakShapepPC1	TDexp	0.000803352	NA	NA	-1.00E-06	NA	178.244584	-350.3259026	49.77398351	1.55E-11	151	NoCompSupport
368	P7	BeakShapepPC1	TDlin	4.53E-07	NA	NA	99.99997051	NA	187.4588193	-368.7543733	31.34551288	1.56E-07	151	NoCompSupport
369	P7	BeakShapepPC1	DDexp	0.000252955	NA	0.024074525	NA	NA	186.3946463	-366.6260273	33.47385883	5.39E-08	151	NoCompSupport
370	P7	BeakShapepPC1	DDlin	0.000183129	NA	1.41E-05	NA	NA	186.0519416	-365.9406179	34.15926829	3.82E-08	151	NoCompSupport
371	P7	BeakShapepPC1	MC	0.000774985	NA	NA	NA	-6.24E-11	180.9340596	-355.7048539	44.39503223	2.29E-10	151	NoCompSupport
372	P8	BeakShapepPC1	BM	0.000428355	NA	NA	NA	NA	44.62469453	-84.91605572	23.71006074	7.05E-06	39	NoCompSupport
373	P8	BeakShapepPC1	OU	0.016548776	2.718281828	NA	NA	NA	57.65591538	-108.6261165	0	0.993064034	39	NoCompSupport
374	P8	BeakShapepPC1	TDexp	0.000428366	NA	NA	-1.00E-06	NA	44.62461041	-82.56350653	26.06260994	2.18E-06	39	NoCompSupport
375	P8	BeakShapepPC1	TDlin	1.77E-07	NA	NA	99.99983623	NA	48.40229248	-90.11887067	18.50724579	9.51E-05	39	NoCompSupport
376	P8	BeakShapepPC1	DDexp	1.79E-05	NA	0.192008579	NA	NA	52.52450499	-98.36329569	10.26282078	0.005867242	39	NoCompSupport
377	P8	BeakShapepPC1	DDlin	6.01E-12	NA	2.55E-05	NA	NA	50.70893598	-94.73215767	13.8939588	0.000954866	39	NoCompSupport
378	P8	BeakShapepPC1	MC	0.000397244	NA	NA	NA	-3.04E-10	46.10171978	-85.51772527	23.10839119	9.53E-06	39	NoCompSupport
379	P9	BeakShapepPC1	BM	0.000382096	NA	NA	NA	NA	69.33487785	-134.4515739	7.51527828	0.017045691	58	NoCompSupport
380	P9	BeakShapepPC1	OU	0.001032579	0.105137467	NA	NA	NA	74.20564831	-141.9668522	0	0.730359304	58	NoCompSupport
381	P9	BeakShapepPC1	TDexp	0.000382102	NA	NA	-1.00E-06	NA	69.33482075	-132.2251971	9.741655114	0.005599678	58	NoCompSupport
382	P9	BeakShapepPC1	TDlin	2.24E-07	NA	NA	100	NA	72.78048801	-139.1165316	2.850320588	0.175629439	58	NoCompSupport
383	P9	BeakShapepPC1	DDexp	2.61E-06	NA	0.105990298	NA	NA	71.77139531	-137.0983462	4.868505997	0.064025639	58	NoCompSupport
384	P9	BeakShapepPC1	DDlin	9.95E-10	NA	1.02E-05	NA	NA	69.5928307	-132.741217	9.225635208	0.007247952	58	NoCompSupport
385	P9	BeakShapepPC1	MC	0.000440288	NA	NA	NA	-6.77E-10	65.22935993	-124.0142754	17.95257675	9.23E-05	58	NoCompSupport
386	Paleognathae	BeakShapepPC1	BM	0.000226048	NA	NA	NA	NA	49.17680333	-94.1087087	3.327352767	0.104438672	52	NoCompSupport
387	Paleognathae	BeakShapepPC1	OU	0.00043012	0.021021327	NA	NA	NA	51.96803073	-97.43606147	0	0.551298504	52	NoCompSupport
388	Paleognathae	BeakShapepPC1	TDexp	0.000226064	NA	NA	-1.00E-06	NA	49.17665562	-91.85331125	5.582750221	0.033814892	52	NoCompSupport
389	Paleognathae	BeakShapepPC1	TDlin	3.44E-08	NA	NA	99.99996398	NA	51.39377024	-96.28754048	1.148520987	0.310447846	52	NoCompSupport
390	Paleognathae	BeakShapepPC1	DDexp	0.001918225	NA	-0.077476226	NA	NA	35.35300652	-64.20601303	33.23004844	3.35E-08	52	NoCompSupport
391	Paleognathae	BeakShapepPC1	DDlin	0.001111308	NA	-2.97E-05	NA	NA	35.80764388	-65.11528775	32.32077372	5.28E-08	52	NoCompSupport
392	Paleognathae	BeakShapepPC1	MC	0.000349668	NA	NA	NA	0	27.25048562	-48.00097124	49.43509023	1.02E-11	52	NoCompSupport
393	Petroicidae	BeakShapepPC1	BM	0.000138609	NA	NA	NA	NA	52.1939432	-100.0128864	0	0.467982329	35	NoCompSupport
394	Petroicidae	BeakShapepPC1	OU	0.000167756	0.009102688	NA	NA	NA	52.32429319	-97.87439284	2.138493567	0.160642878	35	NoCompSupport
395	Petroicidae	BeakShapepPC1	TDexp	0.000138613	NA	NA	-1.00E-06	NA	52.19392843	-97.61366331	2.399223097	0.141008333	35	NoCompSupport
396	Petroicidae	BeakShapepPC1	TDlin	4.04E-05	NA	NA	0.086970997	NA	52.38678441	-97.99937526	2.013511144	0.171001951	35	NoCompSupport
397	Petroicidae	BeakShapepPC1	DDexp	0.000109903	NA	0.030694991	NA	NA	50.2980595	-93.82192545	6.190960953	0.021177728	35	NoCompSupport
398	Petroicidae	BeakShapepPC1	DDlin	9.85E-05	NA	5.32E-06	NA	NA	50.31729044	-93.86038733	6.152499081	0.021588937	35	NoCompSupport
399	Petroicidae	BeakShapepPC1	MC	0.000156653	NA	NA	NA	-1.70E-09	50.05438229	-93.33457104	6.67831537	0.016597845	35	NoCompSupport
400	Phalacrocoracidae	BeakShapepPC1	BM	0.000235383	NA	NA	NA	NA	43.7587692	-83.11753841	4.005991303	0.086213817	33	NoCompSupport
401	Phalacrocoracidae	BeakShapepPC1	OU	0.001018183	0.145098221	NA	NA	NA	46.97555796	-87.12352971	0	0.638949935	33	NoCompSupport
402	Phalacrocoracidae	BeakShapepPC1	TDexp	0.000235387	NA	NA	-1.00E-06	NA	43.75872519	-80.68986418	6.433665537	0.025610267	33	NoCompSupport
403	Phalacrocoracidae	BeakShapepPC1	TDlin	1.45E-07	NA	NA	99.99999881	NA	46.01407692	-85.20056764	1.92296207	0.244287318	33	NoCompSupport
404	Phalacrocoracidae	BeakShapepPC1	DDexp	1.08E-07	NA	0.592006561	NA	NA	42.11268867	-77.39779114	9.725738576	0.004937982	33	NoCompSupport
405	Phalacrocoracidae	BeakShapepPC1	DDlin	7.22E-10	NA	4.65E-05	NA	NA	33.2004876	-59.57338899	27.55014073	6.65E-07	33	NoCompSupport
406	Phalacrocoracidae	BeakShapepPC1	MC	0.000561122	NA	NA	NA	-3.43E-10	29.42448711	-52.02138802	35.1021417	1.52E-08	33	NoCompSupport
407	Phasianidae	BeakShapepPC1	BM	0.003706883	NA	NA	NA	NA	53.20108242	-102.3280908	125.097958	6.84E-28	165	NoCompSupport
408	Phasianidae	BeakShapepPC1	OU	0.077655934	2.718281828	NA	NA	NA	116.7875586	-227.4260488	0	0.999970575	165	NoCompSupport
409	Phasianidae	BeakShapepPC1	TDexp	0.003706993	NA	NA	-1.00E-06	NA	53.20079109	-100.2525139	127.1735349	2.42E-28	165	NoCompSupport
410	Phasianidae	BeakShapepPC1	TDlin	1.44E-06	NA	NA	99.99994183	NA	66.37306375	-126.5970592	100.8289896	1.27E-22	165	NoCompSupport
411	Phasianidae	BeakShapepPC1	DDexp	0.000342837	NA	0.02829574	NA	NA	106.2019088	-206.2547494	21.17129942	2.53E-05	165	NoCompSupport
412	Phasianidae	BeakShapepPC1	DDlin	0.000116356	NA	3.68E-05	NA	NA	104.3950687	-202.641069	24.78497978	4.15E-06	165	NoCompSupport
413	Phasianidae	BeakShapepPC1	MC	0.002468034	NA	NA	NA	-2.37E-10	86.77814496	-167.4072216	60.01882719	9.27E-14	165	NoCompSupport
414	Pipridae	BeakShapepPC1	BM	0.002268131	NA	NA	NA	NA	35.0859351	-65.90520353	15.24377091	0.00028466	48	CompSupport
415	Pipridae	BeakShapepPC1	OU	0.004726534	0.205335641	NA	NA	NA	42.81843287	-79.0914112	2.05756324	0.207814298	48	CompSupport
416	Pipridae	BeakShapepPC1	TDexp	0.002268166	NA	NA	-1.00E-06	NA	35.08588901	-63.62632347	17.52265097	9.11E-05	48	CompSupport
417	Pipridae	BeakShapepPC1	TDlin	1.54E-06	NA	NA	99.99999929	NA	38.37430835	-70.20316216	10.94581227	0.002441275	48	CompSupport
418	Pipridae	BeakShapepPC1	DDexp	0.000332506	NA	0.08188567	NA	NA	43.84721449	-81.14897444	0	0.581392741	48	CompSupport
419	Pipridae	BeakShapepPC1	DDlin	3.47E-12	NA	0.000107455	NA	NA	42.81870048	-79.09194642	2.057028017	0.207869919	48	CompSupport
420	Pipridae	BeakShapepPC1	MC	0.001337718	NA	NA	NA	0	35.23761895	-63.92978336	17.21919107	0.000106016	48	CompSupport
435	Procellariidae	BeakShapepPC1	BM	0.0001438	NA	NA	NA	NA	185.8771148	-367.6441378	1.980664409	0.185026714	112	NoCompSupport
436	Procellariidae	BeakShapepPC1	OU	0.000177737	0.014119442	NA	NA	NA	187.9235122	-369.6248022	0	0.49811572	112	NoCompSupport
437	Procellariidae	BeakShapepPC1	TDexp	0.000143808	NA	NA	-1.00E-06	NA	185.8769705	-365.5317187	4.093083446	0.064347025	112	NoCompSupport
438	Procellariidae	BeakShapepPC1	TDlin	2.89E-05	NA	NA	0.076715226	NA	187.2441326	-368.266043	1.358759211	0.252510495	112	NoCompSupport
439	Procellariidae	BeakShapepPC1	DDexp	2.27E-05	NA	0.056541713	NA	NA	171.7214298	-337.2206373	32.40416482	4.58E-08	112	NoCompSupport
440	Procellariidae	BeakShapepPC1	DDlin	1.13E-06	NA	6.45E-06	NA	NA	167.67061	-329.1189978	40.50580437	7.97E-10	112	NoCompSupport
441	Procellariidae	BeakShapepPC1	MC	0.000244936	NA	NA	NA	-1.20E-10	156.0599608	-305.8976993	63.72710284	7.23E-15	112	NoCompSupport
442	Psittacidae1	BeakShapepPC1	BM	0.000434655	NA	NA	NA	NA	218.0858198	-432.096168	39.32249142	1.57E-09	162	CompSupport_NotDifferentiable
443	Psittacidae1	BeakShapepPC1	OU	0.000841895	0.108106772	NA	NA	NA	238.2874933	-470.4230878	0.995571597	0.330818894	162	CompSupport_NotDifferentiable
444	Psittacidae1	BeakShapepPC1	TDexp	0.000434669	NA	NA	-1.00E-06	NA	218.0855938	-430.0192889	41.39937052	5.57E-10	162	CompSupport_NotDifferentiable
445	Psittacidae1	BeakShapepPC1	TDlin	1.43E-07	NA	NA	100	NA	226.191076	-446.2302533	25.18840611	1.85E-06	162	CompSupport_NotDifferentiable
446	Psittacidae1	BeakShapepPC1	DDexp	3.45E-05	NA	0.069365391	NA	NA	238.7852791	-471.4186594	0	0.544221795	162	CompSupport_NotDifferentiable
447	Psittacidae1	BeakShapepPC1	DDlin	9.54E-12	NA	1.24E-05	NA	NA	237.3138956	-468.4758924	2.942766974	0.124957464	162	CompSupport_NotDifferentiable
448	Psittacidae1	BeakShapepPC1	MC	0.000267479	NA	NA	NA	0	215.1898346	-424.2277704	47.19088899	3.08E-11	162	CompSupport_NotDifferentiable
449	Psittacidae2	BeakShapepPC1	BM	0.000296066	NA	NA	NA	NA	235.2884049	-466.4978625	27.99242706	8.35E-07	155	NoCompSupport
450	Psittacidae2	BeakShapepPC1	OU	0.000624529	0.111664446	NA	NA	NA	250.324615	-494.4902895	0	0.999883704	155	NoCompSupport
451	Psittacidae2	BeakShapepPC1	TDexp	0.000296076	NA	NA	-1.00E-06	NA	235.2882398	-464.4175393	30.07275023	2.95E-07	155	NoCompSupport
452	Psittacidae2	BeakShapepPC1	TDlin	9.39E-08	NA	NA	99.99996902	NA	241.2555965	-476.3522527	18.13803682	0.000115166	155	NoCompSupport
453	Psittacidae2	BeakShapepPC1	DDexp	3.84E-05	NA	0.058039666	NA	NA	219.4110376	-432.6631348	61.82715468	3.75E-14	155	NoCompSupport
454	Psittacidae2	BeakShapepPC1	DDlin	3.11E-12	NA	1.16E-05	NA	NA	219.110301	-432.0616615	62.42862799	2.78E-14	155	NoCompSupport
455	Psittacidae2	BeakShapepPC1	MC	0.000480866	NA	NA	NA	-7.41E-10	197.7094967	-389.260053	105.2302365	1.41E-23	155	NoCompSupport
470	Ramphastidae	BeakShapepPC1	BM	0.000319185	NA	NA	NA	NA	164.6818764	-325.2584896	1.293898377	0.193177604	117	NoCompSupport
471	Ramphastidae	BeakShapepPC1	OU	0.000404657	0.023334021	NA	NA	NA	166.3823887	-326.552388	0	0.368912387	117	NoCompSupport
472	Ramphastidae	BeakShapepPC1	TDexp	0.000319195	NA	NA	-1.00E-06	NA	164.6818045	-323.1512196	3.401168429	0.067354854	117	NoCompSupport
473	Ramphastidae	BeakShapepPC1	TDlin	6.92E-05	NA	NA	0.141384135	NA	166.0294656	-325.8465419	0.70584616	0.259209367	117	NoCompSupport
474	Ramphastidae	BeakShapepPC1	DDexp	0.000341324	NA	-0.002057775	NA	NA	164.0891119	-321.9658344	4.586553658	0.037236235	117	NoCompSupport
475	Ramphastidae	BeakShapepPC1	DDlin	0.000336304	NA	-4.99E-07	NA	NA	164.0872518	-321.9621141	4.59027388	0.037167036	117	NoCompSupport
476	Ramphastidae	BeakShapepPC1	MC	0.000322551	NA	NA	NA	-1.93E-08	164.0811926	-321.9499958	4.602392168	0.036942517	117	NoCompSupport
477	Rhinocryptidae	BeakShapepPC1	BM	0.000896675	NA	NA	NA	NA	22.03624678	-39.6109551	0	0.490905912	29	NoCompSupport
478	Rhinocryptidae	BeakShapepPC1	OU	0.001380329	0.032165864	NA	NA	NA	22.16756984	-37.37513969	2.235815411	0.160508159	29	NoCompSupport
479	Rhinocryptidae	BeakShapepPC1	TDexp	0.000896691	NA	NA	-1.00E-06	NA	22.03624219	-37.11248439	2.49847071	0.140754485	29	NoCompSupport
480	Rhinocryptidae	BeakShapepPC1	TDlin	5.14E-07	NA	NA	99.99994861	NA	22.4244792	-37.8889584	1.721996704	0.207525481	29	NoCompSupport
481	Rhinocryptidae	BeakShapepPC1	DDexp	0.000337331	NA	0.109940008	NA	NA	15.2372444	-23.5144888	16.0964663	0.000156926	29	NoCompSupport
482	Rhinocryptidae	BeakShapepPC1	DDlin	2.12E-11	NA	0.000130183	NA	NA	15.18339163	-23.40678327	16.20417183	0.000148699	29	NoCompSupport
483	Rhinocryptidae	BeakShapepPC1	MC	0.001194999	NA	NA	NA	0	9.09884633	-11.23769266	28.37326244	3.39E-07	29	NoCompSupport
484	S10	BeakShapepPC1	BM	0.000252361	NA	NA	NA	NA	194.823856	-385.5607555	29.04737619	3.09E-07	141	NoCompSupport_NotDifferentiable
485	S10	BeakShapepPC1	OU	0.004342789	0.73321808	NA	NA	NA	210.3916571	-414.6081317	0	0.627984519	141	NoCompSupport_NotDifferentiable
486	S10	BeakShapepPC1	TDexp	0.000252366	NA	NA	-1.00E-06	NA	194.8237273	-383.4722722	31.1358595	1.09E-07	141	NoCompSupport_NotDifferentiable
487	S10	BeakShapepPC1	TDlin	1.54E-07	NA	NA	99.99995124	NA	201.9692938	-397.7634051	16.84472655	0.00013809	141	NoCompSupport_NotDifferentiable
488	S10	BeakShapepPC1	DDexp	1.01E-05	NA	0.061340823	NA	NA	209.7598045	-413.3444266	1.263705083	0.33384038	141	NoCompSupport_NotDifferentiable
489	S10	BeakShapepPC1	DDlin	2.16E-10	NA	5.22E-06	NA	NA	207.5854358	-408.9956891	5.612442614	0.037950938	141	NoCompSupport_NotDifferentiable
490	S10	BeakShapepPC1	MC	0.000230704	NA	NA	NA	-1.66E-09	201.4917196	-396.8082568	17.79987487	8.57E-05	141	NoCompSupport_NotDifferentiable
491	S11	BeakShapepPC1	BM	0.00079526	NA	NA	NA	NA	95.61152412	-187.1065434	79.94171716	4.37E-18	106	NoCompSupport
492	S11	BeakShapepPC1	OU	0.02405445	2.702519228	NA	NA	NA	136.6417773	-267.0482606	0	0.999996937	106	NoCompSupport
493	S11	BeakShapepPC1	TDexp	0.000795281	NA	NA	-1.00E-06	NA	95.61124947	-184.9872048	82.06105573	1.52E-18	106	NoCompSupport
494	S11	BeakShapepPC1	TDlin	3.18E-07	NA	NA	99.9998274	NA	108.3005232	-210.3657523	56.68250825	4.92E-13	106	NoCompSupport
495	S11	BeakShapepPC1	DDexp	1.73E-05	NA	0.100786654	NA	NA	123.9455521	-241.6558101	25.39245043	3.06E-06	106	NoCompSupport
496	S11	BeakShapepPC1	DDlin	1.76E-10	NA	2.40E-05	NA	NA	107.0585128	-207.8817316	59.16652899	1.42E-13	106	NoCompSupport
497	S11	BeakShapepPC1	MC	0.000935829	NA	NA	NA	-4.56E-10	86.98687862	-167.7384631	99.30979743	2.72E-22	106	NoCompSupport
498	S12	BeakShapepPC1	BM	0.000985658	NA	NA	NA	NA	56.80984119	-109.4321824	13.61148065	0.00106343	67	NoCompSupport
499	S12	BeakShapepPC1	OU	0.002262296	0.120083115	NA	NA	NA	64.71230771	-123.043663	0	0.96029432	67	NoCompSupport
500	S12	BeakShapepPC1	TDexp	0.000985674	NA	NA	-1.00E-06	NA	56.80976172	-107.2385711	15.80509197	0.000355118	67	NoCompSupport
501	S12	BeakShapepPC1	TDlin	6.12E-07	NA	NA	99.9999875	NA	61.48638168	-116.591811	6.451852056	0.038141914	67	NoCompSupport
502	S12	BeakShapepPC1	DDexp	0.00022264	NA	0.086126529	NA	NA	55.65706591	-104.9331794	18.1104836	0.000112141	67	NoCompSupport
503	S12	BeakShapepPC1	DDlin	1.03E-10	NA	6.84E-05	NA	NA	54.43409958	-102.4872468	20.55641625	3.30E-05	67	NoCompSupport
504	S12	BeakShapepPC1	MC	0.001272727	NA	NA	NA	-7.12E-10	48.24784565	-90.11473891	32.92892412	6.79E-08	67	NoCompSupport
512	S3	BeakShapepPC1	BM	0.000413467	NA	NA	NA	NA	100.1060467	-196.0692363	20.1655827	4.17E-05	87	NoCompSupport
513	S3	BeakShapepPC1	OU	0.003499181	0.384509849	NA	NA	NA	111.2619878	-216.234819	0	0.996698382	87	NoCompSupport
514	S3	BeakShapepPC1	TDexp	0.000413475	NA	NA	-1.00E-06	NA	100.1059336	-193.9227106	22.31210838	1.42E-05	87	NoCompSupport
515	S3	BeakShapepPC1	TDlin	2.27E-07	NA	NA	99.9999393	NA	105.4476524	-204.6061482	11.62867082	0.00297461	87	NoCompSupport
516	S3	BeakShapepPC1	DDexp	0.000224092	NA	0.020843071	NA	NA	102.3685512	-198.4479458	17.78687324	0.000136834	87	NoCompSupport
517	S3	BeakShapepPC1	DDlin	0.000227846	NA	6.55E-06	NA	NA	102.1277374	-197.9663182	18.26850084	0.00010755	87	NoCompSupport
518	S3	BeakShapepPC1	MC	0.000454253	NA	NA	NA	0	100.7355189	-195.1818811	21.05293788	2.67E-05	87	NoCompSupport
526	S6	BeakShapepPC1	BM	0.00076649	NA	NA	NA	NA	81.81097645	-159.4597907	50.86957216	8.89E-12	77	NoCompSupport
527	S6	BeakShapepPC1	OU	0.019092314	2.718281828	NA	NA	NA	108.329065	-210.3293629	0	0.988966311	77	NoCompSupport
528	S6	BeakShapepPC1	TDexp	0.000766507	NA	NA	-1.00E-06	NA	81.81085949	-157.2929519	53.03641105	3.01E-12	77	NoCompSupport
529	S6	BeakShapepPC1	TDlin	3.52E-07	NA	NA	100	NA	88.01172076	-169.6946744	40.63468851	1.48E-09	77	NoCompSupport
530	S6	BeakShapepPC1	DDexp	1.09E-08	NA	0.413825995	NA	NA	103.8333563	-201.3379455	8.991417351	0.011033671	77	NoCompSupport
531	S6	BeakShapepPC1	DDlin	2.36E-11	NA	3.44E-05	NA	NA	90.44492313	-174.5610791	35.76828377	1.69E-08	77	NoCompSupport
532	S6	BeakShapepPC1	MC	0.000359007	NA	NA	NA	0	65.21933816	-124.1099092	86.2194537	1.87E-19	77	NoCompSupport
533	S7S8	BeakShapepPC1	BM	0.001305715	NA	NA	NA	NA	83.9226155	-163.7275839	101.6869745	8.30E-23	105	NoCompSupport
534	S7S8	BeakShapepPC1	OU	0.02399795	2.718281828	NA	NA	NA	135.8260911	-265.4145584	0	1	105	NoCompSupport
535	S7S8	BeakShapepPC1	TDexp	0.001305746	NA	NA	-1.00E-06	NA	83.92241689	-161.60721	103.8073484	2.87E-23	105	NoCompSupport
536	S7S8	BeakShapepPC1	TDlin	5.64E-07	NA	NA	100	NA	94.08031056	-181.9229974	83.49156106	7.41E-19	105	NoCompSupport
537	S7S8	BeakShapepPC1	DDexp	0.002333206	NA	-0.01658106	NA	NA	79.28309913	-152.3285745	113.0859839	2.78E-25	105	NoCompSupport
538	S7S8	BeakShapepPC1	DDlin	0.000423096	NA	3.05E-05	NA	NA	42.41041255	-78.58320134	186.8313571	2.69E-41	105	NoCompSupport
539	S7S8	BeakShapepPC1	MC	0.001512006	NA	NA	NA	-1.42E-08	76.22514874	-146.2126737	119.2018847	1.31E-26	105	NoCompSupport
540	S9	BeakShapepPC1	BM	0.000318391	NA	NA	NA	NA	159.4883733	-314.8767467	25.49410405	2.91E-06	123	NoCompSupport
541	S9	BeakShapepPC1	OU	0.000809713	0.102185788	NA	NA	NA	173.2862657	-340.3708507	0	0.998792091	123	NoCompSupport
542	S9	BeakShapepPC1	TDexp	0.000318399	NA	NA	-1.00E-06	NA	159.4882045	-312.7747284	27.59612233	1.02E-06	123	NoCompSupport
543	S9	BeakShapepPC1	TDlin	1.30E-07	NA	NA	99.99999422	NA	166.5653565	-326.9290323	13.44181837	0.001203986	123	NoCompSupport
544	S9	BeakShapepPC1	DDexp	4.15E-05	NA	0.080106274	NA	NA	148.0315931	-289.8615056	50.50934509	1.08E-11	123	NoCompSupport
545	S9	BeakShapepPC1	DDlin	4.47E-12	NA	1.78E-05	NA	NA	142.524836	-278.8479914	61.52285931	4.36E-14	123	NoCompSupport
546	S9	BeakShapepPC1	MC	0.000327167	NA	NA	NA	0	116.1489359	-226.0961912	114.2746595	1.53E-25	123	NoCompSupport
568	Strigidae	BeakShapepPC1	BM	0.000922633	NA	NA	NA	NA	37.28903422	-70.39896396	8.068689618	0.014604629	70	NoCompSupport
569	Strigidae	BeakShapepPC1	OU	0.002105487	0.052783909	NA	NA	NA	42.41564497	-78.46765358	0	0.825247521	70	NoCompSupport
570	Strigidae	BeakShapepPC1	TDexp	0.000922668	NA	NA	-1.00E-06	NA	37.28891913	-68.2142019	10.25345168	0.00489864	70	NoCompSupport
571	Strigidae	BeakShapepPC1	TDlin	2.52E-07	NA	NA	99.99990202	NA	40.59932951	-74.83502266	3.632630913	0.134204923	70	NoCompSupport
572	Strigidae	BeakShapepPC1	DDexp	0.000262544	NA	0.049697332	NA	NA	38.23542738	-70.1072184	8.360435176	0.012622309	70	NoCompSupport
573	Strigidae	BeakShapepPC1	DDlin	0.000203581	NA	3.19E-05	NA	NA	37.78186293	-69.2000895	9.267564071	0.008019703	70	NoCompSupport
574	Strigidae	BeakShapepPC1	MC	0.000990991	NA	NA	NA	-1.82E-09	34.78934346	-63.21505055	15.25260303	0.000402275	70	NoCompSupport
575	Thamnophilidae	BeakShapepPC1	BM	0.000676412	NA	NA	NA	NA	169.8374835	-335.5990177	79.16802897	6.44E-18	161	NoCompSupport
576	Thamnophilidae	BeakShapepPC1	OU	0.009173319	1.059780371	NA	NA	NA	210.4599564	-414.7670466	0	1	161	NoCompSupport
577	Thamnophilidae	BeakShapepPC1	TDexp	0.000676426	NA	NA	-1.00E-06	NA	169.8372588	-333.5216513	81.24539538	2.28E-18	161	NoCompSupport
578	Thamnophilidae	BeakShapepPC1	TDlin	3.43E-07	NA	NA	100	NA	182.1733315	-358.1937967	56.57324993	5.19E-13	161	NoCompSupport
579	Thamnophilidae	BeakShapepPC1	DDexp	0.000165316	NA	0.039456705	NA	NA	142.0591987	-277.9655311	136.8015156	1.97E-30	161	NoCompSupport
580	Thamnophilidae	BeakShapepPC1	DDlin	6.72E-11	NA	2.34E-05	NA	NA	144.1026475	-282.0524287	132.7146179	1.52E-29	161	NoCompSupport
581	Thamnophilidae	BeakShapepPC1	MC	0.000449586	NA	NA	NA	0	87.98990426	-169.8269423	244.9401044	6.49E-54	161	NoCompSupport
624	Alcedinidae	BeakShapepPC2	BM	0.000207105	NA	NA	NA	NA	145.2393261	-286.3422885	0.546210025	0.279933699	91	NoCompSupport
625	Alcedinidae	BeakShapepPC2	OU	0.00026251	0.022907728	NA	NA	NA	146.5821803	-286.8884985	0	0.367843582	91	NoCompSupport
626	Alcedinidae	BeakShapepPC2	TDexp	0.000207112	NA	NA	-1.00E-06	NA	145.2392684	-284.2026746	2.685823904	0.096038182	91	NoCompSupport
627	Alcedinidae	BeakShapepPC2	TDlin	4.01E-05	NA	NA	0.139931981	NA	146.2192442	-286.1626264	0.72587214	0.255883363	91	NoCompSupport
628	Alcedinidae	BeakShapepPC2	DDexp	0.00044627	NA	-0.02879096	NA	NA	138.7236278	-271.1713936	15.71710495	0.000142147	91	NoCompSupport
629	Alcedinidae	BeakShapepPC2	DDlin	0.00039369	NA	-6.34E-06	NA	NA	138.7489679	-271.2220738	15.66642478	0.000145795	91	NoCompSupport
630	Alcedinidae	BeakShapepPC2	MC	0.000251759	NA	NA	NA	-1.06E-08	136.3494276	-266.4229931	20.46550545	1.32E-05	91	NoCompSupport
631	Anatinae	BeakShapepPC2	BM	0.000790456	NA	NA	NA	NA	178.4053505	-352.7063532	0.425704946	0.270588872	118	NoCompSupport
632	Anatinae	BeakShapepPC2	OU	0.000950337	0.04031738	NA	NA	NA	179.5624334	-352.9143404	0.217717713	0.300243618	118	NoCompSupport
633	Anatinae	BeakShapepPC2	TDexp	0.00079047	NA	NA	-1.00E-06	NA	178.4053207	-350.6001152	2.531942938	0.094394385	118	NoCompSupport
634	Anatinae	BeakShapepPC2	TDlin	4.55E-07	NA	NA	99.99987944	NA	179.6712922	-353.1320581	0	0.334773125	118	NoCompSupport
635	Anatinae	BeakShapepPC2	DDexp	0.000251992	NA	0.093580495	NA	NA	123.4016021	-240.5926778	112.5393803	1.22E-25	118	NoCompSupport
636	Anatinae	BeakShapepPC2	DDlin	1.75E-10	NA	0.000103144	NA	NA	124.5546849	-242.8988435	110.2332146	3.87E-25	118	NoCompSupport
637	Anatinae	BeakShapepPC2	MC	0.001651749	NA	NA	NA	0	111.7362658	-217.2620053	135.8700528	1.05E-30	118	NoCompSupport
638	Anserinae	BeakShapepPC2	BM	0.002245816	NA	NA	NA	NA	22.42221042	-40.2989663	3.719238774	0.051158213	25	CompSupport_NotDifferentiable
639	Anserinae	BeakShapepPC2	OU	0.004768545	0.231850668	NA	NA	NA	25.43578609	-43.72871503	0.289490047	0.284233877	25	CompSupport_NotDifferentiable
640	Anserinae	BeakShapepPC2	TDexp	0.002245856	NA	NA	-1.00E-06	NA	22.42219004	-37.70152293	6.316682147	0.013960073	25	CompSupport_NotDifferentiable
641	Anserinae	BeakShapepPC2	TDlin	1.38E-06	NA	NA	99.99998312	NA	23.79829109	-40.45372503	3.564480047	0.055273988	25	CompSupport_NotDifferentiable
642	Anserinae	BeakShapepPC2	DDexp	0.000443896	NA	0.148940602	NA	NA	25.58053111	-44.01820508	0	0.328501838	25	CompSupport_NotDifferentiable
643	Anserinae	BeakShapepPC2	DDlin	6.45E-11	NA	0.000250689	NA	NA	25.35797367	-43.5730902	0.445114877	0.262955547	25	CompSupport_NotDifferentiable
644	Anserinae	BeakShapepPC2	MC	0.002487099	NA	NA	NA	-1.17E-09	21.15117775	-35.15949836	8.858706715	0.003916463	25	CompSupport_NotDifferentiable
645	Antpittas	BeakShapepPC2	BM	7.05E-05	NA	NA	NA	NA	50.35403454	-96.22806908	1.760816406	0.103460399	28	CompSupport_NotDifferentiable
646	Antpittas	BeakShapepPC2	OU	0.000128234	0.03277906	NA	NA	NA	50.97907734	-94.95815469	3.0307308	0.054829684	28	CompSupport_NotDifferentiable
647	Antpittas	BeakShapepPC2	TDexp	7.05E-05	NA	NA	-1.00E-06	NA	50.35401401	-93.70802803	4.280857463	0.029346356	28	CompSupport_NotDifferentiable
648	Antpittas	BeakShapepPC2	TDlin	3.78E-08	NA	NA	99.99999403	NA	51.17678477	-95.35356955	2.635315941	0.066815772	28	CompSupport_NotDifferentiable
649	Antpittas	BeakShapepPC2	DDexp	5.55E-05	NA	0.005100091	NA	NA	52.48802024	-97.97604048	0.012845011	0.247936984	28	CompSupport_NotDifferentiable
650	Antpittas	BeakShapepPC2	DDlin	5.49E-05	NA	3.36E-07	NA	NA	52.48858206	-97.97716412	0.011721368	0.24807632	28	CompSupport_NotDifferentiable
651	Antpittas	BeakShapepPC2	MC	5.62E-05	NA	NA	NA	-0.003904094	52.49444274	-97.98888549	0	0.249534485	28	CompSupport_NotDifferentiable
659	Apodidae	BeakShapepPC2	BM	5.42E-05	NA	NA	NA	NA	59.52795449	-114.6273376	0	0.541420808	31	NoCompSupport
660	Apodidae	BeakShapepPC2	OU	5.42E-05	2.22E-197	NA	NA	NA	59.52795449	-112.1670201	2.46031746	0.158228166	31	NoCompSupport
661	Apodidae	BeakShapepPC2	TDexp	0.000127694	NA	NA	-0.02661457	NA	59.69845212	-112.5080154	2.119322208	0.187641965	31	NoCompSupport
662	Apodidae	BeakShapepPC2	TDlin	5.44E-08	NA	NA	31.78780034	NA	59.17805489	-111.4672209	3.160116674	0.111512699	31	NoCompSupport
663	Apodidae	BeakShapepPC2	DDexp	4.37E-05	NA	0.036122654	NA	NA	53.62397822	-100.3590675	14.26827001	0.000431737	31	NoCompSupport
664	Apodidae	BeakShapepPC2	DDlin	4.12E-05	NA	2.49E-06	NA	NA	53.60494747	-100.3210061	14.30633151	0.000423599	31	NoCompSupport
665	Apodidae	BeakShapepPC2	MC	8.08E-05	NA	NA	NA	-3.26E-10	53.38812068	-99.88735246	14.7399851	0.000341026	31	NoCompSupport
666	Ardeidae	BeakShapepPC2	BM	7.61E-05	NA	NA	NA	NA	110.1815253	-216.1596608	10.52423675	0.003124055	62	NoCompSupport
667	Ardeidae	BeakShapepPC2	OU	7.61E-05	8.59E-52	NA	NA	NA	110.1815253	-213.9492575	12.73464003	0.001034512	62	NoCompSupport
668	Ardeidae	BeakShapepPC2	TDexp	0.002819892	NA	NA	-0.0887264	NA	116.1220241	-225.8302551	0.853642436	0.393243492	62	NoCompSupport
669	Ardeidae	BeakShapepPC2	TDlin	0.000344396	NA	NA	-0.017589041	NA	116.5488453	-226.6838975	0	0.602597941	62	NoCompSupport
670	Ardeidae	BeakShapepPC2	DDexp	7.49E-05	NA	0.060500989	NA	NA	76.53169793	-146.6496028	80.03429476	2.52E-18	62	NoCompSupport
671	Ardeidae	BeakShapepPC2	DDlin	3.80E-13	NA	1.33E-05	NA	NA	79.95105018	-153.4883073	73.19559025	7.69E-17	62	NoCompSupport
672	Ardeidae	BeakShapepPC2	MC	0.000149103	NA	NA	NA	0	70.07865618	-133.7435192	92.94037827	3.97E-21	62	NoCompSupport
680	BC6	BeakShapepPC2	BM	0.000194258	NA	NA	NA	NA	80.18000264	-156.1200053	0	0.485212374	53	NoCompSupport
681	BC6	BeakShapepPC2	OU	0.000234894	0.013797875	NA	NA	NA	80.28688576	-154.0839756	2.036029683	0.175312805	53	NoCompSupport
682	BC6	BeakShapepPC2	TDexp	0.000194263	NA	NA	-1.00E-06	NA	80.17999438	-153.8701928	2.249812433	0.157540168	53	NoCompSupport
683	BC6	BeakShapepPC2	TDlin	8.67E-08	NA	NA	99.99994	NA	80.32396055	-154.1581252	1.961880102	0.181934481	53	NoCompSupport
684	BC6	BeakShapepPC2	DDexp	3.21E-05	NA	0.130407332	NA	NA	66.26258352	-126.0353711	30.08463415	1.42E-07	53	NoCompSupport
685	BC6	BeakShapepPC2	DDlin	4.75E-09	NA	2.33E-05	NA	NA	64.67103497	-122.852274	33.26773126	2.90E-08	53	NoCompSupport
686	BC6	BeakShapepPC2	MC	0.000264271	NA	NA	NA	0	55.2739486	-104.0581013	52.061904	2.40E-12	53	NoCompSupport
687	Bucconidae	BeakShapepPC2	BM	8.52E-05	NA	NA	NA	NA	42.67326852	-80.82479791	0.371421159	0.213034314	26	CompSupport_NotDifferentiable
688	Bucconidae	BeakShapepPC2	OU	0.0001337	0.020491348	NA	NA	NA	42.93555201	-78.78019493	2.416024146	0.0766425	26	CompSupport_NotDifferentiable
689	Bucconidae	BeakShapepPC2	TDexp	8.52E-05	NA	NA	-1.00E-06	NA	42.67325503	-78.25560098	2.940618096	0.058959737	26	CompSupport_NotDifferentiable
690	Bucconidae	BeakShapepPC2	TDlin	3.03E-08	NA	NA	99.99984794	NA	43.3136484	-79.53638771	1.659831362	0.111860007	26	CompSupport_NotDifferentiable
691	Bucconidae	BeakShapepPC2	DDexp	0.000285799	NA	-0.125100561	NA	NA	44.14356408	-81.19621907	0	0.25650902	26	CompSupport_NotDifferentiable
692	Bucconidae	BeakShapepPC2	DDlin	0.000166496	NA	-6.57E-06	NA	NA	43.86981396	-80.64871882	0.547500252	0.195080775	26	CompSupport_NotDifferentiable
693	Bucconidae	BeakShapepPC2	MC	7.55E-05	NA	NA	NA	-0.004398973	43.07275531	-79.05460153	2.141617539	0.087913648	26	CompSupport_NotDifferentiable
694	Bucerotidae	BeakShapepPC2	BM	0.000148677	NA	NA	NA	NA	86.80626656	-169.3903109	0	0.461397246	57	NoCompSupport
695	Bucerotidae	BeakShapepPC2	OU	0.00018071	0.011337989	NA	NA	NA	87.05061862	-167.6484071	1.741903849	0.193119169	57	NoCompSupport
696	Bucerotidae	BeakShapepPC2	TDexp	0.000148681	NA	NA	-1.00E-06	NA	86.80624492	-167.1596597	2.230651248	0.151249948	57	NoCompSupport
697	Bucerotidae	BeakShapepPC2	TDlin	6.87E-05	NA	NA	0.042836739	NA	87.05449411	-167.656158	1.734152868	0.193869052	57	NoCompSupport
698	Bucerotidae	BeakShapepPC2	DDexp	0.00011107	NA	0.042753861	NA	NA	79.77747101	-153.1021118	16.28819906	0.00013401	57	NoCompSupport
699	Bucerotidae	BeakShapepPC2	DDlin	7.58E-05	NA	9.62E-06	NA	NA	79.90519126	-153.3575523	16.03275858	0.000152267	57	NoCompSupport
700	Bucerotidae	BeakShapepPC2	MC	0.000193849	NA	NA	NA	-3.10E-09	79.24021214	-152.0275941	17.36271682	7.83E-05	57	NoCompSupport
701	Cacatuidae	BeakShapepPC2	BM	0.000383415	NA	NA	NA	NA	24.31996886	-43.97327106	0	0.527978979	21	NoCompSupport
702	Cacatuidae	BeakShapepPC2	OU	0.000513095	0.018523228	NA	NA	NA	24.38426282	-41.35676093	2.616510125	0.142708117	21	NoCompSupport
703	Cacatuidae	BeakShapepPC2	TDexp	0.000383424	NA	NA	-1.00E-06	NA	24.31996514	-41.22816557	2.745105493	0.133821085	21	NoCompSupport
704	Cacatuidae	BeakShapepPC2	TDlin	1.63E-07	NA	NA	99.99972889	NA	24.59109012	-41.77041554	2.202855516	0.175498187	21	NoCompSupport
705	Cacatuidae	BeakShapepPC2	DDexp	0.000261468	NA	0.091117168	NA	NA	21.32568556	-35.23960641	8.733664653	0.006700781	21	NoCompSupport
706	Cacatuidae	BeakShapepPC2	DDlin	5.08E-11	NA	7.68E-05	NA	NA	21.60704185	-35.80231899	8.170952074	0.008878037	21	NoCompSupport
707	Cacatuidae	BeakShapepPC2	MC	0.000530615	NA	NA	NA	-5.06E-09	20.90842704	-34.40508938	9.568181682	0.004414814	21	NoCompSupport
715	CC3	BeakShapepPC2	BM	0.000118789	NA	NA	NA	NA	97.47194856	-190.708603	4.684033191	0.049572945	54	NoCompSupport
716	CC3	BeakShapepPC2	OU	0.000118789	6.22E-216	NA	NA	NA	97.47194856	-188.4638971	6.928739074	0.016136637	54	NoCompSupport
717	CC3	BeakShapepPC2	TDexp	0.002671007	NA	NA	-0.172528637	NA	100.727825	-194.9756499	0.416986278	0.418622131	54	NoCompSupport
718	CC3	BeakShapepPC2	TDlin	0.000433894	NA	NA	-0.0373155	NA	100.9363181	-195.3926362	0	0.515667313	54	NoCompSupport
719	CC3	BeakShapepPC2	DDexp	0.000148691	NA	0.009279977	NA	NA	86.68286283	-166.8857257	28.50691054	3.33E-07	54	NoCompSupport
720	CC3	BeakShapepPC2	DDlin	0.000149565	NA	1.49E-06	NA	NA	86.67828419	-166.8765684	28.51606782	3.31E-07	54	NoCompSupport
721	CC3	BeakShapepPC2	MC	0.000177699	NA	NA	NA	-4.45E-07	86.61102605	-166.7420521	28.65058409	3.10E-07	54	NoCompSupport
722	CC4	BeakShapepPC2	BM	0.000134187	NA	NA	NA	NA	139.0535495	-273.9356704	1.398921597	0.18965747	73	NoCompSupport
723	CC4	BeakShapepPC2	OU	0.000194728	0.040106521	NA	NA	NA	140.795733	-275.2436399	0.090952162	0.364747151	73	NoCompSupport
724	CC4	BeakShapepPC2	TDexp	0.000134191	NA	NA	-1.00E-06	NA	139.0535038	-271.7591815	3.575410498	0.063878012	73	NoCompSupport
725	CC4	BeakShapepPC2	TDlin	5.46E-08	NA	NA	99.99991986	NA	140.8412091	-275.334592	0	0.381717367	73	NoCompSupport
726	CC4	BeakShapepPC2	DDexp	5.53E-05	NA	0.089691471	NA	NA	104.9794436	-203.611061	71.72353102	1.02E-16	73	NoCompSupport
727	CC4	BeakShapepPC2	DDlin	1.69E-12	NA	2.32E-05	NA	NA	102.3198793	-198.2919325	77.04265958	7.11E-18	73	NoCompSupport
728	CC4	BeakShapepPC2	MC	0.000518116	NA	NA	NA	-2.38E-09	89.74263453	-173.137443	102.1971491	2.45E-23	73	NoCompSupport
729	CC5CC6b	BeakShapepPC2	BM	8.10E-05	NA	NA	NA	NA	72.9569538	-141.5609664	5.970172469	0.017887438	37	CompSupport
730	CC5CC6b	BeakShapepPC2	OU	0.000141688	0.048078654	NA	NA	NA	74.61843169	-142.5095906	5.021548245	0.028743475	37	CompSupport
731	CC5CC6b	BeakShapepPC2	TDexp	8.10E-05	NA	NA	-1.00E-06	NA	72.95691378	-139.1865548	8.344584049	0.005456966	37	CompSupport
732	CC5CC6b	BeakShapepPC2	TDlin	3.50E-08	NA	NA	99.99981968	NA	74.22985158	-141.7324304	5.798708466	0.019488619	37	CompSupport
733	CC5CC6b	BeakShapepPC2	DDexp	2.82E-05	NA	0.09110393	NA	NA	77.12920581	-147.5311389	0	0.353960347	37	CompSupport
734	CC5CC6b	BeakShapepPC2	DDlin	2.02E-05	NA	5.29E-06	NA	NA	77.11595358	-147.5046344	0.026504465	0.349300527	37	CompSupport
735	CC5CC6b	BeakShapepPC2	MC	6.62E-05	NA	NA	NA	-1.50E-08	76.67684385	-146.626415	0.904723909	0.225162629	37	CompSupport
736	CC5CC6c	BeakShapepPC2	BM	0.000264468	NA	NA	NA	NA	52.51006969	-100.6330426	2.366001131	0.167929116	34	NoCompSupport
737	CC5CC6c	BeakShapepPC2	OU	0.000555518	0.092421248	NA	NA	NA	54.89952186	-102.9990437	0	0.548146466	34	NoCompSupport
738	CC5CC6c	BeakShapepPC2	TDexp	0.000264474	NA	NA	-1.00E-06	NA	52.51003509	-98.22007017	4.778973556	0.050252271	34	NoCompSupport
739	CC5CC6c	BeakShapepPC2	TDlin	1.25E-07	NA	NA	99.99991738	NA	54.04483446	-101.2896689	1.709374801	0.233190362	34	NoCompSupport
740	CC5CC6c	BeakShapepPC2	DDexp	6.92E-06	NA	0.381511526	NA	NA	47.79407672	-88.78815343	14.21089029	0.000449822	34	NoCompSupport
741	CC5CC6c	BeakShapepPC2	DDlin	8.04E-13	NA	5.37E-05	NA	NA	45.1496988	-83.49939761	19.49964612	3.20E-05	34	NoCompSupport
742	CC5CC6c	BeakShapepPC2	MC	0.000275366	NA	NA	NA	0	35.84271682	-64.88543363	38.11361009	2.90E-09	34	NoCompSupport
750	CC7	BeakShapepPC2	BM	0.00017375	NA	NA	NA	NA	197.1203427	-390.1454472	3.897495099	0.081409274	129	NoCompSupport
751	CC7	BeakShapepPC2	OU	0.000283534	0.035921496	NA	NA	NA	200.1174712	-394.0429423	0	0.571484148	129	NoCompSupport
752	CC7	BeakShapepPC2	TDexp	0.000173754	NA	NA	-1.00E-06	NA	197.1202482	-388.0484964	5.994445954	0.028531643	129	NoCompSupport
753	CC7	BeakShapepPC2	TDlin	7.53E-08	NA	NA	99.99990735	NA	199.5310737	-392.8701473	1.172795013	0.317932545	129	NoCompSupport
754	CC7	BeakShapepPC2	DDexp	0.000352216	NA	-0.018043078	NA	NA	192.7904881	-379.3889763	14.65396602	0.000375782	129	NoCompSupport
755	CC7	BeakShapepPC2	DDlin	0.000303757	NA	-3.07E-06	NA	NA	192.4008693	-378.6097386	15.43320368	0.000254523	129	NoCompSupport
756	CC7	BeakShapepPC2	MC	0.000196002	NA	NA	NA	-1.26E-09	189.3534089	-372.5148177	21.52812459	1.21E-05	129	NoCompSupport
757	Charadrii	BeakShapepPC2	BM	0.000149437	NA	NA	NA	NA	142.463673	-280.8010301	0.385357411	0.297703949	98	NoCompSupport
758	Charadrii	BeakShapepPC2	OU	0.000189368	0.010916992	NA	NA	NA	143.7208533	-281.1863875	0	0.360964003	98	NoCompSupport
759	Charadrii	BeakShapepPC2	TDexp	0.000149445	NA	NA	-1.00E-06	NA	142.4635548	-278.6717905	2.514597002	0.10266587	98	NoCompSupport
760	Charadrii	BeakShapepPC2	TDlin	5.84E-05	NA	NA	0.032644916	NA	143.3071393	-280.3589595	0.827427984	0.2386658	98	NoCompSupport
761	Charadrii	BeakShapepPC2	DDexp	0.000110572	NA	0.012465865	NA	NA	129.4741369	-252.6929547	28.49343279	2.35E-07	98	NoCompSupport
762	Charadrii	BeakShapepPC2	DDlin	0.000118845	NA	1.86E-06	NA	NA	128.8846169	-251.5139146	29.67247293	1.30E-07	98	NoCompSupport
763	Charadrii	BeakShapepPC2	MC	0.000206435	NA	NA	NA	-2.26E-09	126.6287166	-247.0021142	34.18427337	1.36E-08	98	NoCompSupport
785	Cotingidae	BeakShapepPC2	BM	0.000138131	NA	NA	NA	NA	104.3331089	-204.4480361	0	0.364257557	58	NoCompSupport
786	Cotingidae	BeakShapepPC2	OU	0.000187258	0.028117889	NA	NA	NA	105.1788988	-203.9133531	0.534682996	0.278806974	58	NoCompSupport
787	Cotingidae	BeakShapepPC2	TDexp	0.000138134	NA	NA	-1.00E-06	NA	104.3330774	-202.2217104	2.226325614	0.119665265	58	NoCompSupport
788	Cotingidae	BeakShapepPC2	TDlin	3.74E-05	NA	NA	0.149982969	NA	105.017578	-203.5907115	0.857324529	0.237270046	58	NoCompSupport
789	Cotingidae	BeakShapepPC2	DDexp	8.76E-05	NA	0.032791874	NA	NA	90.23389479	-174.0233451	30.42469092	9.01E-08	58	NoCompSupport
790	Cotingidae	BeakShapepPC2	DDlin	7.14E-05	NA	6.18E-06	NA	NA	89.86385529	-173.2832661	31.16476991	6.22E-08	58	NoCompSupport
791	Cotingidae	BeakShapepPC2	MC	0.000247672	NA	NA	NA	-1.24E-09	87.40469017	-168.3649359	36.08310015	5.32E-09	58	NoCompSupport
792	Cracidae	BeakShapepPC2	BM	0.000831451	NA	NA	NA	NA	63.08198626	-121.8849027	0	0.484312214	46	NoCompSupport
793	Cracidae	BeakShapepPC2	OU	0.000956155	0.031781777	NA	NA	NA	63.22461714	-119.8778057	2.007097043	0.177537392	46	NoCompSupport
794	Cracidae	BeakShapepPC2	TDexp	0.00083146	NA	NA	-1.00E-06	NA	63.08198178	-119.592535	2.292367749	0.15393738	46	NoCompSupport
795	Cracidae	BeakShapepPC2	TDlin	0.000270205	NA	NA	0.197862	NA	63.26061404	-119.9497995	1.935103233	0.184044606	46	NoCompSupport
796	Cracidae	BeakShapepPC2	DDexp	0.00193986	NA	-0.045524182	NA	NA	55.31336498	-104.0553014	17.82960135	6.51E-05	46	NoCompSupport
797	Cracidae	BeakShapepPC2	DDlin	0.001748139	NA	-4.76E-05	NA	NA	55.36761864	-104.1638087	17.72109403	6.87E-05	46	NoCompSupport
798	Cracidae	BeakShapepPC2	MC	0.001289831	NA	NA	NA	0	54.68185409	-102.7922796	19.09262314	3.46E-05	46	NoCompSupport
799	Cuculidae	BeakShapepPC2	BM	0.000144119	NA	NA	NA	NA	203.9837097	-403.8758163	11.43782446	0.002978499	134	NoCompSupport
800	Cuculidae	BeakShapepPC2	OU	0.000224688	0.027481502	NA	NA	NA	210.7491281	-415.3136408	0	0.907171595	134	NoCompSupport
801	Cuculidae	BeakShapepPC2	TDexp	0.000144127	NA	NA	-1.00E-06	NA	203.9834514	-401.7822875	13.5313533	0.001045667	134	NoCompSupport
802	Cuculidae	BeakShapepPC2	TDlin	2.45E-08	NA	NA	99.999878	NA	208.4252308	-410.6658463	4.64779447	0.088804239	134	NoCompSupport
803	Cuculidae	BeakShapepPC2	DDexp	6.76E-05	NA	0.030419574	NA	NA	188.2154554	-370.2462955	45.06734532	1.48E-10	134	NoCompSupport
804	Cuculidae	BeakShapepPC2	DDlin	1.90E-05	NA	6.22E-06	NA	NA	188.2412078	-370.2978003	45.01584047	1.52E-10	134	NoCompSupport
805	Cuculidae	BeakShapepPC2	MC	0.000214218	NA	NA	NA	-1.33E-09	177.4058525	-348.6270897	66.6865511	3.00E-15	134	NoCompSupport
806	EurylaimidaePittidae	BeakShapepPC2	BM	0.0002621	NA	NA	NA	NA	69.78116916	-135.3123383	5.733615657	0.035391895	51	NoCompSupport
807	EurylaimidaePittidae	BeakShapepPC2	OU	0.0002621	6.62E-18	NA	NA	NA	69.78116916	-133.0517	7.994253955	0.011429111	51	NoCompSupport
808	EurylaimidaePittidae	BeakShapepPC2	TDexp	0.00249757	NA	NA	-0.070844261	NA	73.14700556	-139.7833728	1.262581165	0.330960851	51	NoCompSupport
809	EurylaimidaePittidae	BeakShapepPC2	TDlin	0.00127173	NA	NA	-0.022769116	NA	73.77829614	-141.045954	0	0.6222181	51	NoCompSupport
810	EurylaimidaePittidae	BeakShapepPC2	DDexp	0.000991503	NA	-0.047691481	NA	NA	56.5115923	-106.5125463	34.53340767	1.97E-08	51	NoCompSupport
811	EurylaimidaePittidae	BeakShapepPC2	DDlin	0.000842974	NA	-2.02E-05	NA	NA	56.46247206	-106.4143058	34.63164815	1.88E-08	51	NoCompSupport
812	EurylaimidaePittidae	BeakShapepPC2	MC	0.000330554	NA	NA	NA	-0.026171725	55.00133065	-103.492023	37.55393099	4.36E-09	51	NoCompSupport
813	Falconidae	BeakShapepPC2	BM	0.00022549	NA	NA	NA	NA	104.8128747	-205.4257494	7.43600423	0.021214182	63	NoCompSupport
814	Falconidae	BeakShapepPC2	OU	0.000318991	0.045543273	NA	NA	NA	109.6342667	-212.8617537	0	0.873643197	63	NoCompSupport
815	Falconidae	BeakShapepPC2	TDexp	0.000225498	NA	NA	-1.00E-06	NA	104.8127672	-203.2187547	9.642998964	0.007036934	63	NoCompSupport
816	Falconidae	BeakShapepPC2	TDlin	5.83E-08	NA	NA	99.99992615	NA	107.4469367	-208.4870938	4.374659834	0.098036723	63	NoCompSupport
817	Falconidae	BeakShapepPC2	DDexp	7.83E-05	NA	0.09372979	NA	NA	99.52818354	-192.6495874	20.21216623	3.57E-05	63	NoCompSupport
818	Falconidae	BeakShapepPC2	DDlin	1.12E-05	NA	2.31E-05	NA	NA	99.45779567	-192.5088117	20.35294197	3.32E-05	63	NoCompSupport
819	Falconidae	BeakShapepPC2	MC	0.000269583	NA	NA	NA	0	92.87702167	-179.3472637	33.51448997	4.61E-08	63	NoCompSupport
841	Lari	BeakShapepPC2	BM	0.000656272	NA	NA	NA	NA	207.9041332	-411.7231601	0	0.373627047	144	NoCompSupport
842	Lari	BeakShapepPC2	OU	0.000724854	0.015297692	NA	NA	NA	208.6228542	-411.0742798	0.64888029	0.27010694	144	NoCompSupport
843	Lari	BeakShapepPC2	TDexp	0.000656286	NA	NA	-1.00E-06	NA	207.9040867	-409.6367448	2.086415289	0.131637305	144	NoCompSupport
844	Lari	BeakShapepPC2	TDlin	0.000366244	NA	NA	0.036813143	NA	208.4384851	-410.7055416	1.017618487	0.224628709	144	NoCompSupport
845	Lari	BeakShapepPC2	DDexp	0.000412519	NA	0.031033495	NA	NA	174.8031581	-343.4348876	68.28827251	5.54E-16	144	NoCompSupport
846	Lari	BeakShapepPC2	DDlin	0.000453019	NA	2.22E-05	NA	NA	173.2737035	-340.3759785	71.34718164	1.20E-16	144	NoCompSupport
847	Lari	BeakShapepPC2	MC	0.001177992	NA	NA	NA	0	168.4520137	-330.7325989	80.99056123	9.67E-19	144	NoCompSupport
848	M1	BeakShapepPC2	BM	0.000117108	NA	NA	NA	NA	208.4880771	-412.8660625	0.365063288	0.294776477	112	NoCompSupport
849	M1	BeakShapepPC2	OU	0.000147558	0.021254413	NA	NA	NA	209.726674	-413.2311258	0	0.353806095	112	NoCompSupport
850	M1	BeakShapepPC2	TDexp	0.000117111	NA	NA	-1.00E-06	NA	208.4880183	-410.7538143	2.477311515	0.102523624	112	NoCompSupport
851	M1	BeakShapepPC2	TDlin	3.59E-05	NA	NA	0.084443582	NA	209.3748644	-412.5275065	0.703619312	0.24887216	112	NoCompSupport
852	M1	BeakShapepPC2	DDexp	0.000142824	NA	-0.000818637	NA	NA	198.9280285	-391.6338347	21.5972911	7.23E-06	112	NoCompSupport
853	M1	BeakShapepPC2	DDlin	0.000142545	NA	-1.08E-07	NA	NA	198.9277026	-391.6331829	21.59794293	7.22E-06	112	NoCompSupport
854	M1	BeakShapepPC2	MC	0.000138918	NA	NA	NA	-1.20E-09	198.9231461	-391.62407	21.6070558	7.19E-06	112	NoCompSupport
855	M4	BeakShapepPC2	BM	0.000263444	NA	NA	NA	NA	251.1818388	-498.2791707	0	0.321025927	145	NoCompSupport
856	M4	BeakShapepPC2	OU	0.000312144	0.024406469	NA	NA	NA	252.2115081	-498.2528034	0.026367209	0.316821424	145	NoCompSupport
857	M4	BeakShapepPC2	TDexp	0.000263449	NA	NA	-1.00E-06	NA	251.1817969	-496.1933811	2.085789529	0.113140128	145	NoCompSupport
858	M4	BeakShapepPC2	TDlin	9.38E-05	NA	NA	0.088625848	NA	251.970673	-497.7711332	0.508037413	0.249012521	145	NoCompSupport
859	M4	BeakShapepPC2	DDexp	0.000129438	NA	0.035170868	NA	NA	225.611708	-445.0532033	53.22596736	8.89E-13	145	NoCompSupport
860	M4	BeakShapepPC2	DDlin	9.49E-05	NA	1.03E-05	NA	NA	225.4831147	-444.7960167	53.483154	7.81E-13	145	NoCompSupport
861	M4	BeakShapepPC2	MC	0.000419304	NA	NA	NA	0	220.4329402	-434.6956676	63.5835031	5.01E-15	145	NoCompSupport
862	M5	BeakShapepPC2	BM	0.000159363	NA	NA	NA	NA	258.3226483	-512.5589657	0.775132947	0.258458166	142	NoCompSupport
863	M5	BeakShapepPC2	OU	0.000199993	0.024967213	NA	NA	NA	259.7540059	-513.3340987	0	0.380809908	142	NoCompSupport
864	M5	BeakShapepPC2	TDexp	0.000159366	NA	NA	-1.00E-06	NA	258.3225899	-510.4712668	2.862831889	0.091002263	142	NoCompSupport
865	M5	BeakShapepPC2	TDlin	7.14E-05	NA	NA	0.073964256	NA	259.4091258	-512.6443385	0.689760227	0.269729663	142	NoCompSupport
866	M5	BeakShapepPC2	DDexp	3.33E-05	NA	0.063557572	NA	NA	238.3668307	-470.5597484	42.77435033	1.96E-10	142	NoCompSupport
867	M5	BeakShapepPC2	DDlin	1.90E-05	NA	7.71E-06	NA	NA	236.3263802	-466.4788473	46.85525142	2.55E-11	142	NoCompSupport
868	M5	BeakShapepPC2	MC	0.000233982	NA	NA	NA	-1.63E-08	231.0508485	-455.9277839	57.40631477	1.30E-13	142	NoCompSupport
876	Meropidae	BeakShapepPC2	BM	3.34E-05	NA	NA	NA	NA	66.819661	-129.1175829	1.026652518	0.173028837	26	CompSupport_NotDifferentiable
877	Meropidae	BeakShapepPC2	OU	5.09E-05	0.049026778	NA	NA	NA	68.01777331	-128.9446375	1.199597868	0.158695233	26	CompSupport_NotDifferentiable
878	Meropidae	BeakShapepPC2	TDexp	3.34E-05	NA	NA	-1.00E-06	NA	66.81963316	-126.5483572	3.595878164	0.047887066	26	CompSupport_NotDifferentiable
879	Meropidae	BeakShapepPC2	TDlin	8.23E-09	NA	NA	99.99980727	NA	67.49591438	-127.9009197	2.243315722	0.094172355	26	CompSupport_NotDifferentiable
880	Meropidae	BeakShapepPC2	DDexp	2.03E-06	NA	0.316388934	NA	NA	68.61757224	-130.1442354	0	0.289103434	26	CompSupport_NotDifferentiable
881	Meropidae	BeakShapepPC2	DDlin	3.98E-11	NA	4.14E-06	NA	NA	68.22231789	-129.3537267	0.790508691	0.194713682	26	CompSupport_NotDifferentiable
882	Meropidae	BeakShapepPC2	MC	2.89E-05	NA	NA	NA	0	66.69792178	-126.3049345	3.839300912	0.042399394	26	CompSupport_NotDifferentiable
883	Musophagidae	BeakShapepPC2	BM	3.60E-05	NA	NA	NA	NA	42.64743714	-80.66329534	2.006591921	0.154833286	22	NoCompSupport
884	Musophagidae	BeakShapepPC2	OU	0.000355033	0.181274466	NA	NA	NA	45.0016103	-82.66988726	0	0.422270003	22	NoCompSupport
885	Musophagidae	BeakShapepPC2	TDexp	3.60E-05	NA	NA	-1.00E-06	NA	42.64738573	-77.96143812	4.708449144	0.040101765	22	NoCompSupport
886	Musophagidae	BeakShapepPC2	TDlin	7.11E-09	NA	NA	99.99984737	NA	43.76817295	-80.20301256	2.466874701	0.123002856	22	NoCompSupport
887	Musophagidae	BeakShapepPC2	DDexp	2.04E-05	NA	0.043633356	NA	NA	43.36508002	-79.39682671	3.273060556	0.082196658	22	NoCompSupport
888	Musophagidae	BeakShapepPC2	DDlin	1.42E-09	NA	3.29E-06	NA	NA	43.60770856	-79.88208379	2.787803476	0.104767456	22	NoCompSupport
889	Musophagidae	BeakShapepPC2	MC	3.41E-05	NA	NA	NA	-2.48E-09	43.24406552	-79.15479771	3.515089556	0.072827975	22	NoCompSupport
890	Odontophoridae	BeakShapepPC2	BM	0.000157393	NA	NA	NA	NA	51.46968947	-98.4949345	5.1118931	0.064720681	30	NoCompSupport
891	Odontophoridae	BeakShapepPC2	OU	0.002201069	0.747376819	NA	NA	NA	55.26495226	-103.6068276	0	0.833828169	30	NoCompSupport
892	Odontophoridae	BeakShapepPC2	TDexp	0.000157397	NA	NA	-1.00E-06	NA	51.46965092	-96.01622492	7.59060268	0.018741232	30	NoCompSupport
893	Odontophoridae	BeakShapepPC2	TDlin	6.70E-08	NA	NA	99.99996996	NA	52.87045041	-98.81782389	4.789003709	0.076060228	30	NoCompSupport
894	Odontophoridae	BeakShapepPC2	DDexp	0.00011169	NA	0.03326015	NA	NA	49.48807657	-92.05307622	11.55375138	0.002583517	30	NoCompSupport
895	Odontophoridae	BeakShapepPC2	DDlin	0.000107904	NA	5.41E-06	NA	NA	49.4523074	-91.98153789	11.62528971	0.00249274	30	NoCompSupport
896	Odontophoridae	BeakShapepPC2	MC	0.000184483	NA	NA	NA	-7.69E-10	48.99218478	-91.06129264	12.54553496	0.001573433	30	NoCompSupport
897	Otididae	BeakShapepPC2	BM	0.000532487	NA	NA	NA	NA	24.94392807	-45.34240158	21.25658105	1.27E-05	25	NoCompSupport_NotDifferentiable
898	Otididae	BeakShapepPC2	OU	0.005413877	0.87294246	NA	NA	NA	36.87091989	-66.59898263	0	0.52634673	25	NoCompSupport_NotDifferentiable
899	Otididae	BeakShapepPC2	TDexp	0.000532504	NA	NA	-1.00E-06	NA	24.94383508	-42.74481301	23.85416962	3.48E-06	25	NoCompSupport_NotDifferentiable
900	Otididae	BeakShapepPC2	TDlin	1.67E-07	NA	NA	99.99995668	NA	28.47003146	-49.79720577	16.80177686	0.000118253	25	NoCompSupport_NotDifferentiable
901	Otididae	BeakShapepPC2	DDexp	2.13E-133	NA	12.05226778	NA	NA	36.76515115	-66.38744515	0.211537483	0.473518715	25	NoCompSupport_NotDifferentiable
902	Otididae	BeakShapepPC2	DDlin	0.000234909	NA	3.94E-05	NA	NA	21.06964262	-34.9964281	31.60255453	7.23E-08	25	NoCompSupport_NotDifferentiable
903	Otididae	BeakShapepPC2	MC	0.00094617	NA	NA	NA	-4.42E-09	17.76256383	-28.38227051	38.21671212	2.65E-09	25	NoCompSupport_NotDifferentiable
904	P10	BeakShapepPC2	BM	0.00083202	NA	NA	NA	NA	192.6907957	-381.3152931	6.597697868	0.019773774	184	NoCompSupport
905	P10	BeakShapepPC2	OU	0.00119115	0.044532155	NA	NA	NA	197.0231622	-387.912991	0	0.535502435	184	NoCompSupport
906	P10	BeakShapepPC2	TDexp	0.000832038	NA	NA	-1.00E-06	NA	192.6906972	-379.248061	8.664930037	0.007033894	184	NoCompSupport
907	P10	BeakShapepPC2	TDlin	3.84E-07	NA	NA	99.9999262	NA	196.8214674	-387.5096015	0.403389549	0.437689897	184	NoCompSupport
908	P10	BeakShapepPC2	DDexp	0.000108998	NA	0.074799893	NA	NA	121.7362277	-237.3391221	150.5738689	1.08E-33	184	NoCompSupport
909	P10	BeakShapepPC2	DDlin	1.06E-10	NA	6.40E-05	NA	NA	108.1059762	-210.078619	177.834372	1.30E-39	184	NoCompSupport
910	P10	BeakShapepPC2	MC	0.002524458	NA	NA	NA	-1.15E-10	90.58351012	-175.0336869	212.8793041	3.18E-47	184	NoCompSupport
911	P12	BeakShapepPC2	BM	0.000246961	NA	NA	NA	NA	74.55296717	-144.8392677	0.051872112	0.299211392	48	NoCompSupport
912	P12	BeakShapepPC2	OU	0.000246961	1.50E-197	NA	NA	NA	74.55296717	-142.5604798	2.330659991	0.095751508	48	NoCompSupport
913	P12	BeakShapepPC2	TDexp	0.000732146	NA	NA	-0.094904531	NA	75.68817926	-144.830904	0.060235829	0.297962745	48	NoCompSupport
914	P12	BeakShapepPC2	TDlin	0.000577469	NA	NA	-0.046724418	NA	75.71829717	-144.8911398	0	0.307073267	48	NoCompSupport
915	P12	BeakShapepPC2	DDexp	0.000101267	NA	0.139793784	NA	NA	62.30725222	-118.0690499	26.8220899	4.60E-07	48	NoCompSupport
916	P12	BeakShapepPC2	DDlin	2.93E-10	NA	4.57E-05	NA	NA	62.45833844	-118.3712223	26.51991747	5.35E-07	48	NoCompSupport
917	P12	BeakShapepPC2	MC	0.000439742	NA	NA	NA	-1.82E-08	60.70411259	-114.8627706	30.02836915	9.26E-08	48	NoCompSupport
918	P13P14P16	BeakShapepPC2	BM	0.000532886	NA	NA	NA	NA	284.848267	-565.634034	7.157029923	0.020902081	195	NoCompSupport
919	P13P14P16	BeakShapepPC2	OU	0.000532886	1.56E-16	NA	NA	NA	284.848267	-563.5708795	9.220184374	0.007450428	195	NoCompSupport
920	P13P14P16	BeakShapepPC2	TDexp	0.001269163	NA	NA	-0.096705187	NA	289.4583592	-572.7910639	0	0.748718943	195	NoCompSupport
921	P13P14P16	BeakShapepPC2	TDlin	0.000914307	NA	NA	-0.044472214	NA	288.2468468	-570.3680392	2.423024718	0.222928549	195	NoCompSupport
922	P13P14P16	BeakShapepPC2	DDexp	0.00032103	NA	0.041338975	NA	NA	181.3932376	-356.6608208	216.1302431	8.75E-48	195	NoCompSupport
923	P13P14P16	BeakShapepPC2	DDlin	0.000328515	NA	3.77E-05	NA	NA	175.1807129	-344.2357714	228.5552925	1.75E-50	195	NoCompSupport
924	P13P14P16	BeakShapepPC2	MC	0.001837084	NA	NA	NA	-4.29E-09	164.1958996	-322.2661447	250.5249192	2.98E-55	195	NoCompSupport
925	P17P18	BeakShapepPC2	BM	0.001440385	NA	NA	NA	NA	129.1206321	-254.1523754	64.63255454	9.23E-15	138	NoCompSupport
926	P17P18	BeakShapepPC2	OU	0.030274626	2.718281828	NA	NA	NA	162.4820172	-318.7849299	0	1	138	NoCompSupport
927	P17P18	BeakShapepPC2	TDexp	0.001440403	NA	NA	-1.00E-06	NA	129.1204863	-252.0618681	66.72306177	3.25E-15	138	NoCompSupport
928	P17P18	BeakShapepPC2	TDlin	1.20E-06	NA	NA	99.9999648	NA	140.8089986	-275.4388927	43.34603724	3.87E-10	138	NoCompSupport
929	P17P18	BeakShapepPC2	DDexp	0.000221246	NA	0.059930646	NA	NA	123.982309	-241.7855135	76.99941643	1.90E-17	138	NoCompSupport
930	P17P18	BeakShapepPC2	DDlin	4.25E-09	NA	5.97E-05	NA	NA	119.6009602	-233.022816	85.76211389	2.38E-19	138	NoCompSupport
931	P17P18	BeakShapepPC2	MC	0.001927112	NA	NA	NA	-3.11E-10	109.0399759	-211.9008473	106.8840826	6.17E-24	138	NoCompSupport
939	P2	BeakShapepPC2	BM	0.000204391	NA	NA	NA	NA	222.4135813	-440.753543	0	0.475040818	166	NoCompSupport
940	P2	BeakShapepPC2	OU	0.000204391	1.70E-15	NA	NA	NA	222.4135813	-438.6790145	2.074528516	0.168365376	166	NoCompSupport
941	P2	BeakShapepPC2	TDexp	0.000228127	NA	NA	-0.004937555	NA	222.4851197	-438.8220912	1.931451812	0.180851242	166	NoCompSupport
942	P2	BeakShapepPC2	TDlin	0.000217995	NA	NA	-0.002793597	NA	222.4564651	-438.764782	1.988761036	0.175742563	166	NoCompSupport
943	P2	BeakShapepPC2	DDexp	0.000368982	NA	0.00062313	NA	NA	165.94073	-325.7333119	115.0202311	5.02E-26	166	NoCompSupport
944	P2	BeakShapepPC2	DDlin	0.000379837	NA	1.65E-07	NA	NA	165.9291475	-325.7101468	115.0433963	4.96E-26	166	NoCompSupport
945	P2	BeakShapepPC2	MC	0.000400701	NA	NA	NA	-1.18E-10	165.9029953	-325.6578425	115.0957005	4.83E-26	166	NoCompSupport
946	P20a	BeakShapepPC2	BM	0.000336355	NA	NA	NA	NA	182.8127214	-361.5066308	0	0.490489069	104	NoCompSupport
947	P20a	BeakShapepPC2	OU	0.000336793	0.000219646	NA	NA	NA	182.8127755	-359.385551	2.121079841	0.169841062	104	NoCompSupport
948	P20a	BeakShapepPC2	TDexp	0.00033636	NA	NA	-1.00E-06	NA	182.8127211	-359.3854422	2.121188612	0.169831826	104	NoCompSupport
949	P20a	BeakShapepPC2	TDlin	0.000334901	NA	NA	0.000296481	NA	182.8127577	-359.3855154	2.121115394	0.169838043	104	NoCompSupport
950	P20a	BeakShapepPC2	DDexp	0.000348244	NA	0.017332458	NA	NA	155.5034017	-304.7668035	56.73982736	2.34E-13	104	NoCompSupport
951	P20a	BeakShapepPC2	DDlin	0.000403899	NA	6.26E-06	NA	NA	155.055714	-303.8714279	57.63520292	1.50E-13	104	NoCompSupport
952	P20a	BeakShapepPC2	MC	0.000577948	NA	NA	NA	0	154.199277	-302.158554	59.34807683	6.36E-14	104	NoCompSupport
953	P20b	BeakShapepPC2	BM	0.000206621	NA	NA	NA	NA	261.0232963	-517.9644008	27.90382257	8.69E-07	149	NoCompSupport
954	P20b	BeakShapepPC2	OU	0.000606832	0.19480712	NA	NA	NA	276.0168703	-545.8682234	0	0.996122192	149	NoCompSupport
955	P20b	BeakShapepPC2	TDexp	0.000206623	NA	NA	-1.00E-06	NA	261.023186	-515.8808548	29.98736861	3.07E-07	149	NoCompSupport
956	P20b	BeakShapepPC2	TDlin	1.77E-07	NA	NA	99.99985352	NA	270.4679671	-534.7704169	11.09780645	0.003876632	149	NoCompSupport
957	P20b	BeakShapepPC2	DDexp	0.000113315	NA	0.02388165	NA	NA	242.5476818	-478.9298464	66.938377	2.90E-15	149	NoCompSupport
958	P20b	BeakShapepPC2	DDlin	1.02E-05	NA	7.92E-06	NA	NA	244.6726476	-483.1797779	62.68844549	2.43E-14	149	NoCompSupport
959	P20b	BeakShapepPC2	MC	0.000282607	NA	NA	NA	-7.18E-09	237.6976356	-469.229754	76.63846937	2.27E-17	149	NoCompSupport
960	P21	BeakShapepPC2	BM	0.000460528	NA	NA	NA	NA	150.2914552	-296.4538781	6.605274697	0.030360036	96	NoCompSupport
961	P21	BeakShapepPC2	OU	0.000851062	0.138561541	NA	NA	NA	154.6600112	-303.0591528	0	0.825314456	96	NoCompSupport
962	P21	BeakShapepPC2	TDexp	0.000460533	NA	NA	-1.00E-06	NA	150.2914157	-294.3219618	8.737191007	0.010455927	96	NoCompSupport
963	P21	BeakShapepPC2	TDlin	3.95E-07	NA	NA	99.99995965	NA	152.8411124	-299.4213553	3.637797509	0.133869537	96	NoCompSupport
964	P21	BeakShapepPC2	DDexp	7.23E-05	NA	0.107405872	NA	NA	137.5206985	-268.7805273	34.27862542	2.97E-08	96	NoCompSupport
965	P21	BeakShapepPC2	DDlin	2.29E-11	NA	3.54E-05	NA	NA	136.8665795	-267.4722895	35.58686327	1.55E-08	96	NoCompSupport
966	P21	BeakShapepPC2	MC	0.000483728	NA	NA	NA	0	128.4687138	-250.676558	52.3825948	3.48E-12	96	NoCompSupport
988	P7	BeakShapepPC2	BM	0.000345008	NA	NA	NA	NA	242.057862	-480.034643	2.033383148	0.16537581	151	NoCompSupport
989	P7	BeakShapepPC2	OU	0.000455604	0.042808691	NA	NA	NA	244.1156457	-482.0680261	0	0.457104529	151	NoCompSupport
990	P7	BeakShapepPC2	TDexp	0.000345014	NA	NA	-1.00E-06	NA	242.0578131	-477.9523609	4.115665276	0.058386194	151	NoCompSupport
991	P7	BeakShapepPC2	TDlin	1.85E-06	NA	NA	11.56998033	NA	243.756343	-481.3494208	0.718605367	0.319133468	151	NoCompSupport
992	P7	BeakShapepPC2	DDexp	0.00021418	NA	0.029801265	NA	NA	178.8294165	-351.4955676	130.5724585	2.03E-29	151	NoCompSupport
993	P7	BeakShapepPC2	DDlin	0.000163695	NA	1.69E-05	NA	NA	177.615256	-349.0672467	133.0007795	6.02E-30	151	NoCompSupport
994	P7	BeakShapepPC2	MC	0.000512224	NA	NA	NA	0	155.8115796	-305.4598939	176.6081322	2.04E-39	151	NoCompSupport
995	P8	BeakShapepPC2	BM	0.000102348	NA	NA	NA	NA	72.5403214	-140.7473095	2.098144049	0.190627098	39	NoCompSupport
996	P8	BeakShapepPC2	OU	0.000452651	0.173375924	NA	NA	NA	74.7655839	-142.8454535	0	0.544240464	39	NoCompSupport
997	P8	BeakShapepPC2	TDexp	0.000102351	NA	NA	-1.00E-06	NA	72.540296	-138.3948777	4.450575792	0.058797732	39	NoCompSupport
998	P8	BeakShapepPC2	TDlin	4.81E-08	NA	NA	99.99995558	NA	73.79565472	-140.9055952	1.939858348	0.206326941	39	NoCompSupport
999	P8	BeakShapepPC2	DDexp	7.86E-06	NA	0.208835784	NA	NA	63.53134362	-120.376973	22.46848056	7.19E-06	39	NoCompSupport
1000	P8	BeakShapepPC2	DDlin	4.58E-11	NA	1.50E-05	NA	NA	61.00039472	-115.3150752	27.53037835	5.72E-07	39	NoCompSupport
1001	P8	BeakShapepPC2	MC	0.000137451	NA	NA	NA	0	52.52294596	-98.36017763	44.48527589	1.19E-10	39	NoCompSupport
1002	P9	BeakShapepPC2	BM	7.51E-05	NA	NA	NA	NA	116.4960602	-228.7739386	3.592868114	0.086136679	58	NoCompSupport
1003	P9	BeakShapepPC2	OU	0.000144708	0.060805321	NA	NA	NA	119.4056256	-232.3668067	0	0.519241652	58	NoCompSupport
1004	P9	BeakShapepPC2	TDexp	7.51E-05	NA	NA	-1.00E-06	NA	116.4960076	-226.5475707	5.819235981	0.028296876	58	NoCompSupport
1005	P9	BeakShapepPC2	TDlin	4.54E-08	NA	NA	99.99989253	NA	119.0567588	-231.6690732	0.697733471	0.366318308	58	NoCompSupport
1006	P9	BeakShapepPC2	DDexp	3.99E-08	NA	0.162839062	NA	NA	108.0260018	-209.6075592	22.75924752	5.93E-06	58	NoCompSupport
1007	P9	BeakShapepPC2	DDlin	6.02E-11	NA	2.94E-06	NA	NA	105.6036906	-204.7629367	27.60387003	5.26E-07	58	NoCompSupport
1008	P9	BeakShapepPC2	MC	0.000121443	NA	NA	NA	-1.36E-08	102.5673524	-198.6902603	33.67654638	2.53E-08	58	NoCompSupport
1009	Paleognathae	BeakShapepPC2	BM	8.65E-05	NA	NA	NA	NA	74.16366489	-144.0824318	0.746222357	0.263278094	52	NoCompSupport
1010	Paleognathae	BeakShapepPC2	OU	0.000146967	0.015459285	NA	NA	NA	75.31319241	-144.1263848	0.702269344	0.269128073	52	NoCompSupport
1011	Paleognathae	BeakShapepPC2	TDexp	8.65E-05	NA	NA	-1.00E-06	NA	74.16358528	-141.8271706	3.001483612	0.085249329	52	NoCompSupport
1012	Paleognathae	BeakShapepPC2	TDlin	1.35E-08	NA	NA	99.99982933	NA	75.66432708	-144.8286542	0	0.382344504	52	NoCompSupport
1013	Paleognathae	BeakShapepPC2	DDexp	0.001984195	NA	-0.09125412	NA	NA	41.47860609	-76.45721218	68.37144199	5.44E-16	52	NoCompSupport
1014	Paleognathae	BeakShapepPC2	DDlin	0.000939153	NA	-2.60E-05	NA	NA	42.96785691	-79.43571382	65.39294035	2.41E-15	52	NoCompSupport
1015	Paleognathae	BeakShapepPC2	MC	0.000413485	NA	NA	NA	-4.02E-11	33.47120379	-60.44240757	84.38624659	1.81E-19	52	NoCompSupport
1016	Petroicidae	BeakShapepPC2	BM	0.000140303	NA	NA	NA	NA	51.98135896	-99.58771792	4.690386899	0.054767078	35	NoCompSupport
1017	Petroicidae	BeakShapepPC2	OU	0.00037485	0.070239845	NA	NA	NA	55.52614918	-104.2781048	0	0.571510408	35	NoCompSupport
1018	Petroicidae	BeakShapepPC2	TDexp	0.000140307	NA	NA	-1.00E-06	NA	51.98128623	-97.18837891	7.089725907	0.016500979	35	NoCompSupport
1019	Petroicidae	BeakShapepPC2	TDlin	4.54E-08	NA	NA	99.99988568	NA	54.29891891	-101.8236443	2.454460542	0.16751157	35	NoCompSupport
1020	Petroicidae	BeakShapepPC2	DDexp	1.57E-05	NA	0.168346298	NA	NA	54.20386927	-101.633545	2.644559822	0.152322927	35	NoCompSupport
1021	Petroicidae	BeakShapepPC2	DDlin	3.30E-12	NA	1.37E-05	NA	NA	52.78984684	-98.80550014	5.472604679	0.037039331	35	NoCompSupport
1022	Petroicidae	BeakShapepPC2	MC	0.000174904	NA	NA	NA	-3.18E-09	48.1214698	-89.46874604	14.80935877	0.000347706	35	NoCompSupport
1023	Phalacrocoracidae	BeakShapepPC2	BM	6.24E-05	NA	NA	NA	NA	65.66909163	-126.9381833	8.883935088	0.010791677	33	NoCompSupport
1024	Phalacrocoracidae	BeakShapepPC2	OU	0.004221993	2.718281828	NA	NA	NA	71.32485228	-135.8221184	0	0.916665618	33	NoCompSupport
1025	Phalacrocoracidae	BeakShapepPC2	TDexp	6.24E-05	NA	NA	-1.00E-06	NA	65.6690329	-124.5104796	11.31163875	0.003205677	33	NoCompSupport
1026	Phalacrocoracidae	BeakShapepPC2	TDlin	3.67E-08	NA	NA	99.99999956	NA	68.72998257	-130.6323789	5.189739424	0.068434224	33	NoCompSupport
1027	Phalacrocoracidae	BeakShapepPC2	DDexp	1.60E-07	NA	0.476500199	NA	NA	64.4011572	-121.9747282	13.84739016	0.00090217	33	NoCompSupport
1028	Phalacrocoracidae	BeakShapepPC2	DDlin	5.78E-12	NA	1.09E-05	NA	NA	57.13140827	-107.4352303	28.38688802	6.28E-07	33	NoCompSupport
1029	Phalacrocoracidae	BeakShapepPC2	MC	0.000138923	NA	NA	NA	-8.84E-11	52.46352027	-98.09945433	37.72266402	5.90E-09	33	NoCompSupport
1030	Phasianidae	BeakShapepPC2	BM	0.000321368	NA	NA	NA	NA	254.9432582	-505.8124423	36.02350666	1.51E-08	165	NoCompSupport
1031	Phasianidae	BeakShapepPC2	OU	0.000543543	0.09517142	NA	NA	NA	273.9925086	-541.835949	0	0.999972702	165	NoCompSupport
1032	Phasianidae	BeakShapepPC2	TDexp	0.000321376	NA	NA	-1.00E-06	NA	254.9430491	-503.7370299	38.09891907	5.33E-09	165	NoCompSupport
1033	Phasianidae	BeakShapepPC2	TDlin	1.32E-07	NA	NA	99.99998545	NA	263.4830933	-520.8171183	21.01883066	2.73E-05	165	NoCompSupport
1034	Phasianidae	BeakShapepPC2	DDexp	8.25E-05	NA	0.028979898	NA	NA	219.9717454	-433.7944225	108.0415264	3.46E-24	165	NoCompSupport
1035	Phasianidae	BeakShapepPC2	DDlin	9.11E-13	NA	9.27E-06	NA	NA	224.308005	-442.4669416	99.36900733	2.64E-22	165	NoCompSupport
1036	Phasianidae	BeakShapepPC2	MC	0.000260172	NA	NA	NA	0	172.9998488	-339.8506293	201.9853196	1.38E-44	165	NoCompSupport
1037	Pipridae	BeakShapepPC2	BM	0.00012258	NA	NA	NA	NA	105.11667	-205.9666734	4.020311104	0.077377505	48	NoCompSupport
1038	Pipridae	BeakShapepPC2	OU	0.000201701	0.108048272	NA	NA	NA	108.2662195	-209.9869845	0	0.57758271	48	NoCompSupport
1039	Pipridae	BeakShapepPC2	TDexp	0.000122582	NA	NA	-1.00E-06	NA	105.116639	-203.6878235	6.299161002	0.024761033	48	NoCompSupport
1040	Pipridae	BeakShapepPC2	TDlin	8.80E-08	NA	NA	99.99997623	NA	107.0434353	-207.541416	2.445568524	0.170045728	48	NoCompSupport
1041	Pipridae	BeakShapepPC2	DDexp	2.15E-05	NA	0.087597924	NA	NA	106.7459911	-206.9465277	3.040456778	0.126295357	48	NoCompSupport
1042	Pipridae	BeakShapepPC2	DDlin	5.82E-06	NA	7.59E-06	NA	NA	105.0736471	-203.6018396	6.385144879	0.023719066	48	NoCompSupport
1043	Pipridae	BeakShapepPC2	MC	0.000138236	NA	NA	NA	0	100.3868606	-194.2282666	15.75871792	0.000218601	48	NoCompSupport
1058	Procellariidae	BeakShapepPC2	BM	0.000183226	NA	NA	NA	NA	172.3085868	-340.5070818	19.60169949	5.52E-05	112	NoCompSupport
1059	Procellariidae	BeakShapepPC2	OU	0.000294949	0.042442138	NA	NA	NA	183.1655018	-360.1087813	0	0.996271349	112	NoCompSupport
1060	Procellariidae	BeakShapepPC2	TDexp	0.000183236	NA	NA	-1.00E-06	NA	172.3083279	-338.3944336	21.71434777	1.92E-05	112	NoCompSupport
1061	Procellariidae	BeakShapepPC2	TDlin	3.33E-08	NA	NA	99.99984239	NA	177.5573722	-348.8925221	11.21625925	0.003654247	112	NoCompSupport
1062	Procellariidae	BeakShapepPC2	DDexp	8.06E-05	NA	0.026784829	NA	NA	164.6600403	-323.0978584	37.01092294	9.15E-09	112	NoCompSupport
1063	Procellariidae	BeakShapepPC2	DDlin	7.74E-05	NA	4.20E-06	NA	NA	163.5349614	-320.8477007	39.26108068	2.97E-09	112	NoCompSupport
1064	Procellariidae	BeakShapepPC2	MC	0.000172514	NA	NA	NA	0	156.491286	-306.7603497	53.34843163	2.59E-12	112	NoCompSupport
1065	Psittacidae1	BeakShapepPC2	BM	0.000239246	NA	NA	NA	NA	266.4476856	-528.8198994	4.878363252	0.056046239	162	NoCompSupport
1066	Psittacidae1	BeakShapepPC2	OU	0.000321682	0.034173759	NA	NA	NA	269.9250807	-533.6982627	0	0.642494765	162	NoCompSupport
1067	Psittacidae1	BeakShapepPC2	TDexp	0.000239253	NA	NA	-1.00E-06	NA	266.4475784	-526.7432581	6.955004583	0.019843101	162	NoCompSupport
1068	Psittacidae1	BeakShapepPC2	TDlin	8.45E-08	NA	NA	99.99487507	NA	269.1002661	-532.0486335	1.649629197	0.281615896	162	NoCompSupport
1069	Psittacidae1	BeakShapepPC2	DDexp	4.03E-05	NA	0.065159752	NA	NA	238.1188925	-470.0858862	63.61237647	9.88E-15	162	NoCompSupport
1070	Psittacidae1	BeakShapepPC2	DDlin	1.52E-08	NA	1.27E-05	NA	NA	235.4849006	-464.8179025	68.88036014	7.09E-16	162	NoCompSupport
1071	Psittacidae1	BeakShapepPC2	MC	0.000296403	NA	NA	NA	0	218.288697	-430.4254953	103.2727674	2.41E-23	162	NoCompSupport
1072	Psittacidae2	BeakShapepPC2	BM	0.000276681	NA	NA	NA	NA	240.5363866	-476.9938259	22.27702211	1.45E-05	155	NoCompSupport
1073	Psittacidae2	BeakShapepPC2	OU	0.000528138	0.091335719	NA	NA	NA	252.7148942	-499.270848	0	0.998676447	155	NoCompSupport
1074	Psittacidae2	BeakShapepPC2	TDexp	0.00027669	NA	NA	-1.00E-06	NA	240.5362315	-474.9135227	24.35732535	5.13E-06	155	NoCompSupport
1075	Psittacidae2	BeakShapepPC2	TDlin	8.82E-08	NA	NA	99.99998351	NA	246.073822	-485.9887035	13.28214454	0.001303898	155	NoCompSupport
1076	Psittacidae2	BeakShapepPC2	DDexp	0.000421294	NA	-0.004107515	NA	NA	219.1461928	-432.1334451	67.13740292	2.63E-15	155	NoCompSupport
1077	Psittacidae2	BeakShapepPC2	DDlin	0.000457023	NA	-2.56E-06	NA	NA	219.1983444	-432.2377484	67.0330996	2.78E-15	155	NoCompSupport
1078	Psittacidae2	BeakShapepPC2	MC	0.000364907	NA	NA	NA	-1.69E-09	219.084332	-432.0097236	67.26112441	2.48E-15	155	NoCompSupport
1093	Ramphastidae	BeakShapepPC2	BM	0.000166176	NA	NA	NA	NA	202.8663192	-401.6273752	0	0.433495842	117	NoCompSupport
1094	Ramphastidae	BeakShapepPC2	OU	0.000166176	1.36E-16	NA	NA	NA	202.8663192	-399.520249	2.107126223	0.151157009	117	NoCompSupport
1095	Ramphastidae	BeakShapepPC2	TDexp	0.000272161	NA	NA	-0.01986022	NA	203.2070304	-400.2016713	1.425703903	0.212518757	117	NoCompSupport
1096	Ramphastidae	BeakShapepPC2	TDlin	0.00024038	NA	NA	-0.012282209	NA	203.1603604	-400.1083314	1.519043878	0.202828393	117	NoCompSupport
1097	Ramphastidae	BeakShapepPC2	DDexp	9.88E-05	NA	0.036629458	NA	NA	171.3006657	-336.388942	65.23843325	2.96E-15	117	NoCompSupport
1098	Ramphastidae	BeakShapepPC2	DDlin	0.000101927	NA	7.36E-06	NA	NA	169.2674821	-332.3225747	69.3048005	3.87E-16	117	NoCompSupport
1099	Ramphastidae	BeakShapepPC2	MC	0.000326109	NA	NA	NA	-1.74E-09	163.4221356	-320.6318818	80.9954934	1.12E-18	117	NoCompSupport
1100	Rhinocryptidae	BeakShapepPC2	BM	0.000122477	NA	NA	NA	NA	50.90247251	-97.34340655	0	0.529918166	29	NoCompSupport
1101	Rhinocryptidae	BeakShapepPC2	OU	0.000122477	2.13E-216	NA	NA	NA	50.90247251	-94.84494501	2.498461538	0.151940929	29	NoCompSupport
1102	Rhinocryptidae	BeakShapepPC2	TDexp	0.000175765	NA	NA	-0.020728806	NA	50.92947457	-94.89894913	2.444457417	0.15609954	29	NoCompSupport
1103	Rhinocryptidae	BeakShapepPC2	TDlin	0.000191202	NA	NA	-0.020147798	NA	50.94768467	-94.93536934	2.408037213	0.158968168	29	NoCompSupport
1104	Rhinocryptidae	BeakShapepPC2	DDexp	0.000191852	NA	-0.008708631	NA	NA	45.9107379	-84.8614758	12.48193075	0.001032267	29	NoCompSupport
1105	Rhinocryptidae	BeakShapepPC2	DDlin	0.000191682	NA	-1.54E-06	NA	NA	45.91183737	-84.86367474	12.47973181	0.001033402	29	NoCompSupport
1106	Rhinocryptidae	BeakShapepPC2	MC	0.0001731	NA	NA	NA	-9.71E-09	45.88647936	-84.81295872	12.53044783	0.001007527	29	NoCompSupport
1107	S10	BeakShapepPC2	BM	6.03E-05	NA	NA	NA	NA	295.7634746	-587.4399928	0	0.44730061	141	NoCompSupport
1108	S10	BeakShapepPC2	OU	7.08E-05	0.011934894	NA	NA	NA	296.0099541	-585.8447257	1.595267045	0.20146131	141	NoCompSupport
1109	S10	BeakShapepPC2	TDexp	6.03E-05	NA	NA	-1.00E-06	NA	295.7634539	-585.3517252	2.088267545	0.157448292	141	NoCompSupport
1110	S10	BeakShapepPC2	TDlin	4.25E-05	NA	NA	0.027544811	NA	295.9711306	-585.7670787	1.672914045	0.193789758	141	NoCompSupport
1111	S10	BeakShapepPC2	DDexp	2.83E-05	NA	0.022134013	NA	NA	279.5230623	-552.8709422	34.56905059	1.39E-08	141	NoCompSupport
1112	S10	BeakShapepPC2	DDlin	2.10E-05	NA	1.34E-06	NA	NA	279.5204075	-552.8656325	34.57436028	1.39E-08	141	NoCompSupport
1113	S10	BeakShapepPC2	MC	7.78E-05	NA	NA	NA	-1.40E-08	277.8186426	-549.4621028	37.97789	2.53E-09	141	NoCompSupport
1114	S11	BeakShapepPC2	BM	0.000188327	NA	NA	NA	NA	171.957366	-339.7982271	32.97926455	6.90E-08	106	NoCompSupport
1115	S11	BeakShapepPC2	OU	0.000525932	0.135212725	NA	NA	NA	189.5063929	-372.7774916	0	0.99976922	106	NoCompSupport
1116	S11	BeakShapepPC2	TDexp	0.000188332	NA	NA	-1.00E-06	NA	171.9571617	-337.6790293	35.09846228	2.39E-08	106	NoCompSupport
1117	S11	BeakShapepPC2	TDlin	8.04E-08	NA	NA	99.99996113	NA	181.1321749	-356.0290557	16.74843589	0.000230687	106	NoCompSupport
1118	S11	BeakShapepPC2	DDexp	3.50E-06	NA	0.127483783	NA	NA	154.5878314	-302.9403686	69.83712301	6.84E-16	106	NoCompSupport
1119	S11	BeakShapepPC2	DDlin	0.000185382	NA	2.02E-05	NA	NA	105.4471362	-204.6589783	168.1185133	3.11E-37	106	NoCompSupport
1120	S11	BeakShapepPC2	MC	0.000982551	NA	NA	NA	-8.49E-10	84.3216566	-162.4080191	210.3694725	2.08E-46	106	NoCompSupport
1121	S12	BeakShapepPC2	BM	0.000505382	NA	NA	NA	NA	79.18766238	-154.1878248	2.485157978	0.131982321	67	NoCompSupport
1122	S12	BeakShapepPC2	OU	0.000505382	6.01E-17	NA	NA	NA	79.18766238	-151.9943724	4.678610359	0.044077163	67	NoCompSupport
1123	S12	BeakShapepPC2	TDexp	0.001520281	NA	NA	-0.082737792	NA	81.52696756	-156.6729827	0	0.457257629	67	NoCompSupport
1124	S12	BeakShapepPC2	TDlin	0.001058974	NA	NA	-0.036771815	NA	81.30621799	-156.2314836	0.441499131	0.366682887	67	NoCompSupport
1125	S12	BeakShapepPC2	DDexp	0.000318312	NA	0.064317134	NA	NA	57.15634982	-107.9317473	48.74123546	1.19E-11	67	NoCompSupport
1126	S12	BeakShapepPC2	DDlin	0.000135984	NA	5.55E-05	NA	NA	56.19827507	-106.0155978	50.65738497	4.57E-12	67	NoCompSupport
1127	S12	BeakShapepPC2	MC	0.001209519	NA	NA	NA	0	51.99577715	-97.61060192	59.06238081	6.84E-14	67	NoCompSupport
1135	S3	BeakShapepPC2	BM	0.000324719	NA	NA	NA	NA	110.6163748	-217.0898924	0	0.487064399	87	NoCompSupport
1136	S3	BeakShapepPC2	OU	0.00034884	0.005088762	NA	NA	NA	110.6610731	-215.0329896	2.056902805	0.174154868	87	NoCompSupport
1137	S3	BeakShapepPC2	TDexp	0.000324725	NA	NA	-1.00E-06	NA	110.6163658	-214.9435751	2.146317295	0.166540363	87	NoCompSupport
1138	S3	BeakShapepPC2	TDlin	0.000283548	NA	NA	0.008665798	NA	110.6500191	-215.0108815	2.079010864	0.172240356	87	NoCompSupport
1139	S3	BeakShapepPC2	DDexp	0.000220839	NA	0.02911671	NA	NA	93.04136774	-179.7935788	37.29631352	3.88E-09	87	NoCompSupport
1140	S3	BeakShapepPC2	DDlin	3.58E-08	NA	2.02E-05	NA	NA	93.99520724	-181.7012579	35.38863451	1.01E-08	87	NoCompSupport
1141	S3	BeakShapepPC2	MC	0.000509773	NA	NA	NA	-1.13E-08	90.9799593	-175.670762	41.41913039	4.94E-10	87	NoCompSupport
1149	S6	BeakShapepPC2	BM	0.000128966	NA	NA	NA	NA	150.4284126	-296.6946631	6.614770732	0.028407243	77	NoCompSupport
1150	S6	BeakShapepPC2	OU	0.000219535	0.074679178	NA	NA	NA	154.8191005	-303.3094338	0	0.775904541	77	NoCompSupport
1151	S6	BeakShapepPC2	TDexp	0.000128969	NA	NA	-1.00E-06	NA	150.4283486	-294.5279302	8.781503658	0.009614551	77	NoCompSupport
1152	S6	BeakShapepPC2	TDlin	6.45E-08	NA	NA	99.99999328	NA	153.3886874	-300.4486078	2.860826053	0.185604204	77	NoCompSupport
1153	S6	BeakShapepPC2	DDexp	8.67E-06	NA	0.131487469	NA	NA	147.3053138	-288.2818605	15.02757334	0.000423265	77	NoCompSupport
1154	S6	BeakShapepPC2	DDlin	3.05E-12	NA	8.33E-06	NA	NA	145.0894286	-283.85009	19.45934378	4.62E-05	77	NoCompSupport
1155	S6	BeakShapepPC2	MC	0.000154725	NA	NA	NA	0	137.964111	-269.5994548	33.70997897	3.71E-08	77	NoCompSupport
1156	S7S8	BeakShapepPC2	BM	0.000528721	NA	NA	NA	NA	131.3850037	-258.6523603	24.83777689	4.04E-06	105	NoCompSupport
1157	S7S8	BeakShapepPC2	OU	0.000873048	0.08565069	NA	NA	NA	144.8638805	-283.4901372	0	0.999036966	105	NoCompSupport
1158	S7S8	BeakShapepPC2	TDexp	0.000528733	NA	NA	-1.00E-06	NA	131.3848287	-256.5320336	26.95810357	1.40E-06	105	NoCompSupport
1159	S7S8	BeakShapepPC2	TDlin	2.45E-07	NA	NA	99.99997176	NA	137.9137596	-269.5898954	13.90024181	0.000957596	105	NoCompSupport
1160	S7S8	BeakShapepPC2	DDexp	0.003917664	NA	-0.066591128	NA	NA	124.4481305	-242.6586373	40.83149985	1.36E-09	105	NoCompSupport
1161	S7S8	BeakShapepPC2	DDlin	0.000394446	NA	2.30E-06	NA	NA	19.8251347	-33.41264563	250.0774916	4.97E-55	105	NoCompSupport
1162	S7S8	BeakShapepPC2	MC	0.001349426	NA	NA	NA	-6.11E-09	82.17112747	-158.1046312	125.385506	5.92E-28	105	NoCompSupport
1163	S9	BeakShapepPC2	BM	0.00016113	NA	NA	NA	NA	201.3741574	-398.6483148	0.796503042	0.267420089	123	NoCompSupport
1164	S9	BeakShapepPC2	OU	0.000206104	0.01918424	NA	NA	NA	202.8232493	-399.4448179	0	0.398246957	123	NoCompSupport
1165	S9	BeakShapepPC2	TDexp	0.000161133	NA	NA	-1.00E-06	NA	201.3740799	-396.546479	2.89833883	0.093494526	123	NoCompSupport
1166	S9	BeakShapepPC2	TDlin	7.76E-05	NA	NA	0.047042752	NA	202.3203032	-398.4389258	1.005892053	0.240838427	123	NoCompSupport
1167	S9	BeakShapepPC2	DDexp	9.00E-05	NA	0.040610592	NA	NA	170.6966954	-335.1917101	64.25310776	4.44E-15	123	NoCompSupport
1168	S9	BeakShapepPC2	DDlin	5.51E-05	NA	9.02E-06	NA	NA	169.1304331	-332.0591856	67.38563229	9.28E-16	123	NoCompSupport
1169	S9	BeakShapepPC2	MC	0.000302251	NA	NA	NA	-4.66E-09	162.6745828	-319.1474849	80.29733293	1.46E-18	123	NoCompSupport
1191	Strigidae	BeakShapepPC2	BM	3.94E-05	NA	NA	NA	NA	147.6553769	-291.1316494	0	0.489008493	70	NoCompSupport
1192	Strigidae	BeakShapepPC2	OU	4.27E-05	0.003763275	NA	NA	NA	147.7128808	-289.0621252	2.069524215	0.173750046	70	NoCompSupport
1193	Strigidae	BeakShapepPC2	TDexp	3.94E-05	NA	NA	-1.00E-06	NA	147.6553617	-288.947087	2.184562368	0.164038093	70	NoCompSupport
1194	Strigidae	BeakShapepPC2	TDlin	3.02E-05	NA	NA	0.008872795	NA	147.7097256	-289.0558149	2.075834483	0.173202706	70	NoCompSupport
1195	Strigidae	BeakShapepPC2	DDexp	4.32E-05	NA	0.012184001	NA	NA	134.1874044	-262.0111723	29.12047706	2.32E-07	70	NoCompSupport
1196	Strigidae	BeakShapepPC2	DDlin	4.09E-05	NA	7.33E-07	NA	NA	134.2043156	-262.0449948	29.0866546	2.36E-07	70	NoCompSupport
1197	Strigidae	BeakShapepPC2	MC	5.82E-05	NA	NA	NA	-2.93E-09	134.0052933	-261.6469502	29.48469916	1.94E-07	70	NoCompSupport
1198	Thamnophilidae	BeakShapepPC2	BM	9.09E-05	NA	NA	NA	NA	331.4188604	-658.7617714	0	0.370577274	161	NoCompSupport
1199	Thamnophilidae	BeakShapepPC2	OU	0.000107384	0.016453749	NA	NA	NA	332.1555982	-658.1583301	0.603441264	0.274058437	161	NoCompSupport
1200	Thamnophilidae	BeakShapepPC2	TDexp	9.09E-05	NA	NA	-1.00E-06	NA	331.4188148	-656.6847634	2.077007941	0.131178372	161	NoCompSupport
1201	Thamnophilidae	BeakShapepPC2	TDlin	5.50E-05	NA	NA	0.037329618	NA	331.9547325	-657.7565988	1.005172619	0.224185914	161	NoCompSupport
1202	Thamnophilidae	BeakShapepPC2	DDexp	4.93E-05	NA	0.019528901	NA	NA	312.6144724	-619.0760786	39.68569276	8.94E-10	161	NoCompSupport
1203	Thamnophilidae	BeakShapepPC2	DDlin	1.12E-09	NA	2.85E-06	NA	NA	313.6510036	-621.149141	37.61263038	2.52E-09	161	NoCompSupport
1204	Thamnophilidae	BeakShapepPC2	MC	0.000118306	NA	NA	NA	-4.41E-09	310.2561565	-614.3594468	44.40232463	8.45E-11	161	NoCompSupport
1247	Alcedinidae	BeakShapepPC3	BM	4.17E-05	NA	NA	NA	NA	218.2073259	-432.2782882	9.62839196	0.007434281	91	NoCompSupport
1248	Alcedinidae	BeakShapepPC3	OU	6.98E-05	0.059895545	NA	NA	NA	224.0912711	-441.9066802	0	0.91625783	91	NoCompSupport
1249	Alcedinidae	BeakShapepPC3	TDexp	4.17E-05	NA	NA	-1.00E-06	NA	218.2072268	-430.1385916	11.7680886	0.002550408	91	NoCompSupport
1250	Alcedinidae	BeakShapepPC3	TDlin	1.34E-08	NA	NA	99.99999391	NA	221.5581384	-436.8404147	5.066265529	0.072759904	91	NoCompSupport
1251	Alcedinidae	BeakShapepPC3	DDexp	1.89E-05	NA	0.035273256	NA	NA	215.5374524	-424.7990427	17.10763748	0.000176661	91	NoCompSupport
1252	Alcedinidae	BeakShapepPC3	DDlin	1.30E-12	NA	2.19E-06	NA	NA	217.0675181	-427.8591742	14.047506	0.000815907	91	NoCompSupport
1253	Alcedinidae	BeakShapepPC3	MC	4.78E-05	NA	NA	NA	-5.18E-09	211.9743999	-417.6729377	24.23374246	5.01E-06	91	NoCompSupport
1254	Anatinae	BeakShapepPC3	BM	0.000433424	NA	NA	NA	NA	213.8580407	-423.6117335	64.81712467	8.42E-15	118	NoCompSupport
1255	Anatinae	BeakShapepPC3	OU	0.001088071	0.502759885	NA	NA	NA	247.3196922	-488.4288582	0	0.999999939	118	NoCompSupport
1256	Anatinae	BeakShapepPC3	TDexp	0.000433436	NA	NA	-1.00E-06	NA	213.8579201	-421.505314	66.92354419	2.94E-15	118	NoCompSupport
1257	Anatinae	BeakShapepPC3	TDlin	2.26E-07	NA	NA	99.99985288	NA	221.1058587	-436.001191	52.42766717	4.13E-12	118	NoCompSupport
1258	Anatinae	BeakShapepPC3	DDexp	1.43E-05	NA	0.136505744	NA	NA	230.714047	-455.2175677	33.21129048	6.14E-08	118	NoCompSupport
1259	Anatinae	BeakShapepPC3	DDlin	0.000137681	NA	1.64E-05	NA	NA	215.0336326	-423.8567389	64.57211924	9.51E-15	118	NoCompSupport
1260	Anatinae	BeakShapepPC3	MC	0.000369749	NA	NA	NA	0	197.9049935	-389.5994606	98.82939757	3.46E-22	118	NoCompSupport
1261	Anserinae	BeakShapepPC3	BM	0.000208903	NA	NA	NA	NA	52.10915695	-99.67285936	0	0.358557192	25	NoCompSupport
1262	Anserinae	BeakShapepPC3	OU	0.000311139	0.088129724	NA	NA	NA	53.05306785	-98.96327856	0.709580797	0.251463483	25	NoCompSupport
1263	Anserinae	BeakShapepPC3	TDexp	0.000208906	NA	NA	-1.00E-06	NA	52.10914474	-97.07543233	2.597427026	0.097844029	25	NoCompSupport
1264	Anserinae	BeakShapepPC3	TDlin	1.34E-07	NA	NA	99.99984272	NA	52.93268941	-98.72252167	0.950337683	0.222943714	25	NoCompSupport
1265	Anserinae	BeakShapepPC3	DDexp	9.16E-05	NA	0.102842416	NA	NA	50.81610307	-94.489349	5.183510356	0.026851804	25	NoCompSupport
1266	Anserinae	BeakShapepPC3	DDlin	3.61E-07	NA	3.18E-05	NA	NA	51.13211385	-95.12137056	4.551488795	0.036831144	25	NoCompSupport
1267	Anserinae	BeakShapepPC3	MC	0.000262952	NA	NA	NA	-3.43E-08	49.23208687	-91.3213166	8.351542759	0.005508635	25	NoCompSupport
1268	Antpittas	BeakShapepPC3	BM	2.45E-05	NA	NA	NA	NA	65.15268552	-125.825371	1.950730497	0.126180476	28	CompSupport_NotDifferentiable
1269	Antpittas	BeakShapepPC3	OU	2.45E-05	1.18E-215	NA	NA	NA	65.15268552	-123.305371	4.470730497	0.0357916	28	CompSupport_NotDifferentiable
1270	Antpittas	BeakShapepPC3	TDexp	6.87E-05	NA	NA	-0.06327711	NA	66.00437014	-125.0087403	2.767361248	0.083880893	28	CompSupport_NotDifferentiable
1271	Antpittas	BeakShapepPC3	TDlin	6.93E-05	NA	NA	-0.034980375	NA	66.15297995	-125.3059599	2.470141636	0.097320306	28	CompSupport_NotDifferentiable
1272	Antpittas	BeakShapepPC3	DDexp	8.53E-05	NA	-0.088219408	NA	NA	67.11173748	-127.223475	0.552626576	0.253855496	28	CompSupport_NotDifferentiable
1273	Antpittas	BeakShapepPC3	DDlin	8.48E-05	NA	-3.36E-06	NA	NA	67.38805076	-127.7761015	0	0.334647748	28	CompSupport_NotDifferentiable
1274	Antpittas	BeakShapepPC3	MC	1.46E-05	NA	NA	NA	-0.02354878	65.79922578	-124.5984516	3.177649967	0.068323481	28	CompSupport_NotDifferentiable
1282	Apodidae	BeakShapepPC3	BM	2.10E-05	NA	NA	NA	NA	74.19641639	-143.9642614	0	0.525419057	31	NoCompSupport
1283	Apodidae	BeakShapepPC3	OU	2.10E-05	4.09E-217	NA	NA	NA	74.19641639	-141.5039439	2.46031746	0.153551715	31	NoCompSupport
1284	Apodidae	BeakShapepPC3	TDexp	3.01E-05	NA	NA	-0.010968226	NA	74.24418569	-141.5994825	2.364778861	0.161064792	31	NoCompSupport
1285	Apodidae	BeakShapepPC3	TDlin	2.78E-05	NA	NA	-0.007332022	NA	74.23643996	-141.583991	2.380270327	0.159822046	31	NoCompSupport
1286	Apodidae	BeakShapepPC3	DDexp	3.27E-05	NA	0.004996494	NA	NA	66.11550121	-125.3421135	18.62214782	4.75E-05	31	NoCompSupport
1287	Apodidae	BeakShapepPC3	DDlin	3.18E-05	NA	2.29E-07	NA	NA	66.11677017	-125.3446514	18.61960991	4.76E-05	31	NoCompSupport
1288	Apodidae	BeakShapepPC3	MC	3.55E-05	NA	NA	NA	-8.59E-09	66.11146855	-125.3340482	18.63021315	4.73E-05	31	NoCompSupport
1289	Ardeidae	BeakShapepPC3	BM	1.00E-05	NA	NA	NA	NA	172.9997899	-341.79619	0	0.477716142	62	NoCompSupport
1290	Ardeidae	BeakShapepPC3	OU	1.00E-05	9.98E-136	NA	NA	NA	172.9997899	-339.5857867	2.210403273	0.158192884	62	NoCompSupport
1291	Ardeidae	BeakShapepPC3	TDexp	1.68E-05	NA	NA	-0.011791976	NA	173.1035968	-339.7934004	2.002789554	0.175496997	62	NoCompSupport
1292	Ardeidae	BeakShapepPC3	TDlin	2.02E-05	NA	NA	-0.011227343	NA	173.1755712	-339.9373494	1.858840569	0.188593976	62	NoCompSupport
1293	Ardeidae	BeakShapepPC3	DDexp	1.28E-05	NA	0.026323259	NA	NA	151.1100857	-295.8063784	45.9898116	4.93E-11	62	NoCompSupport
1294	Ardeidae	BeakShapepPC3	DDlin	5.24E-11	NA	1.25E-06	NA	NA	153.2733339	-300.1328748	41.66331518	4.29E-10	62	NoCompSupport
1295	Ardeidae	BeakShapepPC3	MC	2.07E-05	NA	NA	NA	-3.19E-10	150.5674435	-294.7210938	47.07509612	2.86E-11	62	NoCompSupport
1303	BC6	BeakShapepPC3	BM	3.98E-05	NA	NA	NA	NA	122.1591523	-240.0783046	9.466405139	0.004118015	53	CompSupport
1304	BC6	BeakShapepPC3	OU	6.85E-05	0.048757199	NA	NA	NA	124.5903371	-242.6908782	6.853831522	0.015205513	53	CompSupport
1305	BC6	BeakShapepPC3	TDexp	3.98E-05	NA	NA	-1.00E-06	NA	122.1590965	-237.8283971	11.7163126	0.001336986	53	CompSupport
1306	BC6	BeakShapepPC3	TDlin	1.67E-08	NA	NA	99.99995631	NA	123.8966115	-241.3034271	8.241282692	0.00759836	53	CompSupport
1307	BC6	BeakShapepPC3	DDexp	8.56E-06	NA	0.075387685	NA	NA	128.0172528	-249.5447097	0	0.468049393	53	CompSupport
1308	BC6	BeakShapepPC3	DDlin	4.81E-06	NA	1.75E-06	NA	NA	127.9986592	-249.5075225	0.037187219	0.459427073	53	CompSupport
1309	BC6	BeakShapepPC3	MC	3.49E-05	NA	NA	NA	-4.06E-09	125.6588656	-244.8279353	4.716774435	0.04426466	53	CompSupport
1310	Bucconidae	BeakShapepPC3	BM	1.27E-05	NA	NA	NA	NA	67.36561525	-130.2094914	0	0.41969227	26	NoCompSupport
1311	Bucconidae	BeakShapepPC3	OU	2.19E-05	0.025794577	NA	NA	NA	67.86166759	-128.6324261	1.577065289	0.190754852	26	NoCompSupport
1312	Bucconidae	BeakShapepPC3	TDexp	1.27E-05	NA	NA	-1.00E-06	NA	67.36559503	-127.640281	2.56921041	0.116153959	26	NoCompSupport
1313	Bucconidae	BeakShapepPC3	TDlin	4.51E-09	NA	NA	99.99995938	NA	68.08294581	-129.0749825	1.134508851	0.237999203	26	NoCompSupport
1314	Bucconidae	BeakShapepPC3	DDexp	7.18E-06	NA	0.05575239	NA	NA	65.17777482	-123.2646406	6.944850823	0.013027941	26	NoCompSupport
1315	Bucconidae	BeakShapepPC3	DDlin	6.20E-06	NA	7.62E-07	NA	NA	65.13054021	-123.1701713	7.039320055	0.012426878	26	NoCompSupport
1316	Bucconidae	BeakShapepPC3	MC	1.54E-05	NA	NA	NA	-1.63E-08	64.9077379	-122.7245667	7.484924659	0.009944896	26	NoCompSupport
1317	Bucerotidae	BeakShapepPC3	BM	0.000159937	NA	NA	NA	NA	84.72563447	-165.2290467	6.553369803	0.028835882	57	NoCompSupport
1318	Bucerotidae	BeakShapepPC3	OU	0.000326362	0.055040982	NA	NA	NA	89.11762336	-171.7824165	0	0.76379956	57	NoCompSupport
1319	Bucerotidae	BeakShapepPC3	TDexp	0.000159942	NA	NA	-1.00E-06	NA	84.72554967	-162.9982691	8.784147386	0.009452051	57	NoCompSupport
1320	Bucerotidae	BeakShapepPC3	TDlin	5.49E-08	NA	NA	99.99990428	NA	87.76557819	-169.0783262	2.704090347	0.197603051	57	NoCompSupport
1321	Bucerotidae	BeakShapepPC3	DDexp	0.000153545	NA	0.015975308	NA	NA	80.20041334	-153.9479965	17.83442004	0.000102396	57	NoCompSupport
1322	Bucerotidae	BeakShapepPC3	DDlin	9.14E-05	NA	8.02E-06	NA	NA	80.28667857	-154.1205269	17.66188958	0.000111622	57	NoCompSupport
1323	Bucerotidae	BeakShapepPC3	MC	0.000187885	NA	NA	NA	-2.73E-09	80.13004986	-153.8072695	17.97514699	9.54E-05	57	NoCompSupport
1324	Cacatuidae	BeakShapepPC3	BM	8.15E-05	NA	NA	NA	NA	40.57829196	-76.48991726	0	0.469414257	21	NoCompSupport
1325	Cacatuidae	BeakShapepPC3	OU	0.00012556	0.031592677	NA	NA	NA	41.15906536	-74.90636602	1.583551242	0.212663273	21	NoCompSupport
1326	Cacatuidae	BeakShapepPC3	TDexp	8.15E-05	NA	NA	-1.00E-06	NA	40.57827237	-73.74478004	2.745137217	0.118975435	21	NoCompSupport
1327	Cacatuidae	BeakShapepPC3	TDlin	7.52E-06	NA	NA	0.406168952	NA	41.07281634	-74.73386798	1.756049284	0.195090005	21	NoCompSupport
1328	Cacatuidae	BeakShapepPC3	DDexp	1.17E-05	NA	0.285347794	NA	NA	36.89765223	-66.38353976	10.1063775	0.002999054	21	NoCompSupport
1329	Cacatuidae	BeakShapepPC3	DDlin	7.17E-13	NA	2.02E-05	NA	NA	35.63063354	-63.84950237	12.64041489	0.000844744	21	NoCompSupport
1330	Cacatuidae	BeakShapepPC3	MC	0.000144124	NA	NA	NA	0	31.47427798	-55.53679125	20.95312601	1.32E-05	21	NoCompSupport
1338	CC3	BeakShapepPC3	BM	3.73E-05	NA	NA	NA	NA	128.7479333	-253.2605724	1.251236892	0.22072717	54	NoCompSupport
1339	CC3	BeakShapepPC3	OU	6.74E-05	0.056230203	NA	NA	NA	130.4959047	-254.5118093	0	0.412627753	54	NoCompSupport
1340	CC3	BeakShapepPC3	TDexp	3.73E-05	NA	NA	-1.00E-06	NA	128.7478984	-251.0157968	3.496012532	0.071847053	54	NoCompSupport
1341	CC3	BeakShapepPC3	TDlin	1.84E-08	NA	NA	99.99995499	NA	130.1019117	-253.7238234	0.787985896	0.278259161	54	NoCompSupport
1342	CC3	BeakShapepPC3	DDexp	3.83E-06	NA	0.117971312	NA	NA	126.4916265	-246.503253	8.008556312	0.007525278	54	NoCompSupport
1343	CC3	BeakShapepPC3	DDlin	1.04E-10	NA	2.37E-06	NA	NA	126.6519696	-246.8239391	7.687870187	0.008834025	54	NoCompSupport
1344	CC3	BeakShapepPC3	MC	4.66E-05	NA	NA	NA	-1.13E-08	122.7561124	-239.0322248	15.47958457	0.00017956	54	NoCompSupport
1345	CC4	BeakShapepPC3	BM	4.02E-05	NA	NA	NA	NA	183.0266434	-361.8818583	11.65974043	0.002835906	73	NoCompSupport
1346	CC4	BeakShapepPC3	OU	8.72E-05	0.10811455	NA	NA	NA	189.9447124	-373.5415987	0	0.965100058	73	NoCompSupport
1347	CC4	BeakShapepPC3	TDexp	4.02E-05	NA	NA	-1.00E-06	NA	183.0265605	-359.7052948	13.83630385	0.000955118	73	NoCompSupport
1348	CC4	BeakShapepPC3	TDlin	1.56E-08	NA	NA	99.99998709	NA	186.5048129	-366.6617997	6.879798968	0.03094874	73	NoCompSupport
1349	CC4	BeakShapepPC3	DDexp	1.04E-05	NA	0.071305449	NA	NA	180.953816	-355.5598059	17.98179275	0.000120192	73	NoCompSupport
1350	CC4	BeakShapepPC3	DDlin	1.03E-06	NA	2.70E-06	NA	NA	179.8521794	-353.3565326	20.18506606	3.99E-05	73	NoCompSupport
1351	CC4	BeakShapepPC3	MC	3.85E-05	NA	NA	NA	0	172.997915	-339.6480038	33.89359485	4.21E-08	73	NoCompSupport
1352	CC5CC6b	BeakShapepPC3	BM	3.49E-05	NA	NA	NA	NA	88.54321571	-172.7334902	10.31543088	0.002148293	37	CompSupport
1353	CC5CC6b	BeakShapepPC3	OU	6.26E-05	0.05259437	NA	NA	NA	90.67608891	-174.6249051	8.424016027	0.00553107	37	CompSupport
1354	CC5CC6b	BeakShapepPC3	TDexp	3.49E-05	NA	NA	-1.00E-06	NA	88.54316869	-170.3590647	12.68985647	0.000655381	37	CompSupport
1355	CC5CC6b	BeakShapepPC3	TDlin	1.48E-08	NA	NA	99.99983738	NA	90.09677316	-173.4662736	9.582647527	0.003098957	37	CompSupport
1356	CC5CC6b	BeakShapepPC3	DDexp	1.04E-05	NA	0.094977564	NA	NA	94.85834274	-182.9894128	0.059508369	0.362358859	37	CompSupport
1357	CC5CC6b	BeakShapepPC3	DDlin	4.62E-06	NA	2.41E-06	NA	NA	94.88809692	-183.0489211	0	0.373302555	37	CompSupport
1358	CC5CC6b	BeakShapepPC3	MC	2.53E-05	NA	NA	NA	-1.93E-07	94.49872117	-182.2701696	0.778751518	0.252904885	37	CompSupport
1359	CC5CC6c	BeakShapepPC3	BM	3.61E-05	NA	NA	NA	NA	86.36932872	-168.3515607	15.31312956	0.000404231	34	NoCompSupport
1360	CC5CC6c	BeakShapepPC3	OU	0.000144973	0.314093572	NA	NA	NA	95.23234511	-183.6646902	0	0.854739165	34	NoCompSupport
1361	CC5CC6c	BeakShapepPC3	TDexp	3.61E-05	NA	NA	-1.00E-06	NA	86.36926912	-165.9385382	17.72615199	0.000120962	34	NoCompSupport
1362	CC5CC6c	BeakShapepPC3	TDlin	1.58E-08	NA	NA	99.99993657	NA	89.26210056	-171.7242011	11.9404891	0.002182676	34	NoCompSupport
1363	CC5CC6c	BeakShapepPC3	DDexp	6.06E-07	NA	0.361643833	NA	NA	93.35268146	-179.9053629	3.759327305	0.130468615	34	NoCompSupport
1364	CC5CC6c	BeakShapepPC3	DDlin	8.44E-11	NA	3.63E-06	NA	NA	90.94225873	-175.0845175	8.580172775	0.011713124	34	NoCompSupport
1365	CC5CC6c	BeakShapepPC3	MC	2.95E-05	NA	NA	NA	0	87.49060635	-168.1812127	15.48347752	0.000371227	34	NoCompSupport
1373	CC7	BeakShapepPC3	BM	6.53E-05	NA	NA	NA	NA	260.1933611	-516.291484	0	0.441405506	129	NoCompSupport
1374	CC7	BeakShapepPC3	OU	6.53E-05	2.99E-16	NA	NA	NA	260.1933611	-514.1947221	2.096761905	0.154714737	129	NoCompSupport
1375	CC7	BeakShapepPC3	TDexp	9.08E-05	NA	NA	-0.014636026	NA	260.5153111	-514.8386222	1.452861835	0.213477843	129	NoCompSupport
1376	CC7	BeakShapepPC3	TDlin	7.97E-05	NA	NA	-0.007898993	NA	260.4009152	-514.6098305	1.681653581	0.190401914	129	NoCompSupport
1377	CC7	BeakShapepPC3	DDexp	5.65E-05	NA	0.017624767	NA	NA	227.279685	-448.3673701	67.92411398	7.86E-16	129	NoCompSupport
1378	CC7	BeakShapepPC3	DDlin	5.31E-05	NA	1.63E-06	NA	NA	227.0121766	-447.8323531	68.45913089	6.01E-16	129	NoCompSupport
1379	CC7	BeakShapepPC3	MC	0.000113746	NA	NA	NA	-9.89E-09	224.411378	-442.6307561	73.66072796	4.46E-17	129	NoCompSupport
1380	Charadrii	BeakShapepPC3	BM	3.33E-05	NA	NA	NA	NA	216.0239581	-427.9216004	6.533879473	0.029135408	98	NoCompSupport
1381	Charadrii	BeakShapepPC3	OU	5.90E-05	0.030002715	NA	NA	NA	220.3553995	-434.4554798	0	0.764249216	98	NoCompSupport
1382	Charadrii	BeakShapepPC3	TDexp	3.33E-05	NA	NA	-1.00E-06	NA	216.0237911	-425.792263	8.663216822	0.010047115	98	NoCompSupport
1383	Charadrii	BeakShapepPC3	TDlin	6.83E-09	NA	NA	99.99993297	NA	218.997515	-431.7397109	2.71576891	0.196568207	98	NoCompSupport
1384	Charadrii	BeakShapepPC3	DDexp	3.07E-05	NA	0.007648002	NA	NA	203.1665899	-400.0778606	34.37761923	2.62E-08	98	NoCompSupport
1385	Charadrii	BeakShapepPC3	DDlin	3.20E-05	NA	2.67E-07	NA	NA	202.9503453	-399.6453714	34.81010848	2.11E-08	98	NoCompSupport
1386	Charadrii	BeakShapepPC3	MC	4.44E-05	NA	NA	NA	-1.84E-10	201.9414135	-397.6275079	36.82797191	7.69E-09	98	NoCompSupport
1408	Cotingidae	BeakShapepPC3	BM	9.61E-05	NA	NA	NA	NA	114.8503545	-225.4825273	0.827956234	0.257175562	58	NoCompSupport
1409	Cotingidae	BeakShapepPC3	OU	0.000136498	0.034475527	NA	NA	NA	116.377464	-226.3104835	0	0.389061368	58	NoCompSupport
1410	Cotingidae	BeakShapepPC3	TDexp	9.61E-05	NA	NA	-1.00E-06	NA	114.8503083	-223.2561722	3.054311294	0.084485628	58	NoCompSupport
1411	Cotingidae	BeakShapepPC3	TDlin	1.98E-05	NA	NA	0.21090501	NA	116.0093314	-225.5742184	0.736265156	0.26924036	58	NoCompSupport
1412	Cotingidae	BeakShapepPC3	DDexp	2.60E-05	NA	0.053496055	NA	NA	106.8870917	-207.3297389	18.9807446	2.94E-05	58	NoCompSupport
1413	Cotingidae	BeakShapepPC3	DDlin	6.75E-06	NA	5.21E-06	NA	NA	105.5422436	-204.6400427	21.67044077	7.66E-06	58	NoCompSupport
1414	Cotingidae	BeakShapepPC3	MC	0.000163582	NA	NA	NA	-3.11E-09	99.42643446	-192.4084245	33.90205904	1.69E-08	58	NoCompSupport
1415	Cracidae	BeakShapepPC3	BM	0.000770379	NA	NA	NA	NA	64.83665101	-125.3942323	0	0.511587379	46	NoCompSupport
1416	Cracidae	BeakShapepPC3	OU	0.000770379	3.21E-185	NA	NA	NA	64.83665101	-123.1018735	2.292358804	0.162607447	46	NoCompSupport
1417	Cracidae	BeakShapepPC3	TDexp	0.000822133	NA	NA	-0.006182582	NA	64.83807454	-123.1047205	2.289511746	0.162839089	46	NoCompSupport
1418	Cracidae	BeakShapepPC3	TDlin	0.000849947	NA	NA	-0.008881404	NA	64.83884594	-123.1062633	2.287968945	0.162964751	46	NoCompSupport
1419	Cracidae	BeakShapepPC3	DDexp	0.002153855	NA	-0.042574873	NA	NA	52.1874621	-97.80349563	27.59073662	5.22E-07	46	NoCompSupport
1420	Cracidae	BeakShapepPC3	DDlin	0.001959358	NA	-5.12E-05	NA	NA	52.25217138	-97.93291418	27.46131808	5.57E-07	46	NoCompSupport
1421	Cracidae	BeakShapepPC3	MC	0.001180718	NA	NA	NA	-0.038857362	51.46934548	-96.36726239	29.02696987	2.55E-07	46	NoCompSupport
1422	Cuculidae	BeakShapepPC3	BM	3.93E-05	NA	NA	NA	NA	291.0710295	-578.0504559	0	0.4762421	134	NoCompSupport
1423	Cuculidae	BeakShapepPC3	OU	3.93E-05	1.15E-184	NA	NA	NA	291.0710295	-575.9574435	2.093012331	0.167238372	134	NoCompSupport
1424	Cuculidae	BeakShapepPC3	TDexp	4.88E-05	NA	NA	-0.003877656	NA	291.1424054	-576.1001954	1.950260528	0.17961148	134	NoCompSupport
1425	Cuculidae	BeakShapepPC3	TDlin	4.62E-05	NA	NA	-0.002656371	NA	291.1272394	-576.0698634	1.980592482	0.176908048	134	NoCompSupport
1426	Cuculidae	BeakShapepPC3	DDexp	2.16E-05	NA	0.037644067	NA	NA	247.2479986	-488.3113818	89.73907412	1.55E-20	134	NoCompSupport
1427	Cuculidae	BeakShapepPC3	DDlin	1.77E-05	NA	2.55E-06	NA	NA	238.5896814	-470.9947475	107.0557084	2.70E-24	134	NoCompSupport
1428	Cuculidae	BeakShapepPC3	MC	0.000119462	NA	NA	NA	-2.15E-09	216.5693145	-426.9540136	151.0964423	7.37E-34	134	NoCompSupport
1429	EurylaimidaePittidae	BeakShapepPC3	BM	5.25E-05	NA	NA	NA	NA	110.7759002	-217.3018005	0	0.492225496	51	NoCompSupport
1430	EurylaimidaePittidae	BeakShapepPC3	OU	5.25E-05	3.27E-155	NA	NA	NA	110.7759002	-215.0411622	2.260638298	0.158954467	51	NoCompSupport
1431	EurylaimidaePittidae	BeakShapepPC3	TDexp	7.75E-05	NA	NA	-0.011473646	NA	110.8749848	-215.2393312	2.06246925	0.175511104	51	NoCompSupport
1432	EurylaimidaePittidae	BeakShapepPC3	TDlin	7.15E-05	NA	NA	-0.007743577	NA	110.8623582	-215.2140781	2.0877224	0.173308932	51	NoCompSupport
1433	EurylaimidaePittidae	BeakShapepPC3	DDexp	4.98E-05	NA	0.043585794	NA	NA	91.87524873	-177.2398592	40.06194131	9.84E-10	51	NoCompSupport
1434	EurylaimidaePittidae	BeakShapepPC3	DDlin	4.28E-05	NA	4.31E-06	NA	NA	91.76672642	-177.0228145	40.27898593	8.82E-10	51	NoCompSupport
1435	EurylaimidaePittidae	BeakShapepPC3	MC	0.000118151	NA	NA	NA	-1.63E-08	90.09378477	-173.6769312	43.62486924	1.66E-10	51	NoCompSupport
1436	Falconidae	BeakShapepPC3	BM	0.000183354	NA	NA	NA	NA	111.3288626	-218.4577251	19.20204727	6.76E-05	63	NoCompSupport
1437	Falconidae	BeakShapepPC3	OU	0.000296741	0.083127631	NA	NA	NA	122.033276	-237.6597724	0	0.998976154	63	NoCompSupport
1438	Falconidae	BeakShapepPC3	TDexp	0.000183362	NA	NA	-1.00E-06	NA	111.3287188	-216.250658	21.40911438	2.24E-05	63	NoCompSupport
1439	Falconidae	BeakShapepPC3	TDlin	4.58E-08	NA	NA	99.99985686	NA	115.0580888	-223.709398	13.95037446	0.000933834	63	NoCompSupport
1440	Falconidae	BeakShapepPC3	DDexp	0.000124822	NA	0.056986795	NA	NA	100.6245255	-194.8422714	42.81750105	5.03E-10	63	NoCompSupport
1441	Falconidae	BeakShapepPC3	DDlin	9.05E-05	NA	1.47E-05	NA	NA	101.6883988	-196.9700179	40.68975453	1.46E-09	63	NoCompSupport
1442	Falconidae	BeakShapepPC3	MC	0.000270958	NA	NA	NA	-4.44E-10	99.02278721	-191.6387948	46.02097766	1.01E-10	63	NoCompSupport
1464	Lari	BeakShapepPC3	BM	0.000161719	NA	NA	NA	NA	308.7558206	-613.4265349	0	0.416887564	144	NoCompSupport
1465	Lari	BeakShapepPC3	OU	0.000176178	0.012767765	NA	NA	NA	309.1894309	-612.2074332	1.219101694	0.226617983	144	NoCompSupport
1466	Lari	BeakShapepPC3	TDexp	0.000161722	NA	NA	-1.00E-06	NA	308.7557868	-611.3401451	2.086389771	0.146880843	144	NoCompSupport
1467	Lari	BeakShapepPC3	TDlin	9.60E-05	NA	NA	0.0319178	NA	309.111431	-612.0514335	1.37510135	0.209613609	144	NoCompSupport
1468	Lari	BeakShapepPC3	DDexp	0.000226007	NA	0.010799878	NA	NA	261.936335	-517.7012415	95.72529342	6.82E-22	144	NoCompSupport
1469	Lari	BeakShapepPC3	DDlin	0.000231341	NA	2.79E-06	NA	NA	261.8333651	-517.4953015	95.93123333	6.15E-22	144	NoCompSupport
1470	Lari	BeakShapepPC3	MC	0.000259739	NA	NA	NA	0	259.7634773	-513.355526	100.0710089	7.76E-23	144	NoCompSupport
1471	M1	BeakShapepPC3	BM	2.84E-05	NA	NA	NA	NA	287.8924747	-571.6748577	0	0.415625439	112	NoCompSupport
1472	M1	BeakShapepPC3	OU	3.28E-05	0.012697781	NA	NA	NA	288.3582247	-570.4942271	1.180630608	0.230319889	112	NoCompSupport
1473	M1	BeakShapepPC3	TDexp	2.84E-05	NA	NA	-1.00E-06	NA	287.8924385	-569.5626547	2.11220301	0.144558311	112	NoCompSupport
1474	M1	BeakShapepPC3	TDlin	1.47E-05	NA	NA	0.034976436	NA	288.2634619	-570.3047015	1.370156199	0.209496361	112	NoCompSupport
1475	M1	BeakShapepPC3	DDexp	5.27E-05	NA	-0.005975996	NA	NA	264.3446794	-522.4671366	49.20772111	8.58E-12	112	NoCompSupport
1476	M1	BeakShapepPC3	DDlin	5.20E-05	NA	-2.57E-07	NA	NA	264.3369874	-522.4517525	49.22310522	8.51E-12	112	NoCompSupport
1477	M1	BeakShapepPC3	MC	4.34E-05	NA	NA	NA	-2.28E-08	264.1146361	-522.0070501	49.66780764	6.82E-12	112	NoCompSupport
1478	M4	BeakShapepPC3	BM	0.000123893	NA	NA	NA	NA	305.8774378	-607.6703686	21.81346675	1.83E-05	145	NoCompSupport
1479	M4	BeakShapepPC3	OU	0.000223559	0.114485708	NA	NA	NA	317.8270241	-629.4838354	0	0.99810167	145	NoCompSupport
1480	M4	BeakShapepPC3	TDexp	0.000123896	NA	NA	-1.00E-06	NA	305.8773225	-605.5844323	23.89940305	6.45E-06	145	NoCompSupport
1481	M4	BeakShapepPC3	TDlin	5.76E-08	NA	NA	99.99951763	NA	311.5489996	-616.9277864	12.55604901	0.001873542	145	NoCompSupport
1482	M4	BeakShapepPC3	DDexp	1.31E-05	NA	0.07351804	NA	NA	300.4958091	-594.8214055	34.6624299	2.97E-08	145	NoCompSupport
1483	M4	BeakShapepPC3	DDlin	1.96E-12	NA	5.15E-06	NA	NA	299.4401081	-592.7100033	36.77383203	1.03E-08	145	NoCompSupport
1484	M4	BeakShapepPC3	MC	0.000165117	NA	NA	NA	-6.92E-09	285.0574691	-563.9447253	65.53911003	5.86E-15	145	NoCompSupport
1485	M5	BeakShapepPC3	BM	5.43E-05	NA	NA	NA	NA	334.7480333	-665.4097356	0	0.351335988	142	NoCompSupport
1486	M5	BeakShapepPC3	OU	6.44E-05	0.01818512	NA	NA	NA	335.6183303	-665.0627476	0.346987934	0.295375973	142	NoCompSupport
1487	M5	BeakShapepPC3	TDexp	5.43E-05	NA	NA	-1.00E-06	NA	334.747985	-663.322057	2.0876786	0.123705494	142	NoCompSupport
1488	M5	BeakShapepPC3	TDlin	3.33E-05	NA	NA	0.038072194	NA	335.366344	-664.5587749	0.850960711	0.229582545	142	NoCompSupport
1489	M5	BeakShapepPC3	DDexp	1.29E-05	NA	0.062315173	NA	NA	308.3363433	-610.4987735	54.91096206	4.19E-13	142	NoCompSupport
1490	M5	BeakShapepPC3	DDlin	1.07E-05	NA	2.79E-06	NA	NA	304.9294813	-603.6850495	61.72468608	1.39E-14	142	NoCompSupport
1491	M5	BeakShapepPC3	MC	9.14E-05	NA	NA	NA	-6.14E-09	297.779763	-589.385613	76.02412256	1.09E-17	142	NoCompSupport
1499	Meropidae	BeakShapepPC3	BM	2.03E-05	NA	NA	NA	NA	73.32992356	-142.138108	0.839876221	0.217014251	26	NoCompSupport_NotDifferentiable
1500	Meropidae	BeakShapepPC3	OU	3.64E-05	0.073233512	NA	NA	NA	75.03444665	-142.9779842	0	0.330266906	26	NoCompSupport_NotDifferentiable
1501	Meropidae	BeakShapepPC3	TDexp	2.03E-05	NA	NA	-1.00E-06	NA	73.32989506	-139.568881	3.409103176	0.060060329	26	NoCompSupport_NotDifferentiable
1502	Meropidae	BeakShapepPC3	TDlin	4.93E-09	NA	NA	99.99980063	NA	74.16422924	-141.2375494	1.74043481	0.138335754	26	NoCompSupport_NotDifferentiable
1503	Meropidae	BeakShapepPC3	DDexp	4.17E-06	NA	0.186650463	NA	NA	74.11149167	-141.1320742	1.845909956	0.131229297	26	NoCompSupport_NotDifferentiable
1504	Meropidae	BeakShapepPC3	DDlin	1.53E-05	NA	8.04E-07	NA	NA	73.51338186	-139.9358546	3.042129564	0.072156426	26	NoCompSupport_NotDifferentiable
1505	Meropidae	BeakShapepPC3	MC	2.05E-05	NA	NA	NA	-1.16E-08	73.16513581	-139.2393625	3.738621672	0.050937037	26	NoCompSupport_NotDifferentiable
1506	Musophagidae	BeakShapepPC3	BM	3.19E-05	NA	NA	NA	NA	43.97193987	-83.3123008	622.1773875	7.87E-136	22	CompSupport
1507	Musophagidae	BeakShapepPC3	OU	4.71E-05	0.012935989	NA	NA	NA	44.13072149	-80.92810965	624.5615787	2.39E-136	22	CompSupport
1508	Musophagidae	BeakShapepPC3	TDexp	3.19E-05	NA	NA	-1.00E-06	NA	43.97192719	-80.61052104	624.8791673	2.04E-136	22	CompSupport
1509	Musophagidae	BeakShapepPC3	TDlin	6.69E-09	NA	NA	99.99990215	NA	44.42606749	-81.51880165	623.9708867	3.21E-136	22	CompSupport
1510	Musophagidae	BeakShapepPC3	DDexp	0	NA	78.86474587	NA	NA	356.4115108	-705.4896883	0	1	22	CompSupport
1511	Musophagidae	BeakShapepPC3	DDlin	6.20E-11	NA	4.41E-06	NA	NA	40.38354561	-73.43375788	632.0559305	5.63E-138	22	CompSupport
1512	Musophagidae	BeakShapepPC3	MC	5.96E-05	NA	NA	NA	0	39.18599338	-71.03865343	634.4510349	1.70E-138	22	CompSupport
1513	Odontophoridae	BeakShapepPC3	BM	5.38E-05	NA	NA	NA	NA	67.56030835	-130.6761723	0	0.389020175	30	NoCompSupport
1514	Odontophoridae	BeakShapepPC3	OU	7.51E-05	0.031940611	NA	NA	NA	68.21163007	-129.5001832	1.175989053	0.216077401	30	NoCompSupport
1515	Odontophoridae	BeakShapepPC3	TDexp	5.38E-05	NA	NA	-1.00E-06	NA	67.56028733	-128.1974977	2.478674517	0.112650933	30	NoCompSupport
1516	Odontophoridae	BeakShapepPC3	TDlin	2.39E-08	NA	NA	99.99998582	NA	68.32383396	-129.724591	0.95158127	0.241734634	30	NoCompSupport
1517	Odontophoridae	BeakShapepPC3	DDexp	0.000128359	NA	-0.055572293	NA	NA	65.6135138	-124.3039507	6.372221584	0.016079102	30	NoCompSupport
1518	Odontophoridae	BeakShapepPC3	DDlin	0.000124772	NA	-4.27E-06	NA	NA	65.78887022	-124.6546635	6.021508755	0.019160997	30	NoCompSupport
1519	Odontophoridae	BeakShapepPC3	MC	6.60E-05	NA	NA	NA	-6.44E-09	64.49930537	-122.0755338	8.60063845	0.005276758	30	NoCompSupport
1520	Otididae	BeakShapepPC3	BM	0.000112809	NA	NA	NA	NA	44.34218676	-84.13891897	31.2241005	1.00E-07	25	CompSupport_NotDifferentiable
1521	Otididae	BeakShapepPC3	OU	0.002088697	2.304160262	NA	NA	NA	60.77357131	-114.4042855	0.958733995	0.373270612	25	CompSupport_NotDifferentiable
1522	Otididae	BeakShapepPC3	TDexp	0.000112813	NA	NA	-1.00E-06	NA	44.34209201	-81.54132687	33.8216926	2.73E-08	25	CompSupport_NotDifferentiable
1523	Otididae	BeakShapepPC3	TDlin	3.49E-08	NA	NA	99.99995023	NA	48.01708388	-88.89131061	26.47170886	1.08E-06	25	CompSupport_NotDifferentiable
1524	Otididae	BeakShapepPC3	DDexp	1.86E-08	NA	0.393353554	NA	NA	61.25293831	-115.3630195	0	0.602851354	25	CompSupport_NotDifferentiable
1525	Otididae	BeakShapepPC3	DDlin	2.24E-12	NA	2.70E-06	NA	NA	57.96040093	-108.7779447	6.585074745	0.02240162	25	CompSupport_NotDifferentiable
1526	Otididae	BeakShapepPC3	MC	4.18E-05	NA	NA	NA	0	55.24006776	-103.3372784	12.02574109	0.00147521	25	CompSupport_NotDifferentiable
1527	P10	BeakShapepPC3	BM	0.00036561	NA	NA	NA	NA	268.3414761	-532.6166538	21.89900587	1.74E-05	184	NoCompSupport
1528	P10	BeakShapepPC3	OU	0.000622935	0.077308031	NA	NA	NA	280.3244965	-554.5156597	0	0.990423109	184	NoCompSupport
1529	P10	BeakShapepPC3	TDexp	0.000365618	NA	NA	-1.00E-06	NA	268.3413216	-530.5493099	23.96634977	6.19E-06	184	NoCompSupport
1530	P10	BeakShapepPC3	TDlin	1.63E-07	NA	NA	99.99998386	NA	275.6832513	-545.2331692	9.282490467	0.009553303	184	NoCompSupport
1531	P10	BeakShapepPC3	DDexp	0.000170768	NA	0.045759016	NA	NA	184.6094143	-363.0854953	191.4301644	2.67E-42	184	NoCompSupport
1532	P10	BeakShapepPC3	DDlin	1.47E-05	NA	2.72E-05	NA	NA	185.0930662	-364.0527991	190.4628606	4.34E-42	184	NoCompSupport
1533	P10	BeakShapepPC3	MC	0.000743336	NA	NA	NA	0	171.5132142	-336.8930951	217.6225646	5.49E-48	184	NoCompSupport
1534	P12	BeakShapepPC3	BM	8.42E-05	NA	NA	NA	NA	100.3653339	-196.4640011	3.64303913	0.093873305	48	NoCompSupport
1535	P12	BeakShapepPC3	OU	0.000184486	0.104449893	NA	NA	NA	103.3262474	-200.1070403	0	0.580253817	48	NoCompSupport
1536	P12	BeakShapepPC3	TDexp	8.42E-05	NA	NA	-1.00E-06	NA	100.3653012	-194.1851478	5.921892453	0.030039687	48	NoCompSupport
1537	P12	BeakShapepPC3	TDlin	6.53E-08	NA	NA	99.999977	NA	102.6126714	-198.6798883	1.42715201	0.284260087	48	NoCompSupport
1538	P12	BeakShapepPC3	DDexp	2.48E-05	NA	0.131995543	NA	NA	98.05605878	-189.566663	10.54037725	0.002984037	48	NoCompSupport
1539	P12	BeakShapepPC3	DDlin	2.50E-11	NA	9.98E-06	NA	NA	98.96302692	-191.3805993	8.726440981	0.007390868	48	NoCompSupport
1540	P12	BeakShapepPC3	MC	9.64E-05	NA	NA	NA	-3.67E-08	97.14360164	-187.7417487	12.36529154	0.001198199	48	NoCompSupport
1541	P13P14P16	BeakShapepPC3	BM	0.000170099	NA	NA	NA	NA	396.1864819	-788.3104639	34.23432417	3.68E-08	195	NoCompSupport
1542	P13P14P16	BeakShapepPC3	OU	0.000299026	0.129815726	NA	NA	NA	414.3352212	-822.544788	0	0.999362563	195	NoCompSupport
1543	P13P14P16	BeakShapepPC3	TDexp	0.0001701	NA	NA	-1.00E-06	NA	396.1863267	-786.2469989	36.29778913	1.31E-08	195	NoCompSupport
1544	P13P14P16	BeakShapepPC3	TDlin	1.64E-07	NA	NA	99.99996612	NA	406.9777016	-807.8297487	14.71503934	0.000637372	195	NoCompSupport
1545	P13P14P16	BeakShapepPC3	DDexp	6.74E-06	NA	0.081808249	NA	NA	396.3421968	-786.5587391	35.98604893	1.53E-08	195	NoCompSupport
1546	P13P14P16	BeakShapepPC3	DDlin	4.45E-11	NA	5.97E-06	NA	NA	378.0967301	-750.0678057	72.47698234	1.83E-16	195	NoCompSupport
1547	P13P14P16	BeakShapepPC3	MC	0.000226222	NA	NA	NA	0	351.6322701	-697.1388858	125.4059022	5.86E-28	195	NoCompSupport
1548	P17P18	BeakShapepPC3	BM	0.00030075	NA	NA	NA	NA	237.2013511	-470.3138132	43.19698592	4.17E-10	138	NoCompSupport
1549	P17P18	BeakShapepPC3	OU	0.000602581	0.181457269	NA	NA	NA	259.8449518	-513.5107992	0	0.999978971	138	NoCompSupport
1550	P17P18	BeakShapepPC3	TDexp	0.000300754	NA	NA	-1.00E-06	NA	237.2012061	-468.2233078	45.28749135	1.47E-10	138	NoCompSupport
1551	P17P18	BeakShapepPC3	TDlin	2.49E-07	NA	NA	99.99996524	NA	249.0753186	-491.9715328	21.53926638	2.10E-05	138	NoCompSupport
1552	P17P18	BeakShapepPC3	DDexp	0.000373724	NA	0.011724924	NA	NA	197.450713	-388.7223216	124.7884776	7.99E-28	138	NoCompSupport
1553	P17P18	BeakShapepPC3	DDlin	0.00030468	NA	7.72E-06	NA	NA	197.1802792	-388.1814539	125.3293453	6.10E-28	138	NoCompSupport
1554	P17P18	BeakShapepPC3	MC	0.000303276	NA	NA	NA	0	182.6368619	-359.0946192	154.4161799	2.94E-34	138	NoCompSupport
1562	P2	BeakShapepPC3	BM	2.31E-05	NA	NA	NA	NA	403.4306278	-802.7876359	63.96789991	4.42E-15	166	CompSupport
1563	P2	BeakShapepPC3	OU	4.36E-05	0.048572188	NA	NA	NA	417.6939859	-829.2398237	37.51571213	2.45E-09	166	CompSupport
1564	P2	BeakShapepPC3	TDexp	2.31E-05	NA	NA	-1.00E-06	NA	403.4303127	-800.7124772	66.04305866	1.57E-15	166	CompSupport
1565	P2	BeakShapepPC3	TDlin	7.10E-07	NA	NA	1.288631959	NA	411.4206421	-816.6931361	50.06239976	4.63E-12	166	CompSupport
1566	P2	BeakShapepPC3	DDexp	1.90E-05	NA	-0.001400957	NA	NA	436.451842	-866.7555358	0	0.343654071	166	CompSupport
1567	P2	BeakShapepPC3	DDlin	1.82E-05	NA	-1.84E-08	NA	NA	436.4365274	-866.7249066	0.030629198	0.338431241	166	CompSupport
1568	P2	BeakShapepPC3	MC	1.55E-05	NA	NA	NA	-9.87E-08	436.3739895	-866.5998309	0.155704965	0.317914685	166	CompSupport
1569	P20a	BeakShapepPC3	BM	6.93E-05	NA	NA	NA	NA	264.9606736	-525.8025354	2.187066007	0.147032966	104	NoCompSupport
1570	P20a	BeakShapepPC3	OU	9.42E-05	0.06301329	NA	NA	NA	267.1148007	-527.9896014	0	0.43886411	104	NoCompSupport
1571	P20a	BeakShapepPC3	TDexp	6.93E-05	NA	NA	-1.00E-06	NA	264.9606383	-523.6812766	4.308324729	0.050908375	104	NoCompSupport
1572	P20a	BeakShapepPC3	TDlin	4.64E-08	NA	NA	99.99999335	NA	266.9168236	-527.5936473	0.395954074	0.360039153	104	NoCompSupport
1573	P20a	BeakShapepPC3	DDexp	1.78E-05	NA	0.048583938	NA	NA	261.6424888	-517.0449776	10.94462377	0.001843891	104	NoCompSupport
1574	P20a	BeakShapepPC3	DDlin	3.87E-06	NA	2.78E-06	NA	NA	261.2942115	-516.3484229	11.64117847	0.001301608	104	NoCompSupport
1575	P20a	BeakShapepPC3	MC	8.17E-05	NA	NA	NA	-2.17E-08	256.4150832	-506.5901664	21.39943494	9.90E-06	104	NoCompSupport
1576	P20b	BeakShapepPC3	BM	5.11E-05	NA	NA	NA	NA	365.0692022	-726.0562126	0.073385853	0.316603496	149	NoCompSupport
1577	P20b	BeakShapepPC3	OU	6.27E-05	0.02524135	NA	NA	NA	366.1475578	-726.1295985	0	0.328436368	149	NoCompSupport
1578	P20b	BeakShapepPC3	TDexp	5.11E-05	NA	NA	-1.00E-06	NA	365.0691589	-723.9728006	2.15679787	0.11171424	149	NoCompSupport
1579	P20b	BeakShapepPC3	TDlin	3.27E-05	NA	NA	0.051665262	NA	365.8472876	-725.5290579	0.600540526	0.243245897	149	NoCompSupport
1580	P20b	BeakShapepPC3	DDexp	2.90E-05	NA	0.034001557	NA	NA	316.0754832	-625.9854492	100.1441493	5.89E-23	149	NoCompSupport
1581	P20b	BeakShapepPC3	DDlin	2.85E-05	NA	2.28E-06	NA	NA	313.8754054	-621.5852936	104.5443049	6.53E-24	149	NoCompSupport
1582	P20b	BeakShapepPC3	MC	0.000109832	NA	NA	NA	-9.69E-09	308.1023714	-610.0392256	116.0903729	2.03E-26	149	NoCompSupport
1583	P21	BeakShapepPC3	BM	7.14E-05	NA	NA	NA	NA	239.7569712	-475.3849101	29.14038059	4.70E-07	96	NoCompSupport
1584	P21	BeakShapepPC3	OU	0.000179017	0.287969207	NA	NA	NA	255.3930801	-504.5252907	0	0.999920904	96	NoCompSupport
1585	P21	BeakShapepPC3	TDexp	7.14E-05	NA	NA	-1.00E-06	NA	239.7569042	-473.2529388	31.27235187	1.62E-07	96	NoCompSupport
1586	P21	BeakShapepPC3	TDlin	5.68E-08	NA	NA	99.99997262	NA	245.9320267	-485.6031839	18.92210673	7.78E-05	96	NoCompSupport
1587	P21	BeakShapepPC3	DDexp	1.20E-06	NA	0.195679353	NA	NA	241.1386814	-476.0164932	28.50879747	6.45E-07	96	NoCompSupport
1588	P21	BeakShapepPC3	DDlin	9.23E-13	NA	4.59E-06	NA	NA	234.8633461	-463.4658227	41.059468	1.21E-09	96	NoCompSupport
1589	P21	BeakShapepPC3	MC	6.60E-05	NA	NA	NA	0	219.6701715	-433.0794734	71.44581723	3.06E-16	96	NoCompSupport
1611	P7	BeakShapepPC3	BM	0.000184823	NA	NA	NA	NA	289.1826635	-574.2842459	39.15325333	3.15E-09	151	NoCompSupport
1612	P7	BeakShapepPC3	OU	0.000439927	0.197587969	NA	NA	NA	309.8003823	-613.4374992	0	0.999830325	151	NoCompSupport
1613	P7	BeakShapepPC3	TDexp	0.000184826	NA	NA	-1.00E-06	NA	289.1825315	-572.2017976	41.23570163	1.11E-09	151	NoCompSupport
1614	P7	BeakShapepPC3	TDlin	1.06E-07	NA	NA	99.999982	NA	296.9840305	-587.8047957	25.63270355	2.72E-06	151	NoCompSupport
1615	P7	BeakShapepPC3	DDexp	8.62E-05	NA	0.014443054	NA	NA	300.4753549	-594.7874446	18.65005469	8.91E-05	151	NoCompSupport
1616	P7	BeakShapepPC3	DDlin	8.49E-05	NA	1.89E-06	NA	NA	300.2632668	-594.3632684	19.07423088	7.21E-05	151	NoCompSupport
1617	P7	BeakShapepPC3	MC	0.000141007	NA	NA	NA	0	297.7242914	-589.2853175	24.15218177	5.69E-06	151	NoCompSupport
1618	P8	BeakShapepPC3	BM	6.16E-05	NA	NA	NA	NA	82.43448438	-160.5356354	8.350285874	0.012733	39	NoCompSupport
1619	P8	BeakShapepPC3	OU	0.000197734	0.145996848	NA	NA	NA	87.78581779	-168.8859213	0	0.828270686	39	NoCompSupport
1620	P8	BeakShapepPC3	TDexp	6.16E-05	NA	NA	-1.00E-06	NA	82.43443024	-158.1831462	10.7027751	0.003927301	39	NoCompSupport
1621	P8	BeakShapepPC3	TDlin	2.70E-08	NA	NA	99.99999783	NA	85.01249259	-163.3392709	5.546650394	0.051728807	39	NoCompSupport
1622	P8	BeakShapepPC3	DDexp	3.16E-06	NA	0.194619794	NA	NA	85.57800231	-164.4702903	4.415630966	0.091060538	39	NoCompSupport
1623	P8	BeakShapepPC3	DDlin	2.03E-12	NA	4.73E-06	NA	NA	83.54363167	-160.401549	8.48437225	0.011907327	39	NoCompSupport
1624	P8	BeakShapepPC3	MC	7.17E-05	NA	NA	NA	0	80.07853286	-153.4713514	15.41456986	0.000372341	39	NoCompSupport
1625	P9	BeakShapepPC3	BM	2.02E-05	NA	NA	NA	NA	154.6453343	-305.0724867	21.43027192	2.22E-05	58	CompSupport
1626	P9	BeakShapepPC3	OU	4.46E-05	0.084270915	NA	NA	NA	160.1855007	-313.926557	12.57620168	0.001853928	58	CompSupport
1627	P9	BeakShapepPC3	TDexp	2.02E-05	NA	NA	-1.00E-06	NA	154.6452582	-302.8460719	23.65668675	7.28E-06	58	CompSupport
1628	P9	BeakShapepPC3	TDlin	1.16E-08	NA	NA	99.99984794	NA	158.5653128	-310.6861812	15.8165775	0.000366821	58	CompSupport
1629	P9	BeakShapepPC3	DDexp	2.04E-150	NA	6.106100331	NA	NA	166.4736016	-326.5027587	0	0.997654786	58	CompSupport
1630	P9	BeakShapepPC3	DDlin	1.92E-12	NA	4.96E-07	NA	NA	157.2088376	-307.9732308	18.52952787	9.45E-05	58	CompSupport
1631	P9	BeakShapepPC3	MC	2.20E-05	NA	NA	NA	-1.09E-08	152.0663573	-297.6882701	28.81448857	5.52E-07	58	CompSupport
1632	Paleognathae	BeakShapepPC3	BM	3.70E-05	NA	NA	NA	NA	96.23101209	-188.2171262	0	0.355314071	52	NoCompSupport
1633	Paleognathae	BeakShapepPC3	OU	5.63E-05	0.011931022	NA	NA	NA	97.13184534	-187.7636907	0.453435547	0.283237093	52	NoCompSupport
1634	Paleognathae	BeakShapepPC3	TDexp	3.70E-05	NA	NA	-1.00E-06	NA	96.23092842	-185.9618568	2.255269388	0.115050068	52	NoCompSupport
1635	Paleognathae	BeakShapepPC3	TDlin	2.86E-06	NA	NA	0.19090813	NA	96.99251218	-187.4850244	0.732101856	0.246398755	52	NoCompSupport
1636	Paleognathae	BeakShapepPC3	DDexp	0.000852929	NA	-0.120488814	NA	NA	77.9408538	-149.3817076	38.83541863	1.31E-09	52	NoCompSupport
1637	Paleognathae	BeakShapepPC3	DDlin	0.000251904	NA	-7.20E-06	NA	NA	80.13864964	-153.7772993	34.43982695	1.18E-08	52	NoCompSupport
1638	Paleognathae	BeakShapepPC3	MC	0.00011928	NA	NA	NA	-1.42E-10	65.79793783	-125.0958757	63.12125056	6.98E-15	52	NoCompSupport
1639	Petroicidae	BeakShapepPC3	BM	4.20E-05	NA	NA	NA	NA	73.09099745	-141.8069949	0	0.350205779	35	NoCompSupport_NotDifferentiable
1640	Petroicidae	BeakShapepPC3	OU	5.71E-05	0.015401508	NA	NA	NA	73.44287575	-140.111558	1.695436948	0.150025075	35	NoCompSupport_NotDifferentiable
1641	Petroicidae	BeakShapepPC3	TDexp	4.20E-05	NA	NA	-1.00E-06	NA	73.09097252	-139.4077515	2.399243417	0.105519863	35	NoCompSupport_NotDifferentiable
1642	Petroicidae	BeakShapepPC3	TDlin	1.29E-05	NA	NA	0.079932391	NA	73.40388799	-140.0335824	1.773412464	0.144288489	35	NoCompSupport_NotDifferentiable
1643	Petroicidae	BeakShapepPC3	DDexp	5.86E-06	NA	0.159521343	NA	NA	73.56795319	-140.3617128	1.445282067	0.170013847	35	NoCompSupport_NotDifferentiable
1644	Petroicidae	BeakShapepPC3	DDlin	5.86E-12	NA	4.36E-06	NA	NA	72.80165343	-138.8291133	2.977881602	0.07901045	35	NoCompSupport_NotDifferentiable
1645	Petroicidae	BeakShapepPC3	MC	5.50E-05	NA	NA	NA	-5.72E-09	68.36646312	-129.9587327	11.84826222	0.000936496	35	NoCompSupport_NotDifferentiable
1646	Phalacrocoracidae	BeakShapepPC3	BM	2.67E-05	NA	NA	NA	NA	79.67752039	-154.9550408	1.622524066	0.186073604	33	NoCompSupport
1647	Phalacrocoracidae	BeakShapepPC3	OU	6.77E-05	0.072967332	NA	NA	NA	81.70257553	-156.5775648	0	0.418804552	33	NoCompSupport
1648	Phalacrocoracidae	BeakShapepPC3	TDexp	2.67E-05	NA	NA	-1.00E-06	NA	79.67748403	-152.5273819	4.050182986	0.055274565	33	NoCompSupport
1649	Phalacrocoracidae	BeakShapepPC3	TDlin	1.69E-08	NA	NA	100	NA	81.49340015	-156.1592141	0.418350753	0.339756428	33	NoCompSupport
1650	Phalacrocoracidae	BeakShapepPC3	DDexp	6.09E-08	NA	0.505397986	NA	NA	73.26380263	-139.7000191	16.87754579	9.06E-05	33	NoCompSupport
1651	Phalacrocoracidae	BeakShapepPC3	DDlin	1.18E-10	NA	5.86E-06	NA	NA	67.37228961	-127.916993	28.66057184	2.50E-07	33	NoCompSupport
1652	Phalacrocoracidae	BeakShapepPC3	MC	5.73E-05	NA	NA	NA	0	63.70781977	-120.5880533	35.98951152	6.41E-09	33	NoCompSupport
1653	Phasianidae	BeakShapepPC3	BM	0.000168423	NA	NA	NA	NA	308.2469558	-612.4198375	112.9663926	2.21E-25	165	CompSupport
1654	Phasianidae	BeakShapepPC3	OU	0.003867402	2.718281828	NA	NA	NA	364.2632088	-722.3773493	3.008880826	0.166434209	165	CompSupport
1655	Phasianidae	BeakShapepPC3	TDexp	0.000168428	NA	NA	-1.00E-06	NA	308.2466872	-610.3443061	115.041924	7.83E-26	165	CompSupport
1656	Phasianidae	BeakShapepPC3	TDlin	6.64E-08	NA	NA	99.99998406	NA	320.2370694	-634.3250705	91.06115957	1.26E-20	165	CompSupport
1657	Phasianidae	BeakShapepPC3	DDexp	1.78E-05	NA	0.025816392	NA	NA	363.583464	-721.0178597	4.368370377	0.084339921	165	CompSupport
1658	Phasianidae	BeakShapepPC3	DDlin	3.01E-10	NA	1.67E-06	NA	NA	365.7676492	-725.3862301	0	0.74922587	165	CompSupport
1659	Phasianidae	BeakShapepPC3	MC	7.51E-05	NA	NA	NA	0	343.9684643	-681.7878602	43.5983699	2.55E-10	165	CompSupport
1660	Pipridae	BeakShapepPC3	BM	9.66E-05	NA	NA	NA	NA	110.8279144	-217.3891622	12.65043704	0.001769325	48	NoCompSupport
1661	Pipridae	BeakShapepPC3	OU	0.000326785	0.359858319	NA	NA	NA	118.2925269	-230.0395992	0	0.988132099	48	NoCompSupport
1662	Pipridae	BeakShapepPC3	TDexp	9.66E-05	NA	NA	-1.00E-06	NA	110.8278802	-215.1103058	14.92929341	0.000566187	48	NoCompSupport
1663	Pipridae	BeakShapepPC3	TDlin	6.68E-08	NA	NA	99.99988917	NA	113.651404	-220.7573535	9.282245734	0.009532371	48	NoCompSupport
1664	Pipridae	BeakShapepPC3	DDexp	1.40E-05	NA	0.119597142	NA	NA	100.459112	-194.3727695	35.66682969	1.78E-08	48	NoCompSupport
1665	Pipridae	BeakShapepPC3	DDlin	7.76E-05	NA	9.46E-06	NA	NA	92.87983992	-179.2142253	50.82537394	9.08E-12	48	NoCompSupport
1666	Pipridae	BeakShapepPC3	MC	0.000267226	NA	NA	NA	-2.06E-09	86.4096071	-166.2737597	63.76583957	1.41E-14	48	NoCompSupport
1681	Procellariidae	BeakShapepPC3	BM	4.76E-05	NA	NA	NA	NA	247.8082727	-491.5064536	16.14261947	0.000308797	112	NoCompSupport
1682	Procellariidae	BeakShapepPC3	OU	7.82E-05	0.041646348	NA	NA	NA	256.9356476	-507.649073	0	0.988550417	112	NoCompSupport
1683	Procellariidae	BeakShapepPC3	TDexp	4.76E-05	NA	NA	-1.00E-06	NA	247.8080419	-489.3938615	18.25521154	0.000107382	112	NoCompSupport
1684	Procellariidae	BeakShapepPC3	TDlin	8.76E-09	NA	NA	99.99996034	NA	252.4403354	-498.6584486	8.990624466	0.011033404	112	NoCompSupport
1685	Procellariidae	BeakShapepPC3	DDexp	4.77E-05	NA	0.017224798	NA	NA	213.5902857	-420.9583492	86.69072389	1.48E-19	112	NoCompSupport
1686	Procellariidae	BeakShapepPC3	DDlin	5.39E-05	NA	1.06E-06	NA	NA	213.0353635	-419.8485047	87.80056834	8.50E-20	112	NoCompSupport
1687	Procellariidae	BeakShapepPC3	MC	9.19E-05	NA	NA	NA	-1.65E-09	210.9570132	-415.6918041	91.95726891	1.06E-20	112	NoCompSupport
1688	Psittacidae1	BeakShapepPC3	BM	0.000116393	NA	NA	NA	NA	324.8099276	-645.5443835	24.92713567	3.86E-06	162	NoCompSupport
1689	Psittacidae1	BeakShapepPC3	OU	0.000180527	0.065328925	NA	NA	NA	338.3117089	-670.4715192	0	0.998087229	162	NoCompSupport
1690	Psittacidae1	BeakShapepPC3	TDexp	0.000116396	NA	NA	-1.00E-06	NA	324.8097191	-643.4675394	27.00397975	1.37E-06	162	NoCompSupport
1691	Psittacidae1	BeakShapepPC3	TDlin	3.88E-08	NA	NA	99.99989827	NA	332.0516866	-657.9514746	12.5200446	0.001907547	162	NoCompSupport
1692	Psittacidae1	BeakShapepPC3	DDexp	2.07E-05	NA	0.06359194	NA	NA	296.4420162	-586.7321336	83.73938557	6.54E-19	162	NoCompSupport
1693	Psittacidae1	BeakShapepPC3	DDlin	1.70E-11	NA	6.33E-06	NA	NA	291.8241779	-577.496457	92.97506217	6.45E-21	162	NoCompSupport
1694	Psittacidae1	BeakShapepPC3	MC	0.000136066	NA	NA	NA	0	261.7209926	-517.2900865	153.1814327	5.45E-34	162	NoCompSupport
1695	Psittacidae2	BeakShapepPC3	BM	7.84E-05	NA	NA	NA	NA	338.2707172	-672.462487	0.1608434	0.293724583	155	NoCompSupport
1696	Psittacidae2	BeakShapepPC3	OU	9.25E-05	0.017570045	NA	NA	NA	339.3911354	-672.6233304	0	0.318322251	155	NoCompSupport
1697	Psittacidae2	BeakShapepPC3	TDexp	7.84E-05	NA	NA	-1.00E-06	NA	338.2706533	-670.3823662	2.240964151	0.103812061	155	NoCompSupport
1698	Psittacidae2	BeakShapepPC3	TDlin	1.40E-05	NA	NA	0.154696411	NA	339.2775421	-672.3961438	0.227186547	0.284141105	155	NoCompSupport
1699	Psittacidae2	BeakShapepPC3	DDexp	3.24E-05	NA	0.038577235	NA	NA	294.2452692	-582.331598	90.29173235	7.88E-21	155	NoCompSupport
1700	Psittacidae2	BeakShapepPC3	DDlin	2.42E-11	NA	4.35E-06	NA	NA	295.2566913	-584.3544422	88.26888815	2.17E-20	155	NoCompSupport
1701	Psittacidae2	BeakShapepPC3	MC	0.000127542	NA	NA	NA	0	283.0717045	-559.9844686	112.6388618	1.11E-25	155	NoCompSupport
1716	Ramphastidae	BeakShapepPC3	BM	6.42E-05	NA	NA	NA	NA	258.5264392	-512.9476153	0.289744802	0.294306555	117	NoCompSupport
1717	Ramphastidae	BeakShapepPC3	OU	7.98E-05	0.020790566	NA	NA	NA	259.7248747	-513.2373601	0	0.340186613	117	NoCompSupport
1718	Ramphastidae	BeakShapepPC3	TDexp	6.42E-05	NA	NA	-1.00E-06	NA	258.5263815	-510.8403737	2.396986392	0.102616746	117	NoCompSupport
1719	Ramphastidae	BeakShapepPC3	TDlin	1.84E-05	NA	NA	0.097872468	NA	259.4671136	-512.7218377	0.515522378	0.262889328	117	NoCompSupport
1720	Ramphastidae	BeakShapepPC3	DDexp	2.89E-05	NA	0.034956704	NA	NA	246.117794	-486.0231986	27.21416154	4.19E-07	117	NoCompSupport
1721	Ramphastidae	BeakShapepPC3	DDlin	2.08E-05	NA	2.26E-06	NA	NA	245.884599	-485.5568087	27.68055144	3.32E-07	117	NoCompSupport
1722	Ramphastidae	BeakShapepPC3	MC	8.50E-05	NA	NA	NA	-1.67E-09	242.1127489	-478.0131085	35.22425164	7.64E-09	117	NoCompSupport
1723	Rhinocryptidae	BeakShapepPC3	BM	5.68E-05	NA	NA	NA	NA	62.03298708	-119.6044357	0	0.404347787	29	NoCompSupport
1724	Rhinocryptidae	BeakShapepPC3	OU	7.50E-05	0.020265333	NA	NA	NA	62.15860705	-117.3572141	2.247221596	0.131454998	29	NoCompSupport
1725	Rhinocryptidae	BeakShapepPC3	TDexp	5.68E-05	NA	NA	-1.00E-06	NA	62.03298066	-117.1059613	2.498474375	0.115935984	29	NoCompSupport
1726	Rhinocryptidae	BeakShapepPC3	TDlin	3.31E-08	NA	NA	99.28320705	NA	62.2710118	-117.5820236	2.022412094	0.14709363	29	NoCompSupport
1727	Rhinocryptidae	BeakShapepPC3	DDexp	0.000131285	NA	-0.070717358	NA	NA	61.69946987	-116.4389397	3.165495961	0.083057022	29	NoCompSupport
1728	Rhinocryptidae	BeakShapepPC3	DDlin	0.000103147	NA	-3.50E-06	NA	NA	61.74631122	-116.5326224	3.071813253	0.087040083	29	NoCompSupport
1729	Rhinocryptidae	BeakShapepPC3	MC	5.74E-05	NA	NA	NA	-0.006550451	60.71620115	-114.4724023	5.132033405	0.031070495	29	NoCompSupport
1730	S10	BeakShapepPC3	BM	1.95E-05	NA	NA	NA	NA	375.296265	-746.5055736	0	0.407043345	141	NoCompSupport
1731	S10	BeakShapepPC3	OU	2.55E-05	0.020425737	NA	NA	NA	375.7714531	-745.3677237	1.137849874	0.230440971	141	NoCompSupport
1732	S10	BeakShapepPC3	TDexp	1.95E-05	NA	NA	-1.00E-06	NA	375.2962415	-744.4173004	2.088273125	0.143277472	141	NoCompSupport
1733	S10	BeakShapepPC3	TDlin	9.67E-06	NA	NA	0.067011557	NA	375.7214771	-745.2677717	1.237801888	0.219207492	141	NoCompSupport
1734	S10	BeakShapepPC3	DDexp	1.13E-05	NA	0.015415398	NA	NA	366.0107129	-725.8462433	20.65933024	1.33E-05	141	NoCompSupport
1735	S10	BeakShapepPC3	DDlin	1.17E-05	NA	2.55E-07	NA	NA	365.8885641	-725.6019457	20.90362791	1.18E-05	141	NoCompSupport
1736	S10	BeakShapepPC3	MC	2.25E-05	NA	NA	NA	-9.46E-08	365.1585213	-724.1418602	22.36371335	5.67E-06	141	NoCompSupport
1737	S11	BeakShapepPC3	BM	0.000139001	NA	NA	NA	NA	188.0533276	-371.9901503	120.7390851	5.92E-27	106	CompSupport
1738	S11	BeakShapepPC3	OU	0.003091174	2.718281828	NA	NA	NA	245.6926649	-485.1500357	7.579199601	0.02210463	106	CompSupport
1739	S11	BeakShapepPC3	TDexp	0.000139005	NA	NA	-1.00E-06	NA	188.0529961	-369.870698	122.8585373	2.05E-27	106	CompSupport
1740	S11	BeakShapepPC3	TDlin	5.32E-08	NA	NA	99.99980447	NA	202.9851761	-399.7350581	92.9941772	6.26E-21	106	CompSupport
1741	S11	BeakShapepPC3	DDexp	2.81E-06	NA	0.085543305	NA	NA	249.4822647	-492.7292353	0	0.977879928	106	CompSupport
1742	S11	BeakShapepPC3	DDlin	8.76E-10	NA	2.01E-06	NA	NA	238.426184	-470.6170738	22.11216156	1.54E-05	106	CompSupport
1743	S11	BeakShapepPC3	MC	5.93E-05	NA	NA	NA	0	219.4430118	-432.6507294	60.07850595	8.80E-14	106	CompSupport
1744	S12	BeakShapepPC3	BM	0.000189525	NA	NA	NA	NA	112.0442827	-219.9010654	0	0.481079189	67	NoCompSupport
1745	S12	BeakShapepPC3	OU	0.000189525	7.69E-17	NA	NA	NA	112.0442827	-217.707613	2.193452381	0.160662469	67	NoCompSupport
1746	S12	BeakShapepPC3	TDexp	0.000254597	NA	NA	-0.020633481	NA	112.1476659	-217.9143793	1.986686027	0.178161221	67	NoCompSupport
1747	S12	BeakShapepPC3	TDlin	0.000255984	NA	NA	-0.017826995	NA	112.1584731	-217.9359939	1.965071448	0.180097103	67	NoCompSupport
1748	S12	BeakShapepPC3	DDexp	0.000112894	NA	0.058257449	NA	NA	95.56071865	-184.7404849	35.16058044	1.11E-08	67	NoCompSupport
1749	S12	BeakShapepPC3	DDlin	7.17E-05	NA	1.56E-05	NA	NA	94.79835137	-183.2157504	36.685315	5.20E-09	67	NoCompSupport
1750	S12	BeakShapepPC3	MC	0.000349427	NA	NA	NA	-8.84E-09	91.55183782	-176.7227232	43.1783421	2.02E-10	67	NoCompSupport
1758	S3	BeakShapepPC3	BM	3.78E-05	NA	NA	NA	NA	204.1980963	-404.2533355	8.528523627	0.011602192	87	NoCompSupport
1759	S3	BeakShapepPC3	OU	0.000110427	0.109301434	NA	NA	NA	209.5355079	-412.7818591	0	0.82505981	87	NoCompSupport
1760	S3	BeakShapepPC3	TDexp	3.78E-05	NA	NA	-1.00E-06	NA	204.1980257	-402.1068948	10.67496439	0.003966855	87	NoCompSupport
1761	S3	BeakShapepPC3	TDlin	2.15E-08	NA	NA	100	NA	207.8812266	-409.4732965	3.30856261	0.157775727	87	NoCompSupport
1762	S3	BeakShapepPC3	DDexp	2.38E-05	NA	0.018681202	NA	NA	202.4221532	-398.5551498	14.22670933	0.00067173	87	NoCompSupport
1763	S3	BeakShapepPC3	DDlin	2.19E-05	NA	6.87E-07	NA	NA	202.3879431	-398.4867295	14.2951296	0.000649139	87	NoCompSupport
1764	S3	BeakShapepPC3	MC	4.01E-05	NA	NA	NA	-1.27E-08	201.5274173	-396.765678	16.01618118	0.000274546	87	NoCompSupport
1772	S6	BeakShapepPC3	BM	8.58E-05	NA	NA	NA	NA	166.1282241	-328.0942861	6.34477235	0.033553588	77	NoCompSupport
1773	S6	BeakShapepPC3	OU	0.000154115	0.081529066	NA	NA	NA	170.3839128	-334.4390584	0	0.800734937	77	NoCompSupport
1774	S6	BeakShapepPC3	TDexp	8.58E-05	NA	NA	-1.00E-06	NA	166.1281633	-325.9275595	8.511498907	0.011356389	77	NoCompSupport
1775	S6	BeakShapepPC3	TDlin	4.33E-08	NA	NA	99.999816	NA	168.7275958	-331.1264245	3.312633966	0.152812701	77	NoCompSupport
1776	S6	BeakShapepPC3	DDexp	3.97E-06	NA	0.146018991	NA	NA	164.0978653	-321.8669634	12.572095	0.001491053	77	NoCompSupport
1777	S6	BeakShapepPC3	DDlin	4.14E-12	NA	5.55E-06	NA	NA	160.7282251	-315.1276831	19.31137535	5.13E-05	77	NoCompSupport
1778	S6	BeakShapepPC3	MC	0.000100767	NA	NA	NA	0	153.4920651	-300.6553631	33.78369527	3.69E-08	77	NoCompSupport
1779	S7S8	BeakShapepPC3	BM	7.48E-05	NA	NA	NA	NA	234.0383729	-463.9590987	10.78900181	0.004277822	105	NoCompSupport
1780	S7S8	BeakShapepPC3	OU	0.000110421	0.05425853	NA	NA	NA	240.4928621	-474.7481005	0	0.941943125	105	NoCompSupport
1781	S7S8	BeakShapepPC3	TDexp	7.48E-05	NA	NA	-1.00E-06	NA	234.0382505	-461.8388773	12.90922324	0.001481912	105	NoCompSupport
1782	S7S8	BeakShapepPC3	TDlin	8.86E-06	NA	NA	0.358950063	NA	237.601859	-468.9660941	5.782006396	0.052297141	105	NoCompSupport
1783	S7S8	BeakShapepPC3	DDexp	0.000225644	NA	-0.020365994	NA	NA	207.6673126	-409.0970015	65.65109902	5.22E-15	105	NoCompSupport
1784	S7S8	BeakShapepPC3	DDlin	0.000194268	NA	-2.17E-06	NA	NA	206.9097198	-407.5818158	67.16628469	2.45E-15	105	NoCompSupport
1785	S7S8	BeakShapepPC3	MC	9.57E-05	NA	NA	NA	0	200.7456907	-395.2537577	79.4943428	5.15E-18	105	NoCompSupport
1786	S9	BeakShapepPC3	BM	4.21E-05	NA	NA	NA	NA	283.9512086	-563.8024171	62.13375879	3.22E-14	123	NoCompSupport
1787	S9	BeakShapepPC3	OU	0.001870875	2.718281828	NA	NA	NA	316.0689283	-625.9361759	0	0.999884133	123	NoCompSupport
1788	S9	BeakShapepPC3	TDexp	4.21E-05	NA	NA	-1.00E-06	NA	283.9509578	-561.7002349	64.23594095	1.13E-14	123	NoCompSupport
1789	S9	BeakShapepPC3	TDlin	1.63E-08	NA	NA	99.999956	NA	294.0934555	-581.9852303	43.9509456	2.86E-10	123	NoCompSupport
1790	S9	BeakShapepPC3	DDexp	1.24E-05	NA	0.033283948	NA	NA	305.1784619	-604.1552432	21.78093271	1.86E-05	123	NoCompSupport
1791	S9	BeakShapepPC3	DDlin	6.30E-12	NA	1.23E-06	NA	NA	306.8226083	-607.4435359	18.49264	9.65E-05	123	NoCompSupport
1792	S9	BeakShapepPC3	MC	3.61E-05	NA	NA	NA	0	302.0037921	-597.8059036	28.13027234	7.79E-07	123	NoCompSupport
1814	Strigidae	BeakShapepPC3	BM	0.000126524	NA	NA	NA	NA	106.8270203	-209.474936	40.0718763	1.98E-09	70	NoCompSupport
1815	Strigidae	BeakShapepPC3	OU	0.008224865	2.718281828	NA	NA	NA	127.9552243	-249.5468123	0	0.997020574	70	NoCompSupport
1816	Strigidae	BeakShapepPC3	TDexp	0.000126529	NA	NA	-1.00E-06	NA	106.8268001	-207.2899638	42.25684858	6.65E-10	70	NoCompSupport
1817	Strigidae	BeakShapepPC3	TDlin	3.16E-08	NA	NA	100	NA	113.2071661	-220.0506959	29.4961164	3.92E-07	70	NoCompSupport
1818	Strigidae	BeakShapepPC3	DDexp	4.68E-05	NA	0.02398098	NA	NA	121.3384385	-236.3132406	13.23357176	0.001333738	70	NoCompSupport
1819	Strigidae	BeakShapepPC3	DDlin	4.80E-05	NA	1.56E-06	NA	NA	121.201544	-236.0394517	13.50736064	0.001163103	70	NoCompSupport
1820	Strigidae	BeakShapepPC3	MC	8.60E-05	NA	NA	NA	-5.02E-10	120.3210375	-234.2784386	15.26837369	0.000482191	70	NoCompSupport
1821	Thamnophilidae	BeakShapepPC3	BM	3.65E-05	NA	NA	NA	NA	404.8372653	-805.5985812	4.019568428	0.068975355	161	NoCompSupport
1822	Thamnophilidae	BeakShapepPC3	OU	5.24E-05	0.038866219	NA	NA	NA	407.8855079	-809.6181496	0	0.514673893	161	NoCompSupport
1823	Thamnophilidae	BeakShapepPC3	TDexp	3.65E-05	NA	NA	-1.00E-06	NA	404.8371834	-803.5215006	6.096649	0.024415276	161	NoCompSupport
1824	Thamnophilidae	BeakShapepPC3	TDlin	2.09E-08	NA	NA	99.99957347	NA	407.6130717	-809.0732771	0.544872512	0.391935477	161	NoCompSupport
1825	Thamnophilidae	BeakShapepPC3	DDexp	1.35E-05	NA	0.031506232	NA	NA	373.4165114	-740.6801566	68.93799301	5.52E-16	161	NoCompSupport
1826	Thamnophilidae	BeakShapepPC3	DDlin	5.69E-12	NA	1.32E-06	NA	NA	375.5730102	-744.9931541	64.62499553	4.77E-15	161	NoCompSupport
1827	Thamnophilidae	BeakShapepPC3	MC	5.78E-05	NA	NA	NA	-2.48E-09	367.8981234	-729.6433805	79.97476908	2.21E-18	161	NoCompSupport
1870	Alcedinidae	BeakShapepPC4	BM	1.26E-05	NA	NA	NA	NA	272.4771447	-540.8179258	18.06556944	0.000118961	91	NoCompSupport
1871	Alcedinidae	BeakShapepPC4	OU	2.19E-05	0.07412017	NA	NA	NA	282.5796787	-558.8834953	0	0.996080109	91	NoCompSupport
1872	Alcedinidae	BeakShapepPC4	TDexp	1.26E-05	NA	NA	-1.00E-06	NA	272.4770075	-538.6781529	20.20534238	4.08E-05	91	NoCompSupport
1873	Alcedinidae	BeakShapepPC4	TDlin	3.98E-09	NA	NA	99.9999446	NA	276.9785407	-547.6812194	11.20227591	0.003679179	91	NoCompSupport
1874	Alcedinidae	BeakShapepPC4	DDexp	1.58E-05	NA	-0.009618517	NA	NA	272.1942403	-538.1126185	20.77087678	3.08E-05	91	NoCompSupport
1875	Alcedinidae	BeakShapepPC4	DDlin	1.63E-05	NA	-1.51E-07	NA	NA	272.2639379	-538.2520138	20.63148149	3.30E-05	91	NoCompSupport
1876	Alcedinidae	BeakShapepPC4	MC	1.46E-05	NA	NA	NA	0	271.6132789	-536.9506958	21.93279947	1.72E-05	91	NoCompSupport
1877	Anatinae	BeakShapepPC4	BM	0.000274693	NA	NA	NA	NA	240.765798	-477.4272482	25.31011672	3.19E-06	118	NoCompSupport
1878	Anatinae	BeakShapepPC4	OU	0.000443876	0.166123048	NA	NA	NA	254.4739456	-502.7373649	0	0.999740878	118	NoCompSupport
1879	Anatinae	BeakShapepPC4	TDexp	0.000274699	NA	NA	-1.00E-06	NA	240.7657055	-475.3208847	27.41648024	1.11E-06	118	NoCompSupport
1880	Anatinae	BeakShapepPC4	TDlin	1.47E-07	NA	NA	99.99999358	NA	246.1992454	-486.1879644	16.5494005	0.000254818	118	NoCompSupport
1881	Anatinae	BeakShapepPC4	DDexp	2.79E-05	NA	0.110255778	NA	NA	229.6841363	-453.1577462	49.57961873	1.71E-11	118	NoCompSupport
1882	Anatinae	BeakShapepPC4	DDlin	0.000158244	NA	1.28E-05	NA	NA	221.4881494	-436.7657725	65.97159242	4.72E-15	118	NoCompSupport
1883	Anatinae	BeakShapepPC4	MC	0.000438421	NA	NA	NA	-1.71E-09	213.1842417	-420.1579571	82.57940781	1.17E-18	118	NoCompSupport
1884	Anserinae	BeakShapepPC4	BM	0.00014943	NA	NA	NA	NA	56.29718074	-108.0489069	0	0.414943517	25	NoCompSupport
1885	Anserinae	BeakShapepPC4	OU	0.000189226	0.047309145	NA	NA	NA	56.73579429	-106.3287314	1.720175501	0.175572955	25	NoCompSupport
1886	Anserinae	BeakShapepPC4	TDexp	0.000149432	NA	NA	-1.00E-06	NA	56.29717113	-105.4514851	2.597421832	0.113231171	25	NoCompSupport
1887	Anserinae	BeakShapepPC4	TDlin	9.82E-08	NA	NA	99.9999753	NA	56.82534473	-106.5078323	1.541074621	0.192021068	25	NoCompSupport
1888	Anserinae	BeakShapepPC4	DDexp	6.32E-05	NA	0.102146247	NA	NA	55.54555161	-103.9482461	4.100660868	0.053400066	25	NoCompSupport
1889	Anserinae	BeakShapepPC4	DDlin	4.46E-05	NA	1.55E-05	NA	NA	55.33891454	-103.5349719	4.513934995	0.043431062	25	NoCompSupport
1890	Anserinae	BeakShapepPC4	MC	0.000185872	NA	NA	NA	-9.83E-09	53.56924121	-99.99562528	8.053281664	0.00740016	25	NoCompSupport
1891	Antpittas	BeakShapepPC4	BM	3.87E-06	NA	NA	NA	NA	90.99518617	-177.5103723	4.566289553	0.062093856	28	NoCompSupport
1892	Antpittas	BeakShapepPC4	OU	0.000371684	2.718281828	NA	NA	NA	94.53833095	-182.0766619	0	0.608983893	28	NoCompSupport
1893	Antpittas	BeakShapepPC4	TDexp	3.87E-06	NA	NA	-1.00E-06	NA	90.99515009	-174.9903002	7.086361713	0.017612537	28	NoCompSupport
1894	Antpittas	BeakShapepPC4	TDlin	1.91E-09	NA	NA	99.99997712	NA	92.98544085	-178.9708817	3.105780201	0.128882575	28	NoCompSupport
1895	Antpittas	BeakShapepPC4	DDexp	3.61E-06	NA	-0.001124247	NA	NA	92.23451517	-177.4690303	4.607631545	0.060823489	28	NoCompSupport
1896	Antpittas	BeakShapepPC4	DDlin	3.61E-06	NA	-4.06E-09	NA	NA	92.2345007	-177.4690014	4.607660493	0.060822609	28	NoCompSupport
1897	Antpittas	BeakShapepPC4	MC	3.56E-06	NA	NA	NA	-1.44E-09	92.23381706	-177.4676341	4.60902777	0.060781042	28	NoCompSupport
1905	Apodidae	BeakShapepPC4	BM	3.12E-05	NA	NA	NA	NA	68.11280249	-131.7970336	21.07881115	2.57E-05	31	NoCompSupport
1906	Apodidae	BeakShapepPC4	OU	0.000375931	0.554943454	NA	NA	NA	79.8823668	-152.8758447	0	0.971676158	31	NoCompSupport
1907	Apodidae	BeakShapepPC4	TDexp	3.12E-05	NA	NA	-1.00E-06	NA	68.11269124	-129.3364936	23.53935112	7.52E-06	31	NoCompSupport
1908	Apodidae	BeakShapepPC4	TDlin	7.91E-09	NA	NA	99.99995889	NA	71.30802532	-135.7271618	17.14868295	0.000183541	31	NoCompSupport
1909	Apodidae	BeakShapepPC4	DDexp	1.28E-06	NA	0.147813084	NA	NA	75.85857944	-144.82827	8.047574715	0.017378525	31	NoCompSupport
1910	Apodidae	BeakShapepPC4	DDlin	4.25E-13	NA	1.34E-06	NA	NA	75.31334147	-143.737794	9.13805066	0.010074397	31	NoCompSupport
1911	Apodidae	BeakShapepPC4	MC	2.34E-05	NA	NA	NA	-5.53E-09	72.57891115	-138.2689334	14.60691129	0.000654141	31	NoCompSupport
1912	Ardeidae	BeakShapepPC4	BM	5.35E-06	NA	NA	NA	NA	192.4636438	-380.7238978	3.344250556	0.107863667	62	NoCompSupport
1913	Ardeidae	BeakShapepPC4	OU	9.67E-06	0.034006056	NA	NA	NA	195.2409707	-384.0681484	0	0.574208955	62	NoCompSupport
1914	Ardeidae	BeakShapepPC4	TDexp	5.35E-06	NA	NA	-1.00E-06	NA	192.4635537	-378.5133144	5.554833992	0.0357152	62	NoCompSupport
1915	Ardeidae	BeakShapepPC4	TDlin	1.16E-09	NA	NA	99.99985289	NA	194.5306366	-382.64748	1.420668377	0.282212173	62	NoCompSupport
1916	Ardeidae	BeakShapepPC4	DDexp	1.02E-06	NA	0.114091848	NA	NA	176.6729189	-346.9320447	37.1361037	4.96E-09	62	NoCompSupport
1917	Ardeidae	BeakShapepPC4	DDlin	9.76E-13	NA	6.49E-07	NA	NA	173.6713769	-340.9289606	43.13918777	2.46E-10	62	NoCompSupport
1918	Ardeidae	BeakShapepPC4	MC	9.25E-06	NA	NA	NA	0	158.7644819	-311.1151707	72.95297765	8.27E-17	62	NoCompSupport
1926	BC6	BeakShapepPC4	BM	1.16E-05	NA	NA	NA	NA	154.7994184	-305.3588367	14.0681877	0.000409314	53	CompSupport
1927	BC6	BeakShapepPC4	OU	2.62E-05	0.087179868	NA	NA	NA	160.5613411	-314.6328863	4.794138159	0.042256241	53	CompSupport
1928	BC6	BeakShapepPC4	TDexp	1.16E-05	NA	NA	-1.00E-06	NA	154.7993403	-303.1088847	16.3181397	0.000132888	53	CompSupport
1929	BC6	BeakShapepPC4	TDlin	4.67E-09	NA	NA	99.99994434	NA	157.7481428	-309.0064898	10.42053468	0.002535913	53	CompSupport
1930	BC6	BeakShapepPC4	DDexp	3.27E-06	NA	0.05541035	NA	NA	162.9584102	-319.4270244	0	0.464434775	53	CompSupport
1931	BC6	BeakShapepPC4	DDlin	3.18E-06	NA	3.39E-07	NA	NA	162.7703552	-319.0509145	0.37610993	0.384816333	53	CompSupport
1932	BC6	BeakShapepPC4	MC	9.04E-06	NA	NA	NA	-1.06E-08	161.4754896	-316.4611832	2.965841192	0.105414535	53	CompSupport
1933	Bucconidae	BeakShapepPC4	BM	2.08E-05	NA	NA	NA	NA	60.96946887	-117.4171986	5.609476757	0.041456479	26	CompSupport
1934	Bucconidae	BeakShapepPC4	OU	2.27E-05	0.003426668	NA	NA	NA	60.97312266	-114.8553362	8.171339149	0.011515719	26	CompSupport
1935	Bucconidae	BeakShapepPC4	TDexp	2.08E-05	NA	NA	-1.00E-06	NA	60.96946781	-114.8480265	8.178648851	0.011473708	26	CompSupport
1936	Bucconidae	BeakShapepPC4	TDlin	7.60E-09	NA	NA	99.99996597	NA	61.29242377	-115.4939384	7.532736927	0.015847537	26	CompSupport
1937	Bucconidae	BeakShapepPC4	DDexp	1.88E-05	NA	-0.006055241	NA	NA	63.29343383	-119.4959586	3.530716809	0.117216675	26	CompSupport
1938	Bucconidae	BeakShapepPC4	DDlin	1.98E-05	NA	-1.87E-07	NA	NA	63.29597347	-119.5010379	3.52563752	0.117514742	26	CompSupport
1939	Bucconidae	BeakShapepPC4	MC	5.77E-06	NA	NA	NA	-0.043057232	65.05879223	-123.0266754	0	0.684975141	26	CompSupport
1940	Bucerotidae	BeakShapepPC4	BM	5.34E-05	NA	NA	NA	NA	115.9646781	-227.707134	5.477148447	0.047261291	57	NoCompSupport
1941	Bucerotidae	BeakShapepPC4	OU	0.000129944	0.067749075	NA	NA	NA	119.8185563	-233.1842825	0	0.730892075	57	NoCompSupport
1942	Bucerotidae	BeakShapepPC4	TDexp	5.34E-05	NA	NA	-1.00E-06	NA	115.9646118	-225.4763934	7.70788912	0.015491961	57	NoCompSupport
1943	Bucerotidae	BeakShapepPC4	TDlin	1.86E-08	NA	NA	99.99979998	NA	118.5536954	-230.6545605	2.529721939	0.206315147	57	NoCompSupport
1944	Bucerotidae	BeakShapepPC4	DDexp	9.58E-05	NA	-0.027159735	NA	NA	108.8675405	-211.2822508	21.90203167	1.28E-05	57	NoCompSupport
1945	Bucerotidae	BeakShapepPC4	DDlin	0.000114181	NA	-3.56E-06	NA	NA	109.0748004	-211.6967707	21.48751177	1.58E-05	57	NoCompSupport
1946	Bucerotidae	BeakShapepPC4	MC	6.89E-05	NA	NA	NA	-1.70E-10	108.7084105	-210.9639907	22.22029174	1.09E-05	57	NoCompSupport
1947	Cacatuidae	BeakShapepPC4	BM	0.000386373	NA	NA	NA	NA	24.23926218	-43.8118577	18.08225798	5.14E-05	21	NoCompSupport_NotDifferentiable
1948	Cacatuidae	BeakShapepPC4	OU	0.011737723	2.718281828	NA	NA	NA	34.65294019	-61.89411568	0	0.434331806	21	NoCompSupport_NotDifferentiable
1949	Cacatuidae	BeakShapepPC4	TDexp	0.000386384	NA	NA	-1.00E-06	NA	24.23920097	-41.06663724	20.82747844	1.30E-05	21	NoCompSupport_NotDifferentiable
1950	Cacatuidae	BeakShapepPC4	TDlin	1.33E-07	NA	NA	100	NA	26.78633994	-46.16091517	15.73320051	0.000166495	21	NoCompSupport_NotDifferentiable
1951	Cacatuidae	BeakShapepPC4	DDexp	0.000170926	NA	-0.013873647	NA	NA	33.81992223	-60.22807976	1.666035919	0.188819364	21	NoCompSupport_NotDifferentiable
1952	Cacatuidae	BeakShapepPC4	DDlin	0.000172297	NA	-2.42E-06	NA	NA	33.82090275	-60.2300408	1.664074882	0.189004596	21	NoCompSupport_NotDifferentiable
1953	Cacatuidae	BeakShapepPC4	MC	0.000155312	NA	NA	NA	-3.21E-09	33.81351414	-60.21526357	1.678852111	0.18761326	21	NoCompSupport_NotDifferentiable
1961	CC3	BeakShapepPC4	BM	1.13E-05	NA	NA	NA	NA	160.9292115	-317.6231289	0	0.400883718	54	NoCompSupport
1962	CC3	BeakShapepPC4	OU	1.74E-05	0.037259459	NA	NA	NA	161.5223652	-316.5647303	1.058398571	0.236151163	54	NoCompSupport
1963	CC3	BeakShapepPC4	TDexp	1.13E-05	NA	NA	-1.00E-06	NA	160.9291946	-315.3783892	2.244739694	0.130490648	54	NoCompSupport
1964	CC3	BeakShapepPC4	TDlin	9.74E-07	NA	NA	0.539163281	NA	161.4468994	-316.4137989	1.209329996	0.218985695	54	NoCompSupport
1965	CC3	BeakShapepPC4	DDexp	8.53E-06	NA	0.021275703	NA	NA	157.6900471	-308.9000941	8.723034757	0.00511488	54	NoCompSupport
1966	CC3	BeakShapepPC4	DDlin	8.65E-06	NA	2.26E-07	NA	NA	157.6474137	-308.8148273	8.80830156	0.004901399	54	NoCompSupport
1967	CC3	BeakShapepPC4	MC	1.30E-05	NA	NA	NA	-4.68E-09	157.3027671	-308.1255343	9.497594611	0.003472498	54	NoCompSupport
1968	CC4	BeakShapepPC4	BM	2.24E-05	NA	NA	NA	NA	204.3542302	-404.5370319	18.81344361	8.19E-05	73	NoCompSupport
1969	CC4	BeakShapepPC4	OU	4.47E-05	0.110292901	NA	NA	NA	214.8491508	-423.3504755	0	0.997004524	73	NoCompSupport
1970	CC4	BeakShapepPC4	TDexp	2.24E-05	NA	NA	-1.00E-06	NA	204.3541202	-402.3604142	20.99006129	2.76E-05	73	NoCompSupport
1971	CC4	BeakShapepPC4	TDlin	8.43E-09	NA	NA	99.99998654	NA	209.0036305	-411.659435	11.69104052	0.002884164	73	NoCompSupport
1972	CC4	BeakShapepPC4	DDexp	5.08E-06	NA	0.078432439	NA	NA	201.2939631	-396.2401002	27.11037534	1.29E-06	73	NoCompSupport
1973	CC4	BeakShapepPC4	DDlin	2.74E-12	NA	1.58E-06	NA	NA	200.3515909	-394.3553557	28.99511984	5.04E-07	73	NoCompSupport
1974	CC4	BeakShapepPC4	MC	2.16E-05	NA	NA	NA	0	190.2054943	-374.0631624	49.28731309	1.98E-11	73	NoCompSupport
1975	CC5CC6b	BeakShapepPC4	BM	8.90E-06	NA	NA	NA	NA	113.8091066	-223.2652721	18.15113471	0.00011425	37	NoCompSupport
1976	CC5CC6b	BeakShapepPC4	OU	3.96E-05	0.268252336	NA	NA	NA	124.0718398	-241.4164068	0	0.998443958	37	NoCompSupport
1977	CC5CC6b	BeakShapepPC4	TDexp	8.90E-06	NA	NA	-1.00E-06	NA	113.8090265	-220.8907802	20.52562657	3.49E-05	37	NoCompSupport
1978	CC5CC6b	BeakShapepPC4	TDlin	3.40E-09	NA	NA	99.99983678	NA	117.3357803	-227.9442879	13.47211891	0.001185469	37	NoCompSupport
1979	CC5CC6b	BeakShapepPC4	DDexp	1.78E-08	NA	0.530881359	NA	NA	115.6555585	-224.5838442	16.83256261	0.000220892	37	NoCompSupport
1980	CC5CC6b	BeakShapepPC4	DDlin	1.19E-12	NA	1.34E-06	NA	NA	109.7113209	-212.6953691	28.7210377	5.79E-07	37	NoCompSupport
1981	CC5CC6b	BeakShapepPC4	MC	9.19E-06	NA	NA	NA	0	101.6582218	-196.5891708	44.82723602	1.84E-10	37	NoCompSupport
1982	CC5CC6c	BeakShapepPC4	BM	1.20E-05	NA	NA	NA	NA	105.0507319	-205.7143671	3.982870972	0.096313707	34	NoCompSupport
1983	CC5CC6c	BeakShapepPC4	OU	3.21E-05	0.135477229	NA	NA	NA	108.248619	-209.6972381	0	0.705598326	34	NoCompSupport
1984	CC5CC6c	BeakShapepPC4	TDexp	1.20E-05	NA	NA	-1.00E-06	NA	105.0506982	-203.3013965	6.39584161	0.028821606	34	NoCompSupport
1985	CC5CC6c	BeakShapepPC4	TDlin	5.62E-09	NA	NA	99.99995485	NA	106.8207323	-206.8414646	2.855773485	0.169213188	34	NoCompSupport
1986	CC5CC6c	BeakShapepPC4	DDexp	3.20E-07	NA	0.387544064	NA	NA	98.74172998	-190.68346	19.01377811	5.25E-05	34	NoCompSupport
1987	CC5CC6c	BeakShapepPC4	DDlin	2.12E-13	NA	2.96E-06	NA	NA	94.45200117	-182.1040023	27.59323572	7.19E-07	34	NoCompSupport
1988	CC5CC6c	BeakShapepPC4	MC	1.63E-05	NA	NA	NA	0	83.14100221	-159.4820044	50.21523365	8.80E-12	34	NoCompSupport
1996	CC7	BeakShapepPC4	BM	2.56E-05	NA	NA	NA	NA	320.5465228	-636.9978076	7.212484734	0.01818001	129	NoCompSupport
1997	CC7	BeakShapepPC4	OU	4.67E-05	0.046289694	NA	NA	NA	325.2011462	-644.2102923	0	0.66952264	129	NoCompSupport
1998	CC7	BeakShapepPC4	TDexp	2.56E-05	NA	NA	-1.00E-06	NA	320.5464071	-634.9008143	9.309478016	0.006371443	129	NoCompSupport
1999	CC7	BeakShapepPC4	TDlin	1.09E-08	NA	NA	99.99999827	NA	324.4179157	-642.6438313	1.566460971	0.305923324	129	NoCompSupport
2000	CC7	BeakShapepPC4	DDexp	4.55E-05	NA	-0.012418996	NA	NA	312.1079973	-618.0239947	26.18629763	1.38E-06	129	NoCompSupport
2001	CC7	BeakShapepPC4	DDlin	4.03E-05	NA	-2.92E-07	NA	NA	311.7640716	-617.3361432	26.87414912	9.78E-07	129	NoCompSupport
2002	CC7	BeakShapepPC4	MC	3.01E-05	NA	NA	NA	-3.39E-09	310.3075062	-614.4230124	29.78727986	2.28E-07	129	NoCompSupport
2003	Charadrii	BeakShapepPC4	BM	5.56E-05	NA	NA	NA	NA	190.9202073	-377.7140989	52.31259737	4.37E-12	98	NoCompSupport
2004	Charadrii	BeakShapepPC4	OU	0.000130781	0.083250576	NA	NA	NA	218.1410077	-430.0266962	0	0.99999999	98	NoCompSupport
2005	Charadrii	BeakShapepPC4	TDexp	5.56E-05	NA	NA	-1.00E-06	NA	190.9197728	-375.5842264	54.44246981	1.51E-12	98	NoCompSupport
2006	Charadrii	BeakShapepPC4	TDlin	1.01E-08	NA	NA	99.99989439	NA	199.6901643	-393.1250094	36.90168689	9.70E-09	98	NoCompSupport
2007	Charadrii	BeakShapepPC4	DDexp	3.78E-05	NA	0.010003083	NA	NA	187.6794091	-369.1034991	60.92319711	5.90E-14	98	NoCompSupport
2008	Charadrii	BeakShapepPC4	DDlin	3.97E-05	NA	4.76E-07	NA	NA	187.2384857	-368.2216523	61.80504393	3.79E-14	98	NoCompSupport
2009	Charadrii	BeakShapepPC4	MC	4.27E-05	NA	NA	NA	0	181.5054094	-356.7554998	73.2711965	1.23E-16	98	NoCompSupport
2031	Cotingidae	BeakShapepPC4	BM	9.64E-05	NA	NA	NA	NA	114.7765614	-225.3349409	76.93801054	1.55E-17	58	NoCompSupport
2032	Cotingidae	BeakShapepPC4	OU	0.001555296	2.718281828	NA	NA	NA	154.3586979	-302.2729514	0	0.790453638	58	NoCompSupport
2033	Cotingidae	BeakShapepPC4	TDexp	9.64E-05	NA	NA	-1.00E-06	NA	114.776407	-223.1083695	79.16458196	5.10E-18	58	NoCompSupport
2034	Cotingidae	BeakShapepPC4	TDlin	4.24E-08	NA	NA	100	NA	122.9612801	-239.4781158	62.79483563	1.83E-14	58	NoCompSupport
2035	Cotingidae	BeakShapepPC4	DDexp	3.38E-06	NA	0.067465446	NA	NA	152.9535458	-299.4626472	2.810304288	0.193921776	58	NoCompSupport
2036	Cotingidae	BeakShapepPC4	DDlin	4.66E-09	NA	1.18E-06	NA	NA	150.4347566	-294.4250687	7.847882762	0.015621773	58	NoCompSupport
2037	Cotingidae	BeakShapepPC4	MC	3.68E-05	NA	NA	NA	0	141.8127791	-277.1811137	25.09183777	2.81E-06	58	NoCompSupport
2038	Cracidae	BeakShapepPC4	BM	0.00011954	NA	NA	NA	NA	107.6908901	-211.1027104	3.90804643	0.096567397	46	NoCompSupport
2039	Cracidae	BeakShapepPC4	OU	0.000205955	0.165424744	NA	NA	NA	110.7910927	-215.0107568	0	0.681478289	46	NoCompSupport
2040	Cracidae	BeakShapepPC4	TDexp	0.000119542	NA	NA	-1.00E-06	NA	107.6908701	-208.8103116	6.200445234	0.03069322	46	NoCompSupport
2041	Cracidae	BeakShapepPC4	TDlin	1.08E-07	NA	NA	99.99956719	NA	109.514702	-212.4579755	2.552781276	0.190161508	46	NoCompSupport
2042	Cracidae	BeakShapepPC4	DDexp	5.31E-05	NA	0.077395753	NA	NA	103.5379661	-200.5045037	14.50625312	0.000482458	46	NoCompSupport
2043	Cracidae	BeakShapepPC4	DDlin	2.37E-10	NA	1.32E-05	NA	NA	103.7473358	-200.923243	14.08751374	0.000594822	46	NoCompSupport
2044	Cracidae	BeakShapepPC4	MC	0.000120467	NA	NA	NA	0	100.4639417	-194.3564548	20.654302	2.23E-05	46	NoCompSupport
2045	Cuculidae	BeakShapepPC4	BM	2.81E-05	NA	NA	NA	NA	313.4322853	-622.7729675	40.17840381	1.62E-09	134	CompSupport
2046	Cuculidae	BeakShapepPC4	OU	4.96E-05	0.041910515	NA	NA	NA	327.6369076	-649.0891998	13.86217154	0.000839815	134	CompSupport
2047	Cuculidae	BeakShapepPC4	TDexp	2.81E-05	NA	NA	-1.00E-06	NA	313.4319118	-620.6792083	42.272163	5.69E-10	134	CompSupport
2048	Cuculidae	BeakShapepPC4	TDlin	4.64E-09	NA	NA	99.9998245	NA	319.8182116	-633.4518078	29.49956345	3.38E-07	134	CompSupport
2049	Cuculidae	BeakShapepPC4	DDexp	5.44E-06	NA	0.039729162	NA	NA	334.5679933	-662.9513713	0	0.859638985	134	CompSupport
2050	Cuculidae	BeakShapepPC4	DDlin	8.76E-07	NA	7.81E-07	NA	NA	332.7496948	-659.3147742	3.636597143	0.139520835	134	CompSupport
2051	Cuculidae	BeakShapepPC4	MC	2.39E-05	NA	NA	NA	0	317.2222445	-628.2598735	34.69149775	2.52E-08	134	CompSupport
2052	EurylaimidaePittidae	BeakShapepPC4	BM	2.54E-05	NA	NA	NA	NA	129.3042727	-254.3585455	0	0.487228341	51	NoCompSupport
2053	EurylaimidaePittidae	BeakShapepPC4	OU	2.54E-05	8.62E-211	NA	NA	NA	129.3042727	-252.0979072	2.260638298	0.157340735	51	NoCompSupport
2054	EurylaimidaePittidae	BeakShapepPC4	TDexp	4.11E-05	NA	NA	-0.014237967	NA	129.4189454	-252.3272525	2.031292968	0.17645862	51	NoCompSupport
2055	EurylaimidaePittidae	BeakShapepPC4	TDlin	4.07E-05	NA	NA	-0.010934413	NA	129.4330895	-252.3555407	2.003004782	0.178972202	51	NoCompSupport
2056	EurylaimidaePittidae	BeakShapepPC4	DDexp	5.92E-05	NA	-0.014535901	NA	NA	114.1654548	-221.8202713	32.53827415	4.19E-08	51	NoCompSupport
2057	EurylaimidaePittidae	BeakShapepPC4	DDlin	5.52E-05	NA	-4.95E-07	NA	NA	114.0239804	-221.5373224	32.82122306	3.64E-08	51	NoCompSupport
2058	EurylaimidaePittidae	BeakShapepPC4	MC	4.70E-05	NA	NA	NA	-1.16E-09	113.6250236	-220.7394089	33.61913663	2.44E-08	51	NoCompSupport
2059	Falconidae	BeakShapepPC4	BM	0.000245996	NA	NA	NA	NA	102.071095	-199.9421901	68.89720186	1.09E-15	63	NoCompSupport
2060	Falconidae	BeakShapepPC4	OU	0.004054614	2.718281828	NA	NA	NA	137.6230858	-268.8393919	0	1	63	NoCompSupport
2061	Falconidae	BeakShapepPC4	TDexp	0.000246007	NA	NA	-1.00E-06	NA	102.0709205	-197.7350613	71.10433063	3.63E-16	63	NoCompSupport
2062	Falconidae	BeakShapepPC4	TDlin	5.89E-08	NA	NA	100	NA	107.0982111	-207.7896425	61.04974937	5.54E-14	63	NoCompSupport
2063	Falconidae	BeakShapepPC4	DDexp	2.78E-05	NA	0.137385673	NA	NA	112.1744507	-217.9421217	50.89727026	8.87E-12	63	NoCompSupport
2064	Falconidae	BeakShapepPC4	DDlin	5.24E-05	NA	1.34E-05	NA	NA	110.1304678	-213.854156	54.98523588	1.15E-12	63	NoCompSupport
2065	Falconidae	BeakShapepPC4	MC	0.000244595	NA	NA	NA	-4.50E-09	102.2552389	-198.1036981	70.73569379	4.36E-16	63	NoCompSupport
2087	Lari	BeakShapepPC4	BM	9.25E-05	NA	NA	NA	NA	349.0073591	-693.9296119	8.783823573	0.010923924	144	NoCompSupport
2088	Lari	BeakShapepPC4	OU	0.000116088	0.044530006	NA	NA	NA	354.442432	-702.7134354	0	0.882595551	144	NoCompSupport
2089	Lari	BeakShapepPC4	TDexp	9.25E-05	NA	NA	-1.00E-06	NA	349.007241	-691.8430535	10.87038198	0.003848472	144	NoCompSupport
2090	Lari	BeakShapepPC4	TDlin	1.29E-05	NA	NA	0.280686563	NA	352.2907152	-698.4100019	4.303433523	0.102632053	144	NoCompSupport
2091	Lari	BeakShapepPC4	DDexp	5.55E-05	NA	0.034876884	NA	NA	310.7081271	-615.2448256	87.46860987	8.96E-20	144	NoCompSupport
2092	Lari	BeakShapepPC4	DDlin	4.17E-05	NA	4.33E-06	NA	NA	310.5089491	-614.8464695	87.86696589	7.34E-20	144	NoCompSupport
2093	Lari	BeakShapepPC4	MC	0.000132774	NA	NA	NA	0	302.3264458	-598.481463	104.2319724	2.05E-23	144	NoCompSupport
2094	M1	BeakShapepPC4	BM	2.34E-05	NA	NA	NA	NA	298.7160001	-593.3219085	3.634062972	0.044783077	112	NoCompSupport_NotDifferentiable
2095	M1	BeakShapepPC4	OU	2.99E-05	0.025156462	NA	NA	NA	301.5890968	-596.9559714	0	0.275575547	112	NoCompSupport_NotDifferentiable
2096	M1	BeakShapepPC4	TDexp	2.34E-05	NA	NA	-1.00E-06	NA	298.7158904	-591.2095586	5.746412789	0.015574819	112	NoCompSupport_NotDifferentiable
2097	M1	BeakShapepPC4	TDlin	8.32E-06	NA	NA	0.065910974	NA	300.3306039	-594.4389856	2.516985879	0.078286006	112	NoCompSupport_NotDifferentiable
2098	M1	BeakShapepPC4	DDexp	1.63E-05	NA	0.00911404	NA	NA	301.4473059	-596.6723896	0.283581793	0.239145203	112	NoCompSupport_NotDifferentiable
2099	M1	BeakShapepPC4	DDlin	1.65E-05	NA	1.77E-07	NA	NA	301.3914036	-596.5605851	0.395386356	0.226143246	112	NoCompSupport_NotDifferentiable
2100	M1	BeakShapepPC4	MC	2.25E-05	NA	NA	NA	-2.54E-08	300.7618192	-595.3014162	1.654555219	0.120492101	112	NoCompSupport_NotDifferentiable
2101	M4	BeakShapepPC4	BM	2.98E-05	NA	NA	NA	NA	409.0660831	-814.0476591	11.05907703	0.003513124	145	NoCompSupport
2102	M4	BeakShapepPC4	OU	4.42E-05	0.068190392	NA	NA	NA	415.6384744	-825.1067361	0	0.885404197	145	NoCompSupport
2103	M4	BeakShapepPC4	TDexp	2.98E-05	NA	NA	-1.00E-06	NA	409.0659866	-811.9617605	13.14497561	0.001238073	145	NoCompSupport
2104	M4	BeakShapepPC4	TDlin	1.41E-08	NA	NA	99.9999881	NA	413.5514968	-820.9327809	4.173955217	0.109844601	145	NoCompSupport
2105	M4	BeakShapepPC4	DDexp	1.96E-05	NA	0.020437461	NA	NA	395.4531447	-784.7360766	40.37065952	1.52E-09	145	NoCompSupport
2106	M4	BeakShapepPC4	DDlin	1.36E-05	NA	8.05E-07	NA	NA	395.8723701	-785.5745275	39.53220861	2.31E-09	145	NoCompSupport
2107	M4	BeakShapepPC4	MC	3.68E-05	NA	NA	NA	-1.42E-08	393.895637	-781.6210612	43.48567492	3.19E-10	145	NoCompSupport
2108	M5	BeakShapepPC4	BM	1.55E-05	NA	NA	NA	NA	423.8856351	-843.6849393	18.38045337	0.000100065	142	NoCompSupport
2109	M5	BeakShapepPC4	OU	3.56E-05	0.11864798	NA	NA	NA	434.1196529	-862.0653927	0	0.980726718	142	NoCompSupport
2110	M5	BeakShapepPC4	TDexp	1.55E-05	NA	NA	-1.00E-06	NA	423.88552	-841.5971269	20.46826576	3.52E-05	142	NoCompSupport
2111	M5	BeakShapepPC4	TDlin	8.90E-09	NA	NA	99.99989702	NA	430.167385	-854.160857	7.904535732	0.018840824	142	NoCompSupport
2112	M5	BeakShapepPC4	DDexp	1.28E-06	NA	0.082830826	NA	NA	425.823219	-845.4725249	16.59286775	0.000244598	142	NoCompSupport
2113	M5	BeakShapepPC4	DDlin	1.70E-11	NA	6.02E-07	NA	NA	424.2856287	-842.3973443	19.66804841	5.26E-05	142	NoCompSupport
2114	M5	BeakShapepPC4	MC	2.11E-05	NA	NA	NA	0	413.0783488	-819.9827846	42.08260805	7.14E-10	142	NoCompSupport
2122	Meropidae	BeakShapepPC4	BM	7.53E-06	NA	NA	NA	NA	86.2001346	-167.8785301	0	0.428701374	26	NoCompSupport
2123	Meropidae	BeakShapepPC4	OU	1.02E-05	0.032468243	NA	NA	NA	86.8284532	-166.5659973	1.312532767	0.222403699	26	NoCompSupport
2124	Meropidae	BeakShapepPC4	TDexp	7.53E-06	NA	NA	-1.00E-06	NA	86.20011438	-165.3093197	2.569210395	0.118647318	26	NoCompSupport
2125	Meropidae	BeakShapepPC4	TDlin	1.88E-09	NA	NA	99.99998216	NA	86.71689804	-166.342887	1.535643079	0.198927222	26	NoCompSupport
2126	Meropidae	BeakShapepPC4	DDexp	2.14E-06	NA	0.177080961	NA	NA	83.85458571	-160.6182623	7.260267753	0.011366003	26	NoCompSupport
2127	Meropidae	BeakShapepPC4	DDlin	3.85E-12	NA	1.22E-06	NA	NA	84.13643428	-161.1819595	6.696570604	0.015066523	26	NoCompSupport
2128	Meropidae	BeakShapepPC4	MC	8.75E-06	NA	NA	NA	0	83.01071359	-158.9305181	8.948011983	0.00488786	26	NoCompSupport
2129	Musophagidae	BeakShapepPC4	BM	1.21E-05	NA	NA	NA	NA	54.64073826	-104.6498976	5.814472247	0.017160847	22	CompSupport
2130	Musophagidae	BeakShapepPC4	OU	0.001727816	2.718281828	NA	NA	NA	57.37784376	-107.4223542	3.042015641	0.068638853	22	CompSupport
2131	Musophagidae	BeakShapepPC4	TDexp	1.21E-05	NA	NA	-1.00E-06	NA	54.64066936	-101.9480054	8.516364438	0.004444575	22	CompSupport
2132	Musophagidae	BeakShapepPC4	TDlin	2.31E-09	NA	NA	99.99991709	NA	56.13700743	-104.9406815	5.523688295	0.019846396	22	CompSupport
2133	Musophagidae	BeakShapepPC4	DDexp	7.66E-06	NA	0.006865562	NA	NA	58.80917993	-110.2850265	0.179343291	0.287204617	22	CompSupport
2134	Musophagidae	BeakShapepPC4	DDlin	6.84E-06	NA	1.30E-07	NA	NA	58.81387411	-110.2944149	0.16995494	0.288555975	22	CompSupport
2135	Musophagidae	BeakShapepPC4	MC	6.24E-06	NA	NA	NA	-0.010153557	58.89885158	-110.4643698	0	0.314148737	22	CompSupport
2136	Odontophoridae	BeakShapepPC4	BM	1.99E-05	NA	NA	NA	NA	82.47952593	-160.5146074	17.22812299	0.000160858	30	NoCompSupport
2137	Odontophoridae	BeakShapepPC4	OU	0.00020394	0.820019547	NA	NA	NA	92.33290366	-177.7427304	0	0.886098297	30	NoCompSupport
2138	Odontophoridae	BeakShapepPC4	TDexp	1.99E-05	NA	NA	-1.00E-06	NA	82.47947559	-158.0358743	19.70685615	4.66E-05	30	NoCompSupport
2139	Odontophoridae	BeakShapepPC4	TDlin	7.90E-09	NA	NA	99.99998347	NA	84.93368065	-162.9442844	14.79844602	0.000542051	30	NoCompSupport
2140	Odontophoridae	BeakShapepPC4	DDexp	1.03E-05	NA	0.01439473	NA	NA	89.28102158	-171.6389662	6.103764165	0.041885756	30	NoCompSupport
2141	Odontophoridae	BeakShapepPC4	DDlin	1.01E-05	NA	1.89E-07	NA	NA	89.28594382	-171.6488107	6.093919677	0.042092436	30	NoCompSupport
2142	Odontophoridae	BeakShapepPC4	MC	1.55E-05	NA	NA	NA	0	88.91935447	-170.915632	6.827098385	0.029174023	30	NoCompSupport
2143	Otididae	BeakShapepPC4	BM	2.17E-05	NA	NA	NA	NA	64.9292456	-125.3130367	19.7846697	3.17E-05	25	CompSupport_NotDifferentiable
2144	Otididae	BeakShapepPC4	OU	0.000402074	1.44762431	NA	NA	NA	75.59322091	-144.0435847	1.054121672	0.37047249	25	CompSupport_NotDifferentiable
2145	Otididae	BeakShapepPC4	TDexp	2.17E-05	NA	NA	-1.00E-06	NA	64.92915662	-122.7154561	22.38225026	8.66E-06	25	CompSupport_NotDifferentiable
2146	Otididae	BeakShapepPC4	TDlin	6.86E-09	NA	NA	99.99997438	NA	68.35203157	-129.561206	15.53650036	0.000265428	25	CompSupport_NotDifferentiable
2147	Otididae	BeakShapepPC4	DDexp	7.81E-10	NA	0.484924411	NA	NA	76.12028175	-145.0977064	0	0.627560466	25	CompSupport_NotDifferentiable
2148	Otididae	BeakShapepPC4	DDlin	4.91E-13	NA	1.02E-06	NA	NA	70.17204677	-133.2012364	11.89646997	0.001638211	25	CompSupport_NotDifferentiable
2149	Otididae	BeakShapepPC4	MC	1.44E-05	NA	NA	NA	0	65.90689002	-124.6709229	20.42678346	2.30E-05	25	CompSupport_NotDifferentiable
2150	P10	BeakShapepPC4	BM	0.000117154	NA	NA	NA	NA	373.0446043	-742.0229104	47.73966548	4.30E-11	184	NoCompSupport
2151	P10	BeakShapepPC4	OU	0.000226585	0.117156859	NA	NA	NA	397.9479546	-789.7625758	0	0.999999498	184	NoCompSupport
2152	P10	BeakShapepPC4	TDexp	0.000117157	NA	NA	-1.00E-06	NA	373.0443747	-739.955416	49.80715981	1.53E-11	184	NoCompSupport
2153	P10	BeakShapepPC4	TDlin	5.05E-08	NA	NA	99.99979924	NA	383.4427044	-760.7520754	29.0105004	5.02E-07	184	NoCompSupport
2154	P10	BeakShapepPC4	DDexp	2.39E-07	NA	0.155425946	NA	NA	374.3154271	-742.4975209	47.26505492	5.45E-11	184	NoCompSupport
2155	P10	BeakShapepPC4	DDlin	0.000120921	NA	7.22E-06	NA	NA	279.8995852	-553.6658371	236.0967388	5.40E-52	184	NoCompSupport
2156	P10	BeakShapepPC4	MC	0.000437326	NA	NA	NA	-3.57E-09	251.8982447	-497.6631562	292.0994197	3.73E-64	184	NoCompSupport
2157	P12	BeakShapepPC4	BM	7.72E-05	NA	NA	NA	NA	102.4714053	-200.676144	14.68956357	0.000536376	48	NoCompSupport
2158	P12	BeakShapepPC4	OU	0.003126382	2.718281828	NA	NA	NA	110.955581	-215.3657075	0	0.830361653	48	NoCompSupport
2159	P12	BeakShapepPC4	TDexp	7.72E-05	NA	NA	-1.00E-06	NA	102.4713586	-198.3972626	16.96844496	0.000171639	48	NoCompSupport
2160	P12	BeakShapepPC4	TDlin	5.62E-08	NA	NA	99.99985898	NA	106.2466859	-205.9479174	9.417790186	0.007485488	48	NoCompSupport
2161	P12	BeakShapepPC4	DDexp	9.90E-06	NA	0.177497908	NA	NA	108.3795985	-210.2137424	5.151965104	0.063173113	48	NoCompSupport
2162	P12	BeakShapepPC4	DDlin	1.48E-12	NA	6.63E-06	NA	NA	108.765147	-210.9848394	4.380868179	0.092891045	48	NoCompSupport
2163	P12	BeakShapepPC4	MC	6.69E-05	NA	NA	NA	-7.94E-09	105.9165357	-205.2876168	10.07809073	0.005380687	48	NoCompSupport
2164	P13P14P16	BeakShapepPC4	BM	0.00013495	NA	NA	NA	NA	418.7549386	-833.4473772	47.03315881	5.55E-11	195	NoCompSupport
2165	P13P14P16	BeakShapepPC4	OU	0.000277348	0.179621667	NA	NA	NA	443.3030952	-880.480536	0	0.906983695	195	NoCompSupport
2166	P13P14P16	BeakShapepPC4	TDexp	0.000134952	NA	NA	-1.00E-06	NA	418.7547736	-831.3838928	49.09664325	1.98E-11	195	NoCompSupport
2167	P13P14P16	BeakShapepPC4	TDlin	1.26E-07	NA	NA	99.99987097	NA	432.7299044	-859.3341543	21.14638177	2.32E-05	195	NoCompSupport
2168	P13P14P16	BeakShapepPC4	DDexp	1.72E-05	NA	0.048100868	NA	NA	440.7391327	-875.352611	5.127925062	0.069836859	195	NoCompSupport
2169	P13P14P16	BeakShapepPC4	DDlin	1.56E-11	NA	3.18E-06	NA	NA	439.6352263	-873.1447982	7.335737834	0.023156038	195	NoCompSupport
2170	P13P14P16	BeakShapepPC4	MC	0.000122799	NA	NA	NA	-5.70E-09	427.9528467	-849.780039	30.70049701	1.95E-07	195	NoCompSupport
2171	P17P18	BeakShapepPC4	BM	5.45E-05	NA	NA	NA	NA	355.0768046	-706.0647203	27.46998421	1.08E-06	138	NoCompSupport
2172	P17P18	BeakShapepPC4	OU	0.00011206	0.161075753	NA	NA	NA	369.8569045	-733.5347046	0	0.998627727	138	NoCompSupport
2173	P17P18	BeakShapepPC4	TDexp	5.45E-05	NA	NA	-1.00E-06	NA	355.0766849	-703.9742653	29.56043921	3.81E-07	138	NoCompSupport
2174	P17P18	BeakShapepPC4	TDlin	4.76E-08	NA	NA	99.99977325	NA	363.265924	-720.3527436	13.181961	0.00137081	138	NoCompSupport
2175	P17P18	BeakShapepPC4	DDexp	5.26E-05	NA	0.015853584	NA	NA	323.7808528	-641.3826011	92.15210346	9.75E-21	138	NoCompSupport
2176	P17P18	BeakShapepPC4	DDlin	4.44E-05	NA	1.42E-06	NA	NA	323.7749943	-641.3708841	92.16382046	9.69E-21	138	NoCompSupport
2177	P17P18	BeakShapepPC4	MC	6.56E-05	NA	NA	NA	0	319.1076854	-632.0362663	101.4984382	9.11E-23	138	NoCompSupport
2185	P2	BeakShapepPC4	BM	3.13E-05	NA	NA	NA	NA	378.1316753	-752.189731	12.5469118	0.000685799	166	CompSupport
2186	P2	BeakShapepPC4	OU	4.90E-05	0.026804401	NA	NA	NA	380.7338363	-755.3195245	9.41711827	0.003279616	166	CompSupport
2187	P2	BeakShapepPC4	TDexp	3.13E-05	NA	NA	-1.00E-06	NA	378.1315726	-750.114997	14.62164576	0.000243038	166	CompSupport
2188	P2	BeakShapepPC4	TDlin	7.49E-06	NA	NA	0.138766569	NA	380.009898	-753.8716479	10.86499485	0.001590086	166	CompSupport
2189	P2	BeakShapepPC4	DDexp	4.35E-05	NA	-0.002920994	NA	NA	385.4423955	-764.7366428	0	0.363684062	166	CompSupport
2190	P2	BeakShapepPC4	DDlin	4.20E-05	NA	-9.18E-08	NA	NA	385.4360915	-764.7240348	0.012608001	0.361398608	166	CompSupport
2191	P2	BeakShapepPC4	MC	2.93E-05	NA	NA	NA	-4.77E-08	385.1412628	-764.1343775	0.60226529	0.269118791	166	CompSupport
2192	P20a	BeakShapepPC4	BM	3.02E-05	NA	NA	NA	NA	308.1099346	-612.1010573	4.600400052	0.071053543	104	NoCompSupport
2193	P20a	BeakShapepPC4	OU	4.46E-05	0.083948923	NA	NA	NA	311.4707287	-616.7014573	0	0.708842775	104	NoCompSupport
2194	P20a	BeakShapepPC4	TDexp	3.02E-05	NA	NA	-1.00E-06	NA	308.1098894	-609.9797788	6.721678476	0.024601182	104	NoCompSupport
2195	P20a	BeakShapepPC4	TDlin	2.02E-08	NA	NA	99.9999103	NA	310.1826677	-614.1253353	2.576122004	0.195502417	104	NoCompSupport
2196	P20a	BeakShapepPC4	DDexp	1.57E-05	NA	0.031619291	NA	NA	294.8986123	-583.5572246	33.14423269	4.50E-08	104	NoCompSupport
2197	P20a	BeakShapepPC4	DDlin	1.06E-05	NA	1.10E-06	NA	NA	294.6728686	-583.1057372	33.59572008	3.59E-08	104	NoCompSupport
2198	P20a	BeakShapepPC4	MC	4.20E-05	NA	NA	NA	-1.14E-08	291.0270714	-575.8141429	40.88731444	9.38E-10	104	NoCompSupport
2199	P20b	BeakShapepPC4	BM	5.82E-05	NA	NA	NA	NA	355.3844837	-706.6867757	21.90364696	1.69E-05	149	NoCompSupport
2200	P20b	BeakShapepPC4	OU	0.000127607	0.128938687	NA	NA	NA	367.3779699	-728.5904226	0	0.964973081	149	NoCompSupport
2201	P20b	BeakShapepPC4	TDexp	5.82E-05	NA	NA	-1.00E-06	NA	355.3843721	-704.603227	23.98719563	5.97E-06	149	NoCompSupport
2202	P20b	BeakShapepPC4	TDlin	5.04E-08	NA	NA	99.99998259	NA	364.0613332	-721.9571492	6.633273449	0.03500404	149	NoCompSupport
2203	P20b	BeakShapepPC4	DDexp	2.94E-05	NA	0.025803309	NA	NA	337.8742887	-669.5830601	59.00736254	1.48E-13	149	NoCompSupport
2204	P20b	BeakShapepPC4	DDlin	7.55E-06	NA	2.07E-06	NA	NA	338.7547488	-671.3439804	57.24644226	3.58E-13	149	NoCompSupport
2205	P20b	BeakShapepPC4	MC	8.89E-05	NA	NA	NA	0	332.5464564	-658.9273955	69.66302713	7.20E-16	149	NoCompSupport
2206	P21	BeakShapepPC4	BM	0.000125671	NA	NA	NA	NA	212.6293505	-421.1296687	58.58937569	1.86E-13	96	CompSupport
2207	P21	BeakShapepPC4	OU	0.00221615	2.718281828	NA	NA	NA	238.5254785	-470.7900875	8.928956862	0.011331297	96	CompSupport
2208	P21	BeakShapepPC4	TDexp	0.000125673	NA	NA	-1.00E-06	NA	212.6292592	-418.9976488	60.72139558	6.42E-14	96	CompSupport
2209	P21	BeakShapepPC4	TDlin	9.68E-08	NA	NA	99.99981549	NA	220.3138685	-434.3668674	45.35217699	1.40E-10	96	CompSupport
2210	P21	BeakShapepPC4	DDexp	2.46E-06	NA	0.162152067	NA	NA	242.989957	-479.7190444	0	0.984414393	96	CompSupport
2211	P21	BeakShapepPC4	DDlin	4.47E-12	NA	4.34E-06	NA	NA	237.5458068	-468.830744	10.88830039	0.004254158	96	CompSupport
2212	P21	BeakShapepPC4	MC	9.25E-05	NA	NA	NA	-6.10E-09	227.3096582	-448.3584469	31.36059751	1.53E-07	96	CompSupport
2234	P7	BeakShapepPC4	BM	5.30E-05	NA	NA	NA	NA	383.5147444	-762.9484076	35.28782773	2.17E-08	151	NoCompSupport
2235	P7	BeakShapepPC4	OU	0.000104889	0.150818045	NA	NA	NA	402.1997503	-798.2362354	0	0.999979764	151	NoCompSupport
2236	P7	BeakShapepPC4	TDexp	5.30E-05	NA	NA	-1.00E-06	NA	383.5146092	-760.8659531	37.37028223	7.68E-09	151	NoCompSupport
2237	P7	BeakShapepPC4	TDlin	3.04E-08	NA	NA	100	NA	391.3887785	-776.6142917	21.62194369	2.02E-05	151	NoCompSupport
2238	P7	BeakShapepPC4	DDexp	1.85E-05	NA	0.023921153	NA	NA	384.5952785	-763.0272917	35.20894363	2.26E-08	151	NoCompSupport
2239	P7	BeakShapepPC4	DDlin	1.72E-05	NA	9.25E-07	NA	NA	383.4499365	-760.7366077	37.49962764	7.20E-09	151	NoCompSupport
2240	P7	BeakShapepPC4	MC	5.21E-05	NA	NA	NA	0	378.6006621	-751.0380589	47.19817646	5.64E-11	151	NoCompSupport
2241	P8	BeakShapepPC4	BM	1.86E-05	NA	NA	NA	NA	105.8042222	-207.275111	0.018295811	0.321485097	39	NoCompSupport
2242	P8	BeakShapepPC4	OU	2.74E-05	0.034174944	NA	NA	NA	106.9895605	-207.2934068	0	0.324439505	39	NoCompSupport
2243	P8	BeakShapepPC4	TDexp	1.86E-05	NA	NA	-1.00E-06	NA	105.8041868	-204.9226593	2.370747502	0.099159071	39	NoCompSupport
2244	P8	BeakShapepPC4	TDlin	1.58E-06	NA	NA	0.512256675	NA	106.7127721	-206.7398298	0.55357697	0.245994852	39	NoCompSupport
2245	P8	BeakShapepPC4	DDexp	1.56E-05	NA	0.026375252	NA	NA	102.3462763	-198.0068383	9.286568464	0.003123065	39	NoCompSupport
2246	P8	BeakShapepPC4	DDlin	1.55E-05	NA	5.10E-07	NA	NA	102.3373215	-197.9889287	9.304478112	0.003095223	39	NoCompSupport
2247	P8	BeakShapepPC4	MC	2.19E-05	NA	NA	NA	-2.84E-09	102.201893	-197.7180716	9.575335152	0.002703187	39	NoCompSupport
2248	P9	BeakShapepPC4	BM	1.38E-05	NA	NA	NA	NA	165.6247349	-327.0312879	12.50417227	0.001734271	58	NoCompSupport
2249	P9	BeakShapepPC4	OU	3.86E-05	0.120839082	NA	NA	NA	172.9899523	-339.5354602	0	0.900250913	58	NoCompSupport
2250	P9	BeakShapepPC4	TDexp	1.38E-05	NA	NA	-1.00E-06	NA	165.6246544	-324.8048643	14.73059586	0.000569712	58	NoCompSupport
2251	P9	BeakShapepPC4	TDlin	7.80E-09	NA	NA	99.99987081	NA	170.112	-333.7795556	5.755904581	0.050638959	58	NoCompSupport
2252	P9	BeakShapepPC4	DDexp	8.51E-16	NA	0.45335015	NA	NA	170.0331911	-333.6219378	5.913522381	0.046801363	58	NoCompSupport
2253	P9	BeakShapepPC4	DDlin	4.68E-13	NA	4.37E-07	NA	NA	160.8431863	-315.2419282	24.29353204	4.78E-06	58	NoCompSupport
2254	P9	BeakShapepPC4	MC	2.07E-05	NA	NA	NA	-2.30E-09	153.8949279	-301.3454113	38.1900489	4.59E-09	58	NoCompSupport
2255	Paleognathae	BeakShapepPC4	BM	7.98E-06	NA	NA	NA	NA	136.1002394	-267.9555809	1.929667061	0.128580215	52	CompSupport_NotDifferentiable
2256	Paleognathae	BeakShapepPC4	OU	1.01E-05	0.006654191	NA	NA	NA	136.7667335	-267.033467	2.851780992	0.081084838	52	CompSupport_NotDifferentiable
2257	Paleognathae	BeakShapepPC4	TDexp	7.99E-06	NA	NA	-1.00E-06	NA	136.1001382	-265.7002764	4.184971518	0.041633316	52	CompSupport_NotDifferentiable
2258	Paleognathae	BeakShapepPC4	TDlin	4.06E-06	NA	NA	0.015207762	NA	136.5412865	-266.582573	3.302674975	0.064718623	52	CompSupport_NotDifferentiable
2259	Paleognathae	BeakShapepPC4	DDexp	1.69E-05	NA	-0.038669349	NA	NA	137.971686	-269.4433721	0.441875891	0.270547731	52	CompSupport_NotDifferentiable
2260	Paleognathae	BeakShapepPC4	DDlin	1.50E-05	NA	-3.24E-07	NA	NA	138.192624	-269.885248	0	0.337439584	52	CompSupport_NotDifferentiable
2261	Paleognathae	BeakShapepPC4	MC	7.57E-06	NA	NA	NA	-0.000795489	136.7019142	-266.9038283	2.981419643	0.075995693	52	CompSupport_NotDifferentiable
2262	Petroicidae	BeakShapepPC4	BM	7.06E-06	NA	NA	NA	NA	104.2831302	-204.1912604	3.992772552	0.060356277	35	NoCompSupport
2263	Petroicidae	BeakShapepPC4	OU	2.31E-05	0.086698048	NA	NA	NA	107.4791132	-208.1840329	0	0.44436719	35	NoCompSupport
2264	Petroicidae	BeakShapepPC4	TDexp	7.07E-06	NA	NA	-1.00E-06	NA	104.2830695	-201.7919454	6.392087464	0.018185189	35	NoCompSupport
2265	Petroicidae	BeakShapepPC4	TDlin	2.33E-09	NA	NA	100	NA	106.2784817	-205.7827699	2.401263062	0.133756328	35	NoCompSupport
2266	Petroicidae	BeakShapepPC4	DDexp	4.94E-06	NA	0.022706041	NA	NA	106.1495713	-205.5249491	2.659083808	0.117578868	35	NoCompSupport
2267	Petroicidae	BeakShapepPC4	DDlin	4.58E-06	NA	1.67E-07	NA	NA	106.1601963	-205.546199	2.637833876	0.118834799	35	NoCompSupport
2268	Petroicidae	BeakShapepPC4	MC	6.38E-06	NA	NA	NA	-8.24E-10	106.0545555	-205.3349175	2.849115447	0.106921348	35	NoCompSupport
2269	Phalacrocoracidae	BeakShapepPC4	BM	1.33E-05	NA	NA	NA	NA	91.1234929	-177.8469858	4.727378997	0.064241516	33	NoCompSupport
2270	Phalacrocoracidae	BeakShapepPC4	OU	4.57E-05	0.115541162	NA	NA	NA	94.70097551	-182.5743648	0	0.682893666	33	NoCompSupport
2271	Phalacrocoracidae	BeakShapepPC4	TDexp	1.33E-05	NA	NA	-1.00E-06	NA	91.12344213	-175.4192981	7.155066745	0.019083151	33	NoCompSupport
2272	Phalacrocoracidae	BeakShapepPC4	TDlin	8.14E-09	NA	NA	99.99996234	NA	93.56540692	-180.3032276	2.27113718	0.219372362	33	NoCompSupport
2273	Phalacrocoracidae	BeakShapepPC4	DDexp	7.67E-10	NA	0.719155013	NA	NA	90.84247037	-174.8573545	7.71701027	0.014408726	33	NoCompSupport
2274	Phalacrocoracidae	BeakShapepPC4	DDlin	3.02E-13	NA	2.61E-06	NA	NA	80.70069574	-154.5738053	28.00055952	5.68E-07	33	NoCompSupport
2275	Phalacrocoracidae	BeakShapepPC4	MC	2.74E-05	NA	NA	NA	0	76.76344354	-146.6993009	35.87506392	1.11E-08	33	NoCompSupport
2276	Phasianidae	BeakShapepPC4	BM	6.68E-05	NA	NA	NA	NA	384.5974855	-765.1208969	84.82929541	3.80E-19	165	NoCompSupport
2277	Phasianidae	BeakShapepPC4	OU	0.00117153	1.776497517	NA	NA	NA	428.0496303	-849.9501924	0	1	165	NoCompSupport
2278	Phasianidae	BeakShapepPC4	TDexp	6.68E-05	NA	NA	-1.00E-06	NA	384.5972268	-763.0453853	86.90480702	1.35E-19	165	NoCompSupport
2279	Phasianidae	BeakShapepPC4	TDlin	2.65E-08	NA	NA	99.99996577	NA	396.0605923	-785.9721162	63.97807613	1.28E-14	165	NoCompSupport
2280	Phasianidae	BeakShapepPC4	DDexp	5.70E-05	NA	0.016026679	NA	NA	319.0413775	-631.9336866	218.0165058	4.55E-48	165	NoCompSupport
2281	Phasianidae	BeakShapepPC4	DDlin	3.81E-05	NA	2.05E-06	NA	NA	324.3075756	-642.4660828	207.4841096	8.82E-46	165	NoCompSupport
2282	Phasianidae	BeakShapepPC4	MC	0.000176235	NA	NA	NA	-1.61E-10	314.4538607	-622.7586531	227.1915392	4.63E-50	165	NoCompSupport
2283	Pipridae	BeakShapepPC4	BM	2.08E-05	NA	NA	NA	NA	147.6324434	-290.9982201	12.95736801	0.001510196	48	NoCompSupport
2284	Pipridae	BeakShapepPC4	OU	6.13E-05	0.309562858	NA	NA	NA	155.2505213	-303.9555881	0	0.983309359	48	NoCompSupport
2285	Pipridae	BeakShapepPC4	TDexp	2.08E-05	NA	NA	-1.00E-06	NA	147.6324106	-288.7193667	15.23622142	0.000483267	48	NoCompSupport
2286	Pipridae	BeakShapepPC4	TDlin	1.44E-08	NA	NA	100	NA	150.510853	-294.4762515	9.479336552	0.008595643	48	NoCompSupport
2287	Pipridae	BeakShapepPC4	DDexp	1.82E-06	NA	0.118426894	NA	NA	149.9256712	-293.3058878	10.64970025	0.004787813	48	NoCompSupport
2288	Pipridae	BeakShapepPC4	DDlin	3.22E-13	NA	1.31E-06	NA	NA	148.6250937	-290.7047329	13.25085521	0.001304078	48	NoCompSupport
2289	Pipridae	BeakShapepPC4	MC	2.46E-05	NA	NA	NA	-7.48E-10	143.7181327	-280.8908109	23.06477721	9.64E-06	48	NoCompSupport
2304	Procellariidae	BeakShapepPC4	BM	4.03E-05	NA	NA	NA	NA	257.1157181	-510.1213444	10.51171596	0.004840958	112	NoCompSupport
2305	Procellariidae	BeakShapepPC4	OU	5.64E-05	0.026686184	NA	NA	NA	263.4276413	-520.6330604	0	0.927943313	112	NoCompSupport
2306	Procellariidae	BeakShapepPC4	TDexp	4.03E-05	NA	NA	-1.00E-06	NA	257.1154851	-508.008748	12.62431234	0.001683398	112	NoCompSupport
2307	Procellariidae	BeakShapepPC4	TDlin	7.55E-09	NA	NA	99.99554312	NA	260.7772141	-515.3322061	5.300854311	0.065532322	112	NoCompSupport
2308	Procellariidae	BeakShapepPC4	DDexp	1.70E-05	NA	0.03015665	NA	NA	244.7203084	-483.2183945	37.4146659	6.97E-09	112	NoCompSupport
2309	Procellariidae	BeakShapepPC4	DDlin	1.77E-05	NA	1.05E-06	NA	NA	243.1043587	-479.9864952	40.64656518	1.38E-09	112	NoCompSupport
2310	Procellariidae	BeakShapepPC4	MC	5.29E-05	NA	NA	NA	0	237.6231913	-469.0241603	51.60890006	5.76E-12	112	NoCompSupport
2311	Psittacidae1	BeakShapepPC4	BM	8.32E-05	NA	NA	NA	NA	351.9607602	-699.8460488	6.796613963	0.023416802	162	NoCompSupport
2312	Psittacidae1	BeakShapepPC4	OU	0.000111914	0.035451374	NA	NA	NA	356.3972807	-706.6426628	0	0.700476473	162	NoCompSupport
2313	Psittacidae1	BeakShapepPC4	TDexp	8.32E-05	NA	NA	-1.00E-06	NA	351.9606333	-697.7693679	8.873294879	0.008290525	162	NoCompSupport
2314	Psittacidae1	BeakShapepPC4	TDlin	2.91E-08	NA	NA	99.99888404	NA	355.4358209	-704.719743	1.922919718	0.267816199	162	NoCompSupport
2315	Psittacidae1	BeakShapepPC4	DDexp	2.89E-05	NA	0.040738129	NA	NA	332.739433	-659.3269673	47.31569542	3.72E-11	162	NoCompSupport
2316	Psittacidae1	BeakShapepPC4	DDlin	1.24E-06	NA	3.73E-06	NA	NA	333.5474846	-660.9430705	45.69959225	8.35E-11	162	NoCompSupport
2317	Psittacidae1	BeakShapepPC4	MC	0.000117615	NA	NA	NA	0	327.8078209	-649.463743	57.17891978	2.69E-13	162	NoCompSupport
2318	Psittacidae2	BeakShapepPC4	BM	0.000120297	NA	NA	NA	NA	305.0865281	-606.0941089	26.50521222	1.76E-06	155	NoCompSupport
2319	Psittacidae2	BeakShapepPC4	OU	0.000220708	0.089596857	NA	NA	NA	319.3791307	-632.5993211	0	0.999692308	155	NoCompSupport
2320	Psittacidae2	BeakShapepPC4	TDexp	0.000120301	NA	NA	-1.00E-06	NA	305.0863509	-604.0137613	28.58555978	6.20E-07	155	NoCompSupport
2321	Psittacidae2	BeakShapepPC4	TDlin	3.80E-08	NA	NA	99.99997794	NA	311.2757428	-616.3925453	16.20677582	0.000302419	155	NoCompSupport
2322	Psittacidae2	BeakShapepPC4	DDexp	1.10E-05	NA	0.061100069	NA	NA	306.6271997	-607.095459	25.5038621	2.90E-06	155	NoCompSupport
2323	Psittacidae2	BeakShapepPC4	DDlin	4.10E-13	NA	4.15E-06	NA	NA	298.7416351	-591.3243299	41.27499123	1.09E-09	155	NoCompSupport
2324	Psittacidae2	BeakShapepPC4	MC	0.000174358	NA	NA	NA	-3.84E-09	276.3112608	-546.4635813	86.13573984	1.98E-19	155	NoCompSupport
2339	Ramphastidae	BeakShapepPC4	BM	2.96E-05	NA	NA	NA	NA	303.8485721	-603.5918811	1.06521942	0.185122049	117	NoCompSupport_NotDifferentiable
2340	Ramphastidae	BeakShapepPC4	OU	3.78E-05	0.023852782	NA	NA	NA	305.4347449	-604.6571005	0	0.315331682	117	NoCompSupport_NotDifferentiable
2341	Ramphastidae	BeakShapepPC4	TDexp	2.96E-05	NA	NA	-1.00E-06	NA	303.8485059	-601.4846225	3.172478017	0.064546509	117	NoCompSupport_NotDifferentiable
2342	Ramphastidae	BeakShapepPC4	TDlin	5.05E-06	NA	NA	0.190884146	NA	305.1509659	-604.0895424	0.567558085	0.237423627	117	NoCompSupport_NotDifferentiable
2343	Ramphastidae	BeakShapepPC4	DDexp	1.37E-05	NA	0.026628427	NA	NA	304.521225	-602.8300607	1.827039802	0.12648265	117	NoCompSupport_NotDifferentiable
2344	Ramphastidae	BeakShapepPC4	DDlin	1.50E-05	NA	5.46E-07	NA	NA	303.8316438	-601.4508982	3.206202302	0.063467242	117	NoCompSupport_NotDifferentiable
2345	Ramphastidae	BeakShapepPC4	MC	2.85E-05	NA	NA	NA	0	301.7127151	-597.2130408	7.444059723	0.007626242	117	NoCompSupport_NotDifferentiable
2346	Rhinocryptidae	BeakShapepPC4	BM	2.05E-05	NA	NA	NA	NA	76.83528681	-149.2090351	12.40686013	0.001907942	29	NoCompSupport
2347	Rhinocryptidae	BeakShapepPC4	OU	0.000197334	0.560500178	NA	NA	NA	84.28794764	-161.6158953	0	0.94336663	29	NoCompSupport
2348	Rhinocryptidae	BeakShapepPC4	TDexp	2.05E-05	NA	NA	-1.00E-06	NA	76.83522823	-146.7104565	14.90543883	0.000547023	29	NoCompSupport
2349	Rhinocryptidae	BeakShapepPC4	TDlin	9.85E-09	NA	NA	99.99988417	NA	79.75430205	-152.5486041	9.067291181	0.010133121	29	NoCompSupport
2350	Rhinocryptidae	BeakShapepPC4	DDexp	9.70E-06	NA	0.040945112	NA	NA	80.25158583	-153.5431717	8.072723613	0.016661375	29	NoCompSupport
2351	Rhinocryptidae	BeakShapepPC4	DDlin	7.16E-06	NA	7.78E-07	NA	NA	80.27405008	-153.5881002	8.027795112	0.017039896	29	NoCompSupport
2352	Rhinocryptidae	BeakShapepPC4	MC	1.67E-05	NA	NA	NA	-9.30E-09	79.77490046	-152.5898009	9.026094362	0.010344012	29	NoCompSupport
2353	S10	BeakShapepPC4	BM	1.03E-05	NA	NA	NA	NA	419.995051	-835.9031454	1.792358201	0.177022323	141	NoCompSupport
2354	S10	BeakShapepPC4	OU	1.60E-05	0.035227221	NA	NA	NA	421.935343	-837.6955036	0	0.433744194	141	NoCompSupport
2355	S10	BeakShapepPC4	TDexp	1.03E-05	NA	NA	-1.00E-06	NA	419.9949945	-833.8148066	3.880697064	0.062309033	141	NoCompSupport
2356	S10	BeakShapepPC4	TDlin	2.18E-06	NA	NA	0.24440227	NA	421.6485275	-837.1218724	0.573631181	0.325590141	141	NoCompSupport
2357	S10	BeakShapepPC4	DDexp	3.12E-06	NA	0.0278339	NA	NA	415.7329909	-825.2907993	12.40470429	0.000878186	141	NoCompSupport
2358	S10	BeakShapepPC4	DDlin	2.99E-06	NA	1.98E-07	NA	NA	415.0197478	-823.8643132	13.83119044	0.000430357	141	NoCompSupport
2359	S10	BeakShapepPC4	MC	1.16E-05	NA	NA	NA	-3.15E-10	412.2041953	-818.2332081	19.46229555	2.58E-05	141	NoCompSupport
2360	S11	BeakShapepPC4	BM	1.29E-05	NA	NA	NA	NA	313.8494018	-623.5822988	19.00738694	7.30E-05	106	NoCompSupport
2361	S11	BeakShapepPC4	OU	3.10E-05	0.09454217	NA	NA	NA	324.4124899	-642.5896857	0	0.978280376	106	NoCompSupport
2362	S11	BeakShapepPC4	TDexp	1.29E-05	NA	NA	-1.00E-06	NA	313.8492453	-621.4631964	21.12648934	2.53E-05	106	NoCompSupport
2363	S11	BeakShapepPC4	TDlin	5.79E-09	NA	NA	100	NA	320.6003763	-634.9654585	7.62422726	0.021621381	106	NoCompSupport
2364	S11	BeakShapepPC4	DDexp	4.94E-07	NA	0.112001553	NA	NA	289.9979534	-573.7606127	68.82907306	1.11E-15	106	NoCompSupport
2365	S11	BeakShapepPC4	DDlin	1.75E-05	NA	9.59E-07	NA	NA	256.5506315	-506.8659689	135.7237169	3.30E-30	106	NoCompSupport
2366	S11	BeakShapepPC4	MC	1.75E-05	NA	NA	NA	0	199.7880214	-393.3407486	249.2489371	7.36E-55	106	NoCompSupport
2367	S12	BeakShapepPC4	BM	4.46E-05	NA	NA	NA	NA	160.4998644	-316.8122287	0	0.431804289	67	NoCompSupport
2368	S12	BeakShapepPC4	OU	5.53E-05	0.020566579	NA	NA	NA	160.8485993	-315.3162461	1.49598261	0.204380028	67	NoCompSupport
2369	S12	BeakShapepPC4	TDexp	4.46E-05	NA	NA	-1.00E-06	NA	160.4998475	-314.6187426	2.193486151	0.144204059	67	NoCompSupport
2370	S12	BeakShapepPC4	TDlin	1.81E-05	NA	NA	0.100978022	NA	160.9186984	-315.4564444	1.355784356	0.219220982	67	NoCompSupport
2371	S12	BeakShapepPC4	DDexp	1.41E-05	NA	0.076035254	NA	NA	154.3294531	-302.2779538	14.5342749	0.000301446	67	NoCompSupport
2372	S12	BeakShapepPC4	DDlin	2.54E-06	NA	3.42E-06	NA	NA	153.1048076	-299.8286628	16.98356596	8.86E-05	67	NoCompSupport
2373	S12	BeakShapepPC4	MC	6.45E-05	NA	NA	NA	-3.50E-08	148.1299835	-289.8790147	26.93321402	6.12E-07	67	NoCompSupport
2381	S3	BeakShapepPC4	BM	1.85E-05	NA	NA	NA	NA	235.3478556	-466.552854	36.61661164	1.12E-08	87	NoCompSupport
2382	S3	BeakShapepPC4	OU	0.000911357	2.718281828	NA	NA	NA	254.7293111	-503.1694656	0	0.998795202	87	NoCompSupport
2383	S3	BeakShapepPC4	TDexp	1.85E-05	NA	NA	-1.00E-06	NA	235.3477069	-464.4062572	38.7632084	3.82E-09	87	NoCompSupport
2384	S3	BeakShapepPC4	TDlin	9.58E-09	NA	NA	99.99999925	NA	243.1237622	-479.9583677	23.21109795	9.10E-06	87	NoCompSupport
2385	S3	BeakShapepPC4	DDexp	1.12E-05	NA	0.008688491	NA	NA	246.9727926	-487.6564286	15.51303708	0.000427428	87	NoCompSupport
2386	S3	BeakShapepPC4	DDlin	1.13E-05	NA	1.11E-07	NA	NA	246.9566565	-487.6241563	15.54530931	0.000420587	87	NoCompSupport
2387	S3	BeakShapepPC4	MC	1.42E-05	NA	NA	NA	-5.48E-09	246.7662417	-487.2433267	15.92613896	0.000347664	87	NoCompSupport
2395	S6	BeakShapepPC4	BM	1.76E-05	NA	NA	NA	NA	227.1061956	-450.0502291	8.968105893	0.0074142	77	NoCompSupport_NotDifferentiable
2396	S6	BeakShapepPC4	OU	3.59E-05	0.104972929	NA	NA	NA	232.673551	-459.018335	0	0.65684628	77	NoCompSupport_NotDifferentiable
2397	S6	BeakShapepPC4	TDexp	1.76E-05	NA	NA	-1.00E-06	NA	227.1061318	-447.8834964	11.13483853	0.002509368	77	NoCompSupport_NotDifferentiable
2398	S6	BeakShapepPC4	TDlin	8.74E-09	NA	NA	99.99991249	NA	230.3669338	-454.4051005	4.613234429	0.065420313	77	NoCompSupport_NotDifferentiable
2399	S6	BeakShapepPC4	DDexp	3.97E-08	NA	0.256362002	NA	NA	231.7735063	-457.2182455	1.800089491	0.267041819	77	NoCompSupport_NotDifferentiable
2400	S6	BeakShapepPC4	DDlin	3.07E-13	NA	1.02E-06	NA	NA	225.921549	-445.5143308	13.50400411	0.00076755	77	NoCompSupport_NotDifferentiable
2401	S6	BeakShapepPC4	MC	2.19E-05	NA	NA	NA	0	218.5243746	-430.7199821	28.29835281	4.70E-07	77	NoCompSupport_NotDifferentiable
2402	S7S8	BeakShapepPC4	BM	2.51E-05	NA	NA	NA	NA	291.3184742	-578.5193013	68.56803213	1.29E-15	105	NoCompSupport
2403	S7S8	BeakShapepPC4	OU	0.000633174	2.718281828	NA	NA	NA	326.6624786	-647.0873335	0	1	105	NoCompSupport
2404	S7S8	BeakShapepPC4	TDexp	2.51E-05	NA	NA	-1.00E-06	NA	291.3182932	-576.3989626	70.68837089	4.47E-16	105	NoCompSupport
2405	S7S8	BeakShapepPC4	TDlin	1.11E-08	NA	NA	99.99997546	NA	300.1150143	-593.9924048	53.09492869	2.96E-12	105	NoCompSupport
2406	S7S8	BeakShapepPC4	DDexp	7.54E-05	NA	-0.024304881	NA	NA	271.1224818	-536.0073399	111.0799936	7.57E-25	105	NoCompSupport
2407	S7S8	BeakShapepPC4	DDlin	1.61E-05	NA	4.54E-07	NA	NA	243.4268969	-480.61617	166.4711635	7.10E-37	105	NoCompSupport
2408	S7S8	BeakShapepPC4	MC	1.61E-05	NA	NA	NA	0	232.9531754	-459.6687271	187.4186064	2.01E-41	105	NoCompSupport
2409	S9	BeakShapepPC4	BM	2.44E-05	NA	NA	NA	NA	317.5634131	-631.0268262	23.52870615	7.75E-06	123	NoCompSupport
2410	S9	BeakShapepPC4	OU	4.88E-05	0.073702392	NA	NA	NA	330.3786065	-654.5555324	0	0.99661208	123	NoCompSupport
2411	S9	BeakShapepPC4	TDexp	2.44E-05	NA	NA	-1.00E-06	NA	317.563213	-628.9247453	25.63078709	2.71E-06	123	NoCompSupport
2412	S9	BeakShapepPC4	TDlin	9.93E-09	NA	NA	99.999878	NA	324.691369	-643.1810573	11.37447503	0.00337746	123	NoCompSupport
2413	S9	BeakShapepPC4	DDexp	5.38E-06	NA	0.073040464	NA	NA	286.5817816	-566.9618826	87.59364976	9.50E-20	123	NoCompSupport
2414	S9	BeakShapepPC4	DDlin	1.56E-12	NA	1.77E-06	NA	NA	284.6471965	-563.0927123	91.46282009	1.37E-20	123	NoCompSupport
2415	S9	BeakShapepPC4	MC	3.44E-05	NA	NA	NA	0	261.766272	-517.3308633	137.224669	1.59E-30	123	NoCompSupport
2437	Strigidae	BeakShapepPC4	BM	2.85E-05	NA	NA	NA	NA	159.0440097	-313.9089149	40.36929617	1.10E-09	70	CompSupport
2438	Strigidae	BeakShapepPC4	OU	0.00020648	0.253205246	NA	NA	NA	174.2379332	-342.11223	12.16598106	0.001459197	70	CompSupport
2439	Strigidae	BeakShapepPC4	TDexp	2.85E-05	NA	NA	-1.00E-06	NA	159.0438154	-311.7239944	42.55421672	3.68E-10	70	CompSupport
2440	Strigidae	BeakShapepPC4	TDlin	7.25E-09	NA	NA	99.99994561	NA	164.7456044	-323.1275725	31.15063862	1.10E-07	70	CompSupport
2441	Strigidae	BeakShapepPC4	DDexp	1.89E-06	NA	0.082736101	NA	NA	180.3209237	-354.2782111	0	0.639621523	70	CompSupport
2442	Strigidae	BeakShapepPC4	DDlin	2.41E-11	NA	7.38E-07	NA	NA	179.7293144	-353.0949923	1.183218751	0.353989501	70	CompSupport
2443	Strigidae	BeakShapepPC4	MC	1.79E-05	NA	NA	NA	-8.72E-09	175.4553186	-344.5470008	9.73121027	0.004929667	70	CompSupport
2444	Thamnophilidae	BeakShapepPC4	BM	2.39E-05	NA	NA	NA	NA	439.0762159	-874.0764823	13.24111844	0.00127686	161	NoCompSupport
2445	Thamnophilidae	BeakShapepPC4	OU	5.48E-05	0.101766922	NA	NA	NA	446.7352335	-887.3176008	0	0.958110288	161	NoCompSupport
2446	Thamnophilidae	BeakShapepPC4	TDexp	2.39E-05	NA	NA	-1.00E-06	NA	439.0761047	-871.9993431	15.31825765	0.000451958	161	NoCompSupport
2447	Thamnophilidae	BeakShapepPC4	TDlin	1.34E-08	NA	NA	99.99985134	NA	443.5631642	-880.9734621	6.344138662	0.040160887	161	NoCompSupport
2448	Thamnophilidae	BeakShapepPC4	DDexp	3.20E-06	NA	0.047995509	NA	NA	427.3407625	-848.5286588	38.78894195	3.62E-09	161	NoCompSupport
2449	Thamnophilidae	BeakShapepPC4	DDlin	1.02E-14	NA	6.95E-07	NA	NA	427.2443843	-848.3359023	38.98169849	3.29E-09	161	NoCompSupport
2450	Thamnophilidae	BeakShapepPC4	MC	3.28E-05	NA	NA	NA	0	414.0941979	-822.0355295	65.28207124	6.39E-15	161	NoCompSupport
